# Supplementary material for: Evolution of the metabolic and regulatory networks associated with oxygen availability in two phytopathogenic enterobacteria
Source: BMC Genomics. 2012 Mar 22;13:110. doi: 10.1186/1471-2164-13-110 (PMC3349551; doi:10.1186/1471-2164-13-110)
Supplement: Additional file 1 — List of orthologous genes in D. dadantii and P. atrosepticum that are detected as differentially expressed using stringent criteria (cFDR = 0.01 and fold change > 3). [file 1471-2164-13-110-S1.XLS]

## Sheet: Sheet1
FeatureID	Feature Type	Product	Name	LNN_V2_median	EchAer1	EchAer2	EchAer3	ECHAnaer1	ECHAnaer2	ECHAnaer3	Avg_Aer_ECH	Avg_Anaer_ECH	Avg_Aer_ECHLog	Avg_Anaer_ECH_log	Ratio	logRatio
ABF-0014820	CDS	conserved protein	ytfP	1	687.715	558.97	554.735	2295.41	2431.46	1706.26	600.473	2144.37	9.22996	11.0663	3.57114	1.83638
ABF-0014821	CDS	inorganic pyrophosphatase	ppa	0.0116606	9201.18	9099.37	9181.35	9657.07	9528.77	9242.72	9160.63	9476.19	13.1612	13.2101	1.03445	0.0488593
ABF-0014824	CDS	Methyl-accepting chemotaxis protein II (aspartate chemoreceptor protein)		0.04808	63.215	56.52	56.37	60.04	52.2	59.33	58.7017	57.19	5.87533	5.83769	0.974248	-0.0376386
ABF-0014826	CDS	conserved inner membrane protein	ygiH	0.143796	185.21	205.45	194.32	268.22	180.95	209.01	194.993	219.393	7.60728	7.77738	1.12513	0.170095
ABF-0014827	CDS	bifunctional dihydroneopterin aldolase/dihydroneopterin triphosphate 2'-epimerase	folB	0.473242	320.04	348.625	351.005	391.315	490.055	378.435	339.89	419.935	8.40892	8.71402	1.2355	0.305098
ABF-0014828	CDS	undecaprenyl pyrophosphate phosphatase	bacA	0.86449	2174.39	2205.34	1736.28	2656.33	2843.11	2774.77	2038.67	2758.07	10.9934	11.4294	1.35288	0.43603
ABF-0014829	CDS	multifunctional tRNA nucleotidyl transferase, 2'3'-cyclic phosphodiesterase, 2'-nucleotidase, and phosphatase	cca	0.103654	189.14	177.95	167.97	167.79	176.78	154.64	178.353	166.403	7.47859	7.37854	0.932998	-0.100054
ABF-0014830	CDS	predicted signal transduction protein (SH3 domain)	htrG	0.999537	395.33	497.98	518.48	359.63	289.78	261.44	470.597	303.617	8.87835	8.24611	0.645174	-0.63224
ABF-0014832	CDS	predicted adenylate cyclase	ygiF	0.102796	477.24	475.06	446.5	456.56	510.02	375.87	466.267	447.483	8.86501	8.80569	0.959715	-0.0593213
ABF-0014833	CDS	glutamine synthetase adenylyltransferase	glnE	0.106071	215.875	208.725	191.2	219.535	219.79	216.86	205.267	218.728	7.68136	7.773	1.06558	0.0916407
ABF-0014834	CDS	bifunctional heptose 7-phosphate kinase/heptose 1-phosphate adenyltransferase	rfaE	0.834721	842.135	785.995	695.75	531.19	630.885	596.665	774.627	586.247	9.59736	9.19536	0.756812	-0.401993
ABF-0014835	CDS	DNA ligase, NAD(+)-dependent	ligA	0.940613	724.505	702.625	649.9	489.73	521.91	503.58	692.343	505.073	9.43534	8.98035	0.729513	-0.454995
ABF-0014836	CDS	Putative cytoplasmic protein		0.998899	898.7	954.05	698.46	563.81	434.66	688.09	850.403	562.187	9.732	9.13491	0.661082	-0.597098
ABF-0014838	CDS	putative exported protein		1	3123.55	3996.87	3665.53	6438.03	7122.35	7267.42	3595.32	6942.6	11.8119	12.7613	1.93101	0.949357
ABF-0014839	CDS	Myb domain-containing protein		0.998215	759.01	876.63	949.26	1110.57	1247.33	1582.42	861.633	1313.44	9.75093	10.3591	1.52436	0.608204
ABF-0014841	CDS	putative exported protein		1	958.16	982.96	1070.74	4214.72	3993.88	2951.48	1003.95	3720.03	9.97148	11.8611	3.70538	1.88962
ABF-0014843	CDS	Aerotaxis sensor receptor protein		0.388438	42.3	40.95	44.48	54.2	54.91	51.69	42.5767	53.6	5.41199	5.74416	1.25891	0.33217
ABF-0014845	CDS	(D)-galactarate dehydrogenase	garD	0.135987	109.16	110	104.07	124.625	117.485	122.005	107.743	121.372	6.75145	6.92329	1.12649	0.171833
ABF-0014846	CDS	hypothetical protein		0.0841124	47.54	57.79	68.53	54.61	55.06	86.57	57.9533	65.4133	5.85682	6.03151	1.12872	0.174693
ABF-0014850	CDS	predicted D-glucarate transporter	gudP	0.999999	94.69	86.69	102.465	178.79	164.335	155.725	94.615	166.283	6.564	7.3775	1.75747	0.813503
ABF-0014852	CDS	D-glucarate dehydratase-related protein	gudX	0.931665	67.32	56.62	63.025	82.775	84.035	91.83	62.3217	86.2133	5.96166	6.42984	1.38336	0.468177
ABF-0014853	CDS	D-glucarate dehydratase	gudD	1	112.85	117.12	113.48	194.16	246.1	243.25	114.483	227.837	6.83899	7.83186	1.99013	0.992862
ABF-0014854	CDS	alpha-dehydro-beta-deoxy-D-glucarate aldolase	garL	1	246.78	268.105	268.07	465.255	555.1	558.315	260.985	526.223	8.02782	9.03953	2.0163	1.01171
ABF-0014855	CDS	tartronate semialdehyde reductase (TSAR)	garR	0.999999	84.31	82.17	81.75	126.61	172.15	140.24	82.7433	146.333	6.37057	7.19311	1.76852	0.822543
ABF-0014857	CDS	glycerate kinase I	garK	0.994324	69.385	66.38	69.065	106.71	104.615	92.59	68.2767	101.305	6.09332	6.66256	1.48374	0.569241
ABF-0014858	CDS	hybrid sensory histidine kinase, in two-component regulatory system with UvrY	barA	0.983702	130.115	142.715	144.665	97.875	97.575	95.425	139.165	96.9583	7.12065	6.59929	0.696715	-0.52136
ABF-0014860	CDS	23S rRNA (Uracil-5-) -methyltransferase rumA	rumA	0.7847	126.035	128.895	131.62	184.42	167.965	155.355	128.85	169.247	7.00955	7.40298	1.31352	0.393435
ABF-0014861	CDS	GTP pyrophosphokinase / Guanosine-3',5'-bis(diphosphate) 3'-pyrophosphohydrolase	relA	0.0946057	514.81	539.03	508.26	576.48	528.05	507	520.7	537.177	9.02431	9.06925	1.03164	0.0449442
ABF-0014863	CDS	nucleoside triphosphate pyrophosphohydrolase	mazG	0.326278	202.44	156.36	149.59	149.69	143.27	127.46	169.463	140.14	7.40483	7.13072	0.826964	-0.274104
ABF-0014865	CDS	CTP synthetase	pyrG	0.107686	3813.05	3757.76	3627.76	3163.14	3220.03	3210.33	3732.86	3197.84	11.8661	11.6429	0.856672	-0.223186
ABF-0014866	CDS	enolase	eno	1	9921.79	9220.22	9027.48	21248.7	21206.8	20864.7	9389.83	21106.7	13.1969	14.3654	2.24783	1.16853
ABF-0014868	CDS	Ferrichrome-iron receptor		0.103849	53.69	54.39	55.66	63.42	63.08	59.92	54.58	62.14	5.7703	5.95745	1.13851	0.18715
ABF-0014869	CDS	Iron-chelating periplasmic-binding protein		0.287575	46.54	46.63	53.18	55.53	68.67	56.08	48.7833	60.0933	5.60832	5.90913	1.23184	0.300817
ABF-0014870	CDS	Oligogalacturonide transporter	rhiT	0.889301	49.15	50.37	56.94	79.71	71.06	63.84	52.1533	71.5367	5.70469	6.16061	1.37166	0.455923
ABF-0014871	CDS	Rhamnogalacturonides degradation protein RhiN	rhiN	0.0806534	72.73	77.22	80.855	71.87	75.465	64.05	76.935	70.4617	6.26557	6.13877	0.91586	-0.126801
ABF-0014872	CDS	Methyl parathion hydrolase	meh	0.999989	1105.35	1136.96	1009.4	1703.35	1875.51	1913.5	1083.9	1830.79	10.082	10.8382	1.68907	0.756228
ABF-0014874	CDS	conserved protein	ygcF	0.1943	252.09	233.16	223.82	326.19	233.1	256.75	236.357	272.013	7.88482	8.08753	1.15086	0.202712
ABF-0014875	CDS	6-carboxy-5,6,7,8-tetrahydropterin synthase	ygcM	0.395877	231.27	180.35	197.05	173.27	181.27	145.54	202.89	166.693	7.66455	7.38105	0.821595	-0.283501
ABF-0014876	CDS	Polygalacturonase	pehK	0.115676	66.465	63.63	69.25	74.585	76.065	75.685	66.4483	75.445	6.05416	6.23735	1.13539	0.183192
ABF-0014878	CDS	Predicted rhamnose oligosaccharide ABC transport system, substrate-binding component		0.802013	67.205	69.35	78.12	98.595	92.125	94.19	71.5583	94.97	6.16105	6.5694	1.32717	0.408352
ABF-0014879	CDS	hypothetical protein		0.0592147	89.775	77.535	77.53	83.29	84.93	72.585	81.6133	80.2683	6.35073	6.32676	0.98352	-0.0239739
ABF-0014882	CDS	sulfite reductase, alpha subunit, flavoprotein	cysJ	1	2162.3	1996.25	1935.45	1025.51	896.425	955.13	2031.33	959.02	10.9882	9.90542	0.472114	-1.08279
ABF-0014883	CDS	sulfite reductase, beta subunit, NAD(P)-binding, heme-binding	cysI	1	2551.13	2492	2138.55	1269	1246.16	1244.66	2393.89	1253.27	11.2251	10.2915	0.523529	-0.933658
ABF-0014884	CDS	3'-phosphoadenosine-5'-phosphosulfate sulfotransferase	cysH	0.549708	2182.9	2112.46	1877.92	1620.83	1625.18	1589	2057.76	1611.67	11.0069	10.6543	0.783216	-0.352518
ABF-0014887	CDS	siroheme synthase	cysG1	1	1531.79	1654.85	1527.4	524.09	589.77	502.59	1571.35	538.817	10.6178	9.07365	0.342901	-1.54414
ABF-0014888	CDS	sulfate adenylyltransferase, subunit 2	cysD	1	6921.61	6512.52	5834.57	2902.85	2792.22	3193.26	6422.9	2962.78	12.649	11.5327	0.461283	-1.11627
ABF-0014890	CDS	Translation elongation factor Tu	tufB	0.00360875	31125.7	32447.2	30676.9	28379.6	28702.7	26437	31416.6	27839.8	14.9392	14.7649	0.886148	-0.17438
ABF-0014892	CDS	preprotein translocase membrane subunit	secE	0.00591991	18128.2	15045	12656.2	14788.5	14490	14490	15276.5	14589.5	13.899	13.8326	0.955032	-0.0663791
ABF-0014893	CDS	transcription termination factor	nusG	0.252989	6115.11	5348.8	6118.9	4286.51	4862.59	4834.27	5860.94	4661.12	12.5169	12.1865	0.795287	-0.330453
ABF-0014894	CDS	50S ribosomal subunit protein L11	rplK	0.554301	14781.7	13719.6	14108.2	10732.9	10049.3	10312.7	14203.2	10365	13.7939	13.3394	0.729764	-0.454499
ABF-0014896	CDS	50S ribosomal subunit protein L1	rplA	1	12853.6	11823.9	11866.3	5573.29	5585.2	5540.2	12181.3	5566.23	13.5724	12.4425	0.45695	-1.12989
ABF-0014898	CDS	50S ribosomal subunit protein L10	rplJ	0.00855529	26638.4	25297.5	25293.5	22541.8	22765.3	20884.5	25743.1	22063.9	14.6519	14.4294	0.857078	-0.222502
ABF-0014902	CDS	RNA polymerase, beta subunit	rpoB	0.999992	8987.62	9189.61	9021.68	5140.87	5097.55	5390.27	9066.3	5209.56	13.1463	12.3469	0.574607	-0.799352
ABF-0014903	CDS	RNA polymerase, beta prime subunit	rpoC	0.998341	5477.51	5151.91	4816.21	3285.86	3383.48	3271.78	5148.54	3313.7	12.3299	11.6942	0.64362	-0.635719
ABF-0014904	CDS	Putative exported protein		0.112848	363.83	363.83	360.39	405.82	449.93	317.5	362.683	391.083	8.50257	8.61133	1.07831	0.108766
ABF-0014905	CDS	hypothetical protein		0.0520392	69.27	62.03	61.6	66.535	54.375	78.635	64.3	66.515	6.00675	6.05561	1.03445	0.048861
ABF-0014909	CDS	Putative regulator	yjiR	0.154529	168.61	169.05	158.8	155.1	134.57	151.21	165.487	146.96	7.37057	7.19928	0.888047	-0.171291
ABF-0014910	CDS	Oxidoreductase, molybdopterin-binding protein		0.0728346	71.3	69.2	69.83	71.97	80.99	74.49	70.11	75.8167	6.13155	6.24444	1.0814	0.112895
ABF-0014911	CDS	Thiosulfate reductase cytochrome B subunit (membrane anchoring protein)		0.999424	101.49	118.79	127.32	216.15	190.47	139.44	115.867	182.02	6.85632	7.50795	1.57094	0.651631
ABF-0014912	CDS	hypothetical protein		0.752696	106.82	115.72	104.91	164.36	134.91	130.1	109.15	143.123	6.77017	7.16112	1.31125	0.390947
ABF-0014914	CDS	DNA-binding heavy metal response regulator		0.0819518	152.47	155.725	169.32	191.25	133.03	166.305	159.172	163.528	7.31444	7.3534	1.02737	0.0389571
ABF-0014915	CDS	Sensor protein		0.073213	110.27	132.255	127.79	120.155	120.25	124.915	123.438	121.773	6.94765	6.92805	0.986511	-0.0195923
ABF-0014916	CDS	thiamin biosynthesis ThiGH complex subunit	thiH	1	2173.78	2194.05	2058.06	711.915	639.785	702.7	2141.96	684.8	11.0647	9.41954	0.319707	-1.64518
ABF-0014917	CDS	thiamin biosynthesis ThiGH complex subunit	thiG	1	922.235	997.805	751.59	165.85	192.975	248.225	890.543	202.35	9.79854	7.66071	0.227221	-2.13783
ABF-0014919	CDS	thiamin biosynthesis protein, sulfur donor	thiS	1	1972.29	1599.47	1706.07	595.845	681.43	679.39	1759.27	652.222	10.7808	9.34922	0.370734	-1.43155
ABF-0014920	CDS	thiamin (thiazole moiety) biosynthesis protein	thiF	1	1633.57	1287.48	1246.55	560.02	525.44	583.24	1389.2	556.233	10.44	9.11955	0.400398	-1.32049
ABF-0014921	CDS	thiamin phosphate synthase (thiamin phosphate pyrophosphorylase)	thiE	1	663.18	745.94	538.62	168.59	175.22	203.81	649.247	182.54	9.34262	7.51207	0.281157	-1.83055
ABF-0014922	CDS	thiamin (pyrimidine moiety) biosynthesis protein	thiC	1	2265.46	2373.76	2098.35	653.18	609.205	729.745	2245.86	664.043	11.1331	9.37513	0.295675	-1.75792
ABF-0014923	CDS	anti-sigma D	rsd	0.0975223	390.83	340.42	355.015	419.005	294.94	346.71	362.088	353.552	8.5002	8.46578	0.976424	-0.0344206
ABF-0014924	CDS	NADH pyrophosphatase	nudC	0.853574	1265.24	1284.92	1135.55	896.92	922.29	939.09	1228.57	919.433	10.2628	9.8446	0.748377	-0.418163
ABF-0014926	CDS	uroporphyrinogen decarboxylase	hemE	0.826965	754.71	740.275	691.95	576.995	538.11	544.55	728.978	553.218	9.50973	9.11171	0.758895	-0.398027
ABF-0014928	CDS	endonuclease V (deoxyinosine 3'endoduclease)	nfi	1	533.05	526.85	436.47	204.03	231.54	251.03	498.79	228.867	8.96229	7.83836	0.458844	-1.12393
ABF-0014929	CDS	conserved protein	yjaG	0.404993	3300.39	3168.05	3809.14	2640.3	2637.86	2825.59	3425.86	2701.25	11.7423	11.3994	0.788487	-0.342841
ABF-0014930	CDS	HU, DNA-binding transcriptional regulator, alpha subunit	hupA	0.998711	14209.6	12587	10903.3	21695.9	21018.3	18174	12566.6	20296.1	13.6173	14.3089	1.61508	0.691606
ABF-0014931	CDS	conserved protein	yjaH	0.0965072	386.12	376.815	354.71	463.67	312	388.785	372.548	388.152	8.54128	8.60048	1.04188	0.0591929
ABF-0014932	CDS	phosphoribosylglycinamide synthetase phosphoribosylamine-glycine ligase	purD	0.663824	808.29	774.9	728.96	686.7	598.7	535.46	770.717	606.953	9.59006	9.24544	0.787518	-0.344615
ABF-0014933	CDS	phosphoribosylaminoimidazolecarboxamide formyltransferase/IMP cyclohydrolase	purH	1	1957.38	1731.42	1621.85	911.16	849.55	958.68	1770.22	906.463	10.7897	9.8241	0.512063	-0.965605
ABF-0014935	CDS	conserved protein	yifE	0.922387	761.025	946.505	806.875	1363.05	1111.46	973.745	838.135	1149.42	9.71104	10.1667	1.3714	0.455652
ABF-0014937	CDS	MG(2+) chelatase family protein / ComM-related protein	yifB	0.0713977	79.16	72.3	73.33	70.28	75.03	63.5	74.93	69.6033	6.22747	6.12108	0.928911	-0.106387
ABF-0014939	CDS	Sialic acid transporter		0.916688	737.115	700.38	750.265	559.95	497.415	559.33	729.253	538.898	9.51028	9.07387	0.738973	-0.436407
ABF-0014941	CDS	Acetolactate synthase large subunit	ilvG	1	1929.24	2223.46	1947.98	611.94	668.13	728.81	2033.56	669.627	10.9898	9.38721	0.329288	-1.60258
ABF-0014942	CDS	acetolactate synthase II, small subunit	ilvM	1	7072.96	7354.42	7827.24	2226.7	1759.11	3003.22	7418.21	2329.68	12.8569	11.1859	0.314048	-1.67094
ABF-0014943	CDS	branched-chain amino-acid aminotransferase	ilvE	1	3642.46	4364.87	4169.35	1640.72	1658.22	1751.18	4058.89	1683.37	11.9869	10.7171	0.414737	-1.26973
ABF-0014944	CDS	dihydroxyacid dehydratase	ilvD	1	2266.96	2495.57	2013.83	1059.37	977.79	886.79	2258.79	974.65	11.1413	9.92874	0.431493	-1.21259
ABF-0014946	CDS	Threonine dehydratase biosynthetic	ilvA	1	1305.37	1252.85	1122.92	503.79	505.39	492.03	1227.05	500.403	10.261	8.96695	0.407811	-1.29403
ABF-0014947	CDS	hypothetical protein		0.780772	605.63	682.475	614.245	894.61	843.5	747.98	634.117	828.697	9.3086	9.6947	1.30685	0.386096
ABF-0014948	CDS	hypothetical protein		0.113866	384.38	372.91	362.96	314.99	370.54	365.13	373.417	350.22	8.54464	8.45212	0.93788	-0.0925248
ABF-0014949	CDS	DNA-binding transcriptional dual regulator	ilvY	0.104556	192.28	189.9	185.925	134.73	221.125	185.665	189.368	180.507	7.56505	7.49591	0.953204	-0.069143
ABF-0014951	CDS	ketol-acid reductoisomerase, NAD(P)-binding	ilvC	0.0149778	7220.68	8816.94	7556.29	7839.72	7458.88	7438.09	7864.64	7578.9	12.9412	12.8878	0.963668	-0.0533923
ABF-0014954	CDS	proline:sodium symporter	putP	0.0386445	5874.77	6057.14	5442.7	6605.13	6361.74	6619.03	5791.54	6528.63	12.4997	12.6726	1.12727	0.172835
ABF-0014955	CDS	Proline dehydrogenase (Proline oxidase) / Delta-1-pyrroline-5-carboxylate dehydrogenase	putA	1	113.97	106.545	105.035	595.795	571.415	565.975	108.517	577.728	6.76177	9.17425	5.32387	2.41247
ABF-0014956	CDS	peptidyl-prolyl cis-trans isomerase C (rotamase C)	ppiC	1	1148.98	1122.03	1041.83	2327.85	2447.64	1814.51	1104.28	2196.67	10.1089	11.1011	1.98923	0.99221
ABF-0014957	CDS	ATP-dependent DNA helicase Rep	rep	0.630271	392.05	384.085	377.365	322.11	289.42	302.045	384.5	304.525	8.58684	8.25042	0.792003	-0.336423
ABF-0014958	CDS	Exo-poly-alpha-D-galacturonosidase precursor	pehX	0.1222	107.85	103.98	116.72	131.06	127.97	107.96	109.517	122.33	6.77501	6.93463	1.117	0.159628
ABF-0014959	CDS	polygalacturonase	pehW	0.999998	119.95	122.105	142.455	210.305	222.895	234.2	128.17	222.467	7.00191	7.79745	1.73572	0.795531
ABF-0014963	CDS	Exo-poly-alpha-D-galacturonosidase precursor	pehV	0.234752	210.775	223.78	226.925	191.48	172.935	205.36	220.493	189.925	7.78459	7.56929	0.861364	-0.215305
ABF-0014965	CDS	Guanosine-5'-triphosphate,3'-diphosphate pyrophosphatase	gppA	0.751956	814.395	876.015	772.42	694.915	622.785	583.155	820.943	633.618	9.68114	9.30747	0.771817	-0.373669
ABF-0014966	CDS	ATP-dependent RNA helicase	rhlB	0.0631269	4283.66	4424.11	4013.39	3587.18	3566.61	4104.03	4240.39	3752.61	12.05	11.8737	0.884967	-0.176304
ABF-0014967	CDS	thioredoxin 1	trxA	0.998709	13445.5	15304.7	13288.9	25039.9	21279.7	22056.3	14013	22792	13.7745	14.4762	1.62648	0.701755
ABF-0014969	CDS	transcription termination factor	rho	0.0338858	4526.65	3583.81	3691.64	4061.99	3406.78	3812.75	3934.03	3760.5	11.9418	11.8767	0.955891	-0.0650822
ABF-0014971	CDS	Undecaprenyl-phosphate alpha-N-acetylglucosaminyl 1-phosphate transferase	rfe	0.143424	346.05	377.27	394.72	421.61	380.86	430.46	372.68	410.977	8.54179	8.68291	1.10276	0.141119
ABF-0014972	CDS	Enterobacterial Common Antigen (ECA) polysaccharide chain length modulator	wzzE	0.229214	76.62	98.05	95.83	80.18	73.58	72.4	90.1667	75.3867	6.49452	6.23624	0.836081	-0.258285
ABF-0014973	CDS	UDP-N-acetylglucosamine 2-epimerase	rffE	0.894862	237.35	210.895	236.325	185.13	171.375	153.315	228.19	169.94	7.83409	7.40888	0.74473	-0.42521
ABF-0014974	CDS	UDP-N-acetyl-D-mannosamine dehydrogenase	rffD	0.405723	155.34	139.97	135.67	176.25	176.25	173	143.66	175.167	7.16651	7.45258	1.21931	0.28607
ABF-0014975	CDS	dTDP-fucosamine acetyltransferase	rffC	0.980852	133.715	101.475	119.495	149.07	176.52	177.945	118.228	167.845	6.88543	7.39099	1.41967	0.505554
ABF-0014976	CDS	dTDP-4-keto-6-deoxy-D-glucose aminotransferase	rffA	0.0738269	111.62	116.44	113.31	124.08	130.37	99.35	113.79	117.933	6.83023	6.88183	1.03641	0.0515978
ABF-0014977	CDS	lipid III translocase	wzxE	0.0714374	99.475	90.86	95.115	99.345	103.135	95.82	95.15	99.4333	6.57213	6.63566	1.04502	0.0635259
ABF-0014978	CDS	4-alpha-L-fucosyltransferase	rffT	0.0465809	55.87	55.61	59.86	52.06	61.01	60.87	57.1133	57.98	5.83576	5.85748	1.01517	0.0217277
ABF-0014979	CDS	Enterobacterial Common Antigen (ECA) polysaccharide chain polymerase	wzyE	0.746903	121.505	105.49	118.75	137.995	168.905	144.395	115.248	150.432	6.8486	7.23296	1.30528	0.384362
ABF-0014980	CDS	UDP-N-acetyl-D-mannosaminuronic acid (ManNAcA) transferase	rffM	0.239614	152.81	131.81	120.4	111.195	113.635	117.29	135.007	114.04	7.07689	6.8334	0.844699	-0.243491
ABF-0014984	CDS	Probable transport protein yifK	yifK	0.135018	1662.99	1774.61	1525.98	1719.89	1997.76	1966.9	1654.53	1894.85	10.6922	10.8879	1.14525	0.195665
ABF-0014986	CDS	hypothetical protein		0.214434	639.24	645.355	704.245	731.67	912.605	670.875	662.947	771.717	9.37275	9.59193	1.16407	0.219178
ABF-0014987	CDS	Amidase		0.0775058	106.11	104.38	120.98	105.94	112.75	96.29	110.49	104.993	6.78777	6.71415	0.950252	-0.0736181
ABF-0014989	CDS	Major facilitator family transporter		0.0604843	51.72	50.2	53.34	55.53	56.02	56.76	51.7533	56.1033	5.69358	5.81001	1.08405	0.116435
ABF-0014990	CDS	Protein involved in meta-pathway of phenol degradation		0.157083	68.46	61.08	59.3	60.18	84.1	77.79	62.9467	74.0233	5.97606	6.20991	1.17597	0.23385
ABF-0014991	CDS	Ethanolamine operon regulatory protein		0.908616	69.165	76.505	75.14	56.18	53.195	50.96	73.6033	53.445	6.2017	5.73998	0.726122	-0.461716
ABF-0014993	CDS	Adenylosuccinate lyase		0.999998	1474.72	1129.61	1138.48	768	719.44	650.79	1247.6	712.743	10.2849	9.47724	0.57129	-0.807705
ABF-0014994	CDS	acetyltransferase, GNAT family		1	2799.44	2485.63	2214.5	1169.55	1270.92	1506.03	2499.86	1315.5	11.2876	10.3614	0.52623	-0.926234
ABF-0014995	CDS	Amino acid ABC transporter, periplasmic amino acid-binding portion		0.0335018	4272.52	3890.9	4112.98	4075.13	3754.4	3863.2	4092.13	3897.58	11.9986	11.9284	0.952456	-0.0702758
ABF-0014997	CDS	Amino acid ABC transporter, permease protein		1	1831.87	1593.88	1551.36	935.485	817.995	882.475	1659.04	878.652	10.6961	9.77915	0.529616	-0.916983
ABF-0014998	CDS	predicted transporter subunit: ATP-binding component of ABC superfamily		0.999995	1551.55	1264.25	1416.85	843.22	850.03	775.24	1410.88	822.83	10.4624	9.68445	0.583202	-0.777932
ABF-0014999	CDS	putative N-acetyl-L,L-diaminopimelate deacetylase		1	972.81	842.345	852.385	442.575	402.41	479.16	889.18	441.382	9.79633	8.78588	0.496392	-1.01045
ABF-0015002	CDS	predicted protoheme IX synthesis protein	hemY	0.0945038	335.535	389.375	331.64	367.78	363.48	305.49	352.183	345.583	8.46018	8.43289	0.98126	-0.027293
ABF-0015003	CDS	predicted uroporphyrinogen III methylase	hemX	0.993318	620.31	657.61	556.48	434.95	416	404.89	611.467	418.613	9.25613	8.70947	0.684605	-0.546656
ABF-0015004	CDS	uroporphyrinogen III synthase	hemD	0.999918	188.745	190.28	164.945	105.735	122.395	108.125	181.323	112.085	7.50242	6.80845	0.61815	-0.693971
ABF-0015005	CDS	hydroxymethylbilane synthase	hemC	0.989546	222.83	215.72	213.54	174.56	128.455	151.96	217.363	151.658	7.76396	7.24468	0.697718	-0.519284
ABF-0015006	CDS	adenylate cyclase	cyaA	0.0722631	1105.86	1188.47	1176.66	1238.98	1152.99	1107.58	1157	1166.52	10.1762	10.188	1.00823	0.0118243
ABF-0015008	CDS	iron-sulphur cluster (FeS) biosynthesis protein	cyaY	0.0881656	1286.74	1289.23	1322.75	1630.97	1451.71	1164.46	1299.58	1415.71	10.3438	10.4673	1.08937	0.123489
ABF-0015009	CDS	Putative lipoprotein		0.914157	2984.02	2826.74	3791.76	4805.87	4396.33	4143.59	3200.84	4448.6	11.6442	12.1191	1.38982	0.4749
ABF-0015010	CDS	diaminopimelate epimerase	dapF	0.0621322	1743.22	1638.13	1619.76	1732.33	1763.05	1671.51	1667.04	1722.3	10.7031	10.7501	1.03315	0.0470478
ABF-0015011	CDS	conserved protein	yigA	0.0885931	998.01	1016.12	967.31	1045.74	911.53	878.43	993.813	945.233	9.95683	9.88453	0.951118	-0.0723044
ABF-0015012	CDS	site-specific tyrosine recombinase	xerC	0.310436	461.215	398.115	351.35	447.68	459.43	522.48	403.56	476.53	8.65664	8.89642	1.18082	0.239784
ABF-0015013	CDS	FMN phosphatase	yigB	0.417559	565.29	440.08	480.36	346.29	491.15	391.445	495.243	409.628	8.95199	8.67817	0.827125	-0.273822
ABF-0015014	CDS	ATP-dependent DNA helicase UvrD/PcrA	uvrD	0.0899536	659.815	656.995	601.045	638.09	597.255	640.45	639.285	625.265	9.32032	9.28832	0.978069	-0.0319915
ABF-0015016	CDS	magnesium/nickel/cobalt transporter	corA	0.214974	551.01	736.59	644.96	545.85	539.35	581.31	644.187	555.503	9.33133	9.11765	0.862333	-0.213683
ABF-0015017	CDS	Putative transport protein	abrB	0.82691	346.335	297.9	288.26	412.845	433.725	377.325	310.832	407.965	8.27999	8.6723	1.31249	0.392312
ABF-0015018	CDS	predicted chloramphenical resistance permease	rarD	0.965063	295.995	292.255	261.05	188.22	216.11	205.47	283.1	203.267	8.14517	7.66723	0.718003	-0.477938
ABF-0015019	CDS	conserved protein	yigI	1	233.94	227.25	210.42	84.57	68.57	74.37	223.87	75.8367	7.80652	6.24482	0.338753	-1.56169
ABF-0015021	CDS	outer membrane phospholipase A	pldA	0.993472	762.835	754.845	744.805	495.14	516.795	538.385	754.162	516.773	9.55873	9.01339	0.685229	-0.545342
ABF-0015022	CDS	ATP-dependent DNA helicase	recQ	0.967769	470.98	425.445	380.045	305.35	315.02	291.92	425.49	304.097	8.73298	8.24839	0.714698	-0.484595
ABF-0015023	CDS	Threonine efflux protein	rhtC	0.0911928	957.05	998.89	795.07	1043.01	991.63	869.96	917.003	968.2	9.84078	9.91916	1.05583	0.0783781
ABF-0015025	CDS	hypothetical protein		0.570858	212.27	197.81	232.705	159.14	187.715	165.265	214.262	170.707	7.74323	7.41538	0.796721	-0.327854
ABF-0015026	CDS	Homoserine/homoserine lactone efflux protein	rhtB	0.710219	136.18	159.45	136.82	173.73	221.28	165.71	144.15	186.907	7.17143	7.54617	1.29661	0.374747
ABF-0015027	CDS	lysophospholipase L(2)	pldB	0.825942	420.48	373.485	432.125	278.24	316.04	339.95	408.697	311.41	8.67489	8.28267	0.761959	-0.392215
ABF-0015028	CDS	hypothetical protein	yigL	0.113792	265.85	226.41	261.22	216.86	218.42	267.45	251.16	234.243	7.97246	7.87186	0.932646	-0.100599
ABF-0015029	CDS	periplasmic glycerophosphodiester phosphodiesterase	glpQ	0.0860884	111.94	105.94	124.81	99.67	107.95	112.33	114.23	106.65	6.8358	6.73674	0.933643	-0.0990576
ABF-0015031	CDS	Glycerol-3-phosphate transporter	glpT	0.999993	356.815	289.435	341.23	192.46	207.43	183.17	329.16	194.353	8.36265	7.60254	0.590452	-0.760107
ABF-0015033	CDS	sn-glycerol-3-phosphate dehydrogenase (anaerobic), large subunit, FAD/NAD(P)-binding	glpA	0.671852	40.79	37.61	40.89	50.5	53.27	53.52	39.7633	52.43	5.31337	5.71232	1.31855	0.398954
ABF-0015034	CDS	sn-glycerol-3-phosphate dehydrogenase (anaerobic), membrane anchor subunit	glpB	0.21166	39.26	41.34	39.4	45.84	49.26	50.73	40	48.61	5.32193	5.60318	1.21525	0.281253
ABF-0015037	CDS	sn-glycerol-3-phosphate dehydrogenase (anaerobic), small subunit	glpC	0.951232	45.16	45.56	46	63.55	59.62	69.92	45.5733	64.3633	5.51012	6.00817	1.4123	0.498049
ABF-0015042	CDS	predicted protein	yhhW	1	208.43	188.825	204.33	376.565	393.685	436.695	200.528	402.315	7.64766	8.65218	2.00628	1.00452
ABF-0015043	CDS	hypothetical protein		0.999948	4668.73	5015	4722.96	7317.97	8076.91	8874.22	4802.23	8089.7	12.2295	12.9819	1.68457	0.752382
ABF-0015046	CDS	DNA-binding transcriptional repressor	gntR	0.999906	212.95	249.13	236.55	162.96	141.64	130.25	232.877	144.95	7.86342	7.17941	0.622432	-0.684011
ABF-0015047	CDS	Gluconokinase	gntK	0.986527	153.58	156.36	173.8	113.28	116.52	106.19	161.247	111.997	7.33313	6.80731	0.694567	-0.525814
ABF-0015048	CDS	gluconate transporter, high-affinity GNT I system	gntT	0.986935	97.08	98.98	103.02	71.965	60.115	75.08	99.6933	69.0533	6.63943	6.10964	0.692657	-0.529786
ABF-0015050	CDS	hypothetical protein	yhgN	0.321987	323.97	302.7	274.57	260.45	266	230.65	300.413	252.367	8.23081	7.97938	0.840065	-0.251427
ABF-0015052	CDS	aspartate-semialdehyde dehydrogenase, NAD(P)-binding	asd	0.850556	6559.83	5821.81	6633.59	8443.2	9675.76	8607.16	6338.41	8908.71	12.6299	13.121	1.40551	0.491095
ABF-0015053	CDS	Nickel responsive regulator NikR	nikR	0.992874	284.01	245.92	221.42	159.26	151.21	207.41	250.45	172.627	7.96838	7.43151	0.689266	-0.536867
ABF-0015054	CDS	Cold shock protein		0.0897765	849.35	517.22	448.36	542.81	608.52	580.44	604.977	577.257	9.24074	9.17307	0.95418	-0.0676666
ABF-0015055	CDS	predicted two-component system sensory kinase		0.253794	59.21	62.305	60.015	77.515	74.86	67.28	60.51	73.2183	5.9191	6.19413	1.21002	0.275031
ABF-0015057	CDS	1,4-alpha-glucan branching enzyme	glgB	1	190.47	225.99	200.69	1025.66	1109.26	1036.65	205.717	1057.19	7.68451	10.046	5.13906	2.3615
ABF-0015058	CDS	Glycogen debranching enzyme	glgX	1	122.74	138.76	137.19	664.05	560.14	756.5	132.897	660.23	7.05416	9.36682	4.968	2.31266
ABF-0015059	CDS	glucose-1-phosphate adenylyltransferase	glgC	1	91.24	94.46	87.17	388.98	358.44	337.93	90.9567	361.783	6.50711	8.49898	3.97754	1.99187
ABF-0015060	CDS	glycogen synthase	glgA	1	158.94	169.13	162.64	651.57	693.87	744.72	163.57	696.72	7.35376	9.44444	4.25946	2.09067
ABF-0015061	CDS	Glycogen phosphorylase	glgP	1	341.425	388.02	366.91	2134.83	2025.34	2373.89	365.452	2178.02	8.51354	11.0888	5.95981	2.57527
ABF-0015062	CDS	sn-glycerol-3-phosphate dehydrogenase, aerobic, FAD/NAD(P)-binding	glpD	0.971476	185.68	177.2	190	125.48	134.67	133.03	184.293	131.06	7.52586	7.03408	0.711149	-0.491776
ABF-0015064	CDS	thiosulfate:cyanide sulfurtransferase (rhodanese)	glpE	1	162.82	192.48	168.61	97.51	81.05	85.11	174.637	87.89	7.44821	6.45763	0.503273	-0.990586
ABF-0015065	CDS	hypothetical protein		1	374.2	353.48	372.19	78.5	90.54	88.63	366.623	85.89	8.51815	6.42442	0.234273	-2.09374
ABF-0015066	CDS	Sensory box/GGDEF family protein		1	362.895	362.46	349.785	68.425	68.045	88.675	358.38	75.0483	8.48535	6.22975	0.20941	-2.2556
ABF-0015067	CDS	hypothetical protein		1	539.63	567.9	524.88	87.21	103.94	126.19	544.137	105.78	9.08783	6.72492	0.1944	-2.3629
ABF-0015068	CDS	D-galactonate transporter		0.0909553	69.27	61.85	71.32	83.88	70.28	71.01	67.48	75.0567	6.07639	6.22991	1.11228	0.15352
ABF-0015069	CDS	hypothetical protein	yiaL	0.0494828	53.615	55.22	59.42	64.02	56.135	54.965	56.085	58.3733	5.80954	5.86724	1.0408	0.0576945
ABF-0015070	CDS	Dihydrodipicolinate synthase		0.638146	86.445	84.435	84.735	120.645	89.925	121.05	85.205	110.54	6.41287	6.78842	1.29734	0.375559
ABF-0015071	CDS	Ribokinase		0.0719807	62.38	57.23	68.025	65.75	66.07	72.21	62.545	68.01	5.96682	6.08767	1.08738	0.120852
ABF-0015072	CDS	predicted intramembrane serine protease	glpG	0.112985	250.12	259.71	287.19	266.72	322.37	266.15	265.673	285.08	8.05351	8.15522	1.07305	0.101713
ABF-0015073	CDS	DNA-binding transcriptional repressor	glpR	0.984133	693.89	731.665	784.06	486.6	511.745	551.675	736.538	516.673	9.52462	9.01311	0.701489	-0.511508
ABF-0015074	CDS	Glycogen phosphorylase	malP	0.99991	328.785	305.73	286.47	500.13	451.76	530.175	306.995	494.022	8.26207	8.94843	1.60922	0.686359
ABF-0015075	CDS	4-alpha-glucanotransferase (amylomaltase)	malQ	0.590676	344.79	380.61	318.62	437.785	420.72	448.485	348.007	435.663	8.44297	8.76707	1.25188	0.324099
ABF-0015076	CDS	Fe-S biogenesis protein	gntY	1	2404.82	2427.3	2427.03	5023.61	4269.03	3917.86	2419.72	4403.5	11.2406	12.1044	1.81984	0.863814
ABF-0015077	CDS	gluconate periplasmic binding protein with phosphoribosyltransferase domain, GNT I system	gntX	0.156375	42.25	43.5	48.42	46.75	54.61	58.02	44.7233	53.1267	5.48296	5.73136	1.1879	0.248408
ABF-0015079	CDS	carboxylesterase	bioH	0.202307	339.675	315.505	283.98	255.635	294.845	270.285	313.053	273.588	8.29026	8.09586	0.873935	-0.194402
ABF-0015081	CDS	hypothetical protein		0.280097	2312.53	2174.85	1883.92	1638.5	1698.44	1908.88	2123.77	1748.61	11.0524	10.772	0.823352	-0.280419
ABF-0015083	CDS	Putative hemolysin		0.0404179	46.79	50.31	48.49	46.68	49.54	49.82	48.53	48.68	5.6008	5.60526	1.00309	0.00445231
ABF-0015084	CDS	Transcription elongation factor GreB	greB	0.757386	294.67	293.57	346.31	285.95	235.75	204.51	311.517	242.07	8.28317	7.91928	0.777069	-0.363885
ABF-0015085	CDS	DNA-binding response regulator in two-component regulatory system with EnvZ	ompR	0.728329	1046.94	1183.55	1230.85	898.55	822.31	945.61	1153.78	888.823	10.1722	9.79575	0.770358	-0.3764
ABF-0015086	CDS	sensory histidine kinase in two-component regulatory system with OmpR	envZ	1	729.755	700.565	722.16	390.775	341.885	369.2	717.493	367.287	9.48682	8.52076	0.511903	-0.966059
ABF-0015088	CDS	phosphoenolpyruvate carboxykinase	pck	0.737747	577.4	593.7	582.46	807.29	713.92	748.29	584.52	756.5	9.19111	9.5632	1.29422	0.372088
ABF-0015089	CDS	hypothetical protein		0.976818	56.335	66.91	74.605	123.59	83.54	79.445	65.95	95.525	6.0433	6.57781	1.44845	0.534506
ABF-0015092	CDS	heat shock protein Hsp33	hslO	0.837263	193.3	204.85	225.14	161.6	155.97	152.66	207.763	156.743	7.6988	7.29226	0.754432	-0.406537
ABF-0015093	CDS	ribosome-associated heat shock protein Hsp15	hslR	0.193543	264.9	278.14	251.81	289.39	195.94	220.59	264.95	235.307	8.04958	7.8784	0.888117	-0.171178
ABF-0015094	CDS	predicted hydrolase	yrfG	0.374472	416.66	406.3	442.62	349.71	349.36	351.65	421.86	350.24	8.72062	8.4522	0.830228	-0.26842
ABF-0015096	CDS	predicted inner membrane protein	yrfF	0.999957	450.49	449.28	413.15	263.91	299.49	243.36	437.64	268.92	8.7736	8.07103	0.614478	-0.702568
ABF-0015099	CDS	ADP-ribose diphosphatase	nudE	0.978377	1902.04	2057.91	1897.61	2976.82	2876.68	2586.62	1952.52	2813.37	10.9311	11.4581	1.4409	0.526967
ABF-0015100	CDS	penicillin-binding protein 1A (PBP1A)	mrcA	0.980279	361.445	362.53	361.315	267.77	259.185	240.71	361.763	255.888	8.4989	7.99937	0.707336	-0.499532
ABF-0015101	CDS	Probable HTH-type transcriptional regulator lrhA	pecT	1	536.035	445.895	523.67	322.47	243.96	262.265	501.867	276.232	8.97116	8.10973	0.550408	-0.861425
ABF-0015107	CDS	Triphosphoribosyl-dephospho-CoA synthetase		0.0529236	40.775	39.66	39.965	44.345	41.57	45.915	40.1333	43.9433	5.32673	5.45757	1.09493	0.130843
ABF-0015108	CDS	Malonate decarboxylase delta subunit		0.153936	49.21	40.01	44.19	45.8	57.47	54.91	44.47	52.7267	5.47476	5.72046	1.18567	0.2457
ABF-0015110	CDS	Malonate decarboxylase beta subunit		0.515967	49.315	46.75	47.92	70.3	57.775	57.09	47.995	61.7217	5.58481	5.94771	1.286	0.362893
ABF-0015112	CDS	Malonate decarboxylase gamma subunit		0.0907345	44.355	46.595	45.89	49.625	52.745	53.44	45.6133	51.9367	5.51138	5.69868	1.13863	0.187298
ABF-0015113	CDS	putative receptor protein		0.442415	58.31	56.59	49.61	71.175	73.185	62.865	54.8367	69.075	5.77707	6.11009	1.25965	0.333023
ABF-0015114	CDS	Phosphoribosyl-dephospho-CoA transferase		0.108535	41.91	46.51	47.48	48.9	52.65	55.33	45.3	52.2933	5.50144	5.70856	1.15438	0.207116
ABF-0015116	CDS	Malonyl CoA acyl carrier protein transacylase		0.0389872	47.005	46.345	45.145	44.145	48.535	47.16	46.165	46.6133	5.52873	5.54267	1.00971	0.0139432
ABF-0015117	CDS	Malonate utilization transcriptional regulator		0.0880218	120.78	115.69	111.13	93.58	119.88	112.23	115.867	108.563	6.85632	6.76239	0.936968	-0.0939287
ABF-0015119	CDS	Manganese ABC transporter, inner membrane permease protein SitD	yfeD	1	279.05	277.76	295.425	100.275	134.315	127.1	284.078	120.563	8.15014	6.91365	0.424402	-1.2365
ABF-0015120	CDS	Manganese ABC transporter, inner membrane permease protein SitC	yfeC	0.999478	107.52	98.14	108.24	65.23	67.57	67.56	104.633	66.7867	6.7092	6.06149	0.638292	-0.647711
ABF-0015121	CDS	Manganese ABC transporter, ATP-binding protein SitB	yfeB	1	371.705	395.44	347.05	165.505	158.755	145.64	371.398	156.633	8.53682	7.29125	0.421739	-1.24558
ABF-0015122	CDS	Manganese ABC transporter, periplasmic-binding protein SitA	yfeA	1	950.85	881.4	958.33	356.36	396.64	385.01	930.193	379.337	9.86139	8.56734	0.407804	-1.29405
ABF-0015124	CDS	Transcriptional regulator		1	249.44	264.46	309.29	111.72	86.34	86.49	274.397	94.85	8.10012	6.56758	0.345667	-1.53254
ABF-0015126	CDS	D-glucarate permease		0.0918094	53.915	49.545	55.69	65.11	59.215	55.47	53.05	59.9317	5.72928	5.90525	1.12972	0.175966
ABF-0015127	CDS	3-oxoacyl-[acyl-carrier protein] reductase		0.409604	88.025	101.5	106.16	115.58	112.7	136.17	98.5617	121.483	6.62295	6.92461	1.23256	0.30166
ABF-0015129	CDS	bifunctional riboflavin kinase/FAD synthetase	ribF	0.278862	2419.2	2343.35	2205.78	2010.07	1855.57	1862.91	2322.78	1909.52	11.1816	10.899	0.822084	-0.282643
ABF-0015132	CDS	30S ribosomal subunit protein S20	rpsT	0.946402	1641.78	1063.47	973.7	2247.8	1738.2	1164.12	1226.32	1716.71	10.2601	10.7454	1.39989	0.485315
ABF-0015133	CDS	DNA-binding transcriptional activator	nhaR	1	361.41	414.13	349.47	213.85	211.47	153.31	375.003	192.877	8.55076	7.59153	0.514333	-0.959225
ABF-0015135	CDS	sodium-proton antiporter	nhaA	1	439.53	484.8	484.46	203.88	256.72	217.29	469.597	225.963	8.87528	7.81994	0.481186	-1.05533
ABF-0015137	CDS	chaperone Hsp40, co-chaperone with DnaK	dnaJ	0.99976	2193.95	1975.8	2005.17	1379.62	1219.35	1282.64	2058.31	1293.87	11.0072	10.3375	0.62861	-0.669763
ABF-0015138	CDS	Chaperone protein DnaK	dnaK	0.999912	3818.51	3617.98	3671.3	2503.24	2166.18	2126.89	3702.59	2265.44	11.8543	11.1456	0.611851	-0.708747
ABF-0015140	CDS	conserved inner membrane protein associated with acetate transport	yaaH	1	1579.16	1699.35	1646.05	574.92	657.96	637.9	1641.52	623.593	10.6808	9.28446	0.379888	-1.39635
ABF-0015142	CDS	Proline/betaine transporter		1	1385.38	1368.97	1206.69	2685.66	2585.2	2027.11	1320.35	2432.66	10.3667	11.2483	1.84243	0.881611
ABF-0015144	CDS	putative molybdochelatase	mog	0.0946591	530.835	464.105	552.6	553.565	499.06	452.67	515.847	501.765	9.0108	8.97087	0.972702	-0.0399305
ABF-0015146	CDS	GGDEF domain protein		0.0865681	210.3	205.52	188.73	216.15	188.29	194.55	201.517	199.663	7.65476	7.64143	0.990803	-0.0133297
ABF-0015147	CDS	Transaldolase	talB	0.0163943	6405.87	7712.13	6572.85	7257.01	7179.29	6140.33	6896.95	6858.88	12.7517	12.7438	0.99448	-0.00798619
ABF-0015150	CDS	conserved protein	yaaA	1	778.68	1294.37	970.2	1617.72	1594.28	2203.03	1014.42	1805.01	9.98643	10.8178	1.77936	0.831356
ABF-0015152	CDS	threonine synthase	thrC	1	3241.15	3562.75	3076.48	1742.05	1741.7	1802.18	3293.46	1761.98	11.6854	10.783	0.534993	-0.902409
ABF-0015153	CDS	homoserine kinase	thrB	1	3486.31	3085.76	3046.35	1772.31	1789.2	1695.25	3206.14	1752.25	11.6466	10.775	0.546531	-0.871626
ABF-0015154	CDS	bifunctional aspartokinase I/homoserine dehydrogenase I	thrA	1	1986.09	1846.39	1877.1	1007.01	1019.55	1079.23	1903.19	1035.27	10.8942	10.0158	0.543963	-0.87842
ABF-0015156	CDS	RNA methyltransferase, TrmH family, group 1		0.998887	207.99	186.7	176.46	132.35	105.69	137.19	190.383	125.077	7.57276	6.96667	0.656973	-0.606095
ABF-0015159	CDS	DNA-binding response regulator in two-component regulatory system with ArcB or CpxA	arcA	1	2656.43	2306.03	2138.16	6426.57	6698.16	5652.9	2366.87	6259.21	11.2088	12.6118	2.64451	1.403
ABF-0015161	CDS	conserved protein	creA	0.998352	731.26	836.59	802.48	1293.89	1148.38	1150.26	790.11	1197.51	9.62591	10.2258	1.51562	0.599912
ABF-0015162	CDS	DNA-binding transcriptional activator	rob	0.97813	2941.53	2945.89	3049.41	1911.38	2135.41	2164.87	2978.94	2070.55	11.5406	11.0158	0.695062	-0.524785
ABF-0015163	CDS	phosphoglyceromutase 2, co-factor independent	ytjC	0.997069	673.53	625.16	631.88	923.77	1026.94	931.72	643.523	960.81	9.32985	9.90811	1.49305	0.578259
ABF-0015164	CDS	hypothetical protein	yjjX	0.141055	966.62	920.07	894.635	1183.63	1034.12	916.37	927.108	1044.71	9.85659	10.0289	1.12685	0.17229
ABF-0015165	CDS	DNA-binding transcriptional repressor, tryptophan-binding	trpR	0.839569	1094.9	1041.53	1077.09	852.515	908.275	678.77	1071.17	813.187	10.065	9.66744	0.759154	-0.397536
ABF-0015166	CDS	lytic murein transglycosylase, soluble	slt	0.354494	482.63	568.33	600.64	427.68	429.03	520.4	550.533	459.037	9.10469	8.84247	0.833804	-0.262221
ABF-0015167	CDS	ABC transporter ATP-binding protein yjjK	yjjK	0.999997	2906.81	3040.35	2834.01	1627.19	1662.69	1778.04	2927.06	1689.31	11.5152	10.7222	0.577135	-0.79302
ABF-0015168	CDS	Methyl-accepting chemotaxis protein III (ribose and galactose chemoreceptor protein)	chmX	0.0743698	124.53	125.58	117.29	121.28	119.69	133.72	122.467	124.897	6.93625	6.96459	1.01984	0.0283458
ABF-0015171	CDS	Transcriptional regulator		0.998329	116.535	110.06	117.555	67.145	74.215	85.69	114.717	75.6833	6.84193	6.2419	0.659741	-0.600027
ABF-0015172	CDS	zinc-binding alcohol dehydrogenase		0.937198	140.18	135.27	154.82	95.06	104.47	113.31	143.423	104.28	7.16414	6.70432	0.727078	-0.459817
ABF-0015173	CDS	D-3-phosphoglycerate dehydrogenase	serA	0.884675	5249.41	4997.11	4740.93	7208.94	7425.76	6451.24	4995.82	7028.65	12.2865	12.779	1.40691	0.492526
ABF-0015176	CDS	ribose 5-phosphate isomerase, constitutive	rpiA	0.960771	903.86	807.93	842.165	1254.62	1191.67	1116.18	851.318	1187.49	9.73355	10.2137	1.39488	0.480145
ABF-0015177	CDS	DNA-binding transcriptional activator, replication initiation inhibitor	argP	0.138089	456.36	484.07	438.66	431.14	383.65	441.99	459.697	418.927	8.84454	8.71055	0.911311	-0.133984
ABF-0015178	CDS	conserved protein	yggE	0.695836	574.94	630.53	564.59	713.35	819.57	738.4	590.02	757.107	9.20462	9.56435	1.28319	0.359733
ABF-0015179	CDS	Hypothetical transcriptional regulator yiaJ	pir	0.128729	642.34	746.915	676.12	690.44	845.94	737.635	688.458	758.005	9.42723	9.56606	1.10102	0.138838
ABF-0015180	CDS	MscS family mechanosensitive ion channel	mscS	0.106786	499.22	486.5	489.17	534.78	470.54	562.46	491.63	522.593	8.94143	9.02954	1.06298	0.0881158
ABF-0015181	CDS	fructose-bisphosphate aldolase, class II	fbaA	0.203054	7134.27	7695.89	8130.02	9296.7	9997.32	9947.75	7653.4	9747.26	12.9019	13.2508	1.27359	0.348897
ABF-0015182	CDS	phosphoglycerate kinase	pgk	0.777284	4704.59	4608.37	4198.62	6303.37	5924.85	6231.83	4503.86	6153.35	12.1369	12.5872	1.36624	0.45021
ABF-0015183	CDS	D-erythrose 4-phosphate dehydrogenase	epd	0.0803215	1749.29	1714.26	1596.15	1875.36	1900.05	1724.31	1686.57	1833.24	10.7199	10.8402	1.08697	0.120306
ABF-0015185	CDS	transketolase 1, thiamin-binding	tktA	0.999709	3884.2	3925.92	3500.26	2478.85	2293.76	2292.18	3770.13	2354.93	11.8804	11.2015	0.624629	-0.678929
ABF-0015186	CDS	putative integral membrane protein	yhfC	0.0410282	3549.45	3468.31	3612.78	3446.68	3696.03	4299.36	3543.51	3814.02	11.791	11.8971	1.07634	0.106132
ABF-0015188	CDS	biosynthetic arginine decarboxylase, PLP-binding	speA	0.0907169	716.96	747.42	753.98	690.33	725	723.14	739.453	712.823	9.53032	9.4774	0.963987	-0.0529145
ABF-0014493	CDS	hypothetical protein		0.578888	352.51	322.605	463.425	507.555	370.885	549.815	379.513	476.085	8.56801	8.89508	1.25446	0.327069
ABF-0014494	CDS	esterase	ydiI	0.117386	167.115	190.61	168.25	178.22	170.67	135.29	175.325	161.393	7.45389	7.33444	0.920538	-0.119451
ABF-0014495	CDS	predicted FAD-linked oxidoreductase	ydiJ	0.0883527	686.45	727.405	678.36	752.705	716.615	677.065	697.405	715.462	9.44585	9.48273	1.02589	0.0368778
ABF-0014498	CDS	IMP dehydrogenase	guaB	0.943162	1466.7	1347.77	1508.96	1051.76	1063.48	1009.07	1441.14	1041.44	10.493	10.0244	0.722646	-0.468639
ABF-0014499	CDS	GMP synthetase (glutamine aminotransferase)	guaA	0.99956	1507.74	1319.03	1251.92	842.57	940.39	822.7	1359.56	868.553	10.4089	9.76247	0.638847	-0.646457
ABF-0014501	CDS	hypothetical protein		0.0847159	692.27	699.25	838.5	615.44	766.53	864.02	743.34	748.663	9.53788	9.54817	1.00716	0.0102949
ABF-0014502	CDS	Putative regulator for maltose metabolism		0.43555	248.25	225.665	217.835	299.39	300.57	246.955	230.583	282.305	7.84914	8.14111	1.22431	0.291966
ABF-0014503	CDS	Thioredoxin reductase		0.0801967	74.49	80.9	79.62	96.85	69.82	90.37	78.3367	85.68	6.29162	6.42089	1.09374	0.129271
ABF-0014506	CDS	Blue copper oxidase cueO precursor	cueO	0.997122	358.91	241.43	495.68	254.1	213.16	240.21	365.34	235.823	8.5131	7.88156	0.64549	-0.631533
ABF-0014507	CDS	Transcriptional regulator, MarR family		0.237042	245.93	173.315	243.265	283.79	290.685	197.105	220.837	257.193	7.78684	8.00671	1.16463	0.219874
ABF-0014508	CDS	FMN oxidoreductase		0.089139	1335.96	1373.76	1259.71	1467.24	1457.65	1369.78	1323.14	1431.56	10.3698	10.4834	1.08194	0.113615
ABF-0014509	CDS	NUDIX hydrolase		0.999785	239.43	273.05	236.55	368.29	415.935	397.715	249.677	393.98	7.96392	8.62198	1.57796	0.658061
ABF-0014510	CDS	Ribonuclease		1	648.56	926.905	776.175	3054.86	2918.02	2645.92	783.88	2872.93	9.61449	11.4883	3.66501	1.87382
ABF-0014516	CDS	Nudix hydrolase family protein YffH		0.999996	111.99	134.69	132.93	70.26	79.46	70.44	126.537	73.3867	6.98341	6.19745	0.579964	-0.785966
ABF-0014518	CDS	Regulatory protein, DeoR		0.949625	125.31	128.37	129.46	77.87	92.85	107.52	127.713	92.7467	6.99677	6.53522	0.72621	-0.461542
ABF-0014519	CDS	23S rRNA methyltransferase	rrmA	0.880594	740.79	715.96	666.68	891.62	967.9	986.77	707.81	948.763	9.46722	9.8899	1.34042	0.422686
ABF-0014520	CDS	stress protein, member of the CspA-family	cspC	1	6908.22	7019.55	6445.16	13621	15237.1	14655.8	6790.98	14504.6	12.7294	13.8242	2.13587	1.09482
ABF-0014523	CDS	predicted inner membrane protein	yniB	0.867089	1665.06	1755.82	1886.38	2415.61	2478.06	2300.51	1769.09	2398.06	10.7888	11.2277	1.35554	0.438863
ABF-0014524	CDS	Pectin degradation protein kdgF	kdgF	1	123.68	136.03	104.82	367.77	322.5	231.54	121.51	307.27	6.92493	8.26336	2.52876	1.33843
ABF-0014527	CDS	predicted protein	yacC	0.109165	541.69	622.21	633.945	610.265	549.705	523.16	599.282	561.043	9.22709	9.13197	0.936193	-0.095122
ABF-0014528	CDS	spermidine synthase (putrescine aminopropyltransferase)	speE	1	1470.83	1550.87	1506.01	578.315	656.42	681.2	1509.23	638.645	10.5596	9.31887	0.423158	-1.24073
ABF-0014529	CDS	conserved protein	ycbG	0.35599	463.82	529.33	588.55	775.31	569.7	567	527.233	637.337	9.0423	9.31591	1.20883	0.273614
ABF-0014530	CDS	Putative inner membrane protein	ydcX	0.844324	616.77	566.67	642.9	535.11	429.9	423.07	608.78	462.693	9.24978	8.85391	0.760034	-0.395865
ABF-0014532	CDS	hypothetical protein		1	372.3	391.43	358.93	976.96	1276.61	809.27	374.22	1020.95	8.54774	9.99569	2.7282	1.44795
ABF-0014533	CDS	hypothetical protein		1	644.09	712.24	551.16	2272.48	1445.57	1709.24	635.83	1809.1	9.3125	10.8211	2.84525	1.50856
ABF-0014534	CDS	hypothetical protein		1	470.54	442.41	358.93	1618.72	1276.61	809.27	423.96	1234.87	8.72778	10.2701	2.9127	1.54236
ABF-0014536	CDS	Methyl-accepting chemotaxis protein		1	746.765	923.91	893.33	156.96	147.275	151.21	854.668	151.815	9.73922	7.24617	0.17763	-2.49305
ABF-0014537	CDS	Uncharacterized iron-regulated membrane protein; Iron-uptake factor PiuB		0.0532912	62.14	54.86	56.2	62.82	61.16	57.91	57.7333	60.63	5.85133	5.92196	1.05017	0.0706273
ABF-0014540	CDS	Phage baseplate assembly protein		1	177.84	205.34	272.75	116.91	116.91	116.43	218.643	116.75	7.77244	6.86728	0.533975	-0.905157
ABF-0014541	CDS	Baseplate assembly protein J		0.999482	87.36	109.41	82.29	54.25	59.13	63.55	93.02	58.9767	6.53947	5.88207	0.634021	-0.657397
ABF-0014543	CDS	Tail protein I		0.134568	83.475	81.155	100.335	74.61	88.735	68.925	88.3217	77.4233	6.4647	6.2747	0.876606	-0.189999
ABF-0014545	CDS	ThiJ/PfpI family protein		0.999495	201.72	220.5	211.15	352.96	286.39	346.63	211.123	328.66	7.72194	8.36045	1.55672	0.63851
ABF-0014546	CDS	hypothetical protein		0.123158	101.125	78.2	94.1	95.985	136.02	81.085	91.1417	104.363	6.51004	6.70547	1.14507	0.195432
ABF-0014549	CDS	phosphoribosylpyrophosphate synthase	prsA	0.190074	1652.56	1698.31	1825.82	1527.83	1489.96	1401.54	1725.56	1473.11	10.7529	10.5246	0.853697	-0.228204
ABF-0014550	CDS	4-diphosphocytidyl-2-C-methylerythritol kinase	ispE	0.993964	467.67	530.47	468.065	349.255	323.015	330.045	488.735	334.105	8.93291	8.38416	0.683612	-0.548751
ABF-0014551	CDS	chaperone for lipoproteins	lolB	0.95094	927.445	803.345	858.09	523.265	615.5	754.485	862.96	631.083	9.75315	9.30169	0.731301	-0.451463
ABF-0014552	CDS	glutamyl tRNA reductase	hemA	0.999988	375.22	382.16	385.34	698.7	602.98	615.9	380.907	639.193	8.57329	9.32011	1.67808	0.746815
ABF-0014554	CDS	3-deoxy-D-manno-octulosonate 8-phosphate synthase	kdsA	0.150917	4070.48	4176.81	4098.62	3625.83	3328.44	3348.03	4115.3	3434.1	12.0068	11.7457	0.834471	-0.261067
ABF-0014556	CDS	predicted transcriptional regulator	ychA	0.991321	3485.07	3858.24	3860.44	2497.51	2144.96	2973	3734.58	2538.49	11.8667	11.3098	0.679725	-0.556977
ABF-0014557	CDS	release factors RF-1 and RF-2 N5-glutamine methyltransferase	prmC	1	574.745	597.765	634.035	374.28	308.77	315.75	602.182	332.933	9.23405	8.37909	0.552879	-0.854965
ABF-0014558	CDS	stress-induced protein	uspE	1	1036.57	1302.61	1138.05	2519.33	2306.98	2534.66	1159.08	2453.66	10.1788	11.2607	2.11691	1.08196
ABF-0014559	CDS	DNA-binding transcriptional dual regulator, global regulator of anaerobic growth	fnr	1	2360.52	2765.31	2535.39	921.98	903.46	948.66	2553.74	924.7	11.3184	9.85284	0.362096	-1.46555
ABF-0014563	CDS	triphosphoribosyl-dephospho-CoA transferase	citG	1	115.04	128.7	147.34	297.36	270.84	287.5	130.36	285.233	7.02636	8.156	2.18804	1.12964
ABF-0014564	CDS	hypothetical protein	ycgR	0.999962	1954.59	2021.59	2188.66	3398.37	3584.38	3261.99	2054.95	3414.91	11.0049	11.7376	1.6618	0.732748
ABF-0014566	CDS	hypothetical protein		0.999808	218.02	269.21	236.14	104.29	143.99	231.27	241.123	159.85	7.91363	7.32057	0.662939	-0.593053
ABF-0014568	CDS	FKBP-type peptidyl-prolyl cis-trans isomerase (rotamase)	fklB	0.997591	960.64	1034.7	933.42	1795.78	1751.9	1006.18	976.253	1517.95	9.93111	10.5679	1.55488	0.6368
ABF-0014571	CDS	putative exported protein	yaaX	0.999996	213.855	215.405	293.855	440.315	382.375	400.955	241.038	407.882	7.91312	8.67201	1.69219	0.758888
ABF-0014575	CDS	hcp		0.0776674	45.375	56.255	55.055	40.365	48.995	50.26	52.2283	46.54	5.70676	5.5404	0.891087	-0.166361
ABF-0014576	CDS	Transposase		0.0393679	44.8	43.925	53.165	42.76	46.06	53.11	47.2967	47.31	5.56367	5.56407	1.00028	0.000406651
ABF-0014577	CDS	ISEch10 OrfA		0.991066	124.03	111.4	111.4	185.41	163.75	155.81	115.61	168.323	6.85312	7.39509	1.45596	0.541969
ABF-0014578	CDS	ISEch10 OrfB		0.0707491	52.12	47.74	46.06	51.69	52.77	57.28	48.64	53.9133	5.60407	5.75257	1.10842	0.148499
ABF-0014579	CDS	MunI regulatory protein		0.995663	320.26	275.05	309.955	454.205	433.335	443.665	301.755	443.735	8.23723	8.79355	1.47051	0.556321
ABF-0014580	CDS	hypothetical protein		1	269.145	287.81	314.97	136.025	139.085	152.63	290.642	142.58	8.1831	7.15563	0.49057	-1.02747
ABF-0014581	CDS	DNA-binding protein H-NS		0.0491465	3163.79	2899.94	2823.18	2732.55	2853.5	2744.87	2962.3	2776.97	11.5325	11.4393	0.937437	-0.0932061
ABF-0014583	CDS	hypothetical protein	yneC	1	392.13	374.35	424.44	1651.66	1479.14	1376.53	396.973	1502.44	8.6329	10.5531	3.78475	1.9202
ABF-0014584	CDS	RNase E	rne	0.988718	2088.35	2106.75	1913.23	1525.42	1341.68	1333.57	2036.11	1400.22	10.9916	10.4514	0.687695	-0.54016
ABF-0014585	CDS	Glycerol dehydrogenase		0.896356	99.73	103.74	91.72	62.17	76	79.44	98.3967	72.5367	6.62054	6.18064	0.737186	-0.439899
ABF-0014586	CDS	endo-pectate lyase	pelI	1	183.22	197.05	211.74	84.78	101.17	87.95	197.337	91.3	7.62452	6.51254	0.462661	-1.11197
ABF-0014587	CDS	hypothetical protein		0.0444668	58.66	50.91	42.92	63.92	47.56	46.48	50.83	52.6533	5.66761	5.71845	1.03587	0.0508446
ABF-0014588	CDS	hypothetical protein		0.999999	106.92	107.66	125.085	58.73	62.235	69.72	113.222	63.5617	6.82301	5.99009	0.561391	-0.832921
ABF-0014594	CDS	outer membrane lipoprotein	slyB	0.0763538	3952.74	4004.14	3812.33	4691.93	4678.15	4217.51	3923.07	4529.2	11.9378	12.145	1.1545	0.207273
ABF-0014596	CDS	anhydro-N-acetylmuramic acid kinase	anmK	0.521613	118.235	122.855	113.07	146.54	168.74	130.375	118.053	148.552	6.88329	7.21482	1.25834	0.331526
ABF-0014597	CDS	Putative outer membrane lipoprotein	ydhA	0.420914	83.66	84.87	79.12	60.87	74.86	63.43	82.55	66.3867	6.3672	6.05282	0.804199	-0.314375
ABF-0014601	CDS	tyrosyl-tRNA synthetase	tyrS	0.984279	1520.91	1456.76	1483.24	1041.17	1030.64	1034.29	1486.97	1035.37	10.5382	10.0159	0.696294	-0.522231
ABF-0014604	CDS	Transcriptional regulator		0.967742	388.82	406.21	443.175	259.495	248.37	400.475	412.735	302.78	8.68907	8.24213	0.733594	-0.446946
ABF-0014605	CDS	Permease of the drug/metabolite transporter (DMT) superfamily		0.200975	154.4	166.56	171.06	188.71	180.79	196.76	164.007	188.753	7.35761	7.56036	1.15089	0.202748
ABF-0014607	CDS	Transcriptional regulator BkdR of isoleucine and valine catabolism operon		0.996049	792.09	796.72	844.52	1125.96	1150.68	1345.11	811.11	1207.25	9.66375	10.2375	1.48839	0.573755
ABF-0014611	CDS	Alcohol dehydrogenase class III; Glutathione-dependent formaldehyde dehydrogenase	adhC	0.0958024	824.07	775.13	731.115	781.35	660.695	772.985	776.772	738.343	9.60135	9.52815	0.950528	-0.0731987
ABF-0014615	CDS	Putative regulatory protein	yneJ	0.0949168	64.42	70.7	61.66	51.61	55.9	68.31	65.5933	58.6067	6.03548	5.87299	0.893485	-0.162484
ABF-0014616	CDS	hypothetical protein		0.993576	63.725	50.57	45.765	95.83	92.285	54.405	53.3533	80.84	5.73751	6.337	1.51518	0.599491
ABF-0014618	CDS	Methyl-accepting chemotaxis protein I (serine chemoreceptor protein)		1	71.8	75.86	73.72	153.36	152.94	180.51	73.7933	162.27	6.20542	7.34225	2.19898	1.13683
ABF-0014619	CDS	ISEch3 transposase		0.999811	1106.72	1064.81	1190.74	1916.51	1664.44	1789.01	1120.76	1789.99	10.1303	10.8057	1.59712	0.675476
ABF-0014622	CDS	Type IV pilus biogenesis protein PilM		0.544935	76.295	72.885	72.285	99.82	85.645	96.38	73.8217	93.9483	6.20597	6.5538	1.27264	0.347823
ABF-0014623	CDS	Type IV pilus biogenesis protein PilN		0.0565141	69.67	71.86	72.29	72.29	85.53	63.64	71.2733	73.82	6.15529	6.20594	1.03573	0.0506493
ABF-0014625	CDS	ABC-type Fe3+ transport system, periplasmic component		1	170.24	194.93	201.95	101.355	85.295	97.435	189.04	94.695	7.56255	6.56522	0.500926	-0.997331
ABF-0014632	CDS	hypothetical protein		0.0863367	140.725	171.205	129.21	117.305	156.545	193.37	147.047	155.74	7.20013	7.283	1.05912	0.0828655
ABF-0014633	CDS	pyridine nucleotide transhydrogenase, alpha subunit	pntA	0.979888	2558.9	2626.11	2485.83	3866.22	3721.48	3547.31	2556.95	3711.67	11.3202	11.8579	1.4516	0.537646
ABF-0014637	CDS	hypothetical protein		0.635026	59.77	55.81	66.91	86.49	67.11	83.59	60.83	79.0633	5.92671	6.30494	1.29974	0.378226
ABF-0014639	CDS	Integrase		0.979563	100.7	94.08	99.6	65.23	69.94	70.34	98.1267	68.5033	6.61657	6.0981	0.698111	-0.518471
ABF-0014642	CDS	hypothetical protein		1	2486.26	3759.67	3910.11	60.755	73.175	75.505	3385.35	69.8117	11.7251	6.1254	0.0206217	-5.59969
ABF-0014644	CDS	Probable lipoprotein		0.0792348	46.79	44.72	56.7	54.99	59.04	51.3	49.4033	55.11	5.62654	5.78424	1.11551	0.157706
ABF-0014645	CDS	Paraquat-inducible protein A		0.999909	44.57	43.87	44.13	67.4	80.18	69.51	44.19	72.3633	5.46565	6.17719	1.63755	0.711539
ABF-0014647	CDS	Paraquat-inducible protein A		1	54.4	49.7	48.91	100.7	108.53	81.3	51.0033	96.8433	5.67252	6.59758	1.89876	0.925061
ABF-0014650	CDS	Copper resistance protein D		0.101601	256.725	280.555	297.08	321.365	292.83	262.045	278.12	292.08	8.11956	8.19022	1.05019	0.0706561
ABF-0014651	CDS	ferritin iron storage protein (cytoplasmic)	ftnA	1	4236.37	4054.09	3735.11	18978.4	20420.1	15374.1	4008.52	18257.6	11.9689	14.1562	4.55469	2.18735
ABF-0014654	CDS	Endonuclease		1	67.26	69.03	68.62	117.92	139.25	126.9	68.3033	128.023	6.09388	7.00026	1.87434	0.906379
ABF-0014656	CDS	hypothetical protein		1	118.38	100.035	102.835	337.3	262.04	366.31	107.083	321.883	6.74259	8.33039	3.00591	1.5878
ABF-0014657	CDS	Response regulator		1	149.12	128.07	135.88	604.77	530.48	586.57	137.69	573.94	7.10528	9.16476	4.16835	2.05948
ABF-0014663	CDS	glutathionine S-transferase	gst	0.128867	783.255	885.06	760.15	934.41	873.915	870.93	809.488	893.085	9.66087	9.80265	1.10327	0.141787
ABF-0014664	CDS	pyridoxal kinase 2/pyridoxine kinase	pdxY	0.999825	214.315	224.155	205.08	141.13	123.785	140.195	214.517	135.037	7.74495	7.07721	0.629493	-0.667739
ABF-0014665	CDS	ribonuclease T (RNase T)	rnt	0.944765	608.625	526.58	560.78	453.245	412.675	372.26	565.328	412.727	9.14295	8.68904	0.730065	-0.453902
ABF-0014666	CDS	monothiol glutaredoxin	grxD	0.037071	6823.63	6858.42	6718.74	7077.18	5937.48	5203.09	6800.26	6072.58	12.7314	12.5681	0.892992	-0.16328
ABF-0014670	CDS	hypothetical protein		0.989641	545.87	431.27	555.27	289.56	370.54	407.65	510.803	355.917	8.99662	8.4754	0.696778	-0.521228
ABF-0014672	CDS	predicted lipoprotein	ydhO	0.0956811	865.365	910.66	929.22	974.005	969.17	940.695	901.748	961.29	9.81658	9.90883	1.06603	0.0922469
ABF-0014675	CDS	hypothetical protein		1	602.055	489.515	678.33	1879.46	1705.76	1346.9	589.967	1644.04	9.20449	10.683	2.78667	1.47854
ABF-0014676	CDS	DNA-binding transcriptional repressor, hypoxanthine-binding	purR	0.999954	372.83	330.68	335.2	209.915	193.695	234.21	346.237	212.607	8.43561	7.73204	0.61405	-0.703572
ABF-0014682	CDS	hypothetical protein		0.72472	124.82	117.345	119.975	149.05	174.38	147.28	120.713	156.903	6.91544	7.29373	1.2998	0.378291
ABF-0014685	CDS	predicted amidotransfease	yafJ	0.0917693	597.995	514.935	544.905	541.725	530.81	620.265	552.612	564.267	9.11012	9.14023	1.02109	0.0301111
ABF-0014690	CDS	hypothetical protein		0.104534	55.71	49.33	55.13	51.23	44.5	43.73	53.39	46.4867	5.7385	5.53875	0.8707	-0.199753
ABF-0014700	CDS	3-octaprenyl-4-hydroxybenzoate carboxy-lyase	ubiX	0.0994798	332.85	409.59	367.44	290.79	390.57	393	369.96	358.12	8.53123	8.4843	0.967997	-0.0469262
ABF-0014703	CDS	periplasmic-binding component of an ABC superfamily histidine/lysine/arginine/ornithine transporter	hisJ	1	1367.85	1197.55	1216.48	5413.15	4830.52	5581.4	1260.63	5275.02	10.2999	12.365	4.18445	2.06504
ABF-0014704	CDS	histidine/lysine/arginine/ornithine transporter subunit; membrane component of ABC superfamily	hisQ	1	921.11	896.39	826.85	1927.02	1882.7	2293.92	881.45	2034.55	9.78373	10.9905	2.30818	1.20676
ABF-0014719	CDS	Circadian input kinase A / Phytochrome-like protein		0.209582	102.795	94.895	118.015	101.955	126.765	142.355	105.235	123.692	6.71747	6.9506	1.17539	0.233134
ABF-0014722	CDS	Methyl-accepting chemotaxis protein I (serine chemoreceptor protein)		0.999179	57.94	66.715	60.715	93.96	93.01	100.34	61.79	95.77	5.9493	6.5815	1.54993	0.6322
ABF-0014723	CDS	hypothetical protein		0.938856	43.155	38.41	42.47	58.73	57.135	57.955	41.345	57.94	5.36964	5.85649	1.40138	0.486847
ABF-0014726	CDS	Aerotaxis sensor receptor protein		1	565.92	623.96	649.88	1226.11	1058.07	1218.27	613.253	1167.48	9.26034	10.1892	1.90375	0.928847
ABF-0014727	CDS	hypothetical protein		1	75.79	71.93	97.6	181.93	208.6	201.5	81.7733	197.343	6.35356	7.62456	2.4133	1.27101
ABF-0014732	CDS	Serine/threonine protein phosphatase 1	pphA	0.0622453	44.5	41.99	47.09	47.71	54.61	45.27	44.5267	49.1967	5.4766	5.62049	1.10488	0.143891
ABF-0014733	CDS	Chloride channel protein		0.474783	118.09	124.08	138.26	104.29	102.01	98.49	126.81	101.597	6.98652	6.66671	0.801172	-0.319815
ABF-0014734	CDS	Dipeptide-binding ABC transporter, periplasmic substrate-binding component		0.968221	142.645	143.975	155.03	107.955	100.935	105.22	147.217	104.703	7.2018	6.71016	0.711219	-0.491634
ABF-0014736	CDS	Putative glutathione transporter, ATP-binding component		0.292147	109.99	107.96	110.82	124.18	130.99	138.93	109.59	131.367	6.77597	7.03746	1.19871	0.261483
ABF-0014737	CDS	Dipeptide transport ATP-binding protein dppD		0.141899	137.245	119.225	133.485	159.565	158.165	122.595	129.985	146.775	7.0222	7.19746	1.12917	0.175261
ABF-0014738	CDS	Dipeptide transport system permease protein dppC		0.999993	82.515	73.535	80.165	116.04	149.685	138.41	78.7383	134.712	6.29899	7.07373	1.71088	0.774737
ABF-0014739	CDS	Putative transporter, permease protein		1	198.145	193.525	208.105	427.615	369.36	397.715	199.925	398.23	7.64332	8.63746	1.9919	0.994143
ABF-0014740	CDS	Cation transport protein chaC	chaC	0.999994	216.23	269.85	297.27	393.24	469.84	459.08	261.117	440.72	8.02855	8.78372	1.68783	0.755168
ABF-0014741	CDS	hypothetical protein		0.998534	77.4	86.95	81	52.26	62.39	46.19	81.7833	53.6133	6.35373	5.74452	0.655553	-0.609215
ABF-0014743	CDS	calcium/sodium:proton antiporter	chaA	1	1548.13	1865.44	1594.74	458.54	496.13	508.39	1669.44	487.687	10.7051	8.92981	0.292126	-1.77533
ABF-0014745	CDS	predicted sulphate anion transporter	ychM	0.636963	148.46	151.195	161.33	196.5	185.325	204.49	153.662	195.438	7.26361	7.61057	1.27187	0.346956
ABF-0014746	CDS	hypothetical protein		0.0761088	110.16	114.65	114.41	109.41	132.04	112.36	113.073	117.937	6.82111	6.88187	1.04301	0.0607536
ABF-0014748	CDS	DNA-binding response regulator in two-component regulatory system with RstB	rstA	0.838285	309.42	287.46	277.24	389.91	429.9	337.19	291.373	385.667	8.18673	8.59121	1.32362	0.404486
ABF-0014749	CDS	Sensor protein rstB	rstB	0.179153	190.67	175.225	207.295	167.275	166.235	168.465	191.063	167.325	7.57791	7.38651	0.875757	-0.191398
ABF-0014750	CDS	Acid shock protein precursor	asr	0.999999	11810.7	11113.3	11932.7	21601.7	24455.2	18182	11618.9	21413	13.5042	14.3862	1.84294	0.882011
ABF-0014756	CDS	predicted peptidase	ydgD	0.234163	86.09	88.54	105.21	126.36	101.41	103.75	93.28	110.507	6.5435	6.78799	1.18468	0.244494
ABF-0014758	CDS	L-lactate permease	yghK	0.836718	209.99	205.9	237.36	157.07	146.79	192.48	217.75	165.447	7.76653	7.37022	0.759801	-0.396306
ABF-0014759	CDS	Predicted L-lactate dehydrogenase, Fe-S oxidoreductase subunit YkgE	ykgE	0.995044	367.66	373.71	417.63	564.31	523.57	615.4	386.333	567.76	8.5937	9.14914	1.46961	0.555435
ABF-0014762	CDS	Predicted L-lactate dehydrogenase, hypothetical protein subunit YkgG	ykgG	0.993034	314.18	284.43	299.27	398.88	464.67	444.95	299.293	436.167	8.22542	8.76874	1.45732	0.543319
ABF-0014764	CDS	DNA-binding transcriptional dual regulator, leucine-binding	lrp	0.151821	1533.37	1511.09	1575.44	1387.33	1316	1329.81	1539.97	1344.38	10.5887	10.3927	0.872993	-0.195958
ABF-0014765	CDS	DNA-binding membrane protein required for chromosome resolution and partitioning	ftsK	0.977291	687.44	727.85	663.5	505.41	490.06	477.37	692.93	490.947	9.43657	8.93942	0.708508	-0.497143
ABF-0014766	CDS	chaperone for lipoproteins	lolA	0.0566863	2064.88	2106.87	1969.64	2200.11	1907.96	1820.87	2047.13	1976.31	10.9994	10.9486	0.965407	-0.050791
ABF-0014767	CDS	recombination protein	ycaJ	0.971559	658.875	762.625	688.12	475.735	570.975	462.27	703.207	502.993	9.4578	8.9744	0.715285	-0.483409
ABF-0014768	CDS	seryl-tRNA synthetase, also charges selenocysteinyl-tRNA with serine	serS	0.312265	4178.34	4280.96	4197.93	5646.3	5247.06	5154.85	4219.08	5349.4	12.0427	12.3852	1.26791	0.342451
ABF-0014769	CDS	twin-argninine leader-binding protein for DmsA and TorA	dmsD	0.286904	57.575	65.12	59.025	74.27	77.15	69.825	60.5733	73.7483	5.92061	6.20454	1.2175	0.283928
ABF-0014771	CDS	Glutathione S-transferase		1	79.16	68.06	79.35	154.14	119.79	132.79	75.5233	135.573	6.23885	7.08293	1.79512	0.844079
ABF-0014773	CDS	hypothetical protein		1	124.03	142.48	124.18	740.35	700.66	657.4	130.23	699.47	7.02492	9.45012	5.37104	2.4252
ABF-0014774	CDS	metallo-beta-lactamase family protein		0.423781	185.59	171.63	181.43	196.65	208.69	256.66	179.55	220.667	7.48824	7.78572	1.229	0.297483
ABF-0014775	CDS	Nikkomycin biosynthesis protein, carboxylase		1	7794.48	8174.79	8479.62	442.05	513.46	501.66	8149.63	485.723	12.9925	8.92399	0.0596007	-4.06853
ABF-0014776	CDS	Cysteine synthase		1	6173.7	7429.76	6824.68	491.74	514.22	539.09	6809.38	515.017	12.7333	9.00848	0.0756334	-3.72483
ABF-0014777	CDS	Predicted flavoprotein		1	9343.63	10145.6	10885.3	1338.01	1342.31	1340.07	10124.8	1340.13	13.3056	10.3882	0.13236	-2.91746
ABF-0014778	CDS	GTP cyclohydrolase II		1	11355.1	12130	12651	1269.44	1475.46	1532.23	12045.4	1425.71	13.5562	10.4775	0.118362	-3.07872
ABF-0014780	CDS	L-glutamine:D-fructose-6-phosphate aminotransferase	glmS	0.0756114	1207.86	1203.57	1107.44	1238.54	1157.51	1023.57	1172.96	1139.87	10.1959	10.1547	0.971792	-0.0412804
ABF-0014781	CDS	bifunctional N-acetyl glucosamine-1-phosphate uridyltransferase/glucosamine-1-phosphate acetyl transferase	glmU	0.145086	2102.33	2169.5	1944.35	2276.55	2460.94	2499.96	2072.06	2412.48	11.0169	11.2363	1.16429	0.219453
ABF-0014783	CDS	exopolygalacturonate lyase PelX	pelX	0.194955	104.38	90.72	101.67	90.09	81.53	81.56	98.9233	84.3933	6.62824	6.39906	0.853119	-0.229182
ABF-0014784	CDS	F1 sector of membrane-bound ATP synthase, epsilon subunit	atpC	1	4584.37	3565.79	3180.92	1999.05	1843.85	1165.26	3777.03	1669.39	11.883	10.7051	0.441984	-1.17793
ABF-0014785	CDS	F1 sector of membrane-bound ATP synthase, beta subunit	atpD	1	18669	17164.6	16356.4	7949.1	7078.7	7668.06	17396.7	7565.29	14.0865	12.8852	0.43487	-1.20134
ABF-0014786	CDS	F1 sector of membrane-bound ATP synthase, gamma subunit	atpG	1	23648.2	23839.8	24622.5	6699.31	6454.11	7771.63	24036.8	6975.02	14.553	12.768	0.29018	-1.78498
ABF-0014787	CDS	F1 sector of membrane-bound ATP synthase, alpha subunit	atpA	1	8075.53	8222.97	7556.47	2522.03	2402.28	2270.93	7951.66	2398.41	12.957	11.2279	0.301624	-1.72918
ABF-0014789	CDS	F1 sector of membrane-bound ATP synthase, delta subunit	atpH	1	20620.4	20392.3	23271.3	6999.22	6932.31	6816.42	21428	6915.98	14.3872	12.7557	0.322755	-1.63149
ABF-0014791	CDS	F0 sector of membrane-bound ATP synthase, subunit b	atpF	1	32387.9	33372.1	33403.5	13234.4	13579.9	12043.5	33054.5	12952.6	15.0126	13.661	0.391855	-1.35161
ABF-0014792	CDS	F0 sector of membrane-bound ATP synthase, subunit c	atpE	0.999499	53001.7	50090.1	50774.2	28041.9	31131.1	31322.8	51288.7	30165.3	15.6464	14.8806	0.588147	-0.765751
ABF-0014794	CDS	F0 sector of membrane-bound ATP synthase, subunit a	atpB	1	22708.2	22915	23397	7510.82	8391.45	8006.33	23006.7	7969.53	14.4898	12.9603	0.3464	-1.52949
ABF-0014795	CDS	ATP synthase, membrane-bound accesory subunit	atpI	1	12993.6	14467.6	14191.2	6782.27	5741.95	6356.46	13884.1	6293.56	13.7612	12.6197	0.453291	-1.14149
ABF-0014797	CDS	methyltransferase, SAM-dependent methyltransferase, glucose-inhibited cell-division protein	gidB	1	235.11	278.695	278.39	87.43	81.795	113.765	264.065	94.33	8.04475	6.55964	0.357223	-1.4851
ABF-0014798	CDS	glucose-inhibited cell-division protein	gidA	1	632.11	626.59	616.63	309.07	367.49	375.69	625.11	350.75	9.28797	8.4543	0.561101	-0.833667
ABF-0014799	CDS	FMN-binding protein MioC	mioC	0.110082	774.37	690.27	709.02	743.57	746.16	548.85	724.553	679.527	9.50095	9.40839	0.937856	-0.0925617
ABF-0014800	CDS	DNA-binding transcriptional dual regulator	asnC	0.114094	204.6	181.7	209.45	159.87	249.91	153.48	198.583	187.753	7.6336	7.55269	0.945464	-0.080906
ABF-0014801	CDS	Von Willebrand Factor Type A (VWA) domain-containing protein	viaA	0.0897596	264.53	238.89	223.89	217.31	247.69	267.45	242.437	244.15	7.92146	7.93162	1.00707	0.0101599
ABF-0014802	CDS	AAA+ family ATPase	ravA	0.096708	831.98	813.68	776.55	807.29	768.74	715.28	807.403	763.77	9.65715	9.57699	0.945958	-0.0801513
ABF-0014803	CDS	potassium transporter	trkD	0.086243	776.48	685.27	744.9	815.09	722.94	713.66	735.55	750.563	9.52268	9.55183	1.02041	0.0291504
ABF-0014806	CDS	2',3'-cyclic-nucleotide 2'-phosphodiesterase	cpdB	0.99482	589.855	606.995	594.06	409.635	355.855	461.845	596.97	409.112	9.22151	8.67635	0.685314	-0.545164
ABF-0014808	CDS	PAPS (adenosine 3'-phosphate 5'-phosphosulfate) 3'(2'),5'-bisphosphate nucleotidase	cysQ	0.999868	524.675	488.41	529.975	900.275	907.185	678.255	514.353	828.572	9.00662	9.69448	1.6109	0.687867
ABF-0014811	CDS	conserved protein	ytfK	1	198.7	213.1	183.43	574.92	671.68	613.09	198.41	619.897	7.63234	9.27588	3.12432	1.64354
ABF-0014813	CDS	predicted inner membrane protein	ytfL	0.81616	391.07	323.36	373.32	323.14	243.07	266.5	362.583	277.57	8.50217	8.11671	0.765534	-0.385461
ABF-0014816	CDS	methionine sulfoxide reductase A	msrA	0.999825	1075.74	947.015	884.27	1574.29	1523.95	1526.88	969.01	1541.71	9.92037	10.5903	1.59101	0.669946
ABF-0014817	CDS	hypothetical protein		0.0416099	50.8	55.06	44.02	54.4	58.43	39.98	49.96	50.9367	5.6427	5.67063	1.01955	0.0279311
ABF-0014818	CDS	predicted outer membrane protein and surface antigen	ytfM	0.999998	77.69	90.005	79.525	137.5	150.435	140.77	82.4067	142.902	6.36469	7.15888	1.7341	0.79419
ABF-0014819	CDS	conserved protein	ytfN	0.789686	65.41	65.74	69.05	86.8	90.94	88.11	66.7333	88.6167	6.06034	6.46951	1.32792	0.40917
ABF-0015191	CDS	hypothetical protein		0.0721622	1447.94	1355.51	1140.18	1530.14	1095.31	1211.51	1314.54	1278.98	10.3603	10.3208	0.972951	-0.0395605
ABF-0015193	CDS	methionine adenosyltransferase 1	metK	0.033221	4240.76	4739.29	4014.65	4288.28	4092.14	3879.27	4331.57	4086.56	12.0807	11.9967	0.943438	-0.0840008
ABF-0015195	CDS	conserved protein	sprT	0.16549	94.15	82.25	85.56	108.44	111.94	84.14	87.32	101.507	6.44824	6.66543	1.16247	0.21719
ABF-0015196	CDS	nuclease	nucM	0.989366	313.24	302.84	306.72	210.73	218.76	211.18	307.6	213.557	8.26491	7.73848	0.694267	-0.526437
ABF-0015197	CDS	predicted protein	yggJ	0.999832	802.635	668.595	740.005	431.75	470.75	487.105	737.078	463.202	9.52567	8.8555	0.628429	-0.670178
ABF-0015198	CDS	glutathione synthetase	gshB	0.0460107	2546.55	2411.06	2347.62	2708.72	2534.82	2165.76	2435.08	2469.77	11.2498	11.2702	1.01425	0.0204085
ABF-0015199	CDS	predicted protein	yqgE	0.541684	1170.27	1233.22	1081.19	1049.51	823.475	911.145	1161.56	928.042	10.1818	9.85805	0.798963	-0.3238
ABF-0015200	CDS	predicted Holliday junction resolvase	yqgF	0.959463	285.58	344.905	339.41	217.565	202.555	285.185	323.298	235.102	8.33672	7.87714	0.727197	-0.459581
ABF-0015201	CDS	fructose-1,6-bisphosphatase I	fbp	0.414006	2935.25	2892.93	2866.83	2441.43	2126.46	2346.94	2898.34	2304.94	11.501	11.1705	0.795264	-0.330494
ABF-0015202	CDS	UDP-N-acetylmuramate:L-alanyl-gamma-D-glutamyl- meso-diaminopimelate ligase	mpl	0.130418	860.37	860.475	807.745	744.43	782.755	761.685	842.863	762.957	9.71915	9.57546	0.905196	-0.143698
ABF-0015203	CDS	adenylosuccinate synthetase	purA	0.271041	3185.11	3152.49	2996.35	3795.6	4073.44	3698.35	3111.32	3855.8	11.6033	11.9128	1.23928	0.309504
ABF-0015204	CDS	conserved inner membrane protein	yjeT	0.993168	1948.15	1731.23	2126.73	1464.76	1227.04	1248.42	1935.37	1313.4	10.9184	10.3591	0.678632	-0.559299
ABF-0015205	CDS	modulator for HflB protease specific for phage lambda cII repressor	hflC	0.0525506	2259.57	1967.52	1998.66	2354.27	2209.29	1825.83	2075.25	2129.8	11.0191	11.0565	1.02628	0.0374306
ABF-0015206	CDS	modulator for HflB protease specific for phage lambda cII repressor	hflK	0.0612101	4356.62	4554.35	4279.59	3680.18	3998.36	3979.54	4396.85	3886.03	12.1023	11.9241	0.88382	-0.178175
ABF-0015207	CDS	predicted GTPase	hflX	0.153443	2842.24	2909.55	2732.44	2536.82	2388.55	2280.36	2828.08	2401.91	11.4656	11.23	0.849308	-0.23564
ABF-0015209	CDS	RNA chaperone Hfq	hfq	0.0157342	9811.19	9067.56	8862.27	8631.85	7583.06	9583.03	9247.01	8599.32	13.1748	13.07	0.929957	-0.104765
ABF-0015210	CDS	delta(2)-isopentenylpyrophosphate tRNA-adenosine transferase	miaA	0.999911	1152.12	1066.46	1126.16	776.48	721.98	587.44	1114.91	695.3	10.1227	9.44149	0.623636	-0.681224
ABF-0015211	CDS	methyl-directed mismatch repair protein	mutL	1	617.46	587.55	564.42	340.635	307.185	306.745	589.81	318.188	9.20411	8.31374	0.539476	-0.890369
ABF-0015212	CDS	N-acetylmuramoyl-l-alanine amidase II	amiB	0.939388	409.195	382.555	353.08	294.735	281.945	260.3	381.61	278.993	8.57596	8.12409	0.731095	-0.451868
ABF-0015213	CDS	ATPase with strong ADP affinity	yjeE	0.758739	332.61	381.71	376.35	293.75	277.45	270.05	363.557	280.417	8.50604	8.13143	0.771315	-0.374608
ABF-0015214	CDS	predicted carbohydrate kinase	yjeF	0.932931	264.855	245.85	237.595	328.96	385.355	308.965	249.433	341.093	7.96251	8.41402	1.36747	0.451512
ABF-0015215	CDS	hypothetical protein		0.283136	131.69	141.04	153.2	130.14	103.69	124.43	141.977	119.42	7.14951	6.8999	0.841124	-0.249609
ABF-0015216	CDS	predicted Fe-S electron transport protein	yjeS	0.235808	280.79	241.14	261.42	215.68	234.2	224	261.117	224.627	8.02855	7.81139	0.860254	-0.217165
ABF-0015219	CDS	Mannose-1-phosphate guanylyltransferase (GDP)	cpsB	0.989192	5673.61	5266.13	5552.57	3512.68	3316.2	4319.03	5497.44	3715.97	12.4245	11.8595	0.675946	-0.56502
ABF-0015220	CDS	Phosphomannomutase	cpsG	1	5330.72	5130.11	5183.11	2060.51	2284.72	2539.33	5214.65	2294.85	12.3484	11.1642	0.440078	-1.18417
ABF-0015221	CDS	GDP-D-mannose dehydratase, NAD(P)-binding	gmd	0.0300486	10575.3	10282.4	10749.7	9170.44	8340.05	9866.55	10535.8	9125.68	13.363	13.1557	0.866161	-0.207293
ABF-0015222	CDS	O-antigen export system permease protein RfbD		1	2802.24	2599.27	2963.57	1168.76	1154.55	1635.46	2788.36	1319.59	11.4452	10.3659	0.47325	-1.07933
ABF-0015223	CDS	O-antigen export system, ATP-binding protein		1	5522.79	6021.23	5885.32	2167.51	2055.91	3037.36	5809.78	2420.26	12.5043	11.2409	0.416584	-1.26332
ABF-0015224	CDS	GDP-L-fucose synthetase; Colanic acid biosynthesis protein wcaG	fcl	1	5338.76	4852.26	5387.94	1688.05	1773.35	2208.87	5192.99	1890.09	12.3423	10.8842	0.36397	-1.45811
ABF-0015225	CDS	WbeA	wbeA	1	3967.87	3614.07	3762.61	1654.22	1535.81	1822.11	3781.52	1670.71	11.8847	10.7062	0.44181	-1.1785
ABF-0015226	CDS	Glycosyltransferase WbpZ		0.399278	1104.27	1013.55	1196.63	872.03	1007	834.24	1104.82	904.423	10.1096	9.82085	0.818618	-0.288737
ABF-0015227	CDS	D-3-phosphoglycerate dehydrogenase		0.588298	437.695	474.565	447.81	342.73	321.42	427.89	453.357	364.013	8.8245	8.50785	0.802929	-0.316655
ABF-0015228	CDS	hypothetical protein		1	83.84	76.99	89.6	138.49	316.19	215.5	83.4767	223.393	6.3833	7.80344	2.67612	1.42014
ABF-0015231	CDS	hypothetical protein		1	60.78	73.82	65.65	132.94	167.7	167.79	66.75	156.143	6.0607	7.28673	2.33923	1.22603
ABF-0015232	CDS	Luciferase-like monooxygenase		0.985513	42.54	44.99	43.16	62.425	61.725	66.525	43.5633	63.5583	5.44504	5.99001	1.45899	0.544967
ABF-0015234	CDS	Nitrilotriacetate monooxygenase component A		1	49.93	46.605	49.375	127.405	126.51	151.905	48.6367	135.273	5.60397	7.07973	2.7813	1.47576
ABF-0015235	CDS	Amino acid ABC transporter, periplasmic amino acid-binding protein		0.228372	37.92	35.91	40.58	41.75	44.765	54.065	38.1367	46.86	5.25311	5.55029	1.22874	0.297178
ABF-0015236	CDS	Amino acid ABC transporter, periplasmic amino acid-binding protein		1	45.59	46.57	47.03	77.95	88.82	103.13	46.3967	89.9667	5.53595	6.49132	1.93908	0.955369
ABF-0015237	CDS	GCN5-related N-acetyltransferase		0.503219	45.38	47.445	43.135	54.81	62.275	57.09	45.32	58.0583	5.50208	5.85943	1.28108	0.357355
ABF-0015238	CDS	Amino acid ABC transporter, permease protein		0.993652	45.99	44.9	45.56	68.96	64.26	69.92	45.4833	67.7133	5.50727	6.08137	1.48875	0.574102
ABF-0015239	CDS	amino acid ABC transporter, ATP-binding protein		0.991472	49.13	45.18	47.13	75.445	72.515	61.485	47.1467	69.815	5.55908	6.12547	1.4808	0.566381
ABF-0015240	CDS	Lipase		0.0473598	61.1	61.27	55.21	59.77	54.5	61.1	59.1933	58.4567	5.88736	5.8693	0.987555	-0.0180671
ABF-0015241	CDS	Organic hydroperoxide resistance protein	ohr	0.979318	83.95	99.17	80.54	54.61	59.62	69.67	87.8867	61.3	6.45757	5.93782	0.697489	-0.519757
ABF-0015242	CDS	Organic hydroperoxide resistance transcriptional regulator	ohrR	0.999997	376.59	325.8	282.9	164.33	230.96	180.31	328.43	191.867	8.35944	7.58396	0.584193	-0.775482
ABF-0015244	CDS	Aminobenzoyl-glutamate transport protein	abgT	1	49.29	48.58	52.26	109.65	99.11	138.41	50.0433	115.723	5.64511	6.85454	2.31246	1.20943
ABF-0015250	CDS	predicted cell envelope opacity-associated protein	ytfB	0.468143	298.535	353.51	328.56	440.805	420.885	345.33	326.868	402.34	8.35257	8.65227	1.23089	0.299706
ABF-0015251	CDS	hypothetical protein	yeaO	0.0636881	87.59	94.195	91.625	96.945	108.525	75.13	91.1367	93.5333	6.50996	6.54741	1.0263	0.037449
ABF-0015252	CDS	50S ribosomal subunit protein L9	rplI	0.510759	1448.58	1460.1	1317.1	1335.88	1156.62	913.535	1408.59	1135.34	10.46	10.1489	0.806011	-0.311129
ABF-0015263	CDS	arginine transporter subunit; membrane component of ABC superfamily	artM	0.117313	198.27	150.28	159.08	246.24	166.88	149.42	169.21	187.513	7.40267	7.55085	1.10817	0.148178
ABF-0015264	CDS	arginine transporter subunit; membrane component of ABC superfamily	artQ	0.363837	869.155	863.81	769.205	1015.55	964.755	1048.55	834.057	1009.62	9.704	9.97959	1.21049	0.275593
ABF-0015265	CDS	periplasmic-binding component of an ABC superfamily arginine transporter	artI	0.968431	1108.33	1124.72	1080.27	1571.87	1509.14	1588.18	1104.44	1556.4	10.1091	10.604	1.40922	0.494895
ABF-0015271	CDS	Putative esterase	yeiG	0.935803	157.16	169.73	174.63	126.36	109.06	130.67	167.173	122.03	7.3852	6.93109	0.729961	-0.454109
ABF-0015273	CDS	Lysyl-tRNA synthetase (class II)		0.998088	1192.54	1155.74	1176.29	1530.78	1791.31	2065.43	1174.86	1795.84	10.1983	10.8104	1.52856	0.612171
ABF-0015303	CDS	Transcriptional regulator, LacI family		0.0611274	76.725	78.625	76.24	76.42	87.84	76.285	77.1967	80.1817	6.27047	6.3252	1.03867	0.0547339
ABF-0015304	CDS	bacterioferritin-associated ferredoxin	bfd	0.99655	319.795	302.94	313.38	475.945	447.285	464.025	312.038	462.418	8.28558	8.85305	1.48193	0.567475
ABF-0015305	CDS	Translation elongation factor Tu	tufA	0.014399	31188.5	31292.4	29614	27185.3	25306.5	23125.1	30698.3	25205.6	14.9059	14.6215	0.821076	-0.284413
ABF-0015312	CDS	DNA-binding transcriptional activator	slyA	0.00766701	12150.3	12698.8	11778	11849.9	12225.8	11989.8	12209	12021.8	13.5757	13.5534	0.984671	-0.0222867
ABF-0015313	CDS	Citrate lyase alpha chain	citF_1	0.123079	52.9	49.95	56.86	58.32	66.88	59.37	53.2367	61.5233	5.73435	5.94306	1.15566	0.208713
ABF-0015328	CDS	Paraquat-inducible protein B		0.425627	47.74	40.7	49.7	59	55.06	60.01	46.0467	58.0233	5.52502	5.85856	1.2601	0.333536
ABF-0015343	CDS	predicted inner membrane protein	ychH	1	296.23	295.75	445.015	862.73	1037.1	755.925	345.665	885.252	8.43323	9.78994	2.56101	1.35671
ABF-0015352	CDS	conserved inner membrane protein	yobD	0.146463	314.945	270.285	330.135	354.78	271.12	395.245	305.122	340.382	8.25324	8.41101	1.11556	0.157769
ABF-0015381	CDS	Avirulence protein	avrM	1	304.59	517.555	411.28	66.97	71	61.665	411.142	66.545	8.68349	6.05626	0.161854	-2.62723
ABF-0015382	CDS	Acid phosphatase		0.969169	364.24	441.64	421.37	612.76	546.74	551.57	409.083	570.357	8.67625	9.15572	1.39423	0.47947
ABF-0015384	CDS	hypothetical protein		0.0513513	47.03	44.68	52.83	56.67	50.84	47.13	48.18	51.5467	5.59036	5.68781	1.06988	0.0974447
ABF-0015387	CDS	necrosis-inducing protein	nipE	0.954869	223.52	291.16	267.19	187.475	190.095	184.64	260.623	187.403	8.02582	7.55	0.719058	-0.47582
ABF-0015389	CDS	predicted lipoprotein	vacJ	0.0553328	1949.65	2101.96	1693.3	2184.83	1733.15	1942.31	1914.97	1953.43	10.9031	10.9318	1.02008	0.028689
ABF-0015393	CDS	Malate:quinone oxidoreductase	mqo	0.999879	639.68	653.81	671.27	1003.98	1030.2	1117.94	654.92	1050.71	9.35517	10.0371	1.60433	0.681969
ABF-0015394	CDS	long-chain fatty acid outer membrane transporter	fadL	1	1082.92	1191.52	1071.52	308	260.85	293.05	1115.32	287.3	10.1232	8.16641	0.257594	-1.95683
ABF-0015396	CDS	conserved protein	yfcZ	1	742.675	886.405	978.72	1917.7	2006.49	2205.23	869.267	2043.14	9.76366	10.9966	2.35042	1.23292
ABF-0015398	CDS	beta-ketoacyl-CoA thiolase, anaerobic, subunit	fadI	0.0807852	66.14	75.06	69.42	69.03	57.94	64.48	70.2067	63.8167	6.13354	5.99586	0.908983	-0.137675
ABF-0015399	CDS	Enoyl-CoA hydratase / Delta(3)-cis-delta(2)-trans-enoyl-CoA isomerase / 3-hydroxyacyl-CoA dehydrogenase / 3-hydroxybutyryl-CoA epimerase	yfcX	0.199212	84.52	84.96	81.56	100.36	88.82	106.19	83.68	98.4567	6.38681	6.62142	1.17659	0.234606
ABF-0015403	CDS	Phosphohistidine phosphatase sixA	sixA	0.735791	358.49	388.74	349.47	474.22	491.96	446.82	365.567	471	8.51399	8.87958	1.28841	0.365593
ABF-0015405	CDS	conserved protein	yfcN	0.136124	256.28	291.71	251.99	269.3	321.13	288.36	266.66	292.93	8.05886	8.19441	1.09851	0.135555
ABF-0015407	CDS	ribosomal protein L3 N5-glutamine methyltransferase	prmB	0.0938865	1393.01	1285.5	1268.57	1299.61	1190.94	1153.64	1315.69	1214.73	10.3616	10.2464	0.923266	-0.115182
ABF-0015408	CDS	Chorismate synthase	aroC	0.0959899	882.08	901.59	953.47	921.675	1044.71	958.58	912.38	974.988	9.83349	9.92924	1.06862	0.0957501
ABF-0015410	CDS	murein DD-endopeptidase	mepA	0.999988	295.43	281.715	286.195	166.375	172.08	177.03	287.78	171.828	8.16882	7.42482	0.597082	-0.743998
ABF-0015412	CDS	conserved inner membrane protein	yfcA	0.999983	907.35	911.89	908.89	528.63	552.11	557.83	909.377	546.19	9.82873	9.09326	0.60062	-0.735475
ABF-0015414	CDS	serine endoprotease (protease Do), membrane-associated	degP	1	335.99	359.385	377.055	745.34	713.21	609.09	357.477	689.213	8.48171	9.42881	1.928	0.947102
ABF-0015415	CDS	deoxyguanosine triphosphate triphosphohydrolase	dgt	0.547208	448.87	490.94	483.13	377.42	368.29	396.64	474.313	380.783	8.8897	8.57283	0.80281	-0.31687
ABF-0015417	CDS	5'-methylthioadenosine/S-adenosylhomocysteine nucleosidase	pfs	0.124417	291.12	317.28	278.79	262.08	287.59	267.32	295.73	272.33	8.20814	8.08921	0.920874	-0.118925
ABF-0015418	CDS	periplasmic binding component of cobalamin (vitamin B-12) transporter	btuF	0.699475	81.93	90.74	82.79	60.825	64.125	70.7	85.1533	65.2167	6.41199	6.02717	0.765873	-0.384822
ABF-0015420	CDS	ISEch4 transposase		0.999978	597.8	652.605	707.735	1061.56	1085.56	1091.79	652.713	1079.63	9.35031	10.0763	1.65407	0.726022
ABF-0015421	CDS	conserved protein	yadR	0.556521	2051	2012.35	1849.22	2748.61	2531.72	2316.78	1970.86	2532.37	10.9446	11.3063	1.28491	0.361665
ABF-0015422	CDS	H(+)/Cl(-) exchange transporter clcA	yadQ	0.999999	457.895	464.68	451.57	807.795	826.46	792.33	458.048	808.862	8.83936	9.65975	1.76589	0.820393
ABF-0015423	CDS	glutamate-1-semialdehyde aminotransferase (aminomutase)	hemL	0.603674	332.19	305.56	272.75	251.74	260.72	211.45	303.5	241.303	8.24555	7.9147	0.795069	-0.330849
ABF-0015425	CDS	fused iron-hydroxamate transporter subunits of ABC superfamily: membrane components	fhuB	0.0638548	87.975	77.04	83.235	80.92	81.015	75.72	82.75	79.2183	6.37069	6.30776	0.957321	-0.062925
ABF-0015426	CDS	iron-hydroxamate transporter subunit; periplasmic-binding component of ABC superfamily	fhuD	0.406341	75	63.02	74.565	54.23	63.05	52.66	70.8617	56.6467	6.14693	5.82392	0.799398	-0.323014
ABF-0015427	CDS	ATP-binding component of iron-hydroxamate transporter	fhuC	0.805182	70.19	64.92	62.16	47.71	53.37	45.97	65.7567	49.0167	6.03907	5.6152	0.745425	-0.423865
ABF-0015432	CDS	predicted ATP-dependent helicase	hrp	0.283434	98.03	103.74	104.215	90.49	83.245	80.69	101.995	84.8083	6.67235	6.40613	0.831495	-0.26622
ABF-0015433	CDS	2'-5' RNA ligase	ligT	0.0629427	75.02	89.78	76.9	85.54	94.78	71.4	80.5667	83.9067	6.33211	6.39071	1.04146	0.0586024
ABF-0015434	CDS	predicted DNA-binding transcriptional regulator	sfsA	0.210753	495.185	588.515	464.55	448.35	445.19	448.925	516.083	447.488	9.01146	8.80571	0.867085	-0.205754
ABF-0015436	CDS	RNAP-binding protein modulating ppGpp and iNTP regulation	dksA	0.780991	6129.76	6829.57	6203.07	9635.96	9745.74	7368.51	6387.47	8916.74	12.641	13.1223	1.39597	0.481272
ABF-0015438	CDS	glutamyl-Q tRNA(Asp) synthetase	yadB	1	98.14	102.01	94.77	56.35	49.18	56.81	98.3067	54.1133	6.61922	5.75791	0.550454	-0.861305
ABF-0015439	CDS	hypothetical protein		0.548029	1650.58	1220.33	1304.55	953.21	1144.78	1198.86	1391.82	1098.95	10.4428	10.1019	0.789578	-0.340846
ABF-0015440	CDS	poly(A) polymerase I	pcnB	0.94605	1048.97	904.555	867.745	691.74	660.47	689.58	940.423	680.597	9.87717	9.41066	0.723713	-0.46651
ABF-0015441	CDS	2-amino-4-hydroxy-6-hydroxymethyldihyropteridine pyrophosphokinase	folK	0.998965	166.055	176	163.565	140.3	96.565	97.99	168.54	111.618	7.39695	6.80243	0.662266	-0.594517
ABF-0015443	CDS	3-methyl-2-oxobutanoate hydroxymethyltransferase	panB	0.953334	531.22	624.72	470.11	415.52	430.16	332.85	542.017	392.843	9.08219	8.61781	0.724781	-0.464383
ABF-0015444	CDS	pantothenate synthetase	panC	0.999584	710.14	762.15	630.59	479.07	400.84	469.96	700.96	449.957	9.45319	8.81364	0.641915	-0.639546
ABF-0015446	CDS	aspartate 1-decarboxylase	panD	0.0930404	797.31	606.02	749.18	727.76	705.24	623.72	717.503	685.573	9.48684	9.42117	0.955498	-0.0656745
ABF-0015447	CDS	predicted transporter subunit: membrane component of ABC superfamily	yadH	0.996078	969.44	965.39	1046.92	1430.35	1389.16	1624.59	993.917	1481.37	9.95698	10.5327	1.49043	0.575732
ABF-0015452	CDS	Glutamate decarboxylase		0.936023	39.965	40.925	44.62	62.465	54.535	58.885	41.8367	58.6283	5.3867	5.87353	1.40136	0.48683
ABF-0015453	CDS	Gamma-aminobutyric-acid receptor subunit beta-1 precursor		0.927498	49.8	48.58	50.63	65.47	62.92	79.79	49.67	69.3933	5.6343	6.11673	1.39709	0.482422
ABF-0015454	CDS	subunit of the heterohexameric YheLMN (TusBCD) mediator of sulfur relay	yheL	0.0567288	78.5	72.85	79.12	84.36	103.63	50.13	76.8233	79.3733	6.26347	6.31058	1.03319	0.0471098
ABF-0015455	CDS	subunit of the heterohexameric YheLMN (TusBCD) mediator of sulfur relay	yheM	0.602113	629.64	603.55	579.27	459.91	508.16	472.17	604.153	480.08	9.23877	8.90713	0.794633	-0.33164
ABF-0015456	CDS	tRNA 2-thiouridine synthesizing protein, subunit of sulfur transfer complex, TusD	yheN	0.885096	331.51	293.745	244.02	239.445	239.035	173.32	289.758	217.267	8.17871	7.76332	0.74982	-0.415383
ABF-0015457	CDS	predicted DNA-binding transcriptional regulator	yheO	0.848885	1109.4	1046.76	1075.66	1463.07	1451.83	1403.13	1077.27	1439.34	10.0732	10.4912	1.3361	0.418026
ABF-0015458	CDS	Putative membrane protein	yjdB	0.267589	661.27	666.59	556.94	488.87	555.24	559.83	628.267	534.647	9.29523	9.06244	0.850987	-0.232791
ABF-0015459	CDS	Response regulator of the two-component transcriptional regulatory system (PmrA-PmrB BasR-BasS)	pmrA	0.151399	465.56	464.78	430.25	457.39	483.17	577.57	453.53	506.043	8.82505	8.98312	1.11579	0.158063
ABF-0015460	CDS	sensory histidine kinase in two-component regulatory system with BasR	pmrB	0.0841605	827.64	837.16	811.94	838.13	861.76	838.96	825.58	846.283	9.68926	9.725	1.02508	0.0357327
ABF-0015461	CDS	FKBP-type peptidyl-prolyl cis-trans isomerase (rotamase)	fkpA	0.0307967	4565.81	4535.59	3581.64	4688.16	4601.83	3952.83	4227.68	4414.27	12.0457	12.108	1.04414	0.0623098
ABF-0015463	CDS	conserved protein	slyX	0.0990781	251.715	211.185	287.065	255.965	269.31	253.195	249.988	259.49	7.96572	8.01954	1.03801	0.0538182
ABF-0015464	CDS	AraC family transcriptional regulator	yhiW	0.134232	45.72	43.12	47.62	54.2	53.09	52.51	45.4867	53.2667	5.50737	5.73516	1.17104	0.227789
ABF-0015465	CDS	Homoserine kinase		0.621999	39.645	40.58	43.1	55.185	51.335	54.725	41.1083	53.7483	5.36136	5.74815	1.30748	0.386789
ABF-0015466	CDS	Ethanolamin permease	yhfM	0.944149	86.69	86.3	94.25	101.24	105.32	175.72	89.08	127.427	6.47703	6.99352	1.43047	0.516494
ABF-0015467	CDS	putative membrane protein		0.188514	856.92	956.07	891.5	993.38	703.22	693.64	901.497	796.747	9.81618	9.63798	0.883804	-0.178201
ABF-0015468	CDS	hypothetical protein		0.588981	56.41	44.77	51.385	70.84	77.22	51.245	50.855	66.435	5.66832	6.05387	1.30636	0.385554
ABF-0015470	CDS	Oxalate decarboxylase oxdD		0.999021	91.505	107.135	102.515	66.03	60.965	67.755	100.385	64.9167	6.6494	6.02052	0.646677	-0.628883
ABF-0015472	CDS	FKBP-type peptidyl prolyl cis-trans isomerase (rotamase)	slyD	0.999683	2147.85	2036.01	1837.63	3648.84	3480.72	2555.25	2007.16	3228.27	10.9709	11.6565	1.60838	0.685604
ABF-0015473	CDS	Putative cytoplasmic protein ,probably associated with Glutathione-regulated potassium-efflux	yheV	0.994322	794.22	856.55	1005.72	551.16	597.87	657.85	885.497	602.293	9.79034	9.23432	0.680176	-0.556021
ABF-0015474	CDS	Glutathione-regulated potassium-efflux system protein kefB	kefB	0.536514	752.13	687.66	725.31	568.46	603.77	564.64	721.7	578.957	9.49526	9.17731	0.802212	-0.317944
ABF-0015475	CDS	component of potassium effux complex with KefB	kefG	0.0940417	436.205	393.21	362.945	384.445	359.65	428.345	397.453	390.813	8.63464	8.61034	0.983294	-0.0243058
ABF-0015476	CDS	fused predicted transporter subunits of ABC superfamily: ATP-binding components	yheS	0.999979	308.46	295.5	306.89	200.87	193.42	158.47	303.617	184.253	8.24611	7.52555	0.606862	-0.72056
ABF-0015477	CDS	Transporter, LysE family		0.927883	456.895	424.795	496.495	631.885	702.92	545.97	459.395	626.925	8.84359	9.29215	1.36468	0.448558
ABF-0015478	CDS	Hydrolase, alpha/beta fold family functionally coupled to Phosphoribulokinase	yheT	0.0813078	166.84	159.795	163.145	181.47	176.94	134.065	163.26	164.158	7.35103	7.35894	1.0055	0.00791663
ABF-0015479	CDS	conserved protein	yheU	0.126326	375.16	306.51	261.84	299.88	350.56	223.15	314.503	291.197	8.29693	8.18585	0.925894	-0.111081
ABF-0015480	CDS	predicted phosphoribulokinase	prkB	0.999999	460.21	464.3	441.03	880.31	845.44	701.87	455.18	809.207	8.83029	9.66036	1.77777	0.830071
ABF-0015481	CDS	conserved protein	yhfA	0.70025	428.44	395.01	358.06	493.37	536.33	480.46	393.837	503.387	8.62145	8.97552	1.27816	0.35407
ABF-0015482	CDS	cyclic AMP receptor protein	crp	0.7924	4266.46	4306.78	4816.87	3308.92	3180.2	3368.26	4463.37	3285.79	12.1239	11.682	0.736169	-0.441892
ABF-0015484	CDS	Ornithine aminotransferase; Acetylornithine aminotransferase; N-succinyl-L,L-diaminopimelate aminotransferase	argD	0.992369	1344.99	1176.72	1143.18	1853.02	1838.79	1677.53	1221.63	1789.78	10.2546	10.8056	1.46507	0.550968
ABF-0015486	CDS	aminodeoxychorismate synthase, subunit II	pabA	0.921557	324.4	351.47	324.98	258.455	221	260.35	333.617	246.602	8.38205	7.94604	0.739177	-0.436009
ABF-0015487	CDS	Transcriptional regulator		0.084289	51.23	49.07	52.04	57.41	53.87	59.97	50.78	57.0833	5.66619	5.835	1.12413	0.168809
ABF-0015488	CDS	hypothetical protein		0.847244	53.49	49.33	47.09	57.45	59.58	90.23	49.97	69.0867	5.64299	6.11034	1.38256	0.467345
ABF-0015493	CDS	hypothetical protein		1	143.985	123.185	157.145	384.07	447.575	418.33	141.438	416.658	7.14403	8.70272	2.94587	1.55869
ABF-0015494	CDS	Subtilisin DY		0.999803	226.55	185.215	196.475	295.335	291.54	379.87	202.747	322.248	7.66353	8.33203	1.58941	0.668495
ABF-0015498	CDS	Lytic enzyme		1	78.5	83.56	91.14	245.92	257.41	262.19	84.4	255.173	6.39917	7.99533	3.02338	1.59616
ABF-0015499	CDS	major facilitator superfamily protein		0.782783	49.86	50.01	48.01	63.6	66.82	67.21	49.2933	65.8767	5.62332	6.0417	1.33642	0.418375
ABF-0015500	CDS	hypothetical protein		0.222733	43.97	40.35	41.96	50.56	52.41	50.47	42.0933	51.1467	5.39552	5.67657	1.21508	0.281048
ABF-0015501	CDS	membrane anchored protein in TolA-TolQ-TolR complex	tolA	0.235863	570.92	534.29	580.94	522.61	495.35	438.9	562.05	485.62	9.13455	8.92368	0.864016	-0.210871
ABF-0015503	CDS	membrane spanning protein in TolA-TolQ-TolR complex	tolR	1	1384.55	1549.55	1625.81	650.33	542.36	792.63	1519.97	661.773	10.5698	9.37019	0.435386	-1.19963
ABF-0015506	CDS	SecB-dependent secretory protein	ybgF	0.0671512	2458.31	2552.33	2521.35	2420.53	2357.72	2133.2	2510.66	2303.82	11.2939	11.1698	0.917613	-0.124043
ABF-0015508	CDS	peptidoglycan-associated outer membrane lipoprotein	pal	0.0367512	9907.89	9123.31	8388.24	11340.9	10315.7	10471.2	9139.81	10709.2	13.1579	13.3866	1.17171	0.228619
ABF-0015510	CDS	predicted protein	yciU	1	794.39	720.96	638.83	1602.61	1855.26	1092.74	718.06	1516.87	9.48796	10.5669	2.11246	1.07892
ABF-0015511	CDS	cardiolipin synthase 1	cls	0.999422	343.24	373.71	345.65	599.39	509.59	536	354.2	548.327	8.46842	9.09889	1.54807	0.630471
ABF-0015512	CDS	IS and transposon-like protein		0.050968	4983.09	4658.22	4805.3	4232.95	4442.6	4185.39	4815.53	4286.98	12.2335	12.0657	0.89024	-0.167734
ABF-0015513	CDS	Methyl-accepting chemotaxis protein I (serine chemoreceptor protein)		0.102271	122.34	123.48	113.13	117.68	100.99	110.16	119.65	109.61	6.90268	6.77624	0.916089	-0.126441
ABF-0015514	CDS	predicted enzyme	yciI	1	429.35	410.19	409.655	682.405	863.99	824.875	416.398	790.423	8.70182	9.62648	1.89824	0.924661
ABF-0015515	CDS	TonB protein	tonB	1	342.21	222.17	267.45	118.69	147.62	118.09	277.277	128.133	8.11518	7.0015	0.462114	-1.11368
ABF-0015516	CDS	esterase	yciA	0.0925835	457.93	494.48	443.08	410.87	428.29	551.57	465.163	463.577	8.86159	8.85666	0.996589	-0.00492943
ABF-0015517	CDS	predicted inner membrane protein	yciB	1	2077.88	2091.27	2161.44	982.59	1041.92	1488.74	2110.2	1171.08	11.0432	10.1936	0.554964	-0.849534
ABF-0015519	CDS	predicted inner membrane protein	yciC	0.993189	1203.63	1334.51	1138.81	850.53	769.66	889.81	1225.65	836.667	10.2593	9.70851	0.682631	-0.550822
ABF-0015520	CDS	Ferredoxin	ykgJ	0.626498	187.41	208.36	224.575	247.755	247.875	289.255	206.782	261.628	7.69196	8.03137	1.26524	0.339411
ABF-0015522	CDS	outer membrane protein W	ompW	0.967141	154.52	149.28	137.96	221.93	161.99	242.25	147.253	208.723	7.20216	7.70545	1.41744	0.503292
ABF-0015523	CDS	oligogalacturonate specific porin	kdgN	0.918482	1996.53	1602.31	1874.91	1325.44	1257.96	1393.13	1824.58	1325.51	10.8334	10.3723	0.726473	-0.461019
ABF-0015527	CDS	tryptophan synthase, alpha subunit	trpA	1	2572.35	2382.14	2239.11	1150.44	967.79	1157.99	2397.86	1092.08	11.2275	10.0929	0.455436	-1.13468
ABF-0015528	CDS	tryptophan synthase, beta subunit	trpB	1	5004.11	4704.87	4260.66	2343.61	2590.24	2499.96	4656.55	2477.94	12.185	11.2749	0.53214	-0.910121
ABF-0015529	CDS	Indole-3-glycerol phosphate synthase / Phosphoribosylanthranilate isomerase	trpC	1	1750.46	1947.08	1623.48	851.625	760.665	871.015	1773.67	827.768	10.7925	9.69308	0.466697	-1.09944
ABF-0015530	CDS	Anthranilate phosphoribosyltransferase	trpD	0.999997	1056.95	1290.38	1034.49	759.275	615.655	594.525	1127.28	656.485	10.1386	9.35862	0.582364	-0.780008
ABF-0015532	CDS	anthranilate synthase component II	trpG	1	1322.97	1233.8	989.865	385.045	322.955	461.165	1182.21	389.722	10.2073	8.6063	0.329654	-1.60097
ABF-0015533	CDS	component I of anthranilate synthase	trpE	0.999998	1430.16	1583.52	1394.44	836.855	858.905	835.86	1469.38	843.873	10.521	9.72088	0.574308	-0.800104
ABF-0015534	CDS	conserved protein	yciV	0.257181	273.415	276.075	246.365	332.555	372.69	238.82	265.285	314.688	8.0514	8.29778	1.18623	0.246381
ABF-0015535	CDS	predicted RNA-binding protein	yciO	0.0703678	1567.67	1536.94	1726.08	1799.98	1665.01	1652.58	1610.23	1705.86	10.6531	10.7363	1.05938	0.0832268
ABF-0015536	CDS	23S rRNA pseudouridylate synthase	rluB	0.335375	573.235	449.2	477.245	655.555	593.2	538.835	499.893	595.863	8.96548	9.21884	1.19198	0.253361
ABF-0015537	CDS	cob(I)alamin adenolsyltransferase/cobinamide ATP-dependent adenolsyltransferase	btuR	0.999972	374.29	399.73	363.24	659.05	700.11	525.51	379.087	628.223	8.56638	9.29513	1.6572	0.72875
ABF-0015538	CDS	predicted oxoacyl-(acyl carrier protein) reductase	yciK	0.538251	389.06	407.93	364.53	542.03	416	493.15	387.173	483.727	8.59684	8.91805	1.24938	0.321212
ABF-0015540	CDS	predicted inner membrane peptidase	sohB	0.069995	1317.55	1214.68	1288.94	1387.33	1331.61	1185.87	1273.72	1301.6	10.3148	10.3461	1.02189	0.0312379
ABF-0015543	CDS	hypothetical protein		0.137766	5236.02	5574	5538.87	4355.02	4943.68	4230.88	5449.63	4509.86	12.4119	12.1389	0.827553	-0.273076
ABF-0015544	CDS	hypothetical protein		1	4328.44	8077.62	7802.12	2040.36	1965.88	1817.84	6736.06	1941.36	12.7177	10.9229	0.288204	-1.79484
ABF-0015546	CDS	predicted protein	yciN	1	609.74	526.72	736.42	1606.81	1869.18	1296.74	624.293	1590.91	9.28608	10.6356	2.54834	1.34956
ABF-0015549	CDS	DNA topoisomerase I, omega subunit	topA	0.0716732	1391.76	1357.9	1294.12	1314.22	1337.42	1253.81	1347.92	1301.82	10.3965	10.3463	0.965793	-0.0502139
ABF-0015551	CDS	DNA-binding transcriptional dual regulator, O-acetyl-L-serine-binding	cysB	0.818741	724.465	714.515	740.01	535.485	576.905	545.6	726.33	552.663	9.50448	9.11026	0.760898	-0.394224
ABF-0015552	CDS	DNA glycosylase and apyrimidinic (AP) lyase (endonuclease III)	nth	0.941775	350.2	322.705	336.965	220.665	266.935	251.76	336.623	246.453	8.39499	7.94517	0.732134	-0.449821
ABF-0015553	CDS	Electron transport complex protein rnfE	rsxE	0.999904	319.72	314.945	309.355	178.73	247.1	169.935	314.673	198.588	8.29771	7.63364	0.631094	-0.664074
ABF-0015554	CDS	predicted oxidoreductase	rsxG	0.967437	120.34	121.435	104.56	109.15	74.42	67.14	115.445	83.57	6.85106	6.38491	0.723894	-0.466149
ABF-0015555	CDS	predicted inner membrane oxidoreductase	rsxD	0.999884	189.64	176.99	174.01	109.25	112.33	114.83	180.213	112.137	7.49356	6.80911	0.622244	-0.684448
ABF-0015557	CDS	inner membrane iron-sulfur protein in SoxR-reducing complex	rsxC	1	163.345	183.125	141.485	80.97	92.875	87.345	162.652	87.0633	7.34564	6.44399	0.535275	-0.901648
ABF-0015558	CDS	inner membrane iron-sulfur protein in SoxR-reducing complex	rsxB	0.999999	422.88	425.88	369.73	241.7	229.4	224.09	406.163	231.73	8.66592	7.8563	0.570534	-0.809615
ABF-0015559	CDS	inner membrane subunit of SoxR-reducing complex	rsxA	0.327467	922.05	804.66	800.22	655.04	666.7	791.37	842.31	704.37	9.71821	9.46019	0.836236	-0.258018
ABF-0015561	CDS	Hemolysin expression modulating protein	ydgT	0.0922111	135.96	191.04	135.88	149.44	197.15	100.56	154.293	149.05	7.26953	7.21965	0.966017	-0.0498794
ABF-0015564	CDS	L-arabinose isomerase	araA	0.0635243	54.84	56.42	53.51	60.9	58.595	59.23	54.9233	59.575	5.77935	5.89664	1.08469	0.117288
ABF-0015565	CDS	L-ribulokinase	araB	0.0645655	40.74	40.11	38.36	46.68	42	44.53	39.7367	44.4033	5.3124	5.4726	1.11744	0.160197
ABF-0015566	CDS	periplasmic-binding component of an ABC superfamily L-arabinose transporter	araF	0.128096	115.75	122.49	139.7	131.67	97.25	110.64	125.98	113.187	6.97705	6.82256	0.898449	-0.154491
ABF-0015567	CDS	ATP-binding component of an ABC superfamily L-arabinose transporter	araG	0.154847	89.11	79.36	77.95	68.42	68.81	75.16	82.14	70.7967	6.36001	6.14561	0.861902	-0.214404
ABF-0015568	CDS	membrane component of an ABC superfamily L-arabinose transporter	araH	0.119301	119.1	127.13	131.325	132.375	156.735	129.22	125.852	139.443	6.97558	7.12354	1.108	0.147955
ABF-0015569	CDS	DNA-binding transcriptional dual regulator	araC	0.0671416	71.47	72.52	67.06	63.27	70.19	62.99	70.35	65.4833	6.13648	6.03306	0.930822	-0.103423
ABF-0015570	CDS	predicted oxidoreductase	ydgJ	1	594.42	564.94	550.53	1029.22	1037.51	1161.74	569.963	1076.16	9.15473	10.0717	1.88812	0.916947
ABF-0015572	CDS	predicted inner membrane protein	yfeH	1	2998	2985.81	3182.61	1365.2	1243.96	1668.37	3055.47	1425.84	11.5772	10.4776	0.466652	-1.09958
ABF-0015573	CDS	putative exported protein		1	13170.8	11486.7	11186.9	4357.14	4518.05	5208.77	11948.1	4694.65	13.5445	12.1968	0.392919	-1.3477
ABF-0015574	CDS	Adenosine deaminase	add	0.177813	1319.27	1347.78	1296.72	1247.38	1048.17	1147.69	1321.26	1147.75	10.3677	10.1646	0.868683	-0.203098
ABF-0015577	CDS	RNA polymerase sigma-54 factor rpoN	hrpL	0.0463987	47.64	42.38	43.475	47.175	43.25	34.8	44.4983	41.7417	5.47568	5.38342	0.93805	-0.0922631
ABF-0015579	CDS	type III secretion protein	hrpJ	0.0395289	39.76	41.395	42.26	39.925	42.905	46.57	41.1383	43.1333	5.36241	5.43073	1.04849	0.0683199
ABF-0015580	CDS	Type III secretion inner membrane channel protein (LcrD,HrcV,EscV,SsaV)	hrcV	0.0404001	48.185	45.59	47.78	46.535	49.805	47.885	47.185	48.075	5.56026	5.58721	1.01886	0.0269586
ABF-0015581	CDS	HrpQ	hrpQ	0.0501275	41.615	44.08	48.92	49.34	51.69	43.67	44.8717	48.2333	5.48773	5.59196	1.07492	0.104226
ABF-0015582	CDS	type III secretory pathway, ATPase component HrcN	hrcN	0.0345568	38.22	40.11	40.72	39.9	41.59	39.61	39.6833	40.3667	5.31046	5.33509	1.01722	0.0246312
ABF-0015583	CDS	HrpO	hrpO	0.0352326	35.81	38.37	39.25	40.69	40.17	36.93	37.81	39.2633	5.2407	5.29511	1.03844	0.0544148
ABF-0015584	CDS	HrpP	hrpP	0.051287	37.01	44.46	44.13	47.11	42.13	46.86	41.8667	45.3667	5.38773	5.50356	1.0836	0.115831
ABF-0015585	CDS	HrcQ	hrcQ	0.156449	49.74	46.06	51.62	65.31	62.28	47.74	49.14	58.4433	5.61883	5.86897	1.18932	0.250141
ABF-0015586	CDS	type III secretion inner membrane protein	hrcR	0.0450377	50.05	55.81	56.76	50.13	57.37	51.14	54.2067	52.88	5.7604	5.72465	0.975526	-0.0357481
ABF-0015587	CDS	type III secretion inner membrane protein	hrcS	0.0469266	56.765	52.79	67.34	60.68	65.29	49.84	58.965	58.6033	5.88179	5.87291	0.993866	-0.00887614
ABF-0015588	CDS	type III secretion inner membrane protein	hrcT	0.0591438	49.015	43.52	43.96	47.825	51.155	50.275	45.4983	49.7517	5.50774	5.63667	1.09348	0.128931
ABF-0015589	CDS	type III secretion inner membrane protein	hrcU	0.0436836	46.85	47.47	51.1	51.84	49.65	49.26	48.4733	50.25	5.59912	5.65105	1.03665	0.0519323
ABF-0015591	CDS	hypothetical protein		1	1075.04	910.9	1088.7	264.41	309.53	354.87	1024.88	309.603	10.0012	8.27428	0.302087	-1.72696
ABF-0015593	CDS	Secreted protein Hcp		1	1204.9	1106.17	1289.52	275.87	260.65	277.66	1200.19	271.393	10.2291	8.08424	0.226124	-2.14481
ABF-0015594	CDS	hypothetical protein		0.0962818	180.5	128.885	109.22	105.675	140.395	137.695	139.535	127.922	7.12448	6.99912	0.916771	-0.125366
ABF-0015596	CDS	OsmC/Ohr family protein		0.0735365	92.66	106.11	101.86	100.58	88.12	97.18	100.21	95.2933	6.64688	6.5743	0.950936	-0.0725793
ABF-0015597	CDS	SbmA protein	sbmA	0.896265	199.905	201.8	185.955	126.825	144.66	167.11	195.887	146.198	7.61388	7.19178	0.746341	-0.422092
ABF-0015598	CDS	hypothetical protein		0.095732	84.03	79.03	98.42	110.26	84.81	92.81	87.16	95.96	6.44559	6.58436	1.10096	0.138767
ABF-0015600	CDS	Methyl-accepting chemotaxis protein		0.788137	273.12	270.985	262.17	204.69	195.935	217.75	268.758	206.125	8.07017	7.68738	0.766953	-0.38279
ABF-0015603	CDS	Methyl-accepting chemotaxis protein		1	296.975	302.545	281.99	497.09	502.3	641.315	293.837	546.902	8.19887	9.09514	1.86124	0.896267
ABF-0015604	CDS	Amino acid ABC transporter, periplasmic amino acid-binding protein		1	51.265	52.905	57.86	131.73	157.36	112.98	54.01	134.023	5.75515	7.06634	2.48145	1.31119
ABF-0015605	CDS	Immune-responsive protein 1		0.0531626	55.4	54.46	54.53	56.5	55.25	62.41	54.7967	58.0533	5.77602	5.85931	1.05943	0.0832908
ABF-0015606	CDS	ABC transporter permease protein		1	38.285	47.125	44.385	62.495	79.51	117.245	43.265	86.4167	5.43513	6.43324	1.99738	0.998109
ABF-0015607	CDS	ABC transporter permease protein		1	48.87	48.465	49.605	135.64	86.78	144.25	48.98	122.223	5.61412	6.93338	2.49537	1.31926
ABF-0015608	CDS	Putative ABC transport ATP-binding protein		1	45.39	48.405	54.81	106.41	77.37	131.945	49.535	105.242	5.63038	6.71756	2.12459	1.08719
ABF-0015609	CDS	Branched-chain amino acid aminotransferase		1	49.12	52.42	58.9	192.81	145.335	166.965	53.48	168.37	5.74093	7.39549	3.14828	1.65456
ABF-0015611	CDS	Predicted hydrolase		0.315725	268.75	280.15	277.83	241.7	247.8	207.84	275.577	232.447	8.10631	7.86076	0.843492	-0.245554
ABF-0015612	CDS	Membrane protein mosC		0.365196	210.89	193.52	167.685	153.315	177.045	142.62	190.698	157.66	7.57515	7.30067	0.826751	-0.274476
ABF-0015613	CDS	Inositol monophosphatase family protein		0.273314	219.99	214.02	229.84	245.375	165.705	162.8	221.283	191.293	7.78975	7.57964	0.864472	-0.210108
ABF-0015615	CDS	Transcriptional regulator, DeoR family		0.147507	67.82	64.805	74.02	55.69	59.43	62.235	68.8817	59.1183	6.10605	5.88553	0.858259	-0.220514
ABF-0015616	CDS	Ferrichrome-iron receptor		0.0574883	63.84	59.52	62.59	57.01	61.54	56.345	61.9833	58.2983	5.95381	5.86538	0.940549	-0.0884257
ABF-0015618	CDS	hypothetical protein		0.0625585	76.62	71.44	72.96	74.47	65.12	69.88	73.6733	69.8233	6.20307	6.12564	0.947742	-0.0774333
ABF-0015620	CDS	ABC transporter membrane component		1	60.64	53.42	63.17	135.81	126.5	160.78	59.0767	141.03	5.88452	7.13986	2.38724	1.25534
ABF-0015621	CDS	ABC transporter permease membrane component		1	66.655	74.59	77.86	300.37	229.9	274.295	73.035	268.188	6.19052	8.0671	3.67205	1.87659
ABF-0015623	CDS	ABC transpoter ATP binding protein		1	114.84	157.42	152.85	990.79	952.79	980.16	141.703	974.58	7.14673	9.92864	6.87761	2.78191
ABF-0015626	CDS	Succinate-semialdehyde dehydrogenase [NADP+]	gabD	0.806928	73.47	95.035	74.215	78.505	136.06	113.51	80.9067	109.358	6.33819	6.77292	1.35166	0.434733
ABF-0015628	CDS	amino acid ABC transporter ATP-binding protein		0.134262	174.97	192.19	205.645	238.04	178.945	218.12	190.935	211.702	7.57694	7.72589	1.10876	0.148951
ABF-0015629	CDS	amino acid ABC transporter permease		0.0742755	87.74	75.13	85.56	84.36	93.43	87.12	82.81	88.3033	6.37173	6.4644	1.06634	0.0926629
ABF-0015630	CDS	amino acid ABC transporter permease		0.273537	72.52	68.58	64.68	79.53	88.35	80.89	68.5933	82.9233	6.1	6.37371	1.20891	0.27371
ABF-0015631	CDS	Oxidoreductase, short chain dehydrogenase/reductase family		0.0642427	56.265	52.78	53.415	61.075	63.235	52.85	54.1533	59.0533	5.75898	5.88395	1.09048	0.124968
ABF-0015632	CDS	Acetyl-CoA carboxylase, biotin carboxyl carrier protein		0.994628	41.4	47.27	48.055	59.505	71.765	73.415	45.575	68.2283	5.51017	6.0923	1.49706	0.582128
ABF-0015633	CDS	Nitrogen assimilation control protein	nac	1	49.03	47.04	51.62	113.4	86.65	127.3	49.23	109.117	5.62147	6.76973	2.21647	1.14826
ABF-0015635	CDS	Aspartate aminotransferase	aatA	0.65656	50.475	51.52	54.08	68.18	76.385	60.07	52.025	68.2117	5.70113	6.09195	1.31113	0.390813
ABF-0015636	CDS	Lactam utilization protein LAMB		0.337314	116.33	125.71	127.93	146.99	152.37	146.99	123.323	148.783	6.9463	7.21707	1.20645	0.270767
ABF-0015637	CDS	Allophanate hydrolase subunit 2		0.0611348	79.8	81.73	81.2	67.75	95.96	73.66	80.91	79.1233	6.33825	6.30603	0.977918	-0.0322148
ABF-0015638	CDS	Allophanate hydrolase subunit 1		0.563618	101.52	94.28	93.955	122.28	114.11	130.81	96.585	122.4	6.59373	6.93546	1.26728	0.341733
ABF-0015639	CDS	amino acid ABC transporter periplasmic binding protein (precursor)		0.9999	201.51	198.06	218.935	315.81	328.415	348.61	206.168	330.945	7.68768	8.37045	1.60522	0.682769
ABF-0015640	CDS	Membrane protein		0.107804	115.95	114.02	127.82	119.45	131.39	141.33	119.263	130.723	6.89801	7.03037	1.09609	0.132366
ABF-0015641	CDS	hypothetical protein		0.283973	356.31	389.15	383.73	388.98	435.77	511.03	376.397	445.26	8.55611	8.7985	1.18295	0.242394
ABF-0015642	CDS	Transcriptional regulator, AraC family		0.109745	82.25	85.71	97.9	94.56	101.08	99.76	88.62	98.4667	6.46956	6.62156	1.11111	0.152003
ABF-0015643	CDS	NADH-dependent butanol dehydrogenase A		0.329135	70.94	65.59	71.76	81.1	77.67	97.24	69.43	85.3367	6.11749	6.41509	1.2291	0.297607
ABF-0015644	CDS	hypothetical protein	ycjY	0.0556	62.77	64	60.01	66.76	69.5	59.86	62.26	65.3733	5.96023	6.03063	1.05001	0.0703967
ABF-0015645	CDS	Transketolase, C-terminal section		0.0939585	90.305	91.425	95.86	92.455	82.53	78.16	92.53	84.3817	6.53185	6.39886	0.911938	-0.132992
ABF-0015647	CDS	predicted oxidoreductase, Zn-dependent and NAD(P)-binding	yhdH	1	122.85	109.59	100.58	534.4	575.4	526.68	111.007	545.493	6.7945	9.09142	4.91406	2.29692
ABF-0015649	CDS	CsrB/C sRNA degradation factor	yhdA	0.994786	141.22	151.91	154.015	240.25	219.22	199.54	149.048	219.67	7.21964	7.77919	1.47382	0.559558
ABF-0015652	CDS	cell wall structural complex MreBCD, actin-like component MreB	mreB	0.0829861	2311.54	1956.91	2076.07	2241.26	2429.41	2358.88	2114.84	2343.18	11.0463	11.1943	1.10797	0.14792
ABF-0015654	CDS	cell wall structural complex MreBCD transmembrane component MreC	mreC	0.999959	563.765	455.975	468.44	304.765	314.48	287.94	496.06	302.395	8.95437	8.24029	0.609594	-0.71408
ABF-0015655	CDS	cell wall structural complex MreBCD transmembrane component MreD	mreD	0.999938	975.545	852.185	956.635	655.235	483.965	586.175	928.122	575.125	9.85817	9.16773	0.619666	-0.690438
ABF-0015656	CDS	conserved protein	yhdE	0.501511	363.925	341.565	387.87	312.89	258.485	316.485	364.453	295.953	8.50959	8.20923	0.812047	-0.300364
ABF-0015657	CDS	Cytoplasmic axial filament protein CafA and Ribonuclease G	rng	0.999941	645.89	656.59	712.57	396.44	374.8	476.06	671.683	415.767	9.39164	8.69963	0.618992	-0.692007
ABF-0015658	CDS	Possible exported protein	yhdP	0.254778	120.19	121.42	113.17	95.65	107.255	95.895	118.26	99.6	6.88582	6.63807	0.842212	-0.247745
ABF-0015659	CDS	TldD protein	tldD	0.709012	469.87	423.18	404.91	593.07	517.24	553.98	432.653	554.763	8.75707	9.11573	1.28224	0.358661
ABF-0015660	CDS	Putative transcriptional regulator LYSR-type	aaeR	0.999546	241.23	254.08	228.6	128.47	167.97	172.05	241.303	156.163	7.9147	7.28691	0.647166	-0.627792
ABF-0015661	CDS	membrane protein of efflux system	aaeX	1	113.9	142.14	108.35	279.06	322.98	257.89	121.463	286.643	6.92438	8.16311	2.35992	1.23874
ABF-0015662	CDS	p-hydroxybenzoic acid efflux pump subunit AaeA	aaeA	0.279886	45.16	45.725	46.9	54.395	55.5	59.535	45.9283	56.4767	5.52131	5.81958	1.22967	0.298271
ABF-0015663	CDS	p-hydroxybenzoic acid efflux pump subunit AaeB	aaeB	0.0509241	50.74	53.87	54.53	57.63	57.16	53.09	53.0467	55.96	5.72919	5.80632	1.05492	0.0771339
ABF-0015664	CDS	hypothetical protein		0.0671797	109.68	107.7	93.47	115.92	97.59	97.76	103.617	103.757	6.69511	6.69706	1.00135	0.00194796
ABF-0015665	CDS	Homoserine/homoserine lactone efflux protein		0.182211	290.57	289.78	276.51	304.87	235.33	223.15	285.62	254.45	8.15795	7.99124	0.890869	-0.166715
ABF-0015666	CDS	conserved protein	yjgA	0.167368	594.72	698.52	535.83	584.33	532.96	501.89	609.69	539.727	9.25193	9.07609	0.885248	-0.175847
ABF-0015668	CDS	predicted peptidase required for the maturation and secretion of the antibiotic peptide MccB17	pmbA	0.0968505	332.08	388.08	356.36	347.44	342.52	352.52	358.84	347.493	8.4872	8.44084	0.96838	-0.0463554
ABF-0015670	CDS	regulator of nucleoside diphosphate kinase	rnk	0.111104	672.08	701.48	595.98	800.95	493.42	574.52	656.513	622.963	9.35868	9.283	0.948897	-0.0756771
ABF-0015671	CDS	phosphohistidinoprotein-hexose phosphotransferase component of N-regulated PTS system (Npr)	npr	0.383647	413.505	349.825	436.57	386.3	553.9	168.195	399.967	369.465	8.64374	8.52929	0.923739	-0.114442
ABF-0015672	CDS	nucleotide-binding NTPase	yhbJ	0.0865039	753.925	823.125	847.275	837.885	791.605	725.475	808.108	784.988	9.6584	9.61653	0.97139	-0.0418775
ABF-0015673	CDS	sugar-specific enzyme IIA component of PTS	ptsN	0.0906704	1114.42	1117.59	1075.18	1225.7	1299.87	1032.42	1102.4	1186	10.1064	10.2119	1.07583	0.105457
ABF-0015674	CDS	Ribosome-associated factor	hpf	0.088278	3039.61	3409.27	3964.13	3797.85	4116.63	4055.4	3471	3989.96	11.7611	11.9622	1.14951	0.201022
ABF-0015675	CDS	RNA polymerase, sigma 54 (sigma N) factor	rpoN	0.977953	1228.22	1329.81	1149.72	887.5	836.72	884.76	1235.92	869.66	10.2714	9.76431	0.703656	-0.507058
ABF-0015676	CDS	ATP-binding component of an ABC-type LPS transporter complex	yhbG	0.999935	1505.69	1629.42	1553.67	1110.47	947.265	838.475	1562.93	965.403	10.61	9.91499	0.617689	-0.695048
ABF-0015677	CDS	periplasmic component of an ABC-type LPS transporter complex	yhbN	0.862288	2402.7	2206.66	2520.11	1769.16	1683.77	1804.57	2376.49	1752.5	11.2146	10.7752	0.737432	-0.439418
ABF-0015678	CDS	conserved protein	yrbK	1	2014.53	1658.28	2041.68	1024.53	978.625	965.535	1904.83	989.562	10.8954	9.95065	0.519502	-0.944799
ABF-0015679	CDS	3-deoxy-D-manno-octulosonate 8-phosphate phosphatase	kdsC	1	298.71	254.625	259.6	151.065	115.345	137.89	270.978	134.767	8.08203	7.07432	0.497334	-1.00771
ABF-0015680	CDS	D-Arabinose 5-phosphate isomerase	kdsD	0.999995	371.1	371.965	366.88	224.59	203.45	225.125	369.982	217.722	8.53131	7.76634	0.588466	-0.764969
ABF-0015681	CDS	predicted calcium/sodium:proton antiporter	yrbG	0.999857	471.22	436.445	392.465	278.11	268.595	267.4	433.377	271.368	8.75948	8.08411	0.626172	-0.675369
ABF-0015684	CDS	predicted toluene transporter subunit: ATP-binding component of ABC superfamily	yrbF	0.438206	915.95	764.91	879.53	741.75	673.81	668.12	853.463	694.56	9.73719	9.43996	0.813814	-0.29723
ABF-0015685	CDS	predicted toluene transporter subunit: membrane component of ABC superfamily	yrbE	0.997683	1093.74	1360.22	1241.85	823.18	805.7	819.01	1231.94	815.963	10.2667	9.67236	0.662342	-0.594352
ABF-0015686	CDS	predicted ABC-type organic solvent transporter	yrbD	0.878426	6246.22	6510.7	6124.76	4521.4	4349.64	4633.7	6293.89	4501.58	12.6197	12.1362	0.71523	-0.483521
ABF-0015687	CDS	predicted ABC-type organic solvent transporter	yrbC	0.0985044	2079.13	2070.09	1953.69	2312.11	2146.65	2419.95	2034.31	2292.91	10.9903	11.163	1.12712	0.172641
ABF-0015688	CDS	predicted protein	yrbB	0.999999	356.75	336.34	330.145	175.385	225.37	189.445	341.078	196.733	8.41396	7.6201	0.576798	-0.793862
ABF-0015689	CDS	predicted DNA-binding transcriptional regulator	yrbA	0.890793	1115.84	1053.2	1109.55	966.885	766.24	719.895	1092.86	817.673	10.0939	9.67538	0.748195	-0.418514
ABF-0015691	CDS	UDP-N-acetylglucosamine 1-carboxyvinyltransferase	murA	0.163696	1114.27	1098.96	1016.52	969.98	935.79	930.16	1076.58	945.31	10.0722	9.88464	0.878065	-0.187601
ABF-0015692	CDS	serine endoprotease, periplasmic	degS	0.0973442	464.315	429.66	420.925	462.14	482.18	417.01	438.3	453.777	8.77577	8.82584	1.03531	0.0500637
ABF-0015693	CDS	Protease	degQ	0.409856	1110.39	1113.27	1019.86	1422.17	1269.03	1300.82	1081.17	1330.67	10.0784	10.3779	1.23077	0.299559
ABF-0015694	CDSp	conserved protein	yhcB_2	0.999995	640.74	586.02	534.79	367.58	304.73	363.83	587.183	345.38	9.19767	8.43204	0.588198	-0.765626
ABF-0015695	CDSp	conserved protein	yhcB_1	0.949818	1784.54	1421.98	1729.07	2788.5	2053.59	2099.83	1645.2	2313.97	10.684	11.1762	1.4065	0.492112
ABF-0015698	CDS	Putative enzyme		0.999992	287.07	351.47	354.05	555.59	547.37	562.72	330.863	555.227	8.37009	9.11693	1.67811	0.746841
ABF-0015699	CDS	50S ribosomal subunit protein L13	rplM	0.00732435	25233.7	24612.1	25429.5	21942	22746.1	20657	25091.8	21781.7	14.6149	14.4108	0.868081	-0.204098
ABF-0015700	CDS	30S ribosomal subunit protein S9	rpsI	0.014354	8740.74	7096.68	7181.32	7803.1	8130.53	6938.63	7672.91	7624.09	12.9056	12.8963	0.993636	-0.00920994
ABF-0015703	CDS	transcriptional regulator, TetR family		1	225.61	204.38	158.7	94.15	76.67	79.19	196.23	83.3367	7.6164	6.38088	0.424689	-1.23552
ABF-0015704	CDS	Multidrug resistance transporter, Bcr/CflA family		0.123735	502.935	477.515	531.15	439.5	447.035	509.415	503.867	465.317	8.9769	8.86207	0.923492	-0.114829
ABF-0015706	CDS	stringent starvation protein A	sspA	0.0618689	8282.15	8116.26	8049.74	6179.6	7034.27	7471.09	8149.38	6894.99	12.9925	12.7513	0.846075	-0.241142
ABF-0015707	CDS	ClpXP protease specificity-enhancing factor	sspB	0.0956399	1579.35	1998.01	1667.92	1646.36	1529.35	1550.98	1748.43	1575.56	10.7718	10.6217	0.901132	-0.15019
ABF-0015709	CDS	hypothetical protein		0.0947391	253.245	249.61	297.995	308.74	250.43	222.225	266.95	260.465	8.06043	8.02495	0.975707	-0.03548
ABF-0015710	CDS	glutamate synthase, 4Fe-4S protein, small subunit	gltD	0.0516672	3464.98	3117.16	3008.57	3043.57	2939.57	2865.46	3196.9	2949.53	11.6425	11.5263	0.922622	-0.116188
ABF-0015711	CDS	glutamate synthase, large subunit	gltB	0.143669	5432.63	5742.77	5201.35	4671.79	4275.16	4544.37	5458.92	4497.11	12.4144	12.1348	0.823809	-0.279618
ABF-0015712	CDS	hypothetical protein		1	1011.28	1016.76	1377.93	601.235	580.62	621.52	1135.33	601.125	10.1489	9.23152	0.529473	-0.917371
ABF-0015713	CDS	predicted Fe-S oxidoreductase	yhcC	1	53.84	49.855	53.785	103.205	105.035	92.475	52.4933	100.238	5.71406	6.64729	1.90954	0.933228
ABF-0015714	CDSp	Aerobic respiration control sensor protein arcB	arcB_1	0.343655	571.905	521.3	568.475	444.76	461.455	482.21	553.893	462.808	9.11346	8.85427	0.835555	-0.259193
ABF-0015715	CDSp	Aerobic respiration control sensor protein arcB	arcB_2	0.138529	357.18	340.4	305.48	382.84	385.62	333.36	334.353	367.273	8.38523	8.52071	1.09846	0.135481
ABF-0015716	CDS	isoprenoid biosynthesis protein with amidotransferase-like domain	elbB	0.974338	778.51	859.07	850.35	1108.16	1161.22	1244.5	829.31	1171.29	9.69577	10.1939	1.41237	0.498119
ABF-0015717	CDS	biosynthetic peptidoglycan transglycosylase	mtgA	0.75252	725.44	792.22	609.16	893.02	1037.83	828.16	708.94	919.67	9.46952	9.84497	1.29725	0.375453
ABF-0015718	CDS	putative exported protein		0.999201	366.16	388.08	364.29	601.12	539.03	577.29	372.843	572.48	8.54243	9.16108	1.53544	0.618656
ABF-0015719	CDS	predicted protein	yraP	0.992773	659.31	757.55	582.46	1048.66	892.66	964.92	666.44	968.747	9.38033	9.91998	1.45361	0.539644
ABF-0015720	CDS	DnaA initiator-associating factor	diaA	0.844131	342.82	376.67	333.31	230.87	289.69	279.3	350.933	266.62	8.45505	8.05864	0.759745	-0.396412
ABF-0015721	CDS	hypothetical protein	yraN	0.828134	594.08	515.405	692.53	476.37	478.7	407.93	600.672	454.333	9.23043	8.82761	0.756376	-0.402825
ABF-0015722	CDS	predicted lipoprotein	yraM	0.171389	631.63	598.01	581.57	551.35	516.18	538.33	603.737	535.287	9.23778	9.06417	0.886623	-0.173608
ABF-0015723	CDS	16S rRNA C1402 ribose 2'-O-methyltransferase	rsmI	0.148577	419.655	381.755	422.555	371.785	399.97	335.34	407.988	369.032	8.67238	8.5276	0.904515	-0.144783
ABF-0015726	CDS	Shikimate 5-dehydrogenase		0.100852	498.105	527.43	540.62	458.465	476.92	750.43	522.052	561.938	9.02805	9.13427	1.0764	0.106219
ABF-0015728	CDS	predicted dioxygenase	ygiD	0.992698	199.56	225.02	216.6	300.69	311.43	319.84	213.727	310.653	7.73962	8.27916	1.45351	0.539539
ABF-0015730	CDS	Putative glutathionylspermidine synthase	ygiC	0.179416	1098.18	1237.26	1029.53	981.05	975.51	964.66	1121.66	973.74	10.1314	9.92739	0.868127	-0.204023
ABF-0015731	CDS	conserved outer membrane protein	ygiB	0.0999443	2507.09	2539.9	2329.29	2764	2752.26	2898.53	2458.76	2804.93	11.2637	11.4537	1.14079	0.190034
ABF-0015732	CDS	transport channel	tolC	0.0777123	2563.07	2828.94	2234.34	2296.8	2181.83	2370.76	2542.12	2283.13	11.3118	11.1568	0.898122	-0.155016
ABF-0015735	CDS	hydrogenase 4, 4Fe-4S subunit	hyfA	1	39.205	36.205	41.395	1445.71	1211.56	1127.38	38.935	1261.55	5.283	10.301	32.4015	5.01799
ABF-0015736	CDS	hydrogenase 4, membrane subunit	hyfB	1	42.7	41.05	42.35	1191.31	1075.09	1125.61	42.0333	1130.67	5.39346	10.143	26.8994	4.7495
ABF-0015737	CDS	hydrogenase 4, membrane subunit	hyfC	1	39.83	43.77	39.25	437.73	454.34	445.82	40.95	445.963	5.35579	8.80078	10.8904	3.44499
ABF-0015738	CDS	hydrogenase 4, membrane subunit	hyfD	1	45.905	48.545	46.42	1270.38	1184.13	1240.84	46.9567	1231.78	5.55326	10.2665	26.2323	4.71327
ABF-0015739	CDS	hydrogenase 4, membrane subunit	hyfE	1	42.25	47.92	44.36	1370.83	1380.74	1226.33	44.8433	1325.97	5.48682	10.3728	29.5689	4.88601
ABF-0015740	CDS	hydrogenase 4, membrane subunit	hyfF	1	40.39	38.055	43.13	624.54	690.33	610.58	40.525	641.817	5.34074	9.32602	15.8375	3.98528
ABF-0015741	CDS	hydrogenase 4, subunit	hyfG	1	42.62	41.69	48.4	1215.6	1139.47	1203.16	44.2367	1186.08	5.46717	10.212	26.8121	4.74481
ABF-0015742	CDS	hydrogenase 4, Fe-S subunit	hyfH	1	49.4	41.2	41.96	700.46	761.16	811.09	44.1867	757.57	5.46554	9.56524	17.1448	4.0997
ABF-0015744	CDS	hydrogenase 4, Fe-S subunit	hyfI	1	45.41	45.45	48.01	741.11	794.85	903.05	46.29	813.003	5.53263	9.66712	17.5633	4.13449
ABF-0015745	CDS	predicted processing element hydrogenase 4	hyfJ	1	55.245	51.24	59.015	1584.19	1950.43	1676.67	55.1667	1737.1	5.78572	10.7625	31.4882	4.97674
ABF-0015747	CDS	protease involved in processing C-terminal end of HycE	hycI	1	107.52	98.98	98.21	948.13	937.07	1051.16	101.57	978.787	6.66633	9.93485	9.63657	3.26852
ABF-0015748	CDS	hypothetical protein		0.388419	376.59	453.89	437.56	502.28	517.65	507.13	422.68	509.02	8.72342	8.99158	1.20427	0.268156
ABF-0015749	CDS	hypothetical protein		0.251273	441.75	636.98	608.88	443.91	448.63	542.94	562.537	478.493	9.1358	8.90236	0.850599	-0.233448
ABF-0015750	CDS	hypothetical protein		0.0573693	44.4	43.82	56.665	51.99	59.59	45.495	48.295	52.3583	5.5938	5.71035	1.08414	0.116545
ABF-0015752	CDS	formate dehydrogenase-H, [4Fe-4S] ferredoxin subunit	hydN	1	44.825	38.24	45.995	2240.51	2630.97	2312.78	43.02	2394.75	5.42694	11.2257	55.666	5.79873
ABF-0015753	CDS	Formate dehydrogenase H	fdhF	1	63	61.69	58.51	6258.05	5692.72	5725.85	61.0667	5892.21	5.93231	12.5246	96.4881	6.59228
ABF-0015754	CDS	DNA-binding transcriptional activator	fhlA	1	56.695	54.035	56.755	145.555	125.51	152.12	55.8283	141.062	5.80293	7.14018	2.5267	1.33726
ABF-0015765	CDS	Probable aspartate racemase		0.568451	57.455	68.855	58.345	69.245	92.065	76.185	61.5517	79.165	5.94373	6.30679	1.28616	0.363065
ABF-0015766	CDS	Transcriptional repressor of the lac operon	lacI	0.146194	89.53	90.495	88.34	100.345	111.275	95.565	89.455	102.395	6.48309	6.678	1.14465	0.194911
ABF-0015768	CDS	Beta-galactosidase	lacZ	0.0453683	46.54	47.8	48.6	52.89	48.46	48.69	47.6467	50.0133	5.5743	5.64424	1.04967	0.0699375
ABF-0015769	CDS	IS, phage, Tn; Phage-related protein and prophages		0.229241	165.05	146.96	157.51	195.76	152.49	202.46	156.507	183.57	7.29008	7.52019	1.17292	0.230106
ABF-0015773	CDS	putative salivaricin A modification enzyme; amino acid dehydration		0.0416704	51.815	50.64	48.735	53.49	47.85	48.47	50.3967	49.9367	5.65526	5.64203	0.990872	-0.0132288
ABF-0015779	CDS	Probable transport transmembrane protein		0.0905693	73.82	79.44	84.68	82.99	75.35	105.32	79.3133	87.8867	6.30949	6.45757	1.10809	0.148081
ABF-0015780	CDS	Putative cytoplasmic protein		0.866201	252.875	269.28	303.89	337.6	340.7	422.155	275.348	366.818	8.10511	8.51892	1.3322	0.413808
ABF-0015781	CDS	Putative cytoplasmic protein	yeaR	0.268917	184.64	203.775	248.275	228.82	180.455	366.605	212.23	258.627	7.72948	8.01473	1.21862	0.285242
ABF-0015783	CDS	hypothetical protein		0.340185	82.63	80.06	98.33	91.31	108.44	118.96	87.0067	106.237	6.44305	6.73114	1.22102	0.288084
ABF-0015784	CDS	Putative glycoprotein/receptor	yjjA	0.0981339	696.68	895.87	871.4	868.81	854.83	884.37	821.317	869.337	9.68179	9.76377	1.05847	0.0819764
ABF-0015785	CDS	Right origin-binding protein		0.174112	287.83	297.14	346.2	287.22	322.11	457.13	310.39	355.487	8.27794	8.47365	1.14529	0.195713
ABF-0015786	CDS	Inner membrane component of tripartite multidrug resistance system		0.0695835	106.92	110.16	102.7	94.01	104.96	129.38	106.593	109.45	6.73597	6.77413	1.0268	0.0381547
ABF-0015787	CDS	Membrane fusion component of tripartite multidrug resistance system		0.0425103	48.115	52.965	49.75	50.685	51.895	50.865	50.2767	51.1483	5.65182	5.67662	1.01734	0.0247982
ABF-0015788	CDS	Multiple antibiotic resistance protein marR		0.079889	167.6	121.74	150.53	149.44	148.07	147.42	146.623	148.31	7.19597	7.21247	1.0115	0.0165012
ABF-0015790	CDS	ATP-binding protein of nickel transport system		0.624962	61.76	67.98	63.35	80.18	92.5	77.22	64.3633	83.3	6.00817	6.38024	1.29422	0.372077
ABF-0015791	CDS	Oligopeptide transporter putative ATPase domain protein		0.105188	52.53	53.55	48.08	57.41	58.02	60.71	51.3867	58.7133	5.68332	5.87562	1.14258	0.192294
ABF-0015792	CDS	nickel ABC transporter , inner membrane component		0.163548	66.32	67.46	66.57	76.35	73.625	84.19	66.7833	78.055	6.06142	6.28642	1.16878	0.225003
ABF-0015793	CDS	Nickel transport system permease protein		0.996867	72.885	55.385	59.85	87.32	91.65	102.87	62.7067	93.9467	5.97055	6.55377	1.49819	0.583223
ABF-0015794	CDS	periplasmic binding protein for nickel		0.987164	64.455	59.065	66.37	81.4	100.405	94.76	63.2967	92.1883	5.98406	6.52651	1.45645	0.542455
ABF-0015795	CDS	Ubiquinone biosynthesis SAM-dependent O-methyltransferase		1	116.185	96.655	107.615	238.215	202.46	318.69	106.818	253.122	6.73902	7.98369	2.36965	1.24467
ABF-0015796	CDS	penicillin binding protein, peptidoglycan synthetase		0.0465274	57.57	52.39	55.13	58.1	54.33	56.81	55.03	56.4133	5.78215	5.81796	1.02514	0.0358179
ABF-0015800	CDS	Catalase / Peroxidase		0.163913	477.72	1188.57	683.81	779.27	878.9	817.42	783.367	825.197	9.61354	9.68859	1.0534	0.0750503
ABF-0015801	CDS	hypothetical protein		0.0746437	119.465	132.415	122.995	137.65	113.45	117.03	124.958	122.71	6.9653	6.93911	0.982007	-0.0261943
ABF-0015802	CDS	hypothetical protein		0.955132	46.47	45.62	56.7	82.7	65.65	62.09	49.5967	70.1467	5.63217	6.1323	1.41434	0.500131
ABF-0015807	CDS	ABC transporter nitrate permease		0.351147	49.065	50.345	50.38	64.22	64.625	57.65	49.93	62.165	5.64184	5.95803	1.24504	0.316196
ABF-0015808	CDS	ABC-type nitrate/sulfonate/bicarbonate transport system, ATPase component		0.229598	46.88	44.79	48.415	54.2	55.83	59.9	46.695	56.6433	5.5452	5.82383	1.21305	0.278638
ABF-0015809	CDS	Sensor protein		0.0629411	63.42	65.96	67.68	71.21	65.75	72.94	65.6867	69.9667	6.03753	6.1286	1.06516	0.0910672
ABF-0015810	CDS	DNA-binding response regulator, LuxR family		0.0674881	48.97	48.17	60.4	62.11	54.61	55.47	52.5133	57.3967	5.71461	5.8429	1.09299	0.128283
ABF-0015812	CDS	Antiholin-like protein LrgA		1	42.265	45.265	52.405	131.49	116.4	137.68	46.645	128.523	5.54365	7.00589	2.75535	1.46224
ABF-0015813	CDS	predicted inner membrane protein	yohK	1	52.35	49.23	49.62	102.7	84.79	131.68	50.4	106.39	5.65535	6.73322	2.11091	1.07787
ABF-0015816	CDS	ISEch3 transposase		0.999293	1058.26	990.93	1063.53	1647.87	1485.77	1696.01	1037.57	1609.88	10.019	10.6527	1.55159	0.633744
ABF-0015817	CDS	Transcriptional regulator, AraC family		0.665386	135.005	141.215	147.055	80.13	142.235	116.015	141.092	112.793	7.14049	6.81754	0.799433	-0.322951
ABF-0015820	CDS	Cyclopropane-fatty-acyl-phospholipid synthase		1	116.72	135.83	124.81	4184.24	4493.74	6722.2	125.787	5133.39	6.97484	12.3257	40.8103	5.35086
ABF-0015821	CDS	Predicted L-lactate dehydrogenase, Fe-S oxidoreductase subunit YkgE		1	55.33	45.24	49.91	606.55	456.43	493.44	50.16	518.807	5.64847	9.01905	10.343	3.37059
ABF-0015823	CDS	Predicted L-lactate dehydrogenase, Iron-sulfur cluster-binding subunit YkgF		1	82.265	82.655	75.42	947.875	876.345	1019.95	80.1133	948.057	6.32397	9.88883	11.8339	3.56486
ABF-0015824	CDS	Predicted L-lactate dehydrogenase, hypothetical protein subunit YkgG		1	47.42	56.28	57.2	473.46	380.66	435.69	53.6333	429.937	5.74506	8.74798	8.01622	3.00292
ABF-0015825	CDS	Probable ABC transporter ATP binding protein		0.0435623	49.53	49.485	48.44	51.7	48.46	52.255	49.1517	50.805	5.61917	5.6669	1.03364	0.0477302
ABF-0015826	CDS	putative membrane protein		0.999824	61.35	64.92	67.32	112.12	91.91	107.03	64.53	103.687	6.0119	6.69609	1.6068	0.684188
ABF-0015827	CDS	Glyoxalase/bleomycin resistance protein/dioxygenase		0.261684	48.78	54.72	55.8	69.03	54.33	71.53	53.1	64.9633	5.73064	6.02155	1.22341	0.290914
ABF-0015828	CDS	LysR-family transcriptional regulator		0.07646	106.87	100.845	83.715	123.685	95.965	89.935	97.1433	103.195	6.60204	6.68923	1.0623	0.0871862
ABF-0015830	CDS	Two-component hybrid sensor and regulator		0.100034	161.27	181.95	160.45	169.33	187	179.96	167.89	178.763	7.39137	7.48191	1.06476	0.0905345
ABF-0015831	CDS	Phosphate regulon transcriptional regulatory protein phoB		0.727732	170.145	173.35	145.185	203.655	240.655	188.35	162.893	210.887	7.34778	7.72032	1.29463	0.37254
ABF-0015833	CDS	Probable RND efflux membrane fusion protein		0.206466	38.46	37.03	42.64	47.36	49.69	46.12	39.3767	47.7233	5.29927	5.57662	1.21197	0.277354
ABF-0015834	CDS	RND multidrug efflux transporter; Acriflavin resistance protein		0.239755	45.685	46.145	47.255	59.775	56.095	53.46	46.3617	56.4433	5.53486	5.81873	1.21746	0.283871
ABF-0015835	CDS	HipA protein		0.958747	3212.69	2817.86	3382.38	1984.61	2028.39	2673.11	3137.64	2228.7	11.6155	11.122	0.710312	-0.493476
ABF-0015836	CDS	hypothetical protein		0.23492	80.27	70.03	80.44	64.07	90.09	45.42	76.9133	66.5267	6.26516	6.05586	0.864956	-0.209301
ABF-0015837	CDS	hypothetical protein		0.995216	139.07	104.05	154.72	193.82	240.19	154.47	132.613	196.16	7.05108	7.61589	1.47919	0.564805
ABF-0015838	CDS	Proline/betaine transporter	ousA	0.838445	74.005	66.965	73.005	84.5	99.715	103.44	71.325	95.885	6.15634	6.58323	1.34434	0.426897
ABF-0015839	CDS	redox component of a tripartite ferrous iron transporter	efeB	1	185.055	154	204.955	57.71	58.815	62.22	181.337	59.5817	7.50253	5.8968	0.328569	-1.60573
ABF-0015840	CDS	component of a tripartite ferrous iron transporter	efeO	1	818.275	626.315	682.84	95.1	99.385	92.655	709.143	95.7133	9.46993	6.58065	0.13497	-2.88929
ABF-0015841	CDS	ferrous iron permease		1	359.28	323.09	373.69	68.66	84.23	83.39	352.02	78.76	8.45951	6.29939	0.223737	-2.16012
ABF-0015842	CDS	hypothetical protein		0.0662464	48.195	47.39	42.485	46.965	47.52	58.905	46.0233	51.13	5.52429	5.6761	1.11096	0.151805
ABF-0015843	CDS	GGDEF domain protein		0.746524	300.625	280.435	309.11	374.25	382.075	392.58	296.723	382.968	8.21297	8.58108	1.29066	0.368107
ABF-0015844	CDS	hypothetical protein		1	66.48	53.81	59.63	128.22	110.82	107.83	59.9733	115.623	5.90625	6.85329	1.92791	0.94704
ABF-0015847	CDS	unknown protein		1	50.8	58	55.96	1180.79	1153.87	1174.81	54.92	1169.82	5.77926	10.1921	21.3005	4.41282
ABF-0015848	CDS	mandelate racemase/muconate lactonizing enzyme family protein		1	43.71	46.77	48.02	962.615	675.34	894.56	46.1667	844.172	5.52878	9.72139	18.2853	4.19261
ABF-0015849	CDS	D-alanine aminotransferase		1	104.835	116.775	103.12	1826.06	1807.82	1898.32	108.243	1844.07	6.75813	10.8487	17.0363	4.09054
ABF-0015851	CDS	hypothetical protein		1	714.875	756.255	777.02	348.01	307.685	296.6	749.383	317.432	9.54956	8.3103	0.423591	-1.23926
ABF-0015852	CDS	hypothetical protein		1	289.5	276.38	260.52	85.81	78.3	77.4	275.467	80.5033	8.10573	6.33098	0.292243	-1.77476
ABF-0015853	CDS	hypothetical protein		1	369.405	334.16	348.12	67.19	67.67	69.575	350.562	68.145	8.45352	6.09054	0.194388	-2.36299
ABF-0015854	CDS	IcmF-related protein		1	358.06	370.99	354.515	78	71.515	71.305	361.188	73.6067	8.49661	6.20176	0.20379	-2.29484
ABF-0015855	CDS	hypothetical protein		1	125.21	105.09	107.24	51.37	50.39	49.69	112.513	50.4833	6.81395	5.65774	0.448688	-1.15622
ABF-0015856	CDS	hypothetical protein		1	85.79	86.79	78.85	42.74	46.71	45.58	83.81	45.01	6.38905	5.49217	0.537048	-0.896877
ABF-0015857	CDS	Response regulator of zinc sigma-54-dependent two-component system		1	123.58	128.925	116.265	46.78	49.215	51.27	122.923	49.0883	6.94161	5.61731	0.399341	-1.32431
ABF-0015858	CDS	ClpB protein		1	365.665	351.45	283.765	77.77	74.055	81.84	333.627	77.8883	8.38209	6.28334	0.23346	-2.09876
ABF-0015859	CDS	Chemotaxis motB protein		1	1127.29	1082.37	1179.5	195	171.71	215.5	1129.72	194.07	10.1417	7.60043	0.171786	-2.54132
ABF-0015860	CDS	ImpJ		1	183	195.39	151.03	48.46	49.58	50.73	176.473	49.59	7.46331	5.63198	0.281006	-1.83133
ABF-0015861	CDS	putative lipoprotein		1	466.87	476.04	498.61	97.97	95.32	134.93	480.507	109.407	8.90841	6.77356	0.22769	-2.13486
ABF-0015862	CDS	hypothetical protein		1	366.83	340.91	318.26	80.81	73.555	73.275	342	75.88	8.41785	6.24565	0.221871	-2.1722
ABF-0015864	CDS	SciB protein		1	339.59	311.41	266.07	72.06	70.45	63.55	305.69	68.6867	8.25593	6.10196	0.224694	-2.15397
ABF-0015865	CDS	hypothetical protein		1	471.445	439.165	437.76	84.51	72.625	83.66	449.457	80.265	8.81204	6.3267	0.178582	-2.48534
ABF-0015866	CDS	hypothetical protein		1	807.11	708.7	653.98	164.61	129.88	171.26	723.263	155.25	9.49838	7.27845	0.214652	-2.21993
ABF-0015868	CDS	SciI protein		1	2614.01	2852.07	2673.96	670.46	659.4	797.01	2713.35	708.957	11.4059	9.46955	0.261285	-1.9363
ABF-0015869	CDS	ImpB		1	7342.85	6863.07	6474.78	3372.89	3313.74	3373.7	6893.57	3353.44	12.751	11.7114	0.48646	-1.03961
ABF-0015874	CDS	hypothetical protein		0.997637	185.195	161.205	143.98	106.775	93.66	126.375	163.46	108.937	7.35279	6.76735	0.666442	-0.585448
ABF-0015875	CDS	Peptidase M20D, amidohydrolase		0.325622	371.52	421.31	379.63	423.14	487.5	485.44	390.82	465.36	8.61036	8.8622	1.19073	0.251843
ABF-0015876	CDS	hypothetical protein		1	49.99	55.28	53.62	115.43	155.71	88.38	52.9633	119.84	5.72692	6.90497	2.2627	1.17804
ABF-0015878	CDS	hypothetical protein; Hypothetical protein		0.999993	173.42	152.305	153.23	269.325	263.82	275.485	159.652	269.543	7.31878	8.07437	1.68832	0.75559
ABF-0015879	CDS	Putative membrane protein		0.990615	279.96	281.1	227.54	319.73	393.29	429.09	262.867	380.703	8.03819	8.57252	1.44828	0.534336
ABF-0015880	CDS	hypothetical protein		0.0636982	97.25	85.71	98.42	95.68	89.46	95.49	93.7933	93.5433	6.55141	6.54756	0.997335	-0.00385054
ABF-0015881	CDS	Putative membrane protein		0.959754	465.04	440.03	477.13	613.14	618.87	685.51	460.733	639.173	8.84779	9.32006	1.3873	0.472275
ABF-0015882	CDS	hypothetical protein		0.98534	97.76	69.82	68.36	142.48	101.41	96.95	78.6467	113.613	6.29731	6.82799	1.4446	0.530675
ABF-0015883	CDS	hypothetical protein		0.658124	79.375	69.2	92.015	88.83	114.895	106.69	80.1967	103.472	6.32547	6.69309	1.29022	0.367622
ABF-0015886	CDS	hypothetical protein		0.184634	49.53	61.08	62.48	51.51	46.92	45.94	57.6967	48.1233	5.85042	5.58866	0.834075	-0.261751
ABF-0015887	CDS	hypothetical protein		0.0778034	71.3	73.65	77.78	80.82	66.14	58.74	74.2433	68.5667	6.21419	6.09944	0.92354	-0.114754
ABF-0015889	CDS	Ankyrin-like protein		0.0923267	324.79	283.6	325.95	289.56	370.39	277.52	311.447	312.49	8.28284	8.28767	1.00335	0.00482489
ABF-0015890	CDS	Ankyrin-like protein		0.210461	610.7	625.09	696.72	693.4	745.57	788.09	644.17	742.353	9.3313	9.53596	1.15242	0.204665
ABF-0015891	CDS	Phospholipase A1		0.259647	153.585	129.43	120.395	116.655	115.53	106.45	134.47	112.878	7.07114	6.81862	0.839431	-0.252516
ABF-0015892	CDS	VgrG protein		0.99982	92.26	95.8	86.2	55.06	58.7	57.09	91.42	56.95	6.51444	5.83162	0.622949	-0.682814
ABF-0015893	CDS	Hcp	hcpB	1	1913.49	2443.75	1551.24	493.35	444.83	507.91	1969.5	482.03	10.9436	8.91298	0.244748	-2.03063
ABF-0015894	CDS	AMP nucleosidase	amn	0.989828	124.195	118.355	110.14	84.08	77.7	80.335	117.563	80.705	6.87729	6.33459	0.686481	-0.542708
ABF-0015895	CDS	Dipeptide-binding ABC transporter, periplasmic substrate-binding component	yddS	0.435706	50.87	53.87	59.13	70.28	72.89	63.08	54.6233	68.75	5.77145	6.10329	1.25862	0.331842
ABF-0015896	CDS	Peptide ABC transporter, ATP-binding protein		0.289546	41.005	40.855	44.835	50.725	52.47	53.25	42.2317	52.1483	5.40025	5.70455	1.23482	0.304296
ABF-0015897	CDS	Oligopeptide transport ATP-binding protein oppD		0.235101	38.795	44.115	40.305	47.24	47.32	56.185	41.0717	50.2483	5.36007	5.651	1.22343	0.290932
ABF-0015898	CDS	ABC transporter, permease component		0.958405	44.13	47.01	43.01	65.61	64.11	60.29	44.7167	63.3367	5.48274	5.98497	1.4164	0.502228
ABF-0015899	CDS	ABC transporter, permease component		0.542736	40.75	37.365	46.26	51.025	54.2	54.915	41.4583	53.38	5.37359	5.73823	1.28756	0.364637
ABF-0015900	CDS	Transcriptional regulator ahyR/asaR family		1	47.74	53.74	55.73	100.26	114.49	127.07	52.4033	113.94	5.71159	6.83213	2.17429	1.12054
ABF-0015901	CDS	hypothetical protein		1	185.34	190.345	207.44	610.09	695.075	502.895	194.375	602.687	7.6027	9.23526	3.10064	1.63257
ABF-0015902	CDS	hypothetical protein		0.513399	556.175	563.47	408.5	597.035	615.16	663.8	509.382	625.332	8.9926	9.28848	1.22763	0.295875
ABF-0015903	CDS	Peptidase S33, tricorn interacting factor 1		0.0542645	39.26	39.97	39.76	43.25	46	41.54	39.6633	43.5967	5.30973	5.44615	1.09917	0.136412
ABF-0015905	CDS	Non-specific DNA-binding protein Dps / Iron-binding ferritin-like antioxidant protein / Ferroxidase		1	1496.44	1392.77	1367.53	6406.1	6257.64	5269.39	1418.91	5977.71	10.4706	12.5454	4.21288	2.07481
ABF-0015906	CDS	6-phosphogluconolactonase		0.388141	45.095	45.785	51.3	62.47	53.49	62.56	47.3933	59.5067	5.56661	5.89498	1.25559	0.328367
ABF-0015907	CDS	TonB-dependent hemin , ferrichrome receptor		0.949564	84.52	74.955	78.22	55.945	57.925	55.58	79.2317	56.4833	6.30801	5.81975	0.712888	-0.488252
ABF-0015908	CDS	hypothetical protein		1	252.56	247.15	241.995	71.175	81.03	81.585	247.235	77.93	7.94974	6.28411	0.315206	-1.66563
ABF-0015909	CDS	ABC-type hemin transport system, ATPase component		0.994716	92.075	78.07	86.78	50.24	59.215	63.64	85.6417	57.6983	6.42024	5.85046	0.673718	-0.569783
ABF-0015910	CDS	PTS system nitrogen assimilation enzyme I component/putative sensory transducer	ptsP	0.114916	153.69	175.54	151.47	184.21	176.99	161.99	160.233	174.397	7.32403	7.44623	1.08839	0.122198
ABF-0015911	CDS	phosphatidylglycerol-prolipoprotein diacylglyceryl transferase	lgt	0.988566	4351.35	3887.38	3659.74	2425.41	2620.61	3038.31	3966.16	2694.78	11.9535	11.3959	0.679443	-0.557576
ABF-0015912	CDS	thymidylate synthetase	thyA	0.120511	1535.43	1468.44	1417.99	1451.17	1293.33	1211.42	1473.95	1318.64	10.5255	10.3648	0.894627	-0.160642
ABF-0015913	CDS	Prepilin peptidase dependent protein A	ppdA	0.13929	40.79	39.25	40.06	46.57	50.73	44.9	40.0333	47.4	5.32313	5.56682	1.18401	0.243685
ABF-0015914	CDS	Prepilin peptidase dependent protein B precursor	ppdB	0.0691078	41.54	38.5	48.01	45.56	51.92	45.33	42.6833	47.6033	5.4156	5.57299	1.11527	0.15739
ABF-0015916	CDS	putative membrane protein		0.937667	65	70.38	91.04	135.21	88.35	92.52	75.4733	105.36	6.2379	6.71918	1.39599	0.481288
ABF-0015918	CDS	Putative prepilin peptidase dependent protein	ppdC	0.0968084	186.395	235.155	222.525	190.34	193.16	229.805	214.692	204.435	7.74612	7.6755	0.952226	-0.070624
ABF-0015919	CDS	protease III	ptr	0.999997	339.16	337.845	321.855	192.765	195.78	193.96	332.953	194.168	8.37918	7.60116	0.58317	-0.778012
ABF-0015920	CDS	N-acetylglutamate synthase	argA	1	775.79	915.545	863.09	1534.83	1374.54	1819.2	851.475	1576.19	9.73382	10.6222	1.85113	0.888407
ABF-0015921	CDS	N-acetylmuramoyl-L-alanine amidase AmiC precursor	amiC	0.999986	389.34	388.17	355.35	221.28	223.53	233.89	377.62	226.233	8.56079	7.82167	0.599103	-0.739124
ABF-0015922	CDS	membrane-bound lytic murein transglycosylase A	mltA	0.0924642	440.53	450.86	419.46	448.99	419.05	446.6	436.95	438.213	8.77132	8.77549	1.00289	0.00416518
ABF-0015923	CDS	Acetyltransferase, GNAT family		0.0991597	222.875	273.76	260.17	263.555	303.85	226.545	252.268	264.65	7.97882	8.04794	1.04908	0.0691265
ABF-0015924	CDS	D-3-phosphoglycerate dehydrogenase		0.895433	157.77	182.06	176.25	123.53	131.48	126.9	172.027	127.303	7.42649	6.99213	0.740021	-0.434362
ABF-0015925	CDS	Histone acetyltransferase HPA2-like acetyltransferase		0.0857318	132.61	158.725	172.98	143.215	169.435	132.58	154.772	148.41	7.274	7.21344	0.958896	-0.0605531
ABF-0015926	CDS	conserved protein	ygdL	0.606084	200.6	233.16	219.45	159.56	197.33	161.78	217.737	172.89	7.76644	7.43371	0.794033	-0.33273
ABF-0015927	CDS	predicted Fe-S metabolism protein	ygdK	0.188303	79.105	83.25	59.625	69.095	51.165	67.16	73.9933	62.4733	6.20932	5.96517	0.84431	-0.244155
ABF-0015928	CDS	Cysteine desulfurase	csdA	0.251603	345.735	332.69	322.84	313.995	263.06	284.43	333.755	287.162	8.38265	8.16572	0.860397	-0.216926
ABF-0015929	CDS	Putative lipoprotein	ygdI	0.257191	73.71	111.855	74.265	82.755	66.44	64.045	86.61	71.08	6.43646	6.15137	0.82069	-0.28509
ABF-0015931	CDS	DNA-binding transcriptional dual regulator	gcvA	0.25448	746.01	674.01	676.87	576.63	654.2	563.07	698.963	597.967	9.44907	9.22392	0.855505	-0.225152
ABF-0015932	CDS	conserved inner membrane protein	ygdD	0.989738	1585.98	1290.61	1547.09	970.94	927.76	1148.03	1474.56	1015.58	10.5261	9.98808	0.688732	-0.537985
ABF-0015935	CDS	Ssb-binding protein	ygdG	0.998982	286.69	309.83	283.9	196.51	199.26	180.79	293.473	192.187	8.19709	7.58636	0.654869	-0.610721
ABF-0015936	CDS	conserved protein	ygdH	0.936544	1789.96	2112.52	1951.42	1301.81	1360.14	1569	1951.3	1410.32	10.9302	10.4618	0.722757	-0.468416
ABF-0015937	CDS	predicted protein	syd	0.902201	562.74	609.6	582.655	478.91	432.53	396.285	584.998	435.908	9.19229	8.76788	0.745145	-0.424408
ABF-0015938	CDS	conserved protein	yqcC	0.997314	331.655	336.895	298.605	611.395	391.885	461.56	322.385	488.28	8.33264	8.93156	1.51459	0.598924
ABF-0015939	CDS	tRNA pseudouridine synthase		0.479946	515.48	464.43	480.77	581.83	598.98	616.875	486.893	599.228	8.92746	9.22696	1.23072	0.2995
ABF-0015940	CDS	predicted flavoprotein	yqcA	0.649291	956.2	986.57	1031.39	1310.22	1422.37	1098.05	991.387	1276.88	9.9533	10.3184	1.28797	0.365103
ABF-0015941	CDS	conserved protein	yaeH	1	2302.21	2155.86	2336.2	5928.33	6199.4	5615.95	2264.76	5914.56	11.1451	12.5301	2.61156	1.38491
ABF-0015943	CDS	2,3,4,5-tetrahydropyridine-2-carboxylate N-succinyltransferase	dapD	0.248313	2053.12	1856.51	1723.54	2128.01	2460.11	2199.03	1877.72	2262.39	10.8748	11.1436	1.20486	0.26886
ABF-0015944	CDS	uridylyltransferase/uridylyl-removing enzyme	glnD	0.0922747	301.77	299.04	287.125	323.125	279.21	294.515	295.978	298.95	8.20935	8.22376	1.01004	0.0144126
ABF-0015946	CDS	methionine aminopeptidase	map	0.879902	767.48	845.35	760.87	658.18	557.46	562.03	791.233	592.557	9.62796	9.21081	0.748903	-0.41715
ABF-0015947	CDS	30S ribosomal subunit protein S2	rpsB	0.85483	11869.9	13060.9	11199.7	8863.66	8957.66	7596.89	12043.5	8472.73	13.556	13.0486	0.70351	-0.507356
ABF-0015949	CDS	protein chain elongation factor EF-Ts	tsf	0.999933	5466.9	4845.57	4786.61	3235.57	3073.29	2807	5033.03	3038.62	12.2972	11.5692	0.603736	-0.72801
ABF-0015950	CDS	uridylate kinase	pyrH	1	5152.16	5081.59	4758.25	2528.74	2530.98	2950.48	4997.33	2670.07	12.2869	11.3827	0.534298	-0.904283
ABF-0015951	CDS	ribosome recycling factor	frr	0.0468541	3159.13	2668.44	2955.87	3072.15	2889.79	2386.05	2927.81	2782.66	11.5156	11.4423	0.950424	-0.0733572
ABF-0015953	CDS	1-deoxy-d-xylulose 5-phosphate reductoisomerase	dxr	1	427.88	392.24	386.71	199.95	216.82	202.46	402.277	206.41	8.65204	7.68937	0.513105	-0.962675
ABF-0015955	CDS	undecaprenyl pyrophosphate synthetase (di-trans,poly-cis-decaprenylcistransferase)	ispU	0.783257	3452.7	3267.97	3401.59	2130.28	2526.07	2944.19	3374.09	2533.51	11.7203	11.3069	0.750874	-0.413357
ABF-0015962	CDS	Alpha-ketoglutarate permease	kgtP	0.719125	610.34	580.445	649.09	790.155	796.855	781.425	613.292	789.478	9.26043	9.62476	1.28728	0.364326
ABF-0015963	CDS	predicted protein	yfiM	0.199488	138.05	153.225	196.175	129.08	131.36	158.795	162.483	139.745	7.34415	7.12665	0.860057	-0.217495
ABF-0015964	CDS	phosphatidylserine synthase (CDP-diacylglycerol-serine O-phosphatidyltransferase)	pssA	0.997111	1130.81	1024.91	1049.15	734.58	712.415	696.82	1068.29	714.605	10.0611	9.481	0.668924	-0.580085
ABF-0015965	CDS	predicted acyl-CoA synthetase	yfiQ	0.273511	140.48	143.925	142.16	122.58	126.3	110.475	142.188	119.785	7.15166	6.9043	0.842439	-0.247356
ABF-0015966	CDS	conserved protein	yfiP	0.823406	201.56	230.2	201.02	161.89	181.06	138.84	210.927	160.597	7.7206	7.3273	0.761386	-0.3933
ABF-0015967	CDS	thioredoxin 2	trxC	1	111.93	170.185	127.465	930.44	847.89	1074.83	136.527	951.052	7.09304	9.89338	6.96605	2.80034
ABF-0015969	CDS	predicted methyltransferase	yfiF	0.1761	517.39	518	505.24	507.18	427.16	434.94	513.543	456.427	9.00434	8.83424	0.888779	-0.170103
ABF-0015970	CDS	Inner membrane component of tripartite multidrug resistance system	emrB	0.999913	770.74	931.55	780.87	561.59	514.63	463.52	827.72	513.247	9.693	9.00351	0.620073	-0.68949
ABF-0015971	CDS	Membrane fusion component of tripartite multidrug resistance system	emrA	0.139709	923.56	1013.45	958.895	924.885	918.09	757.605	965.302	866.86	9.91484	9.75966	0.89802	-0.155181
ABF-0015973	CDS	DNA-binding transcriptional repressor of microcin B17 synthesis and multidrug efflux	mprA	0.0848727	760.14	795.53	735.18	781.89	688.79	793.33	763.617	754.67	9.5767	9.5597	0.988284	-0.0170027
ABF-0015974	CDS	Putative membrane protein	ygaH	0.998319	186.34	246.37	235.585	118.355	192.89	137.07	222.765	149.438	7.79938	7.22341	0.670834	-0.575972
ABF-0015975	CDS	Putative amino acid transporter	ygaZ	0.162337	122.24	113.38	110.365	112.985	99.6	90.035	115.328	100.873	6.8496	6.6564	0.874662	-0.193202
ABF-0015977	CDS	MFS permease protein	ygaY	0.742763	177.84	170.62	163.59	133.03	131.2	129.72	170.683	131.317	7.41518	7.03691	0.769358	-0.378272
ABF-0015978	CDS	hypothetical protein		1	215.93	221.12	232.8	175.24	96.17	102.47	223.283	124.627	7.80273	6.96147	0.558155	-0.841263
ABF-0015979	CDS	glycine betaine transporter subunit; periplasmic-binding component of ABC superfamily	proX	0.999997	628.31	644.865	665.115	369.8	366.765	390.535	646.097	375.7	9.33561	8.55344	0.581492	-0.782169
ABF-0015980	CDS	glycine betaine transporter subunit; membrane component of ABC superfamily	proW	0.99999	158.1	177.04	134.245	95.67	91.155	89.84	156.462	92.2217	7.28967	6.52703	0.58942	-0.762632
ABF-0015981	CDS	Glycine/Betaine L-Proline transport ATP-binding protein	proV	1	325.12	379.63	306.72	147.76	210.14	190.09	337.157	182.663	8.39728	7.51304	0.541776	-0.884232
ABF-0015986	CDS	Transcriptional regulator, GntR family		0.393757	45.03	51.42	41.84	64.26	61.01	49.07	46.0967	58.1133	5.52659	5.8608	1.26068	0.334207
ABF-0015987	CDS	Allophanate hydrolase		0.908638	40.185	42.98	41.1	54.935	57.115	60.175	41.4217	57.4083	5.37231	5.84319	1.38595	0.470875
ABF-0015989	CDS	Hydantoin permease		0.999998	45.72	42.04	42.12	70.21	86.15	71.79	43.2933	76.05	5.43607	6.24888	1.75662	0.812803
ABF-0015990	CDS	Transcriptional regulator, GntR family		0.913328	70.115	55.135	73.88	45.315	47.445	50.21	66.3767	47.6567	6.0526	5.57461	0.717973	-0.477998
ABF-0015991	CDS	Hydantoin racemase		0.0821685	77.77	80.9	74.61	63.27	66.21	85.36	77.76	71.6133	6.28096	6.16216	0.920953	-0.1188
ABF-0015992	CDS	hypothetical protein		0.114763	99.05	82.32	87.27	73.91	89.53	75.58	89.5467	79.6733	6.48457	6.31603	0.889741	-0.168543
ABF-0015994	CDS	hypothetical protein		0.169653	75.96	73.9	68.16	74.47	91.32	89.18	72.6733	84.99	6.18335	6.40922	1.16948	0.225867
ABF-0015995	CDS	Probable amidase		0.059803	39.57	42.9	38.56	43.05	42.91	48.13	40.3433	44.6967	5.33426	5.4821	1.10791	0.147837
ABF-0015996	CDS	hypothetical protein		0.0771164	37.66	42.855	42.175	45.5	40.08	54.095	40.8967	46.5583	5.35391	5.54097	1.13844	0.187056
ABF-0015997	CDS	Gamma-glutamyltranspeptidase		0.0468308	41.7	41.49	43.61	44.42	44.08	47.47	42.2667	45.3233	5.40145	5.50218	1.07232	0.100734
ABF-0015999	CDS	Putative rpiR-family transcriptional regulatory protein		0.0460595	41.04	45.37	41.96	38.385	40.075	40.585	42.79	39.6817	5.4192	5.3104	0.927358	-0.108801
ABF-0016000	CDS	Putative amino acid ABC transporter, periplasmic protein		0.998465	44.54	49.965	48.195	80.93	68.955	69.76	47.5667	73.215	5.57188	6.19407	1.53921	0.622188
ABF-0016001	CDS	Amino acid ABC transporter, permease protein, 3-TM region, His/Glu/Gln/Arg/opine		0.996115	41.31	45.75	45.54	63.575	72.22	64.07	44.2	66.6217	5.46597	6.05792	1.50728	0.591945
ABF-0016002	CDS	Putative amino acid ABC transporter, permease protein		0.20156	45.455	44.785	45.51	52.055	53.645	57.92	45.25	54.54	5.49985	5.76924	1.2053	0.269397
ABF-0016003	CDS	amino acid ABC transporter		0.948896	71.3	65.82	59.47	91.11	99.02	84.26	65.53	91.4633	6.03408	6.51512	1.39575	0.481038
ABF-0016004	CDS	Serine--pyruvate aminotransferase / L-alanine:glyoxylate aminotransferase	pucG	0.267879	44.15	46.92	45.44	54.65	58.83	53.94	45.5033	55.8067	5.5079	5.80237	1.22643	0.294465
ABF-0016005	CDS	N-carbamoyl-L-amino acid hydrolase	allC	0.147618	39.72	43.81	45.03	55.26	50.87	46.16	42.8533	50.7633	5.42134	5.66571	1.18458	0.244379
ABF-0016006	CDS	Possible hydrolase	yafV	0.58967	867.35	880.81	852.635	1177.63	973.68	1150.1	866.932	1100.47	9.75977	10.1039	1.26939	0.344132
ABF-0016007	CDS	Aspartate aminotransferase	ybdL	0.785082	252.245	276.22	256.015	209.155	200.27	191.93	261.493	200.452	8.03063	7.64711	0.766565	-0.38352
ABF-0016009	CDS	Methylthioribulose-1-phosphate dehydratase		0.999719	437.335	482.92	477.08	302.545	302.9	284.065	465.778	296.503	8.8635	8.2119	0.636576	-0.651595
ABF-0016011	CDS	2,3-diketo-5-methylthiopentyl-1-phosphate enolase-phosphatase	masA	1	372.82	384.99	346.225	226.94	216.38	173.395	368.012	205.572	8.52361	7.6835	0.558601	-0.84011
ABF-0016012	CDS	1,2-dihydroxy-3-keto-5-methylthiopentene dioxygenase		0.0734118	1128.39	1276.27	957.74	1127.13	1132.85	1094.35	1120.8	1118.11	10.1303	10.1268	0.9976	-0.00346673
ABF-0016013	CDS	Methylthioribose-1-phosphate isomerase		0.770694	181.93	220.27	197.89	164.33	154.85	140.63	200.03	153.27	7.64407	7.25993	0.766235	-0.384141
ABF-0016014	CDS	5-methylthioribose kinase	mtrK	0.705382	449.62	505.61	434.6	572.65	682.64	532.92	463.277	596.07	8.85573	9.21934	1.28664	0.363608
ABF-0016015	CDS	medium-long-chain fatty acyl-CoA dehydrogenase	fadE	0.956274	68.66	67.22	72.45	88.405	106.42	97.845	69.4433	97.5567	6.11776	6.60817	1.40484	0.490404
ABF-0016017	CDS	D-sedoheptulose 7-phosphate isomerase	lpcA	0.687996	2235.62	2570.9	2342.68	3254.81	2842.79	3332.83	2383.07	3143.48	11.2186	11.6181	1.31909	0.399542
ABF-0016020	CDS	hypothetical protein		0.634565	204.77	197.8	228.765	314.34	252.305	237.565	210.445	268.07	7.7173	8.06647	1.27382	0.349167
ABF-0016022	CDS	DNA polymerase IV	dinB	0.609414	99.9	104.9	103.94	87.31	86.95	68.26	102.913	80.84	6.68529	6.337	0.785515	-0.348289
ABF-0016023	CDS	aminoacyl-histidine dipeptidase (peptidase D)	pepD	0.997904	722.27	690.35	643.53	514.35	424.64	434.23	685.383	457.74	9.42077	8.83838	0.66786	-0.582383
ABF-0016025	CDS	guanine-xanthine phosphoribosyltransferase	gpt	0.0874871	1114.68	1062.94	1074.42	1103.15	940.55	1034.83	1084.01	1026.18	10.0822	10.0031	0.946646	-0.0791034
ABF-0016027	CDS	fermentation/respiration switch protein	frsA	0.190955	146.79	163.17	158.47	160.31	196.31	182.25	156.143	179.623	7.28673	7.48883	1.15037	0.202104
ABF-0016028	CDS	hypothetical protein	yfiR	0.976911	430.71	395.22	433.96	295.81	315.27	283.53	419.963	298.203	8.71412	8.22015	0.71007	-0.493967
ABF-0016029	CDS	hypothetical protein	yfiN	0.99648	198.955	170.265	181.765	125.925	128.645	115.475	183.662	123.348	7.52091	6.94659	0.671606	-0.574312
ABF-0016030	CDS	DNA-binding transcriptional regulator	crl	0.360237	2953.7	3402.46	3478.77	4095.87	4181.66	4126.02	3278.31	4134.52	11.6787	12.0135	1.26117	0.334766
ABF-0016031	CDS	gamma-glutamate kinase	proB	0.185796	274.915	292.5	260.215	244.275	247.855	236.04	275.877	242.723	8.10788	7.92317	0.879826	-0.184711
ABF-0016032	CDS	gamma-glutamylphosphate reductase	proA	0.0928686	354.05	382.31	324.91	405.36	336.87	319.44	353.757	353.89	8.46661	8.46716	1.00038	0.000543659
ABF-0016034	CDS	Integrase		1	367.99	352.54	362.09	141.35	130.49	170.58	360.873	147.473	8.49535	7.20431	0.408657	-1.29104
ABF-0016035	CDS	hypothetical protein		1	616.73	547.905	807.645	242.65	270.54	287.345	657.427	266.845	9.36069	8.05986	0.405893	-1.30083
ABF-0016037	CDS	hypothetical protein		1	590.89	687.57	620.5	2605.63	2346.64	1737.37	632.987	2229.88	9.30603	11.1228	3.52279	1.81672
ABF-0016038	CDS	hypothetical protein		0.262934	415.55	339.39	425.92	481.67	458.95	434.01	393.62	458.21	8.62066	8.83987	1.16409	0.219205
ABF-0016039	CDS	hypothetical protein		0.0624698	59.055	73.35	73.56	73.555	66.615	53.675	68.655	64.615	6.10129	6.0138	0.941155	-0.0874957
ABF-0016040	CDS	putative regulatory protein		0.0811452	92.185	70.365	77.415	83.82	67.835	67.945	79.9883	73.2	6.32172	6.19377	0.915133	-0.127946
ABF-0016041	CDS	hypothetical protein		0.259399	99.43	68.66	84.47	77.95	101.08	125.4	84.1867	101.477	6.39552	6.665	1.20538	0.269484
ABF-0016043	CDS	Putative prophage protein		0.0971616	86.48	103.165	106.22	106.145	112.535	103.565	98.6217	107.415	6.62383	6.74705	1.08916	0.123219
ABF-0016044	CDS	DNA primase traC		0.191719	46.08	46.655	45.735	51.48	55.03	59.85	46.1567	55.4533	5.52847	5.7932	1.20142	0.264735
ABF-0016046	CDS	hypothetical protein		0.115172	68.23	68.45	73.72	71.57	90.25	77.4	70.1333	79.74	6.13203	6.31723	1.13698	0.185203
ABF-0016048	CDS	hypothetical protein		1	1073.27	1070.64	1048.42	2096.25	2176.76	2298.22	1064.11	2190.41	10.0554	11.097	2.05844	1.04155
ABF-0016049	CDS	hypothetical protein		0.993359	471.48	404.065	485.455	563.64	755.36	673.995	453.667	664.332	8.82549	9.37576	1.46436	0.550271
ABF-0016051	CDS	hypothetical protein		1	806.33	748.73	1005.96	1669.04	2211.49	2280.05	853.673	2053.53	9.73754	11.0039	2.40552	1.26635
ABF-0016052	CDS	hypothetical protein		1	579.72	703.945	654.775	2507.99	2501.35	2410.09	646.147	2473.15	9.33572	11.2721	3.82753	1.93641
ABF-0016053	CDS	Stability protein StbD	yafN	0.999844	485.91	455.54	499.78	672.37	825.87	803.09	480.41	767.11	8.90812	9.58329	1.59678	0.675167
ABF-0016054	CDS	hypothetical protein	yafO	0.1615	352.015	418.75	532.97	414.77	407.755	332.935	434.578	385.153	8.76347	8.58929	0.886269	-0.174183
ABF-0016056	CDS	hypothetical protein		0.318767	840.32	844.275	944.67	683.415	762.08	752.33	876.422	732.608	9.77548	9.5169	0.835909	-0.258583
ABF-0016058	CDS	Poly(glycerophosphate chain) D-alanine transfer protein DltD		0.583145	243.47	262.02	289.69	233.78	187.76	212.75	265.06	211.43	8.05018	7.72404	0.797668	-0.326139
ABF-0016062	CDS	Acyl-CoA dehydrogenase, short-chain specific		0.758989	696.74	674.68	606.5	542.81	493.83	487.85	659.307	508.163	9.36481	8.98915	0.770754	-0.375657
ABF-0016063	CDS	hypothetical protein		1	333.32	279.73	254.59	147.9	179.645	149.82	289.213	159.122	8.17599	7.31399	0.550188	-0.862004
ABF-0016064	CDS	3-oxoacyl-[acyl-carrier-protein] synthase, KASIII		0.619439	330.07	392.435	395.885	445.175	515.32	448.55	372.797	469.682	8.54225	8.87554	1.25989	0.333294
ABF-0016066	CDS	hypothetical protein		1	1591.88	1377.98	1470.37	243.765	205.825	184.99	1480.07	211.527	10.5315	7.7247	0.142916	-2.80676
ABF-0016067	CDS	4'-phosphopantetheinyl transferase		1	173.215	160.42	167.25	74.93	88.295	71.075	166.962	78.1	7.38337	6.28725	0.467772	-1.09612
ABF-0016068	CDS	Sensor histidine kinase		1	630.385	558.22	585.85	320.3	341.425	295.355	591.485	319.027	9.2082	8.31753	0.539366	-0.890665
ABF-0016069	CDS	Sigma-54 dependent DNA-binding response regulator, Fis family		0.999845	791.865	712.845	796.82	477.52	495.265	471.42	767.177	481.402	9.58342	8.9111	0.627498	-0.672318
ABF-0016070	CDS	antimicrobial peptide ABC transporter, permease component	untM	1	2907.17	2380.12	2755.69	680.405	616.295	778.36	2680.99	691.687	11.3886	9.43397	0.257996	-1.95458
ABF-0016071	CDS	ABC transporter, ATP-binding protein	untA	1	2528.9	2016.33	2276.16	661.7	761.16	750.05	2273.8	724.303	11.1509	9.50045	0.318544	-1.65044
ABF-0016073	CDS	Transcriptional regulator, AraC family	vfmE	1	9338.6	9581.8	10662.6	2746.53	3118.15	3525.56	9860.99	3130.08	13.2675	11.612	0.31742	-1.65553
ABF-0016075	CDS	Probable hydrolase	vfmD	1	487.27	476.13	539.745	147.69	145.065	133.715	501.048	142.157	8.96881	7.15134	0.283718	-1.81747
ABF-0016076	CDS	Probable na+-driven multidrug efflux pump transmembrane protein	vfmC	1	532.98	531.48	537.135	150.935	169.67	183.1	533.865	167.902	9.06033	7.39147	0.314502	-1.66886
ABF-0016077	CDS	VfmB protein	vfmB	1	1542.12	1228.41	1400.92	281.2	294.63	329.335	1390.49	301.722	10.4414	8.23707	0.21699	-2.2043
ABF-0016078	CDS	hypothetical protein		1	3295.59	2902.72	3324.55	674.015	633.605	869.285	3174.29	725.635	11.6322	9.5031	0.228598	-2.12912
ABF-0016079	CDS	3-oxoacyl-[acyl-carrier-protein] synthase, KASIII	vfmA	1	2414.38	1951.62	1949.24	439.36	564	547.83	2105.08	517.063	11.0397	9.0142	0.245626	-2.02546
ABF-0016081	CDS	indigoidine synthase	indC	1	252.705	740.665	570.08	57.31	57.28	56.295	521.15	56.9617	9.02555	5.83192	0.1093	-3.19364
ABF-0016083	CDS	putative hydrolase	indB	1	1129.2	3228.24	2112.39	85.55	93.67	98.98	2156.61	92.7333	11.0745	6.53502	0.0429996	-4.53953
ABF-0016084	CDS	indigoidine biosynthesis protein	indA	1	950.18	2151.92	1731.5	206.35	169.73	200.6	1611.2	192.227	10.6539	7.58666	0.119307	-3.06726
ABF-0016087	CDS	signal receptor	pecM	1	3407.55	7215.89	6567.68	425.31	322.98	439.06	5730.37	395.783	12.4844	8.62857	0.0690676	-3.85585
ABF-0016089	CDS	DNA-binding transcriptional regulatory protein PecS	pecS	0.0783436	993.275	1265.53	1141.88	1284.03	1186.39	1065.6	1133.56	1178.67	10.1466	10.2029	1.03979	0.0562969
ABF-0016090	CDS	argininosuccinate synthetase	argG	0.996307	3723.52	3647.55	3513.89	5380.6	5396.2	5851.15	3628.32	5542.65	11.8251	12.4364	1.52761	0.611275
ABF-0016093	CDS	hypothetical protein	yohM	0.236571	206.24	333.705	230.79	235.415	206.08	208.825	256.912	216.773	8.00513	7.76004	0.843766	-0.245085
ABF-0016095	CDS	probable alpha helix chain yaiN	yohL	0.266816	265.725	280.18	235.285	229.52	206.94	228.44	260.397	221.633	8.02457	7.79203	0.851137	-0.232536
ABF-0016097	CDS	ThiJ/PfpI-family thiamine biogenesis protein	tpfX	0.0933801	104.47	92.86	105.78	88.22	90.41	98.85	101.037	92.4933	6.65874	6.53128	0.915443	-0.127458
ABF-0016098	CDS	DNA-binding transcriptional activator, xylose-binding	xylR	0.101213	68.02	65.11	58.955	74.145	68.13	73.67	64.0283	71.9817	6.00064	6.16956	1.12422	0.168919
ABF-0016099	CDS	Xylose ABC transporter, permease protein xylH	xylH	0.999998	55.79	52.93	57.2	96.52	86.505	108.15	55.3067	97.0583	5.78938	6.60078	1.75491	0.811399
ABF-0016100	CDS	D-xylose transport ATP-binding protein xylG	xylG	0.140127	42.93	43.9	44.175	49.33	51.96	53.065	43.6683	51.4517	5.44852	5.68515	1.17824	0.23663
ABF-0016101	CDS	D-xylose transport protein (XylF)	xylF	0.0868481	56.08	59.84	54.77	65.16	69.44	56.76	56.8967	63.7867	5.83027	5.99518	1.1211	0.164911
ABF-0016103	CDS	D-xylose isomerase	xylA	0.152386	47.29	46.945	52.155	53.88	50.9	69.02	48.7967	57.9333	5.60871	5.85632	1.18724	0.247611
ABF-0016106	CDS	xylulokinase	xylB	0.237084	45.47	49.48	44.905	57.625	52.545	59.875	46.6183	56.6817	5.54283	5.82481	1.21587	0.281985
ABF-0016107	CDS	ISEch1 transposase		0.661567	8474.49	9059.38	8108.31	11311.3	11876.5	12113.2	8547.39	11767	13.0613	13.5225	1.37668	0.461188
ABF-0016109	CDS	Aldehyde dehydrogenase B	aldB	0.917242	171.76	184.175	191.955	235.96	239.3	267.815	182.63	247.692	7.51278	7.9524	1.35625	0.439622
ABF-0016111	CDS	formate dehydrogenase formation protein	fdhD	0.22794	272.09	255.74	260.14	328.6	349.23	243.47	262.657	307.1	8.03703	8.26256	1.16921	0.22553
ABF-0016112	CDS	superoxide dismutase, Mn	sodA	0.0178437	13107.5	14245.8	12668.8	15574.4	15916.9	14877.3	13340.7	15456.2	13.7035	13.9159	1.15857	0.212351
ABF-0016113	CDS	hypothetical protein		1	932.375	853.06	745.12	1904.88	2475.47	1602.3	843.518	1994.22	9.72028	10.9616	2.36417	1.24133
ABF-0016115	CDS	Methyl-accepting chemotaxis protein		0.998346	857.05	932.02	869.77	550.61	558.57	653.79	886.28	587.657	9.79162	9.19883	0.66306	-0.592789
ABF-0016116	CDS	DNA-binding repressor	mtlR	0.163706	149.265	150.93	147.585	151.48	135.46	110.075	149.26	132.338	7.22168	7.04809	0.88663	-0.173597
ABF-0016117	CDS	mannitol-1-phosphate dehydrogenase, NAD(P)-binding	mtlD	0.999283	141.3	117.12	129.13	203.29	185.02	208.82	129.183	199.043	7.01328	7.63694	1.54078	0.623663
ABF-0016119	CDS	PTS system, mannitol-specific IIC component / PTS system, mannitol-specific IIB component / PTS system, mannitol-specific IIA component	mtlA	1	274.68	269.03	254.12	512.96	514.48	479.74	265.943	502.393	8.05498	8.97267	1.8891	0.917698
ABF-0016122	CDS	conserved protein	yiaF	0.961064	1378.95	1593.02	1605.38	994.125	1063.96	1215.27	1525.78	1091.12	10.5753	10.0916	0.71512	-0.483743
ABF-0016124	CDS	Urea carboxylase-related ABC transporter, periplasmic substrate-binding protein		0.922701	43.28	46.53	46.845	59.295	61.885	68.995	45.5517	63.3917	5.50943	5.98622	1.39164	0.476789
ABF-0016125	CDS	Urea carboxylase-related ABC transporter, permease protein	tauC	0.19587	47.09	42.9	44.96	49.46	55.75	57.24	44.9833	54.15	5.49132	5.75889	1.20378	0.267571
ABF-0016126	CDS	Urea carboxylase-related ABC transporter, ATPase protein		0.633177	55.57	54.54	58.51	71.29	77.07	70.54	56.2067	72.9667	5.81267	6.18917	1.29819	0.376496
ABF-0016127	CDS	Urea carboxylase-related aminomethyltransferase		0.065371	49.03	52.39	54.15	55.12	57.03	57.94	51.8567	56.6967	5.69646	5.82519	1.09333	0.128734
ABF-0016129	CDS	Urea carboxylase-related aminomethyltransferase		1	75.27	56.62	66.76	118.92	102.72	172.91	66.2167	131.517	6.04912	7.0391	1.98616	0.989979
ABF-0016130	CDS	Urea carboxylase		0.0661968	43.385	43.33	45.415	46.725	50.16	49.85	44.0433	48.9117	5.46085	5.61211	1.11054	0.151255
ABF-0016131	CDS	Sugar ABC transporter, sugar permease protein 2 USSDB1D		1	191.5	132.66	173.77	309.725	336.865	323.385	165.977	323.325	7.37484	8.33684	1.94801	0.962005
ABF-0016132	CDS	Multiple sugar ABC transporter, membrane-spanning permease protein MsmF		0.112954	242.325	276.095	262.06	331.35	225.255	288.46	260.16	281.688	8.02326	8.13796	1.08275	0.114701
ABF-0016133	CDS	Multiple sugar-binding protein precursor		0.199316	319.565	309.36	326.78	358.99	380.385	351.13	318.568	363.502	8.31546	8.50582	1.14105	0.190359
ABF-0016134	CDS	Glycogen debranching enzyme		0.235031	81.98	84.03	90.17	76.03	67.82	70.69	85.3933	71.5133	6.41605	6.16014	0.837458	-0.255911
ABF-0016135	CDS	Glucokinase		0.595564	91.98	91.43	98.77	66.6	78.77	75.34	94.06	73.57	6.55551	6.20105	0.78216	-0.354464
ABF-0016138	CDS	Putative ROK-family transcriptional regulator		0.19291	528.645	576.94	603.73	460.63	520.525	519.155	569.772	500.103	9.15424	8.96608	0.877726	-0.188158
ABF-0016140	CDS	Maltose/maltodextrin transport ATP-binding protein MalK	malK	0.348024	161.99	176.69	192.58	168.15	126.6	147.62	177.087	147.457	7.46831	7.20415	0.832681	-0.264165
ABF-0016141	CDS	glycine tRNA synthetase, beta subunit	glyS	0.998803	1321.92	1348.51	1471.44	918.02	927.35	861.9	1380.62	902.423	10.4311	9.81766	0.653635	-0.613443
ABF-0016143	CDS	glycine tRNA synthetase, alpha subunit	glyQ	0.986884	1976.96	2009.87	2068.72	1421.57	1470.29	1290.85	2018.52	1394.24	10.9791	10.4453	0.690723	-0.53382
ABF-0016144	CDS	Integral membrane protein		0.255433	181.935	189.775	208.835	167.08	182.905	145.725	193.515	165.237	7.5963	7.36839	0.85387	-0.227912
ABF-0016147	CDS	DNA-3-methyladenine glycosylase	tag	0.520583	170.05	197.07	234.515	245.93	249.665	245.43	200.545	247.008	7.64778	7.94842	1.23169	0.300634
ABF-0016148	CDS	Acetyltransferase	yiaC	0.995517	240.54	220.66	242.76	172.47	172.03	135.18	234.653	159.893	7.87439	7.32097	0.681402	-0.553421
ABF-0016151	CDS	2-keto-D-gluconate reductase (glyoxalate reductase) (2-ketoaldonate reductase)	tkrA	1	290.57	326.955	271.18	630.06	677.9	647.435	296.235	651.798	8.2106	9.34828	2.20027	1.13768
ABF-0016152	CDS	hypothetical protein		0.0889999	263.775	187.57	230.565	205.745	212.025	251.48	227.303	223.083	7.82848	7.80144	0.981435	-0.0270361
ABF-0016155	CDS	valine-pyruvate aminotransferase	avtA	1	757.565	609.72	640.435	196.72	205.65	208.63	669.24	203.667	9.38638	7.67007	0.304325	-1.71631
ABF-0016156	CDS	putative exported protein		0.999707	71.99	75.45	85.78	43.02	53.91	49.78	77.74	48.9033	6.28059	5.61186	0.629063	-0.668724
ABF-0016161	CDS	ABC-type transporter, periplasmic component		1	55.635	54.795	49.21	161.045	165.45	184.09	53.2133	170.195	5.73372	7.41104	3.19835	1.67733
ABF-0016163	CDS	ABC transporter, permease protein		0.958344	41.33	36.38	42.235	57.105	52.665	60.49	39.9817	56.7533	5.32127	5.82663	1.41948	0.505367
ABF-0016164	CDS	Membrane component, ABC transporter		1	45.375	42.785	41.245	105.19	75.155	90.64	43.135	90.3283	5.43079	6.49711	2.09408	1.06632
ABF-0016165	CDS	ABC transporter ATP-binding protein		0.999652	42.42	42.26	42.58	65.59	68.96	67.84	42.42	67.4633	5.40667	6.07603	1.59037	0.669359
ABF-0016166	CDS	hypothetical protein		0.999854	44.09	46.86	49.18	82.7	75.06	69.09	46.71	75.6167	5.54566	6.24063	1.61885	0.694973
ABF-0016167	CDS	Alkanal monooxygenase alpha chain		1	44.27	44.9	48.16	76.73	92.17	95.63	45.7767	88.1767	5.51654	6.46233	1.92624	0.945785
ABF-0016168	CDS	Alkylhydroperoxidase AhpD domain protein		1	53.27	55.815	60.175	157.08	138.13	175.395	56.42	156.868	5.81813	7.29341	2.78037	1.47528
ABF-0016169	CDS	glucokinase	glk	0.0900512	625.44	628.175	526.08	587.295	622.32	542.22	593.232	583.945	9.21245	9.18969	0.984346	-0.0227631
ABF-0016170	CDS	hypothetical protein		0.123956	116.81	115.33	91.99	103.91	83.55	100.92	108.043	96.1267	6.75547	6.58686	0.889705	-0.168601
ABF-0016171	CDS	Transcriptional regulator, MarR family		0.0967458	65.24	60.38	69.08	73.08	46.055	56.32	64.9	58.485	6.02015	5.86999	0.901156	-0.150152
ABF-0016172	CDS	Histone acetyltransferase HPA2-like acetyltransferase		0.105053	549.9	575.89	587.54	506.31	683.5	642.5	571.11	610.77	9.15762	9.25449	1.06944	0.0968606
ABF-0016174	CDS	hypothetical protein		0.0648742	97.73	85.9	97.725	92.735	116.99	79.505	93.785	96.41	6.55129	6.59111	1.02799	0.0398256
ABF-0016179	CDS	LysR family transcriptional regulator YfeR	yfeR	0.0957555	147.1	138.35	166.33	123.93	149.71	149.69	150.593	141.11	7.23451	7.14068	0.937027	-0.0938377
ABF-0016184	CDS	Oxalate/formate antiporter		0.121309	67.895	59.445	69.02	75.045	63.8	86.54	65.4533	75.1283	6.03239	6.23129	1.14782	0.19889
ABF-0016185	CDS	Probable oxalyl-CoA decarboxylase	yfdU	0.164434	49.15	48.69	48.91	57.99	61.97	54.05	48.9167	58.0033	5.61225	5.85806	1.18576	0.24581
ABF-0016186	CDS	Formyl-coenzyme A transferase	yfdW	0.211418	77.505	71.12	77.42	86.53	83.565	97.765	75.3483	89.2867	6.2355	6.48037	1.18499	0.244869
ABF-0016187	CDS	PAS/PAC domain protein		0.0352235	48.84	37.11	37.75	39.23	39.95	40.89	41.2333	40.0233	5.36574	5.32277	0.970655	-0.0429698
ABF-0016189	CDS	Probable formyl-coenzyme A transferase		0.879974	69.3	68.595	73.2	95.09	105.285	86.645	70.365	95.6733	6.13679	6.58004	1.35967	0.443259
ABF-0016190	CDS	Major facilitator family transporter		1	101.26	155.76	120	414.13	295.57	328.97	125.673	346.223	6.97353	8.43556	2.75495	1.46202
ABF-0016191	CDS	hypothetical protein		1	225.055	320.46	281.295	805.48	817.73	997.83	275.603	873.68	8.10645	9.77096	3.17006	1.66451
ABF-0016193	CDS	Carbamoyl-phosphate synthase large chain		1	123.335	158.035	135.94	385.84	433.22	424.505	139.103	414.522	7.12001	8.6953	2.97995	1.57529
ABF-0016194	CDS	Lysine 2,3-aminomutase		1	286.61	346.84	354.84	938.39	935.875	1206.87	329.43	1027.04	8.36383	10.0043	3.11764	1.64045
ABF-0016197	CDS	Phosphoserine aminotransferase		0.0935145	308.74	332.08	310.01	302.51	296.11	337.93	316.943	312.183	8.30808	8.28625	0.984982	-0.0218314
ABF-0016198	CDS	Transcriptional regulator BkdR of isoleucine and valine catabolism operon		0.917371	129.93	125.5	122.09	76.39	100.79	101.26	125.84	92.8133	6.97545	6.53626	0.73755	-0.439187
ABF-0016199	CDS	membrane protein		1	87.79	89.375	85.335	212.845	218.67	201.785	87.5	211.1	6.45121	7.72178	2.41257	1.27057
ABF-0016200	CDS	putative periplasmic protein		0.202179	165.61	166.86	173.91	162.34	131.2	146.46	168.793	146.667	7.39911	7.1964	0.868913	-0.202717
ABF-0016201	CDS	putative periplasmic protein		0.0744259	83.95	78.94	80.15	75.79	80.66	69.58	81.0133	75.3433	6.34009	6.23541	0.930012	-0.10468
ABF-0016202	CDS	Probable poly(beta-D-mannuronate) O-acetylase		0.04563	50.675	46.01	51.165	50.365	56.84	47.475	49.2833	51.56	5.62303	5.68818	1.0462	0.0651524
ABF-0016204	CDS	Transcriptional regulator, GntR family		0.999999	245.02	289.13	260.01	192.42	144.27	124.03	264.72	153.573	8.04832	7.26278	0.580135	-0.785539
ABF-0016205	CDS	3-carboxy-cis,cis-muconate cycloisomerase		0.0482826	53.13	48.69	55.58	47.59	48.24	53.42	52.4667	49.75	5.71333	5.63662	0.948221	-0.0767046
ABF-0016206	CDS	2-oxoglutarate/malate translocator		0.26504	73.4	71.86	84.57	91.81	97.59	86.42	76.61	91.94	6.25946	6.52262	1.2001	0.26316
ABF-0016207	CDS	glutathione oxidoreductase	gor	0.0941742	1210.35	1308.9	1215.74	1198.26	1021.24	1248.19	1245	1155.9	10.2819	10.1748	0.928434	-0.107129
ABF-0016211	CDS	Ribonuclease Z	elaC	0.279782	217.68	252.945	228.49	206.33	201.96	184.025	233.038	197.438	7.86442	7.62526	0.847235	-0.239165
ABF-0016212	CDS	predicted DNA (exogenous) processing protein	yhiR	0.0918924	612.8	675.135	549.84	571.455	590.415	621.755	612.592	594.542	9.25878	9.21563	0.970535	-0.0431478
ABF-0016213	CDS	hypothetical protein	yghW	0.0551758	46.23	46.34	40.89	48.46	49.83	46.78	44.4867	48.3567	5.4753	5.59564	1.08699	0.120342
ABF-0016215	CDS	oligopeptidase A	prlC	0.742447	606.29	567.83	529.25	467.87	449.78	402.19	567.79	439.947	9.14921	8.78118	0.77484	-0.368029
ABF-0016217	CDS	predicted SAM-dependent methyltransferase	yhiQ	0.999997	140.04	140.145	117.55	86.08	71.705	72.98	132.578	76.9217	7.0507	6.26532	0.580198	-0.785383
ABF-0016218	CDS	Fosmidomycin resistance protein		0.071907	83.89	84.07	92.03	111.47	84.355	81.605	86.6633	92.4767	6.43735	6.53102	1.06708	0.0936677
ABF-0016219	CDS	DNA gyrase subunit B	gyrB	0.691751	1883.5	1940.03	1762.44	1533.68	1315.28	1450.22	1861.99	1433.06	10.8626	10.4849	0.769639	-0.377746
ABF-0016220	CDS	gap repair protein	recF	1	233.94	241.83	195.11	82.06	119.6	107.52	223.627	103.06	7.80495	6.68734	0.460857	-1.11761
ABF-0016221	CDS	DNA polymerase III, beta subunit	dnaN	0.114184	704.39	610.7	633.48	652.75	613.76	543.5	649.523	603.337	9.34324	9.23682	0.928891	-0.106418
ABF-0016222	CDS	chromosomal replication initiator protein DnaA, DNA-binding transcriptional dual regulator	dnaA	0.317541	780.81	762.05	727.31	663.03	644.98	596.37	756.723	634.793	9.56362	9.31014	0.838871	-0.253479
ABF-0016223	CDS	protein C5 component of RNase P	rnpA	1	4427.96	3791.66	4201.74	1916.66	1706.34	2110.2	4140.45	1911.07	12.0156	10.9002	0.46156	-1.11541
ABF-0016224	CDS	hypothetical protein		1	3992.83	2864.24	2986.44	1125.02	1020.2	1506.92	3281.17	1217.38	11.68	10.2496	0.37102	-1.43043
ABF-0016225	CDS	cytoplasmic insertase into membrane protein, Sec system	yidC	0.999918	2134.43	2213.19	1810.28	1281.84	1319.85	1175.86	2052.63	1259.18	11.0033	10.2983	0.613447	-0.704988
ABF-0016226	CDS	5-methylaminomethyl-2-thiouridine-synthesizing GTPase	mnmE	1	200.48	216.15	208.69	93.43	99.17	103.01	208.44	98.5367	7.70349	6.62259	0.472734	-1.0809
ABF-0016228	CDS	Toxin	hipA	1	307.865	342.815	339.01	179.79	166.12	169.975	329.897	171.962	8.36587	7.42594	0.521259	-0.939927
ABF-0016229	CDS	Protein hipB	hipB	0.999958	466.56	535.39	619.16	358.3	261.51	379.08	540.37	332.963	9.0778	8.37922	0.616177	-0.698584
ABF-0016231	CDS	Transcriptional regulator containing an amidase domain and an AraC-type DNA-binding HTH domain		0.0794413	78.5	83.32	87.07	82.5	76.59	70.63	82.9633	76.5733	6.3744	6.25877	0.922978	-0.115632
ABF-0016232	CDS	ABC transporter permease protein yddR		0.997998	108.95	143.96	156.44	106.39	76.42	87.12	136.45	89.9767	7.09223	6.49148	0.659411	-0.60075
ABF-0016233	CDS	4-hydroxyphenylpyruvate dioxygenase		1	685.66	907.665	940.665	104.91	113.36	133.715	844.663	117.328	9.72223	6.87441	0.138905	-2.84782
ABF-0016234	CDS	Transcriptional regulator, MarR family		1	211.98	246.44	260.81	86.12	126.71	80.89	239.743	97.9067	7.90535	6.61334	0.408381	-1.29201
ABF-0016236	CDS	Rrf2-linked NADH-flavin reductase		0.385346	149.12	168.385	158.465	119.365	145.95	126.235	158.657	130.517	7.30976	7.02809	0.822636	-0.281674
ABF-0016238	CDS	Histone acetyltransferase HPA2-like acetyltransferase		0.430854	266.39	229.11	291.21	213.55	191.15	239.3	262.237	214.667	8.03473	7.74595	0.818599	-0.288771
ABF-0016239	CDS	Regulatory protein, LysR:LysR, substrate-binding protein		0.667482	91.89	106.9	132.31	85.55	81.39	86.57	110.367	84.5033	6.78616	6.40094	0.76566	-0.385224
ABF-0016240	CDS	Polymyxin resistance protein PmrM		0.0836301	1378.42	1364.4	1238.51	1251.69	1303.23	1177.35	1327.11	1244.09	10.3741	10.2809	0.937442	-0.0931989
ABF-0016241	CDS	Polymyxin resistance protein PmrL, sucrose-6 phosphate hydrolase		0.136841	3346.65	3035.03	2988.18	4546.94	3983.09	2790.03	3123.29	3773.35	11.6088	11.8816	1.20814	0.272782
ABF-0016242	CDS	4-amino-4-deoxy-L-arabinose transferase	arnT	0.153155	648.095	753.035	598.6	627.505	577.025	579.2	666.577	594.577	9.38063	9.21572	0.891985	-0.164908
ABF-0016244	CDS	undecaprenyl phosphate-alpha-L-Ara4FN (4-deoxy-4-formamido-L-arabinose) deformylase	yfbH	0.999982	459.54	513.46	406.38	280.48	267.19	279.65	459.793	275.773	8.84484	8.10734	0.599777	-0.737503
ABF-0016245	CDS	bifunctional UDP-L-Ara4N formyltransferase/UDP-GlcA C-4'-decarboxylase	yfbG	0.23809	2290.42	2275.37	1959.41	1690	1813.35	1926.57	2175.07	1809.97	11.0868	10.8218	0.832146	-0.265091
ABF-0016247	CDS	Undecaprenyl-phosphate 4-amino-4-deoxy-L-arabinose transferase	arnC	0.0699324	3538.42	3536.72	3508.72	2990.24	2820.96	3651.74	3527.95	3154.31	11.7846	11.6231	0.894092	-0.161506
ABF-0016248	CDS	UDP-4-amino-4-deoxy-L-arabinose alpha-ketoglutarate aminotransferase	arnB	0.0621583	1652.18	1640.79	1505.13	1604.65	1566.15	1736.94	1599.37	1635.92	10.6433	10.6759	1.02285	0.0325985
ABF-0016253	CDS	hypothetical protein		0.0797365	134.23	125.81	130.41	142.48	127.36	134.72	130.15	134.853	7.02403	7.07525	1.03614	0.0512159
ABF-0016254	CDS	lipoprotein, putative		1	5177.67	4604.42	4908.68	2210.68	2441.97	2033.67	4896.92	2228.78	12.2577	11.122	0.455138	-1.13562
ABF-0016255	CDS	putative lipoprotein		1	11581.3	11154.1	11692.9	3154.14	2850.26	3953.68	11476.1	3319.36	13.4863	11.6967	0.28924	-1.78966
ABF-0016257	CDS	Probable lipoprotein		1	10395.2	10347.1	9853.65	3462.2	3431.9	4288.13	10198.6	3727.41	13.3161	11.864	0.365481	-1.45213
ABF-0016263	CDS	Pyridine nucleotide-disulfide oxidoreductase family protein		1	65.425	54.56	55.06	526.295	494.23	562.19	58.3483	527.572	5.86662	9.04322	9.04176	3.1766
ABF-0016264	CDS	Electron transport protein hydN		0.999958	293.67	266.355	265.465	467.7	455.045	424.715	275.163	449.153	8.10414	8.81106	1.63232	0.70692
ABF-0016265	CDS	phosphopantetheinyl transferase	yieE	0.999111	988.76	1015.46	940.44	705.94	606.77	609.83	981.553	640.847	9.93892	9.32384	0.65289	-0.615087
ABF-0016266	CDS	Xanthine/uracil/thiamine/ascorbate permease family protein	yieG	0.15185	1856.63	2000.28	1860.2	1607.53	1629.55	1707.28	1905.7	1648.12	10.8961	10.6866	0.864834	-0.209505
ABF-0016267	CDS	Phosphoenolpyruvate and 6-phosphogluconate phosphatase	yieH	0.974769	235.24	227.25	224.2	189.34	128.47	176.35	228.897	164.72	7.83855	7.36387	0.719626	-0.474681
ABF-0016268	CDS	ABC transport system, permease component		0.9056	516.94	538.07	525.72	384.01	462.13	337.48	526.91	394.54	9.04141	8.62403	0.748781	-0.417385
ABF-0016269	CDS	putative ABC transporter membrane protein		0.999999	134.4	139.115	136.155	67.525	88.555	78.8	136.557	78.2933	7.09336	6.29082	0.57334	-0.802538
ABF-0016270	CDS	Cystine-binding protein		1	1268.47	1391.16	1305.52	610.915	526.675	488.63	1321.72	542.073	10.3682	9.08234	0.410128	-1.28585
ABF-0016274	CDS	negative regulator of PhoR/PhoB two-component regulator	phoU	0.932554	324.18	298.92	295.08	429.86	457.88	367.14	306.06	418.293	8.25767	8.70837	1.3667	0.4507
ABF-0016275	CDS	phosphate transporter subunit; ATP-binding component of ABC superfamily	pstB	0.104888	503.69	412.205	454.625	493.61	488.805	459.015	456.84	480.477	8.83555	8.90832	1.05174	0.0727774
ABF-0016276	CDS	phosphate transporter subunit; membrane component of ABC superfamily	pstA	0.152499	364.37	362.67	376.46	346.44	294.67	355.81	367.833	332.307	8.52291	8.37637	0.903416	-0.146537
ABF-0016277	CDS	phosphate transporter subunit; membrane component of ABC superfamily	pstC	0.101396	893.96	807.58	832.32	966.68	939.135	816.885	844.62	907.567	9.72216	9.82586	1.07453	0.103701
ABF-0016278	CDS	phosphate transporter subunit; periplasmic-binding component of ABC superfamily	pstS	0.282651	1159.92	940.7	962.4	1265.96	1108.4	1271.33	1021.01	1215.23	9.99578	10.247	1.19023	0.251237
ABF-0016279	CDS	Predicted SAM-dependent methyltransferase		0.396877	2574.64	2619.78	2959.32	2063.7	1962.81	2505.54	2717.91	2177.35	11.4083	11.0884	0.80111	-0.319927
ABF-0016280	CDS	hypothetical protein		0.999988	2879.39	2898.05	3029.07	1575.17	1654.78	1991.07	2935.5	1740.34	11.5194	10.7652	0.592858	-0.754241
ABF-0016281	CDS	ABC-type cobalamin/Fe3+-siderophores transport systems, ATPase component		0.0649048	1737.27	1627.48	1574.72	1732.88	1742.6	1680.17	1646.49	1718.55	10.6852	10.747	1.04377	0.0618009
ABF-0016283	CDS	Sensory box protein		0.999921	99.095	87.33	97.26	140.74	150.58	169.26	94.5617	153.527	6.56318	7.26235	1.62356	0.699162
ABF-0016284	CDS	tetracycline resistance protein tetA(P), putative		1	9008.64	8951.74	9887.4	314.99	360.21	481.19	9282.59	385.463	13.1803	8.59045	0.0415254	-4.58986
ABF-0016285	CDS	Argininosuccinate lyase		1	10689.7	10764.3	10825.7	338.46	353.295	409.855	10759.9	367.203	13.3934	8.52044	0.034127	-4.87294
ABF-0016286	CDS	High-affnity carbon uptake protein Hat/HatR		1	12367.4	12736.1	13375.9	300.34	353.865	417.74	12826.5	357.315	13.6468	8.48105	0.0278576	-5.16579
ABF-0016287	CDS	serine/threonine kinase		1	12342	13970.5	13210.4	469.455	477.055	604.71	13174.3	517.073	13.6854	9.01423	0.0392487	-4.67121
ABF-0016288	CDS	Phosphoribosylglycinamide synthetase ATP-grasp (A) domain protein		1	3708.25	3938.59	4370.16	153.135	137.25	187	4005.67	159.128	11.9678	7.31405	0.0397258	-4.65378
ABF-0016291	CDS	molybdopterin-guanine dinucleotide biosynthesis protein B	mobB	1	278.79	296.13	256.11	144.11	135.01	167.26	277.01	148.793	8.11379	7.21717	0.537141	-0.896628
ABF-0016292	CDS	Molybdopterin-guanine dinucleotide biosynthesis protein A	mobA	1	370.635	389.38	393.32	163.63	206.46	256.08	384.445	208.723	8.58663	7.70545	0.542921	-0.881185
ABF-0016293	CDS	conserved protein	yihD	0.0736833	1084.42	1086.99	1236.35	972.85	1116.91	1287.89	1135.92	1125.88	10.1496	10.1368	0.991164	-0.0128039
ABF-0016294	CDS	regulator of disulfide oxidoreductase A	rdoA	0.117464	2817.8	3029.89	3325.07	2625.39	2549.62	2710.94	3057.59	2628.65	11.5782	11.3601	0.859714	-0.218071
ABF-0016295	CDS	periplasmic protein disulfide isomerase I	dsbA	0.0139814	8879.55	9457.07	10506.2	8792.98	9735.33	8411.37	9614.27	8979.89	13.231	13.1325	0.934017	-0.0984795
ABF-0016297	CDS	DNA polymerase I	polA	0.999998	1728.79	1704.38	1722.53	979.96	961.57	1013.92	1718.57	985.15	10.747	9.9442	0.573239	-0.802791
ABF-0016300	CDS	GTP-binding protein	yihA	0.965109	891.11	963.09	745.14	553.18	738.35	576.61	866.447	622.713	9.75897	9.28242	0.718698	-0.476543
ABF-0016301	CDS	conserved protein	yihI	0.999924	506.16	536.29	545.18	318.09	295.76	374.2	529.21	329.35	9.0477	8.36348	0.622343	-0.684219
ABF-0016303	CDS	coproporphyrinogen III oxidase, SAM and NAD(P)H dependent, oxygen-independent	hemN	0.940731	240.8	253.24	262.96	382.51	358.905	299.34	252.333	346.918	7.97919	8.43845	1.37484	0.459265
ABF-0016307	CDS	Nitrogen regulation protein NR(I)	glnG	0.710293	452.04	415.5	432.03	540.77	539.48	587.54	433.19	555.93	8.75886	9.11876	1.28334	0.359903
ABF-0016308	CDS	sensory histidine kinase in two-component regulatory system with GlnG	glnL	0.509048	1090.31	1197.85	1191.52	1376.76	1404.15	1590.85	1159.89	1457.25	10.1798	10.509	1.25637	0.32926
ABF-0016310	CDS	glutamine synthetase	glnA	0.950572	16386.6	17860	14493.9	23918.7	23738.3	25534.8	16246.8	24397.3	13.9879	14.5744	1.50166	0.586562
ABF-0016313	CDS	GTP-binding protein	bipA	0.999887	5603.61	5500.55	4642.12	3200.82	3130.7	3233.2	5248.76	3188.24	12.3578	11.6385	0.607427	-0.719217
ABF-0016317	CDS	Putative haloacid dehalogenase-like hydrolase	yihX	0.0549206	2525.71	2438.75	2513.78	2825.26	2582.24	2599.62	2492.74	2669.05	11.2835	11.3821	1.07073	0.0985883
ABF-0016318	CDS	D-Tyr-tRNA(Tyr) deacylase	dtd	0.425947	1679.92	1757.7	1788.44	1451.83	1270.92	1492.31	1742.02	1405.02	10.7665	10.4564	0.806546	-0.310171
ABF-0016319	CDS	predicted acetyltransferase	yiiD	0.0921409	538.545	569.83	539.84	518.185	623.245	482.35	549.405	541.26	9.10173	9.08018	0.985175	-0.0215483
ABF-0016320	CDS	conserved protein	yicH	0.203159	217.02	232.49	224.93	184.95	187.76	215.81	224.813	196.173	7.81258	7.61599	0.872605	-0.196599
ABF-0016321	CDS	Xanthine permease	yicE	0.0877259	678.26	669.52	656.16	688.65	636.4	654.2	667.98	659.75	9.38366	9.36578	0.987679	-0.0178855
ABF-0016322	CDS	ATP-dependent DNA helicase	recG	0.996576	149.5	164.58	145.115	110.325	94.74	102.98	153.065	102.682	7.258	6.68203	0.670837	-0.575966
ABF-0016323	CDS	tRNA (Guanosine-2'-O-)-methyltransferase	trmH	0.999999	275.205	302.295	303.24	194.255	140.42	173.685	293.58	169.453	8.19761	7.40474	0.577196	-0.792866
ABF-0016324	CDS	GTP pyrophosphokinase / Guanosine-3',5'-bis(diphosphate) 3'-pyrophosphohydrolase	spoT	1	1274.31	1254.77	1178.83	507.18	535.85	517.87	1235.97	520.3	10.2714	9.0232	0.420965	-1.24823
ABF-0016325	CDS	RNA polymerase, omega subunit	rpoZ	0.0209203	5796.16	6232.05	5164.57	5809.48	6015.5	5846.22	5730.93	5890.4	12.4846	12.5241	1.02783	0.0395972
ABF-0016326	CDS	guanylate kinase	gmk	0.0858798	1516.02	1441.76	1391.96	1300.46	1569.4	1191.07	1449.91	1353.64	10.5018	10.4026	0.933603	-0.099119
ABF-0016328	CDS	DNA ligase	yicF	0.0839128	52.185	51.355	49.15	59.075	54.79	57.6	50.8967	57.155	5.6695	5.83681	1.12296	0.167309
ABF-0016330	CDS	predicted metal dependent hydrolase	eptB	1	284.32	270.65	275.13	154.4	139.48	147.77	276.7	147.217	8.11218	7.2018	0.532044	-0.910382
ABF-0016334	CDS	hypothetical protein		0.159413	651.07	633.31	589	563.81	563.37	544.01	624.46	557.063	9.28647	9.1217	0.892072	-0.164768
ABF-0016335	CDS	Oxidoreductase, short-chain dehydrogenase/reductase family		0.101782	552.37	497.54	416.39	425.66	467.74	664.09	488.767	519.163	8.933	9.02004	1.06219	0.0870426
ABF-0016337	CDS	Long-chain-fatty-acid--CoA ligase / long-chain acyl-CoA synthetase		0.465819	378.85	433.58	327.46	435.66	432.64	526.79	379.963	465.03	8.56972	8.86118	1.22388	0.291464
ABF-0016339	CDS	Transporter, MFS superfamily		0.112759	269.22	245.97	265.975	298.155	272.945	265.525	260.388	278.875	8.02452	8.12347	1.071	0.0989538
ABF-0016340	CDS	Transcription regulator		0.531769	135.77	116.63	123.57	154.4	154.85	160.96	125.323	156.737	6.96951	7.2922	1.25066	0.322688
ABF-0016341	CDS	Probable transporter		0.390982	50.58	51.55	55.1	61.68	67.75	67.245	52.41	65.5583	5.71177	6.03471	1.25087	0.322937
ABF-0016342	CDS	Probable histidine acid phosphatase		0.993922	101.19	100.17	114.83	67.68	74.63	71.42	105.397	71.2433	6.71969	6.15468	0.675954	-0.565002
ABF-0016344	CDS	ABC transporter, inner membrane component		0.962463	49.72	48.28	48.395	66.25	66.12	75.595	48.7983	69.3217	5.60876	6.11523	1.42057	0.506474
ABF-0016345	CDS	N-Acetyl-D-glucosamine ABC transport system, permease protein 2		0.999995	53.625	51.395	54.605	99.11	101.405	75.785	53.2083	92.1	5.73358	6.52513	1.73093	0.791549
ABF-0016346	CDS	probable solute binding protein		0.270492	44.73	40.85	46.4	55.88	52.39	53.68	43.9933	53.9833	5.45921	5.75444	1.22708	0.295229
ABF-0016347	CDS	putative secreted protein		0.0789429	40.08	41	40.04	48.22	45.6	43.72	40.3733	45.8467	5.33533	5.51874	1.13557	0.183414
ABF-0016349	CDS	Arsenical-resistance protein ACR3		0.0504578	61.35	62.78	65.245	55.985	65.445	63.925	63.125	61.785	5.98014	5.94918	0.978772	-0.0309549
ABF-0016350	CDS	hypothetical protein		0.317588	110.46	105	98.33	94.83	94.08	71.63	104.597	86.8467	6.70869	6.4404	0.830301	-0.268294
ABF-0016352	CDS	putative acetyltransferase		0.155807	105.28	100.145	87.395	89.07	68.085	99.63	97.6067	85.595	6.60891	6.41945	0.876938	-0.189453
ABF-0016354	CDS	D-serine dehydratase	dsdA	0.0597299	63.27	66.13	64.26	69.75	68.06	66.96	64.5533	68.2567	6.01242	6.0929	1.05737	0.0804784
ABF-0016356	CDS	hypothetical protein		0.0456218	49.15	43.81	46.84	46.36	54.16	47.02	46.6	49.18	5.54226	5.62	1.05536	0.0777418
ABF-0016359	CDS	hypothetical exported protein		0.159422	83.3	64.34	68.26	60.18	66.76	56.96	71.9667	61.3	6.16926	5.93782	0.851783	-0.231442
ABF-0016361	CDS	Transcriptional regulator FrcR for fructose utilization, ROK family		0.791144	56.63	53.425	53.56	77.32	69.8	71.43	54.5383	72.85	5.7692	6.18686	1.33576	0.417658
ABF-0016362	CDS	Maltose/maltodextrin ABC transporter, substrate binding periplasmic protein MalE		0.813706	42.88	38.28	43.91	50.65	60.93	57.57	41.69	56.3833	5.38163	5.8172	1.35244	0.435567
ABF-0016363	CDS	Sugar ABC transporter, permease protein		0.225752	41.54	41.74	41.84	49.15	54.29	49.02	41.7067	50.82	5.38221	5.66732	1.21851	0.285118
ABF-0016364	CDS	Sugar ABC transporter, permease protein		0.24662	42.7	39.97	42.81	64.26	45.26	46.04	41.8267	51.8533	5.38635	5.69636	1.23972	0.310014
ABF-0016365	CDS	Maltose/maltodextrin transport ATP-binding protein MalK		0.0515076	46.92	47.63	43.67	51.1	50.41	47.09	46.0733	49.5333	5.52586	5.63033	1.0751	0.104468
ABF-0016366	CDS	Metal-dependent hydrolase		0.12603	60.72	64.495	66.26	80.09	79.075	61.73	63.825	73.6317	5.99605	6.20225	1.15365	0.206205
ABF-0016369	CDS	hypothetical exported protein		0.915918	92.93	85.3	84.31	55.26	80.99	57.38	87.5133	64.5433	6.45143	6.0122	0.737526	-0.439235
ABF-0016371	CDS	Conserved domain protein		1	478.67	469.5	468.76	249.64	256.57	241.16	472.31	249.123	8.88359	7.96072	0.527457	-0.922874
ABF-0016372	CDS	ATP binding protein		0.999983	554.05	546.02	606.13	354.53	326.48	344.71	568.733	341.907	9.15161	8.41746	0.601172	-0.73415
ABF-0016373	CDS	predicted oxidoreductase with FAD/NAD(P)-binding domain	yhiN	1	216.165	217.235	217.245	123.48	126.795	108.36	216.882	119.545	7.76076	6.90141	0.551199	-0.859354
ABF-0016375	CDS	low-affinity phosphate transporter	pitA	0.977974	908.895	775.315	756.915	603.375	591.775	529.025	813.708	574.725	9.66837	9.16673	0.706303	-0.50164
ABF-0016377	CDS	universal stress protein B	uspB	1	534.18	651.7	712.39	1740.9	1963.4	2101.66	632.757	1935.32	9.30551	10.9184	3.05855	1.61285
ABF-0016379	CDS	universal stress global response regulator	uspA	1	448.28	438.21	492.24	2257.64	2023.09	1927.18	459.577	2069.3	8.84416	11.0149	4.50263	2.17077
ABF-0016380	CDS	Methyl-accepting chemotaxis protein I (serine chemoreceptor protein)		0.998464	49.74	60.44	54.85	79.8	75.52	98.58	55.01	84.6333	5.78162	6.40315	1.53851	0.621532
ABF-0016383	CDS	peptide transport ATP-binding protein		0.295271	208.51	205.34	224.58	214.83	163.75	163.75	212.81	180.777	7.73342	7.49806	0.849474	-0.235357
ABF-0016384	CDS	peptide transport ATP-binding protein		0.128349	143.29	152.18	172.53	138.18	149.42	133.72	156	140.44	7.2854	7.13381	0.900256	-0.151592
ABF-0016385	CDS	heme uptake regulator		0.89559	64.68	54.54	74.78	48.71	45.22	46.04	64.6667	46.6567	6.01495	5.54401	0.721495	-0.470939
ABF-0016388	CDS	Fe2+-dicitrate sensor, membrane component		0.0466451	58.525	44.515	52.645	52.705	48.6	46.33	51.895	49.2117	5.69752	5.62093	0.948293	-0.0765952
ABF-0016391	CDS	membrane protein, putative		0.201822	524.61	536.09	548.5	521.89	482.3	409.95	536.4	471.38	9.06717	8.88075	0.878784	-0.186419
ABF-0016393	CDS	hypothetical protein		0.477505	74.16	65.38	65.91	60.94	120.56	86.79	68.4833	89.43	6.09768	6.48269	1.30587	0.385006
ABF-0016394	CDS	oligogalacturonide transporter	togT	0.0658232	96.41	96.015	97.56	90.035	111.145	94.43	96.6617	98.5367	6.59487	6.62259	1.0194	0.0277168
ABF-0016395	CDS	Transcriptional regulator, XRE family		0.968613	632.94	549.145	644.025	524.945	475.185	329.475	608.703	443.202	9.2496	8.79182	0.728108	-0.457776
ABF-0016399	CDS	D-mannonate oxidoreductase	yeiQ	0.138326	247.63	262.76	270.3	238.76	228.445	240.9	260.23	236.035	8.02364	7.88286	0.907025	-0.140786
ABF-0016400	CDS	Multidrug resistance protein B		0.0806204	46.47	43.05	47.03	48.5	53.71	51.76	45.5167	51.3233	5.50832	5.68154	1.12757	0.17322
ABF-0016401	CDS	Membrane fusion component of tripartite multidrug resistance system		0.0726334	65.06	71.54	63.84	59.07	61.81	62.49	66.8133	61.1233	6.06206	5.93365	0.914837	-0.128413
ABF-0016402	CDS	Transcriptional regulator, MarR family		0.207317	213.26	187.09	207.09	238.57	124.28	181.95	202.48	181.6	7.66164	7.50462	0.896879	-0.157015
ABF-0016403	CDS	Protein ybiS precursor	ybiS	0.134861	1778.97	1777.49	1825.55	1650.97	1605.27	1462.54	1794	1572.92	10.809	10.6192	0.876768	-0.189733
ABF-0016404	CDS	Pyruvate-flavodoxin oxidoreductase		0.953114	261.73	284.945	263.69	191.29	190.615	205	270.122	195.635	8.07747	7.61202	0.724248	-0.465445
ABF-0016407	CDS	hypothetical protein		1	1779.85	2047.29	1929.07	4987.46	4034.33	3283.14	1918.74	4101.64	10.9059	12.002	2.13768	1.09605
ABF-0016408	CDS	putative acetyltransferase		0.129259	141.885	142.355	156.1	149.28	139.9	205.205	146.78	164.795	7.19751	7.36453	1.12273	0.167017
ABF-0016409	CDS	Threonine efflux protein		0.998183	119.91	111.32	109.34	163.94	179.74	171.38	113.523	171.687	6.82685	7.42363	1.51235	0.596789
ABF-0016410	CDS	predicted protein	ynfC	0.967649	210.405	193.545	196.72	152.715	134.455	142.245	200.223	143.138	7.64547	7.16127	0.714893	-0.4842
ABF-0016411	CDS	Xylosidase/arabinosidase		0.130198	52.295	53.415	57.97	66.605	57.84	65.35	54.56	63.265	5.76977	5.98334	1.15955	0.213564
ABF-0016412	CDS	Xyloside transporter XynT	yicJ	0.448989	63.5	52.58	60.64	76.49	76.59	68.9	58.9067	73.9933	5.88036	6.20932	1.25611	0.328964
ABF-0016414	CDS	Virulence protein msgA		0.806498	1708.74	1708.33	1580.55	1355.44	1311.22	1112.31	1665.87	1259.66	10.7021	10.2988	0.756154	-0.403248
ABF-0016416	CDS	Prolyl endopeptidase		0.923209	675.76	634.48	621.4	771.9	1003.31	866.5	643.88	880.57	9.33065	9.78229	1.3676	0.451646
ABF-0016417	CDS	hypothetical protein		0.99954	1039.01	1168.57	1144.12	1716.31	1964.26	1582.57	1117.23	1754.38	10.1257	10.7767	1.57029	0.651031
ABF-0016418	CDS	D-alanine--D-alanine ligase	ddlA	0.91491	685.92	710.61	666.68	1041.16	837.2	930.85	687.737	936.403	9.42571	9.87099	1.36157	0.445274
ABF-0016419	CDS	AraC-type DNA-binding domain-containing protein		0.0922809	38.12	42.16	39.84	43.96	50.78	43.535	40.04	46.0917	5.32337	5.52643	1.15114	0.203064
ABF-0016420	CDS	Ornithine aminotransferase; Acetylornithine aminotransferase		0.566024	44.775	45.28	44.96	52.145	61.405	61.515	45.005	58.355	5.49201	5.86678	1.29663	0.374771
ABF-0016422	CDS	Alcohol dehydrogenase		0.0738135	38.4	39.725	39.81	41.88	41.28	50.77	39.3117	44.6433	5.29689	5.48037	1.13563	0.183487
ABF-0016423	CDS	amino acid permease		0.999923	48.84	44.79	47.58	83.895	72.12	75.365	47.07	77.1267	5.55674	6.26916	1.63855	0.712422
ABF-0016424	CDS	Major facilitator family transporter	ydhP	0.535055	41.06	39.62	43.5	50.69	53.48	56.08	41.3933	53.4167	5.37133	5.73922	1.29047	0.367892
ABF-0016425	CDS	Hypothetical transcriptional regulator yafC		0.251531	62.915	67.985	60.425	80.12	77.025	73.295	63.775	76.8133	5.99492	6.26328	1.20444	0.268366
ABF-0016426	CDS	Methylglyoxal reductase, acetol producing / 2,5-diketo-D-gluconic acid reductase B	dkgB	0.0505293	43.91	46	43.38	54.77	47.53	42.02	44.43	48.1067	5.47346	5.58816	1.08275	0.114703
ABF-0016428	CDS	hypothetical protein		0.998814	95.25	96.74	110.71	166.24	165.31	132.79	100.9	154.78	6.65678	7.27408	1.53399	0.617293
ABF-0016429	CDS	Predicted transcriptional regulator of the myo-inositol catabolism operon		0.0429355	47.64	56.125	50.66	48.6	52.045	50.11	51.475	50.2517	5.6858	5.6511	0.976234	-0.0347005
ABF-0016430	CDS	hypothetical protein		0.0455628	55.12	45.84	49.24	52.21	56.86	47.34	50.0667	52.1367	5.64578	5.70423	1.04134	0.0584479
ABF-0016431	CDS	Methylmalonate-semialdehyde dehydrogenase		0.910469	73.055	73.71	72.155	52.075	52.82	53.965	72.9733	52.9533	6.1893	5.72665	0.725653	-0.462648
ABF-0016433	CDS	Epi-inositol hydrolase		0.0566663	75.96	74.56	71.32	73.42	73.91	68.74	73.9467	72.0233	6.20841	6.17039	0.97399	-0.0380207
ABF-0016435	CDS	DNA gyrase inhibitory protein	sbmC	0.625323	75.45	83.32	76.24	111.5	94.01	97.04	78.3367	100.85	6.29162	6.65607	1.28739	0.364451
ABF-0016436	CDS	methyl-accepting chemotaxis protein		1	108.74	114.41	118.5	267.85	242.87	227.76	113.883	246.16	6.83141	7.94345	2.16151	1.11204
ABF-0016441	CDS	ABC transporter, ATP-binding protein		0.999971	145.09	119.19	156.26	81.86	77.095	94.28	140.18	84.4117	7.13114	6.39937	0.602166	-0.731766
ABF-0016443	CDS	hypothetical protein		0.0414718	43.79	49.95	52.26	46.02	44.4	51.42	48.6667	47.28	5.60486	5.56316	0.971507	-0.0417039
ABF-0016444	CDS	Myo-inositol 2-dehydrogenase	idhA	0.049137	48.395	46.865	55.93	48.5	48.11	45.02	50.3967	47.21	5.65526	5.56102	0.936768	-0.0942358
ABF-0016447	CDS	sugar-binding periplasmic protein		0.926487	87.885	70.205	80.825	63.345	55.31	53.625	79.6383	57.4267	6.31539	5.84365	0.721093	-0.471742
ABF-0016448	CDS	sugar transport ATP-binding protein, ABC transporter		0.0388706	45.35	45.28	48.84	46.28	44.46	48.42	46.49	46.3867	5.53885	5.53564	0.997777	-0.00321025
ABF-0016450	CDS	sugar ABC transporter, permease protein		0.0622108	66.91	58.7	67.59	58.1	65.43	56.55	64.4	60.0267	6.00899	5.90753	0.932091	-0.101457
ABF-0016452	CDS	Myo-inositol 2-dehydrogenase		0.0654648	57.2	58.5	61.66	54.4	54.99	53.27	59.12	54.22	5.88557	5.76075	0.917118	-0.124821
ABF-0016453	CDS	5-keto-2-deoxygluconokinase / uncharacterized domain protein		0.0455048	56.035	51.38	49.54	50.345	48.84	51.585	52.3183	50.2567	5.70924	5.65124	0.960594	-0.0580016
ABF-0016454	CDS	Inosose dehydratase	mocC	0.22672	99.72	93.15	84.97	73.505	80.475	79.625	92.6133	77.8683	6.53315	6.28296	0.84079	-0.250183
ABF-0016455	CDS	5-keto-2-deoxygluconokinase B		0.551597	138.095	120.225	142.04	125.625	95.6	97.875	133.453	106.367	7.06019	6.7329	0.797033	-0.327289
ABF-0016457	CDS	ISEch1 transposase		0.978144	8212.08	8766	7866.4	12436.2	12542.1	12227.4	8281.49	12401.9	13.0157	13.5983	1.49754	0.582598
ABF-0016459	CDS	membrane-bound lytic murein transglycosylase B	mltB	0.999993	112.85	105.27	89.48	55.06	60.93	63.99	102.533	59.9933	6.67995	5.90673	0.585111	-0.773219
ABF-0016460	CDS	Transcriptional regulator, LysR family		0.111084	63.515	65.41	64.33	56.66	60.715	52.115	64.4183	56.4967	6.0094	5.82009	0.877028	-0.189306
ABF-0016461	CDS	major facilitator family transporter		0.250211	111.33	122.41	133.29	164.89	149.07	121.48	122.343	145.147	6.93479	7.18137	1.18639	0.246576
ABF-0016462	CDS	O-succinylbenzoate-CoA synthase		0.351166	91.31	98.27	103.915	71.665	90.835	77.995	97.8317	80.165	6.61223	6.3249	0.819418	-0.287329
ABF-0016463	CDS	hypothetical protein		0.199143	125.06	140.93	115.125	143.83	151.525	144.53	127.038	146.628	6.98912	7.19602	1.15421	0.2069
ABF-0016469	CDS	Histidine-binding periplasmic protein precursor		1	878.12	811.31	772	200.64	264.26	246.08	820.477	236.993	9.68032	7.8887	0.288848	-1.79162
ABF-0016471	CDS	Flavin reductase		1	425.74	362.45	425.55	138.49	148.07	212.95	404.58	166.503	8.66028	7.37941	0.411546	-1.28087
ABF-0016472	CDS	Transcriptional regulator, MarR family; Cinnamoyl ester hydrolase		0.0909589	599.255	587.855	670.595	577.21	611.09	623.515	619.235	603.938	9.27434	9.23826	0.975297	-0.0360858
ABF-0016473	CDS	putative short-chain dehydrogenase/reductase		0.113014	89.38	82.57	89.68	73.42	71.43	88.74	87.21	77.8633	6.44642	6.28287	0.892826	-0.163549
ABF-0016474	CDS	3-oxoacyl-acyl carrier protein synthase II		0.0470662	46.48	45.31	46.71	44.31	52.885	50.105	46.1667	49.1	5.52878	5.61765	1.06354	0.0888715
ABF-0016475	CDS	putative short-chain dehydrogenase/reductase		0.103434	84.14	76.68	89.01	91.94	71.18	62.82	83.2767	75.3133	6.37984	6.23483	0.904375	-0.145007
ABF-0016476	CDS	Cation efflux system protein		0.0426353	50.54	50.74	54.29	54.15	51.1	48.88	51.8567	51.3767	5.69646	5.68304	0.990744	-0.0134162
ABF-0016477	CDS	RND efflux membrane fusion protein		0.0631893	53.2	46.79	54.61	45.35	47.56	47.4	51.5333	46.77	5.68743	5.54751	0.907568	-0.139922
ABF-0016478	CDS	Transcriptional regulator, TetR family		0.999856	305.995	322.09	293.685	188.61	214.04	177.075	307.257	193.242	8.2633	7.59426	0.628926	-0.669038
ABF-0016479	CDS	Outer membrane protein		0.0460573	53.045	55.725	62.86	61.89	54.89	55.3	57.21	57.36	5.8382	5.84197	1.00262	0.00377768
ABF-0016480	CDS	cation efflux protein		0.978367	123.9	127.36	142.54	186.96	173.23	197.8	131.267	185.997	7.03636	7.53913	1.41694	0.502776
ABF-0016482	CDS	Transposase		0.999883	116.81	108.24	113.03	161.6	175.43	208.82	112.693	181.95	6.81626	7.5074	1.61456	0.69114
ABF-0016487	CDS	hypothetical protein		0.405669	74.42	75.35	77.87	52.58	63.01	67.84	75.88	61.1433	6.24565	5.93412	0.80579	-0.311524
ABF-0016488	CDS	hypothetical protein		0.966161	271.75	272.585	323.745	449.795	340.855	422.38	289.36	404.343	8.17672	8.65944	1.39737	0.482715
ABF-0016490	CDS	hypothetical protein		0.0482739	62.54	59.26	56.94	48.14	87.57	52.39	59.58	62.7	5.89676	5.97039	1.05237	0.0736373
ABF-0016492	CDS	hypothetical protein		1	504.85	507.61	654.625	939.665	1119.92	971.33	555.695	1010.3	9.11815	9.98058	1.81809	0.862426
ABF-0016493	CDS	hypothetical protein		0.113037	81.69	77.71	88.32	84.68	69.5	66.37	82.5733	73.5167	6.3676	6.2	0.89032	-0.167605
ABF-0016498	CDS	Putative transposase		0.153268	401.64	390.09	429.75	300.38	454.02	359.95	407.16	371.45	8.66945	8.53702	0.912295	-0.132428
ABF-0016499	CDS	Transcriptional regulator, LysR family, in glycolate utilization operon		0.893327	644.635	628.1	698.655	410.995	509.33	559.32	657.13	493.215	9.36003	8.94607	0.750559	-0.413962
ABF-0016500	CDS	Oxidoreductase		0.999915	424.92	404.21	525.2	261.42	243.93	339.03	451.443	281.46	8.8184	8.13679	0.623467	-0.681615
ABF-0016501	CDS	Glutathione S-transferase, theta		1	140.59	155.53	193.21	82.6	77.75	78.05	163.11	79.4667	7.3497	6.31228	0.487197	-1.03742
ABF-0016504	CDS	Arsenate reductase	arsC	0.179158	244.06	202.6	215.01	193.57	179.83	208.51	220.557	193.97	7.78501	7.59969	0.879457	-0.185316
ABF-0016505	CDSp	Arsenic efflux pump protein	arsB_2	0.999963	295.26	267.74	282.77	179.92	152.25	185.39	281.923	172.52	8.13916	7.43062	0.611939	-0.708539
ABF-0016506	CDSp	Arsenic efflux pump protein	arsB_1	0.153001	352.41	352.125	389.73	327.83	280.635	383.375	364.755	330.613	8.51078	8.369	0.906398	-0.141783
ABF-0016508	CDS	Alkanal monooxygenase alpha chain		0.417081	167.16	176.55	190.58	152.18	140.4	143.62	178.097	145.4	7.47652	7.18388	0.816411	-0.292633
ABF-0016510	CDS	Integral membrane protein		1	801.045	653.87	733.16	1716.07	1637.32	1915.07	729.358	1756.15	9.51048	10.7782	2.40781	1.26772
ABF-0016511	CDS	hypothetical protein		0.706838	124.81	184.59	157.32	145.84	182.86	290.13	155.573	206.277	7.28145	7.68844	1.32591	0.406986
ABF-0016514	CDS	lipoprotein, putative		1	503	544.77	598.55	3603.16	3618.88	3341.31	548.773	3521.12	9.10007	11.7818	6.41634	2.68175
ABF-0016515	CDS	Transcriptional regulator, MarR family		0.999146	49.36	42.1	44.02	59.82	71.67	80.74	45.16	70.7433	5.49697	6.14452	1.5665	0.647549
ABF-0016516	CDS	oligopeptide ABC transporter		1	65.98	62.34	74.205	200.93	259.295	262.485	67.5083	240.903	6.07699	7.91231	3.5685	1.83532
ABF-0016517	CDS	ABC transporter, ATPase component		1	69.18	58.76	69.05	443.53	328.18	413.96	65.6633	395.223	6.03702	8.62652	6.01893	2.58951
ABF-0016518	CDS	Oligopeptide ABC transporter, permease protein		1	54.05	64.14	58.21	269.77	262.01	322.24	58.8	284.673	5.87774	8.15316	4.84138	2.27542
ABF-0016521	CDS	Icc protein	cpdA	0.122774	458.02	482.11	415.24	397.88	472.72	385.1	451.79	418.567	8.81951	8.70931	0.926463	-0.110195
ABF-0016522	CDS	esterase	yqiA	0.999968	379.295	370.575	361.4	265.035	216.325	200.17	370.423	227.177	8.53303	7.82767	0.613289	-0.70536
ABF-0016524	CDS	Topoisomerase IV subunit B	parE	0.9987	603.94	598.22	572.09	417.67	409.06	346.16	591.417	390.963	9.20803	8.61089	0.661062	-0.597142
ABF-0016525	CDS	Transcriptional regulator, LysR family		1	282.46	296.795	280.36	150.595	154.29	161.645	286.538	155.51	8.16258	7.28086	0.54272	-0.881721
ABF-0016526	CDS	Modulator of drug activity B	mdaB	1	302.035	329.46	289.055	137.495	109.135	156.27	306.85	134.3	8.26139	7.06932	0.437673	-1.19207
ABF-0016528	CDS	Topoisomerase IV subunit A	parC	1	358.905	360.41	335.865	194.875	194.33	194.805	351.727	194.67	8.45831	7.60489	0.55347	-0.853424
ABF-0016530	CDS	1-acyl-sn-glycerol-3-phosphate acyltransferase	plsC	0.999595	864.08	808.035	795.97	563.115	504.335	515.425	822.695	527.625	9.68421	9.04337	0.641337	-0.640845
ABF-0016531	CDS	divisomal assembly stabilization protein	sufI	0.999675	206.58	217.02	180.01	137.22	115.51	131.48	201.203	128.07	7.65251	7.00079	0.63652	-0.651722
ABF-0016532	CDS	2,5-diketo-D-gluconate reductase A	dkgA	1	292.61	276.66	283.18	565.39	576.48	638.35	284.15	593.407	8.15051	9.21288	2.08836	1.06237
ABF-0016533	CDS	NADP-dependent alcohol dehydrogenase	yqhD	0.209406	281.295	290.08	249.35	328.385	269.545	346.62	273.575	314.85	8.09579	8.29852	1.15087	0.202728
ABF-0016538	CDS	predicted DNA-binding transcriptional regulator	yqhC	0.95738	279.78	289.92	291.64	205.32	247.36	175.64	287.113	209.44	8.16548	7.71039	0.729468	-0.455083
ABF-0016539	CDS	conserved inner membrane protein	yghB	0.127805	497.68	459.56	506.04	619.27	529.03	457.13	487.76	535.143	8.93003	9.06378	1.09714	0.133754
ABF-0016540	CDS	cystathionine beta-lyase, PLP-dependent	metC	0.105404	461	522.235	478.415	544.245	520.76	480.165	487.217	515.057	8.92842	9.00859	1.05714	0.0801677
ABF-0016541	CDS	membrane spanning protein in TonB-ExbB-ExbD complex	exbB	1	659.06	480.97	539.195	76.285	86.675	91.665	559.742	84.875	9.12862	6.40727	0.151632	-2.72135
ABF-0016542	CDS	membrane spanning protein in TonB-ExbB-ExbD complex	exbD	1	508.87	470.2	532.13	151.88	204.01	189.34	503.733	181.743	8.97652	7.50576	0.360793	-1.47076
ABF-0016543	CDS	Uncharacterized low-complexity protein		0.809615	415.76	390.48	460	346.24	303.47	316.81	422.08	322.173	8.72137	8.33169	0.763299	-0.389679
ABF-0016544	CDS	Fructose repressor FruR, LacI family	scrR	0.0979471	402.08	406.82	366.84	406.84	418.61	390.22	391.913	405.223	8.61439	8.66257	1.03396	0.0481826
ABF-0016546	CDS	Sucrose-6-phosphate hydrolase	scrB	0.123734	88.04	94.55	92.17	75.71	88.12	79.44	91.5867	81.09	6.51707	6.34145	0.885391	-0.175614
ABF-0016547	CDS	PTS system, sucrose-specific IIB component / PTS system, sucrose-specific IIC component	scrA	0.0580666	74.71	84.12	79.12	94.83	77.32	69.45	79.3167	80.5333	6.30955	6.33151	1.01534	0.021962
ABF-0016548	CDS	Maltoporin (maltose/maltodextrin high-affinity receptor, phage lambda receptor protein)	scrY	0.0488588	55.06	52.45	56.2	60.31	61.6	49.33	54.57	57.08	5.77004	5.83491	1.046	0.0648773
ABF-0016549	CDS	Fructokinase	scrK	0.0625896	41.485	38.95	38.72	49.415	41.78	41.855	39.7183	44.35	5.31173	5.47086	1.11661	0.159129
ABF-0016551	CDS	Putative cytoplasmic protein		1	560.72	596.125	604.955	2594.69	2397.07	2311.99	587.267	2434.58	9.19787	11.2495	4.14562	2.05159
ABF-0016553	CDS	conserved protein	yhbP	1	1269.8	1439.38	1307.9	630	609.71	806.34	1339.03	682.017	10.387	9.41366	0.509338	-0.973306
ABF-0016554	CDS	anaerobic ribonucleotide reductase activating protein	nrdG	1	120.88	134.13	146.69	620	719.05	634.9	133.9	657.983	7.06501	9.36191	4.91399	2.2969
ABF-0016556	CDS	anaerobic ribonucleoside-triphosphate reductase	nrdD	1	86.49	83.805	78.655	1418.62	1435.07	1572.12	82.9833	1475.27	6.37475	10.5268	17.7779	4.15202
ABF-0016557	CDS	Homocysteine S-methyltransferase		1	289.98	417.13	395.22	162.34	172.47	210.46	367.443	181.757	8.52138	7.50586	0.494652	-1.01551
ABF-0016558	CDS	ABC transporter, periplasmic binding-protein		1	768.61	797.94	729.39	287.35	306	302	765.313	298.45	9.57991	8.22135	0.389971	-1.35856
ABF-0016559	CDS	ABC transporter, permease protein		1	440.375	358.015	409.45	173.11	171.37	183.31	402.613	175.93	8.65325	7.45886	0.43697	-1.19439
ABF-0016560	CDS	ABC transporter, permease protein		0.999999	995.92	983.09	918.24	535.44	526.35	601.28	965.75	554.357	9.91551	9.11467	0.574017	-0.800835
ABF-0016561	CDS	Peptide ABC transporter, ATP-binding protein		1	298.125	274.195	283.4	155.365	115.675	136.935	285.24	135.992	8.15603	7.08737	0.476762	-1.06866
ABF-0016562	CDS	Tryptophan 2-monooxygenase	iaaM	0.134136	569.81	542.87	560.155	475.705	488.545	564.61	557.612	509.62	9.12312	8.99328	0.913934	-0.129839
ABF-0016563	CDS	Indoleacetamide hydrolase	iaaH	0.998321	551.46	528.65	527.27	333.97	323.62	414.63	535.793	357.407	9.06553	8.48142	0.667061	-0.58411
ABF-0016566	CDS	hypothetical protein		1	143.545	201.73	174.17	100.08	92.54	82.005	173.148	91.5417	7.43586	6.51636	0.528689	-0.919508
ABF-0016567	CDS	ketoacid-binding protein	yjgF	0.050544	2559.07	2415.26	2272.72	2333.01	2549.09	2101.89	2415.68	2328	11.2382	11.1849	0.963702	-0.0533403
ABF-0016568	CDS	aspartate carbamoyltransferase, regulatory subunit	pyrI	0.547624	950.06	972.51	910.365	797.165	721.57	743.36	944.312	754.032	9.88312	9.55848	0.798499	-0.324638
ABF-0016570	CDS	aspartate carbamoyltransferase, catalytic subunit	pyrB	0.136886	718.81	748.23	740.435	680.865	629	687.125	735.825	665.663	9.52322	9.37865	0.904649	-0.14457
ABF-0016572	CDS	hypothetical protein		1	135.1	118.29	121.81	283.16	215.64	241.7	125.067	246.833	6.96655	7.94739	1.97361	0.98084
ABF-0016574	CDS	6-phospho-beta-glucosidase	bglA	0.999112	129.39	112.745	125.85	71.49	85.635	81.525	122.662	79.55	6.93854	6.31379	0.648532	-0.624751
ABF-0016575	CDS	Ornithine carbamoyltransferase	argI	0.605101	1267.35	1285.8	1350.54	1539.53	1805.61	1656.19	1301.23	1667.11	10.3457	10.7031	1.28118	0.357477
ABF-0016576	CDS	ribonuclease E inhibitor protein	rraB	1	1627.68	1393.4	1501.83	2826.74	3502.11	2097.25	1507.64	2808.7	10.5581	11.4557	1.86298	0.897614
ABF-0016578	CDS	Putative acetyltransferase	yjgM	0.0865993	159.78	201.92	165.93	174.19	152.37	183.59	175.877	170.05	7.45842	7.40982	0.966871	-0.0486051
ABF-0016580	CDS	Transcriptional regulator		0.995897	105.895	91.44	90.835	67.605	62.355	62.515	96.0567	64.1583	6.58581	6.00356	0.667922	-0.582249
ABF-0016582	CDS	Histone acetyltransferase HPA2-like acetyltransferase	yedL	1	149.28	141.955	160.03	74.285	71.305	94.515	150.422	80.035	7.23287	6.32256	0.532071	-0.910309
ABF-0016584	CDS	Homoserine O-acetyltransferase		1	189.95	298.81	254.12	76.39	63.65	65.21	247.627	68.4167	7.95202	6.09628	0.27629	-1.85575
ABF-0016585	CDS	Methyl-accepting chemotaxis protein		0.671516	94.17	100.34	97.965	74.56	74.31	76.72	97.4917	75.1967	6.60721	6.2326	0.771314	-0.37461
ABF-0016586	CDS	ISEch2 OrfB		0.542796	386.63	384.82	425.14	293.39	297.25	376.65	398.863	322.43	8.63975	8.33284	0.808372	-0.306909
ABF-0016587	CDS	ISEch2 OrfA		0.999999	173.445	182.575	189.725	274.995	323.97	358.865	181.915	319.277	7.50712	8.31866	1.75509	0.811543
ABF-0016588	CDS	valyl-tRNA synthetase	valS	1	1963.38	1939.54	1754.5	1106.86	1018.14	986.635	1885.81	1037.21	10.881	10.0185	0.550009	-0.862473
ABF-0016589	CDS	DNA polymerase III, chi subunit	holC	1	560.82	573.875	539.83	103.07	147.17	216.8	558.175	155.68	9.12457	7.28244	0.278909	-1.84213
ABF-0016590	CDS	aminopeptidase A, a cyteinylglycinase	pepA	1	1640.59	1661.39	1522.53	849.35	915.81	839.24	1608.17	868.133	10.6512	9.76177	0.539827	-0.889431
ABF-0016591	CDS	conserved inner membrane protein	yjgP	0.999978	578.06	504.055	514.285	308.535	330.6	324.625	532.133	321.253	9.05564	8.32757	0.603708	-0.728076
ABF-0016592	CDS	conserved inner membrane protein	yjgQ	0.773206	513.9	482.88	458.66	410.68	377.585	335.095	485.147	374.453	8.92228	8.54864	0.771835	-0.373635
ABF-0016597	CDS	Integrase		0.999997	341.695	372.89	346.025	209.305	203.62	204.745	353.537	205.89	8.46572	7.68573	0.582372	-0.779986
ABF-0016599	CDS	Helicase conserved C-terminal domain protein		0.227458	163.45	150.63	167.69	126.09	144.8	141.95	160.59	137.613	7.32724	7.10448	0.856923	-0.222762
ABF-0016600	CDS	hypothetical protein		0.101677	380.525	369.63	404.115	345.755	390.125	481.25	384.757	405.71	8.5878	8.66431	1.05446	0.0765025
ABF-0016606	CDS	putative DNA-binding prophage protein		0.512744	40.3	39.065	44.675	55.545	53.04	50.78	41.3467	53.1217	5.3697	5.73123	1.28479	0.361529
ABF-0016608	CDS	DNA-binding protein		1	96.92	94.17	95.325	334.295	285.815	205.79	95.4717	275.3	6.577	8.10486	2.88358	1.52786
ABF-0016610	CDS	Putative prophage protein		0.912637	152.79	157.815	131.79	205.915	197.315	194.83	147.465	199.353	7.20423	7.63918	1.35187	0.434955
ABF-0016612	CDS	DNA primase		0.0490449	59.85	58.92	61.195	64.06	64.33	55.62	59.9883	61.3367	5.90661	5.93868	1.02248	0.0320678
ABF-0016614	CDS	Putative regulator for maltose metabolism		0.0808091	70.19	57.87	62.22	74.47	68.81	66.01	63.4267	69.7633	5.98702	6.1244	1.09991	0.137379
ABF-0016616	CDS	hypothetical protein		0.977781	326.57	276.515	343.135	398.395	410.275	531.35	315.407	446.673	8.30107	8.80308	1.41618	0.502007
ABF-0016618	CDS	GCN5-related N-acetyltransferase; Histone acetyltransferase HPA2-like acetyltransferase		0.619794	240.03	227.63	266	277.08	317.79	332	244.553	308.957	7.93401	8.27126	1.26335	0.337255
ABF-0016619	CDS	Putative cytoplasmic protein		0.495005	547.07	431.6	526.18	560.59	554.13	753.79	501.617	622.837	8.97044	9.28271	1.24166	0.312269
ABF-0016621	CDS	Methyltransferase		0.0606154	84.68	79.79	92.6	82.7	78.03	94.08	85.69	84.9367	6.42105	6.40832	0.991209	-0.0127394
ABF-0016622	CDS	hypothetical protein		0.156547	63.45	71.485	75.2	79.48	76.045	88.275	70.045	81.2667	6.13021	6.34459	1.16021	0.214382
ABF-0016626	CDS	hypothetical protein		0.35774	106.85	114.02	107.83	142.89	128.17	128.99	109.567	133.35	6.77567	7.05907	1.21707	0.283409
ABF-0016628	CDS	hypothetical protein		0.931424	59.29	55.28	71.42	80.74	82.74	93.19	61.9967	85.5567	5.95412	6.41881	1.38002	0.46469
ABF-0016629	CDS	Transcriptional regulator, AsnC family		1	370.27	382.255	422.845	160.435	129.79	140.31	391.79	143.512	8.61394	7.16502	0.366297	-1.44891
ABF-0016631	CDS	hypothetical protein		0.998326	897.865	1014.21	1087.58	582.825	691.675	709.805	999.883	661.435	9.96562	9.36946	0.661512	-0.59616
ABF-0016632	CDS	hypothetical protein		0.999783	1203.19	1327.78	1619.87	804.62	882.275	911.735	1383.61	866.21	10.4342	9.75857	0.62605	-0.67565
ABF-0016633	CDS	Phenylacetate-coenzyme A ligase		1	266.79	328.99	327.76	88.64	95.32	95.06	307.847	93.0067	8.26607	6.53926	0.30212	-1.72681
ABF-0016634	CDS	prephenate dehydratase-like protein		0.998007	699.025	788.85	817.22	515.355	481.21	534.29	768.365	510.285	9.58565	8.99516	0.664118	-0.590489
ABF-0016635	CDS	putative lysine export protein		0.711745	348.16	367.44	362.67	235.75	266.79	349.36	359.423	283.967	8.48954	8.14958	0.790062	-0.339962
ABF-0016636	CDS	arginine transporter	argO	0.337524	169.96	175.865	161.74	139.02	150.34	132.51	169.188	140.623	7.40249	7.13569	0.831164	-0.266794
ABF-0016638	CDS	Possible restriction endonuclease		0.999932	102.68	116.63	135.67	69.25	79.25	68.21	118.327	72.2367	6.88663	6.17466	0.610485	-0.711972
ABF-0016640	CDS	Putative transport protein	yebQ	0.120605	65.41	68.82	71.67	65.16	80.41	90.77	68.6333	78.78	6.10084	6.29976	1.14784	0.19892
ABF-0016641	CDS	Transcriptional regulator, GntR family / AMINOTRANSFERASE CLASS-I		0.110296	236.67	276.66	242.52	232.52	230.45	242.43	251.95	235.133	7.97699	7.87734	0.933254	-0.0996584
ABF-0016642	CDS	Histone acetyltransferase HPA2-like acetyltransferase		0.197686	58.66	59.84	80.92	78.22	72.36	83.24	66.4733	77.94	6.0547	6.28429	1.1725	0.229588
ABF-0016643	CDS	hypothetical protein		0.856324	210.27	220.685	239.31	264.825	299.5	326.545	223.422	296.957	7.80363	8.21411	1.32913	0.410483
ABF-0016644	CDS	Putative transport protein		0.810305	148.71	153.88	119.3	186.21	189.41	176.59	140.63	184.07	7.13576	7.52411	1.3089	0.38835
ABF-0016646	CDS	hypothetical protein		0.502953	1615.29	1492.91	1477.42	1253.46	1144.35	1256.44	1528.54	1218.08	10.5779	10.2504	0.796893	-0.327541
ABF-0016647	CDS	hypothetical protein		0.996001	2254.1	2405.39	2265.07	1433.7	1490.33	1713.61	2308.18	1545.88	11.1725	10.5942	0.669738	-0.578331
ABF-0016648	CDS	Transcriptional repressor of the fructose operon, DeoR family	srlR	0.816041	160.55	143.05	158.58	125.61	123.67	101.58	154.06	116.953	7.26735	6.86979	0.759141	-0.397559
ABF-0016649	CDS	Transketolase, N-terminal section		0.863922	43.4	47.53	49.24	58.37	63.5	69.34	46.7233	63.7367	5.54607	5.99405	1.36413	0.44798
ABF-0016651	CDS	Transketolase, C-terminal section		0.0613887	42.36	46.45	49.57	55.69	45.78	50.61	46.1267	50.6933	5.52753	5.66372	1.099	0.136195
ABF-0016652	CDS	oxidoreductase, short-chain dehydrogenase/reductase family	yohF	0.0463198	49.03	41.59	47.09	51.1	52.18	42.79	45.9033	48.69	5.52053	5.60555	1.06071	0.0850266
ABF-0016653	CDS	periplasmic binding protein of an ABC transporter		0.105209	50.47	48.41	47.62	60.31	54.41	53.48	48.8333	56.0667	5.60979	5.80907	1.14812	0.199277
ABF-0016655	CDS	putative lipoprotein		0.0494043	44.595	38.105	43.79	41.43	51.77	43.72	42.1633	45.64	5.39792	5.51223	1.08246	0.11431
ABF-0016657	CDS	ATP-binding component of an ABC transporter		0.0488986	43.67	40.25	43.44	45.77	47.99	43.51	42.4533	45.7567	5.40781	5.51591	1.07781	0.108104
ABF-0016658	CDS	membrane component of an ABC transporter		0.990396	52.12	55.81	56.26	74.23	88.82	78.42	54.73	80.49	5.77426	6.33074	1.47067	0.556478
ABF-0016660	CDS	Glycerol kinase		0.11687	40	41.38	41.73	42.81	50.2	51.1	41.0367	48.0367	5.35884	5.58606	1.17058	0.227222
ABF-0016661	CDS	2,3-butanediol dehydrogenase, S-alcohol forming, (R)-acetoin-specific / Acetoin (diacetyl) reductase		0.878174	89.97	81	85.36	99.76	124.38	123.38	85.4433	115.84	6.4169	6.85599	1.35575	0.439094
ABF-0016662	CDS	Type-1Aa cytolytic delta-endotoxin		1	135.96	153.58	152.02	578.77	616.39	701.75	147.187	632.303	7.2015	9.30447	4.29593	2.10297
ABF-0016663	CDS	Type-1Ba cytolytic delta-endotoxin		1	190.135	222.045	216.995	735.86	820.33	980.055	209.725	845.415	7.71236	9.72352	4.03106	2.01116
ABF-0016664	CDS	Type-2Aa cytolytic delta-endotoxin		1	104.99	105	127.745	853.03	789.805	994.865	112.578	879.233	6.81479	9.7801	7.80997	2.96532
ABF-0016665	CDS	Type-2Aa cytolytic delta-endotoxin		1	158.43	150.73	179.07	1877.61	2636.79	2494.41	162.743	2336.27	7.34645	11.19	14.3555	3.84354
ABF-0016670	CDS	periplasmic binding protein of an ABC transporter		0.306271	44.06	42.295	44.245	57.505	49.045	55.555	43.5333	54.035	5.44405	5.75582	1.24123	0.311774
ABF-0016671	CDS	permease of an ABC transporter		0.990714	45.255	44.695	43.815	61.365	73.08	63.35	44.5883	65.9317	5.47859	6.0429	1.47868	0.564305
ABF-0016672	CDS	permease of an ABC transporter		1	55.88	53.545	47.16	124.19	181.87	126.41	52.195	144.157	5.70584	7.17149	2.76189	1.46565
ABF-0016674	CDS	ATP-binding protein of ABC transporter		0.0505401	39.335	42.525	39.04	43.745	44.31	43.4	40.3	43.8183	5.33271	5.45346	1.0873	0.120755
ABF-0016675	CDS	ATP-binding protein of ABC transporter		0.082569	39.57	42.04	47.82	48.98	46.98	50.41	43.1433	48.79	5.43107	5.60851	1.13088	0.177448
ABF-0016676	CDS	Acetylornithine deacetylase/Succinyl-diaminopimelate desuccinylase-like deacylase		0.63	42.135	45.65	46.965	55.745	58.005	62.18	44.9167	58.6433	5.48918	5.8739	1.3056	0.384716
ABF-0016678	CDS	3-isopropylmalate isomerase subunit, dehydratase component	leuC	1	3000.62	3210.55	2630.08	765.725	711.905	930.95	2947.08	802.86	11.5251	9.649	0.272425	-1.87607
ABF-0016679	CDS	3-isopropylmalate isomerase subunit	leuD	1	2190.89	2302.06	2050.45	558.37	580.505	474.375	2181.13	537.75	11.0909	9.07079	0.246546	-2.02007
ABF-0016680	CDS	Iron utilization protein		1	376.92	297.6	341.82	98.18	74.78	116.01	338.78	96.3233	8.4042	6.58981	0.284324	-1.81439
ABF-0016682	CDS	Tryptophanase	tnaA	0.997944	116.52	100.61	108.35	71.67	65.59	77.46	108.493	71.5733	6.76146	6.16135	0.659703	-0.600112
ABF-0016684	CDS	SgrR, sugar-phosphate stress, transcriptional activator of SgrS small RNA	yabN	0.122616	77.85	85.55	77.29	68.66	69.87	72.78	80.23	70.4367	6.32607	6.13825	0.877934	-0.187815
ABF-0016685	CDS	thiamin transporter subunit; periplasmic-binding component of ABC superfamily	tbpA	0.610577	3007.2	3216.05	2704.88	2048.12	2523.81	2303	2976.04	2291.64	11.5392	11.1622	0.77003	-0.377013
ABF-0016686	CDS	membrane component of thiamin ABC transporter	thiP	1	230.715	225.68	228.42	118.18	115.055	130.805	228.272	121.347	7.83461	6.92299	0.531589	-0.911617
ABF-0016687	CDS	thiamin transporter subunit; ATP-binding component of ABC superfamily	thiQ	1	185.56	186.67	156.045	106.885	106.96	80.81	176.092	98.2183	7.46018	6.61792	0.557768	-0.842262
ABF-0016688	CDS	hypothetical protein		1	772.77	1076.87	976.46	5379.53	4457.31	2433.81	942.033	4090.22	9.87963	11.998	4.3419	2.11833
ABF-0016689	CDS	Acetolactate synthase large subunit	ilvB	1	635.72	810.51	681.29	179.18	156.25	191.25	709.173	175.56	9.46999	7.45582	0.247556	-2.01417
ABF-0016690	CDS	Acetolactate synthase small subunit	ilvN	1	668.43	745.74	568.905	241.66	200.635	192.92	661.025	211.738	9.36856	7.72614	0.320318	-1.64242
ABF-0016691	CDS	conserved inner membrane protein	yabI	0.509165	389.45	449.17	382.16	324.53	326.83	333.36	406.927	328.24	8.66863	8.35861	0.806632	-0.310018
ABF-0016693	CDS	putative phage-related protein (hydroxase)		1	1875.59	2224.3	2416.86	542.93	592.995	624.785	2172.25	586.903	11.085	9.19698	0.270183	-1.88799
ABF-0016694	CDS	hypothetical protein		1	217.935	225.4	222.51	75.795	59.21	60.875	221.948	65.2933	7.79408	6.02886	0.294183	-1.76522
ABF-0016696	CDS	hypothetical protein		1	175.425	168.075	182.38	66.855	56.075	70.015	175.293	64.315	7.45363	6.00708	0.366899	-1.44654
ABF-0016697	CDS	hypothetical protein		0.0817767	84.375	94.13	82.565	77.125	91.05	73.155	87.0233	80.4433	6.44333	6.3299	0.924388	-0.113429
ABF-0016698	CDS	branched-chain amino-acid ABC transporter ATP-binding protein		0.826601	49.47	45.39	43.55	68.57	58.1	60.51	46.1367	62.3933	5.52784	5.96332	1.35236	0.435478
ABF-0016699	CDS	branched-chain amino-acid ABC transporter ATP-binding protein		0.176184	42.82	43.81	44.79	44.95	51.84	61.61	43.8067	52.8	5.45308	5.72247	1.2053	0.269387
ABF-0016700	CDS	branched-chain amino-acid ABC transporter permease		0.996204	54.13	56.02	47.82	77.08	82.1	77.69	52.6567	78.9567	5.71854	6.30299	1.49946	0.584445
ABF-0016702	CDS	branched-chain amino-acid ABC transporter permease		0.526666	45.165	42.83	42.755	50.995	63.18	54.655	43.5833	56.2767	5.4457	5.81446	1.29124	0.36876
ABF-0016703	CDS	branched-chain amino-acid ABC transporter periplasmic binding protein		1	66.255	54.79	59.93	248.295	265.935	358.22	60.325	290.817	5.91468	8.18397	4.82083	2.26928
ABF-0016707	CDS	DNA polymerase II	polB	0.316206	88.475	98.16	96.935	79.795	80.82	72.535	94.5233	77.7167	6.5626	6.28015	0.822196	-0.282446
ABF-0016708	CDS	RNA polymerase-associated helicase protein (ATPase and RNA polymerase recycling factor)	hepA	1	270.8	286.835	248.99	105.46	104.88	124.58	268.875	111.64	8.07079	6.80271	0.415212	-1.26808
ABF-0016709	CDS	Ribosomal large subunit pseudouridine synthase A	rluA	0.965944	131.08	107.25	92.005	75.605	69.875	87.49	110.112	77.6567	6.78282	6.27904	0.705254	-0.503786
ABF-0016710	CDS	DnaJ-like membrane chaperone protein	djlA	0.0966022	395.94	317.475	332.84	320.19	404.33	352.805	348.752	359.108	8.44606	8.48828	1.0297	0.042219
ABF-0016711	CDS	hypothetical protein		0.0974425	392.08	354.5	318.27	501.81	245.225	326.21	354.95	357.748	8.47147	8.4828	1.00788	0.0113292
ABF-0016712	CDS	exported protein required for envelope biosynthesis and integrity	imp	0.678015	1447.29	1352.63	1389.31	1089.87	1059.24	1097.78	1396.41	1082.3	10.4475	10.0799	0.775057	-0.367627
ABF-0016713	CDS	peptidyl-prolyl cis-trans isomerase (PPIase)	surA	0.368442	2840.2	2789.5	2356.41	2165.66	2088.01	2136.96	2662.03	2130.21	11.3783	11.0568	0.800219	-0.321534
ABF-0016714	CDS	4-hydroxy-L-threonine phosphate dehydrogenase, NAD-dependent	pdxA	0.983193	1271.44	1316.33	1149.35	908.13	798.07	907.52	1245.71	871.24	10.2827	9.76693	0.699394	-0.515822
ABF-0016715	CDS	S-adenosylmethionine-6-N',N'-adenosyl (rRNA) dimethyltransferase	rsmA	0.176726	991.125	901.005	889.785	785.145	798.625	853.24	927.305	812.337	9.8569	9.66593	0.876019	-0.190966
ABF-0016717	CDS	protein associated with Co2+ and Mg2+ efflux	apaG	0.864552	1384.02	1411.82	1141.57	1090.05	921.615	923.225	1312.47	978.297	10.3581	9.93413	0.745388	-0.423937
ABF-0016718	CDS	diadenosine tetraphosphatase	apaH	0.663399	112.12	117.58	124.4	96.85	85.82	92.17	118.033	91.6133	6.88305	6.51749	0.776165	-0.365565
ABF-0016719	CDS	Exopolysaccharide production protein exoZ		1	591.725	649.7	666.21	286.28	344.78	430.9	635.878	353.987	9.31261	8.46755	0.556689	-0.845056
ABF-0016722	CDS	dihydrofolate reductase	folA	0.999307	526.155	409.445	442.935	721.07	719.005	672.8	459.512	704.292	8.84396	9.46003	1.5327	0.616072
ABF-0016724	CDS	conserved inner membrane protein	yjjB	1	522.48	524.7	562.55	1749.37	1748.5	1894.09	536.577	1797.32	9.06764	10.8116	3.34961	1.74399
ABF-0016725	CDS	predicted inner membrane protein	yjjP	1	321.54	388.67	414.13	1453.29	1279.01	1392.07	374.78	1374.79	8.5499	10.425	3.66826	1.8751
ABF-0016726	CDS	Threonine efflux protein		0.999999	200.005	153.3	147.245	96.015	90.445	93.18	166.85	93.2133	7.38241	6.54246	0.558665	-0.839943
ABF-0016728	CDS	carbamoyl-phosphate synthase large subunit	carB	0.971105	2324	2143.83	2040.87	1506.5	1577.24	1492.68	2169.57	1525.47	11.0832	10.575	0.703124	-0.50815
ABF-0016730	CDS	carbamoyl phosphate synthetase small subunit, glutamine amidotransferase	carA	0.96019	2072.09	2397.18	2181.38	1623.59	1452.2	1645.98	2216.88	1573.92	11.1143	10.6201	0.709971	-0.494168
ABF-0016734	CDS	dihydrodipicolinate reductase	dapB	0.196609	3762.12	3301.26	3580.42	2997.57	3005.61	2785.63	3547.93	2929.6	11.7928	11.5165	0.825721	-0.276274
ABF-0016735	CDS	ribonucleoside hydrolase 3	rihC	0.999974	312.78	308.48	341.49	195.61	202.15	185.59	320.917	194.45	8.32605	7.60326	0.605921	-0.722799
ABF-0016736	CDS	1-hydroxy-2-methyl-2-(E)-butenyl 4-diphosphate reductase, 4Fe-4S protein	ispH	0.108739	975.4	854.91	823.51	1039.09	979.76	864.02	884.607	960.957	9.78889	9.90833	1.08631	0.119435
ABF-0016737	CDS	FKBP-type peptidyl-prolyl cis-trans isomerase (rotamase)	fkpB	0.073998	1481.57	1425.11	1440.4	1140.85	1790.26	1278.72	1449.03	1403.28	10.5009	10.4546	0.968427	-0.0462847
ABF-0016738	CDS	prolipoprotein signal peptidase (signal peptidase II)	lspA	0.660117	2271.51	2239.19	1820.5	1624.69	1674.57	1557.12	2110.4	1618.79	11.0433	10.6607	0.767054	-0.3826
ABF-0016739	CDS	isoleucyl-tRNA synthetase	ileS	0.163668	1750.87	1725.46	1679.52	1556.77	1490.72	1409.14	1718.62	1485.54	10.747	10.5368	0.864383	-0.210257
ABF-0016743	CDS	GDP-mannose pyrophosphatase	yffH	0.225056	1177.99	1053.2	971.8	1216.48	1501.32	1066.99	1067.66	1261.6	10.0602	10.301	1.18164	0.240794
ABF-0016744	CDS	Transaldolase	talA	0.0951142	175.495	146.665	168.78	179.95	148.19	192.835	163.647	173.658	7.35444	7.44011	1.06118	0.0856674
ABF-0016745	CDS	NADP-linked malic enzyme	maeB	1	391.92	382.935	368.77	195.23	186.935	195.075	381.208	192.413	8.57444	7.58806	0.504746	-0.986371
ABF-0016747	CDS	conserved protein	yaiI	0.129609	260.63	278.25	221.08	245.42	234.05	213.15	253.32	230.873	7.98482	7.85096	0.91139	-0.133859
ABF-0016748	CDS	coproporphyrinogen III oxidase	hemF	0.0966756	348.03	398.73	360.28	391.93	316.59	368.97	369.013	359.163	8.52753	8.4885	0.973307	-0.0390329
ABF-0016749	CDS	predicted acyltransferase with acyl-CoA N-acyltransferase domain	ypeA	0.727105	259.17	357.93	358.23	366.6	499.78	386.13	325.11	417.503	8.34478	8.70564	1.28419	0.36086
ABF-0016752	CDS	Ferric siderophore transport system, periplasmic binding protein TonB		0.152031	75.46	56.585	72.645	54.27	67.485	53.13	68.23	58.295	6.09233	5.8653	0.85439	-0.227034
ABF-0016754	CDS	hypothetical protein		0.300764	106.39	69.82	84.78	74.47	69.14	68.06	86.9967	70.5567	6.44289	6.14071	0.811027	-0.302178
ABF-0016755	CDS	Probable zinc protease pqqL		0.0480527	51.64	42.95	48.97	44.02	44.77	45.15	47.8533	44.6467	5.58055	5.48048	0.93299	-0.100067
ABF-0016756	CDS	Hypothetical ABC transporter ATP-binding protein yddA	yddA	0.0520197	49.21	47.74	54.44	53.48	52.26	55.35	50.4633	53.6967	5.65716	5.74676	1.06407	0.089597
ABF-0016757	CDS	predicted protein	yfeY	0.129606	279.47	252.84	273.02	349.36	294.16	243.95	268.443	295.823	8.06847	8.20859	1.102	0.140118
ABF-0016760	CDS	N-glycosyltransferase		1	214.855	220.985	223.15	126.17	129.115	101.755	219.663	119.013	7.77915	6.89498	0.541799	-0.884171
ABF-0016761	CDS	Putative regulator for maltose metabolism		1	108.83	178.54	136.49	272.09	344.84	352.8	141.287	323.243	7.14248	8.33648	2.28785	1.194
ABF-0016763	CDS	Acetyltransferase		1	2850.13	2704.2	2553.89	1046.37	1431.74	1793.61	2702.74	1423.91	11.4002	10.4756	0.526838	-0.924568
ABF-0016764	CDS	hypothetical protein		1	957.275	1119.08	1051.75	551.1	454.115	604.19	1042.7	536.468	10.0261	9.06735	0.514498	-0.958762
ABF-0016765	CDS	Cytosine/purine/uracil/thiamine/allantoin permease family protein		0.149256	1043.11	1124.57	1086.6	872.745	1050.91	965.82	1084.76	963.158	10.0832	9.91163	0.887903	-0.171527
ABF-0016768	CDS	conserved protein	yfeX	0.109662	562.69	606.63	593.6	692.485	569.995	629.05	587.64	630.51	9.19879	9.30038	1.07295	0.101587
ABF-0016769	CDS	cysteine synthase B (O-acetylserine sulfhydrolase B)	cysM	0.12994	139.045	148.195	147.28	162.155	175.11	145.715	144.84	160.993	7.17832	7.33086	1.11153	0.152541
ABF-0016770	CDS	Integrase		0.939052	241.12	238.31	350.36	182.4	216.69	198.64	276.597	199.243	8.11164	7.63839	0.720339	-0.473252
ABF-0016771	CDS	Secreted protein Hcp		1	523.35	505.76	627.11	108.24	92.44	105.61	552.073	102.097	9.10872	6.67379	0.184933	-2.43492
ABF-0016772	CDS	hypothetical protein		1	233.34	219.07	260.43	50.23	53.27	54.83	237.613	52.7767	7.89247	5.72183	0.222112	-2.17064
ABF-0016773	CDS	hypothetical protein		1	102.56	88.91	108.005	57.085	53.955	52.37	99.825	54.47	6.64133	5.76739	0.545655	-0.873939
ABF-0016775	CDS	Putative ABC transporter, ATP-binding protein	macB	0.0650659	48.32	48.34	51.97	54.45	55.9	52.75	49.5433	54.3667	5.63062	5.76465	1.09736	0.134031
ABF-0016777	CDS	macrolide-specific efflux protein	macA	0.0522994	48.36	46.925	49.87	49.98	54.965	50.67	48.385	51.8717	5.59649	5.69687	1.07206	0.100387
ABF-0016778	CDS	Putative two-component system response regulator		0.939532	325.935	327.295	273.4	405.875	444.905	412.66	308.877	421.147	8.27089	8.71818	1.36348	0.447292
ABF-0016779	CDS	Putative two-component system sensor kinase		0.225617	163.06	192.22	149.4	184.34	211.15	188.77	168.227	194.753	7.39426	7.6055	1.15768	0.211242
ABF-0016780	CDS	Enoyl-CoA hydratase		1	749.39	683.24	804.13	375.18	364.88	361.8	745.587	367.287	9.54223	8.52076	0.492614	-1.02147
ABF-0016781	CDS	Transcriptional regulator, MarR family		0.110538	1030.55	1108.42	1173.52	1188.12	1344.12	1117.81	1104.16	1216.68	10.1087	10.2487	1.10191	0.140002
ABF-0016783	CDS	glucose-specific enzyme IIA component of PTS	crr	0.00582953	15528.8	13932.8	14467.5	14642.4	14982.5	15659.5	14643.1	15094.8	13.8379	13.8818	1.03085	0.0438317
ABF-0016784	CDS	Phosphoenolpyruvate-protein phosphotransferase of PTS system	ptsI	0.015945	12595.1	13233.4	12245.9	11227	12336.9	10300.1	12691.5	11288	13.6316	13.4625	0.889418	-0.169066
ABF-0016785	CDS	phosphohistidinoprotein-hexose phosphotransferase component of PTS system (Hpr)	ptsH	0.00413329	21559.7	18174.3	22485.3	19778.9	18729.4	19774.5	20739.8	19427.6	14.3401	14.2458	0.936732	-0.0942919
ABF-0016787	CDS	cysteine synthase A, O-acetylserine sulfhydrolase A subunit	cysK	0.998293	4628.86	4325.95	4389.34	7491.7	7301.08	6122.81	4448.05	6971.86	12.119	12.7673	1.5674	0.648371
ABF-0016788	CDS	predicted inner membrane protein	cysZ	0.160222	1664.46	1762.27	1858.54	1409.51	1413.4	1767.24	1761.76	1530.05	10.7828	10.5794	0.86848	-0.203436
ABF-0016790	CDS	cell division protein involved in Z ring assembly	zipA	0.0843964	823.94	714.68	765.62	854.48	738.24	694.2	768.08	762.307	9.58511	9.57423	0.992483	-0.0108851
ABF-0016791	CDS	predicted transporter	yjeH	0.51608	378.37	351.26	326.15	470.85	473	369.41	351.927	437.753	8.45913	8.77397	1.24388	0.314843
ABF-0016792	CDS	conserved protein	yqiC	0.982549	748.16	741.51	743.42	1089.18	1139	964.18	744.363	1064.12	9.53986	10.0554	1.42957	0.515582
ABF-0016794	CDS	3,4-dihydroxy-2-butanone-4-phosphate synthase	ribB	0.99236	500.865	565.27	455.005	948.855	792.785	526.4	507.047	756.013	8.98597	9.56227	1.49101	0.576293
ABF-0016795	CDS	Tellurite resistance protein tehB	tehB	0.100571	130.57	130.15	144.7	123.53	135.01	116.08	135.14	124.873	7.07831	6.96432	0.924029	-0.113989
ABF-0016796	CDS	Nitric oxide reductase FlRd-NAD(+) reductase	ygbD	0.0703619	64.42	63.32	55.505	72.775	64.825	61.85	61.0817	66.4833	5.93267	6.05492	1.08843	0.122253
ABF-0016797	CDS	Anaerobic nitric oxide reductase flavorubredoxin	norV	0.0638244	61.66	58.76	60.48	60	62.55	72.73	60.3	65.0933	5.91409	6.02444	1.07949	0.110352
ABF-0016798	CDS	Anaerobic nitric oxide reductase transcription regulator norR	ygaA	0.917371	173.71	167.26	172.97	120.22	129.58	128.07	171.313	125.957	7.42049	6.97678	0.735241	-0.44371
ABF-0016800	CDS	Fumarate hydratase class I	fumA	1	1458.64	1579.51	1469.81	685.13	615.22	789.9	1502.65	696.75	10.5533	9.4445	0.46368	-1.1088
ABF-0016803	CDS	Putative lysR-family transcriptional regulatory protein		0.999996	117.98	145.7	139.52	66.9	81.9	86.12	134.4	78.3067	7.07039	6.29106	0.582639	-0.779326
ABF-0016804	CDS	putative membrane protein		0.0779958	74.71	66.05	68.81	63.6	62.96	64.16	69.8567	63.5733	6.12633	5.99035	0.910054	-0.135976
ABF-0016806	CDS	DNA-3-methyladenine glycosylase II		0.0683543	91.72	106.48	95.14	82.32	103.79	98.07	97.78	94.7267	6.61147	6.5657	0.968773	-0.0457688
ABF-0016807	CDS	Alkylated DNA repair protein AlkB	alkB	0.343455	73.35	75.455	70.1	77.415	100.385	91.985	72.9683	89.9283	6.1892	6.4907	1.23243	0.301505
ABF-0016808	CDS	Fumarate reductase flavoprotein subunit		0.773893	54.91	58.83	62.4	73.42	89.23	72.06	58.7133	78.2367	5.87562	6.28977	1.33252	0.414157
ABF-0016809	CDS	Fumarate reductase flavoprotein subunit		1	85.01	59.635	71.35	145.715	182.605	182.67	71.9983	170.33	6.16989	7.41219	2.36575	1.2423
ABF-0016810	CDS	Drug resistance transporter, EmrB/QacA family		0.101679	39.67	39.4	39.14	43.44	48.96	44.72	39.4033	45.7067	5.30025	5.51433	1.15997	0.214087
ABF-0016811	CDS	NrfD protein	nrfD	0.82637	45.35	41.175	47.255	57.705	70.04	53.96	44.5933	60.5683	5.47876	5.92049	1.35824	0.441736
ABF-0016812	CDS	NrfC protein	nrfC	0.0880406	46.76	48.925	47.79	55.96	57.115	49.625	47.825	54.2333	5.57969	5.76111	1.134	0.181415
ABF-0016814	CDS	hypothetical protein		1	47.03	41.265	50.22	87.66	82.115	83.995	46.1717	84.59	5.52894	6.40242	1.83208	0.873479
ABF-0016816	CDS	Probable lipase/esterase		0.999999	133.84	125.81	122.17	227.74	237.4	207.99	127.273	224.377	6.99179	7.80978	1.76295	0.817992
ABF-0016817	CDS	Aromatic hydrocarbon utilization transcriptional regulator CatR (LysR family)		0.636742	109.99	94.16	99.9	121.39	130.67	136.92	101.35	129.66	6.6632	7.01859	1.27933	0.355387
ABF-0016818	CDS	putative cytoplasmic protein	ydfZ	1	179.035	145.415	212.93	774.595	825.375	474.325	179.127	691.432	7.48484	9.43344	3.86002	1.94861
ABF-0016819	CDS	Transcriptional regulator, LacI family	lfbR	0.134176	37.54	37.79	40.22	43.4	42.5	51.1	38.5167	45.6667	5.26741	5.51307	1.18563	0.245659
ABF-0016820	CDS	Metal-dependent hydrolases of the beta-lactamase superfamily III		0.0968209	39.185	36.335	40.62	47.755	43.405	43.07	38.7133	44.7433	5.27476	5.4836	1.15576	0.208842
ABF-0016821	CDS	Maltose/maltodextrin transport ATP-binding protein MalK		0.85968	44.8	44.9	49.05	61.24	67.51	60.23	46.25	62.9933	5.53138	5.97713	1.36202	0.445746
ABF-0016822	CDS	Maltose/maltodextrin ABC transporter, permease protein MalG		0.999788	43.28	42.35	42.525	77.96	70.305	58.92	42.7183	69.0617	5.41678	6.10981	1.61668	0.69303
ABF-0016823	CDS	ABC-type sugar transport systems, permease component		0.477158	42.47	41.64	41.44	55.73	54.69	50.24	41.85	53.5533	5.38716	5.7429	1.27965	0.355749
ABF-0016824	CDS	Maltose/maltodextrin ABC transporter, substrate binding periplasmic protein MalE	lfbB	0.083708	40.605	37.225	42.665	47.55	45.965	43.775	40.165	45.7633	5.32787	5.51612	1.13938	0.188253
ABF-0016825	CDS	hypothetical protein		0.100775	187.66	147.19	156.76	157.23	169.96	131.48	163.87	152.89	7.35641	7.25635	0.932996	-0.100058
ABF-0016829	CDS	hypothetical protein		1	699.795	733.56	816.51	2182.36	2225.28	1924.28	749.955	2110.64	9.55066	11.0435	2.81435	1.4928
ABF-0016830	CDS	Tartrate dehydrogenase / Tartrate decarboxylase / D-malic enzyme	yeaU	0.880425	124.57	140.685	149.745	165.29	197.145	194.33	138.333	185.588	7.11201	7.53596	1.3416	0.423957
ABF-0016831	CDS	Positive regulator of Tartrate dehydrogenase/decarboxylase/D-malic enzyme		0.148004	53.13	55.75	58.75	45.27	45.03	52.32	55.8767	47.54	5.80417	5.57107	0.850802	-0.233104
ABF-0016832	CDS	NADPH dependent preQ0 reductase	queF	0.0449396	2602.3	2721.89	2480.61	2637.41	2722.72	2667.97	2601.6	2676.03	11.3452	11.3859	1.02861	0.040696
ABF-0016833	CDS	Putative preQ0 transporter		0.18968	4212.72	3785.84	4129.8	3011.05	3316.24	3678.88	4042.78	3335.39	11.9811	11.7036	0.825024	-0.277492
ABF-0016834	CDS	Helix-turn-helix domain protein		0.620657	2505.7	2467.81	2500.38	1900.16	1833.26	2041.5	2491.3	1924.97	11.2827	10.9106	0.772679	-0.372058
ABF-0016837	CDS	Rhamnogalacturonate lyase precursor	rhiE	0.134383	44.63	44.03	42.86	52.78	47.28	54.64	43.84	51.5667	5.45418	5.68837	1.17625	0.234191
ABF-0016839	CDS	Putative membrane protein	yqhA	0.142807	578.27	607.52	684.68	546.22	667.33	486.24	623.49	566.597	9.28422	9.14618	0.90875	-0.138044
ABF-0016843	CDS	MutT/nudix family protein		0.50796	459.595	433.785	436.94	578.745	656.42	434.24	443.44	556.468	8.7926	9.12016	1.25489	0.327561
ABF-0016844	CDS	putative membrane protein		0.0993905	75.96	76.35	80.44	91.6	79.44	87.88	77.5833	86.3067	6.27767	6.4314	1.11244	0.153725
ABF-0016850	CDS	Nucleoside-diphosphate-sugar epimerase		1	3631.25	3434.36	3459.38	1742.46	1647.56	2017.35	3508.33	1802.45	11.7766	10.8157	0.513764	-0.960821
ABF-0016852	CDS	Probable cog3713, mipa like outer membrane v transmembrane protein		0.999982	665.865	727.58	693.895	484.38	428.115	354.07	695.78	422.188	9.44249	8.72174	0.606784	-0.720744
ABF-0016853	CDS	Phosphate regulon transcriptional regulatory protein phoB		0.443781	245.615	248.44	230.76	317	300.665	270.06	241.605	295.908	7.91651	8.20901	1.22476	0.2925
ABF-0016854	CDS	Sensor protein baeS		0.0623853	89.01	95.63	84.47	92.98	92.85	84.86	89.7033	90.23	6.48709	6.49554	1.00587	0.00844559
ABF-0016855	CDS	Probable RND efflux membrane fusion protein		0.0486982	51.945	50.775	51.73	46.34	53.475	46.325	51.4833	48.7133	5.68603	5.60624	0.946196	-0.0797888
ABF-0016856	CDS	RND efflux transporter		0.0750849	47.03	48.1	47.82	52.06	55.03	52.58	47.65	53.2233	5.5744	5.73399	1.11696	0.159583
ABF-0016857	CDS	IncI1 plasmid conjugative transfer protein TraF		1	194.7	208.61	204.475	52.37	57.64	58.305	202.595	56.105	7.66245	5.81006	0.276932	-1.8524
ABF-0016861	CDS	predicted transcriptional regulator	ytfH	0.734578	156.465	166.355	208.01	274.585	197.27	215.78	176.943	229.212	7.46714	7.84054	1.2954	0.373393
ABF-0016865	CDS	Putative hemagglutinin/hemolysin-related protein		1	119.145	126.38	109.105	261.435	264.87	247.775	118.21	258.027	6.88521	8.01138	2.18278	1.12617
ABF-0016866	CDS	Outer membrane protein		0.901267	185.81	184.53	199.685	229.77	261.95	277.775	190.008	256.498	7.56992	8.00281	1.34993	0.432887
ABF-0016867	CDS	Membrane-fusion protein		0.954816	279.96	316.04	342.16	425.12	408.17	458.54	312.72	430.61	8.28873	8.75024	1.37698	0.46151
ABF-0016868	CDS	Membrane-fusion protein		0.955953	69.94	71.23	76.33	101.58	100.27	102.47	72.5	101.44	6.17991	6.66448	1.39917	0.484574
ABF-0016869	CDS	Membrane-fusion protein		1	77.95	76.52	86.69	138.76	156.25	144.7	80.3867	146.57	6.32888	7.19545	1.82331	0.866562
ABF-0016870	CDS	putative exported protein		1	78.36	87.88	79.245	162.155	151.285	185.695	81.8283	166.378	6.35453	7.37832	2.03326	1.0238
ABF-0016871	CDS	putative exported protein		1	241.94	268.22	280.68	480.32	520.96	492.03	263.613	497.77	8.04228	8.95934	1.88826	0.917056
ABF-0016872	CDS	DNA gyrase inhibitory protein		1	323.7	302.16	308.52	1092.79	1214.37	975.74	311.46	1094.3	8.2829	10.0958	3.51345	1.81289
ABF-0016873	CDS	ABC transporter, ATP-binding protein		0.992885	246.3	237.515	273.76	162.155	157.06	203.12	252.525	174.112	7.98028	7.44387	0.689483	-0.536413
ABF-0016874	CDS	hypothetical protein		1	1162.39	1033.42	1174.24	327.92	343.73	414.15	1123.35	361.933	10.1336	8.49958	0.322191	-1.63401
ABF-0016875	CDS	ABC transporter, permease protein		1	207.15	244.39	207.815	75.56	85.53	82.355	219.785	81.1483	7.77995	6.34249	0.369217	-1.43746
ABF-0016876	CDS	Outer membrane efflux family protein		0.99997	78.58	83.14	82.18	49.15	47.02	50.31	81.3	48.8267	6.34518	5.6096	0.600574	-0.735586
ABF-0016877	CDS	Probable RND efflux membrane fusion protein		0.998854	84.665	76.315	80.31	50.215	51.565	54.395	80.43	52.0583	6.32966	5.70206	0.64725	-0.627605
ABF-0016880	CDS	DNA topology modulation protein flar-related protein		0.258988	377.665	412.965	439.675	329.13	377.06	347.505	410.102	351.232	8.67984	8.45628	0.85645	-0.223559
ABF-0016889	CDS	hypothetical protein		0.404309	52.39	66.48	42.64	96.74	59.16	51.06	53.8367	68.9867	5.75052	6.10825	1.28141	0.357728
ABF-0016891	CDS	hypothetical protein		0.0921826	42.03	40.235	43.92	49.055	48.73	46.71	42.0617	48.165	5.39443	5.58991	1.1451	0.195479
ABF-0016892	CDS	30S ribosomal subunit protein S10	rpsJ	0.999261	13016.6	12367.5	15135.6	9761.2	8019.98	7351.72	13506.6	8377.63	13.7214	13.0323	0.620263	-0.689048
ABF-0016894	CDS	50S ribosomal subunit protein L4	rplD	0.999971	46029.9	46441.5	47151.1	26479.8	25320	26562.6	46540.8	26120.8	15.5062	14.6729	0.561245	-0.833297
ABF-0016895	CDS	50S ribosomal subunit protein L23	rplW	0.999997	38708.7	40381.7	40390.8	19816.9	20778.1	24537.4	39827.1	21710.8	15.2815	14.4061	0.545127	-0.875335
ABF-0016900	CDS	30S ribosomal subunit protein S19	rpsS	0.997658	21648.4	24085	23282.2	15267.7	13360.2	14335.2	23005.2	14321	14.4897	13.8058	0.622513	-0.683825
ABF-0016901	CDS	50S ribosomal subunit protein L22	rplV	1	35784.9	32507.3	34395.2	17426.1	15947.1	16715.8	34229.1	16696.3	15.0629	14.0272	0.487781	-1.03569
ABF-0016902	CDS	30S ribosomal subunit protein S3	rpsC	1	21231.4	18775.4	17938.5	9255	8733.66	8890.11	19315.1	8959.59	14.2374	13.1292	0.463864	-1.10822
ABF-0016904	CDS	50S ribosomal subunit protein L16	rplP	0.973491	40438.3	37341.5	39741.1	23836	27020.6	24651	39173.6	25169.2	15.2576	14.6194	0.642503	-0.638225
ABF-0016905	CDS	50S ribosomal subunit protein L29	rpmC	0.999999	18998.4	20166.5	22052.8	11180.1	11839.9	9981	20405.9	11000.3	14.3167	13.4253	0.539076	-0.891439
ABF-0016906	CDS	30S ribosomal subunit protein S17	rpsQ	0.238252	13166.8	13660.1	14222.2	11995.3	10664	8945.4	13683	10534.9	13.7401	13.3629	0.769925	-0.37721
ABF-0016907	CDS	50S ribosomal subunit protein L14	rplN	0.997734	24913.4	27417.7	25410.9	16014.8	15171	16967.3	25914	16051	14.6614	13.9704	0.619396	-0.691066
ABF-0016908	CDS	50S ribosomal subunit protein L5	rplE	1	35951.9	34355.2	36201.4	16114.2	15852.4	17894.4	35502.8	16620.3	15.1156	14.0207	0.46814	-1.09499
ABF-0016909	CDS	30S ribosomal subunit protein S8	rpsH	1	29449.9	33112.1	29296	14988.4	14493.9	16736	30619.3	15406.1	14.9022	13.9112	0.50315	-0.990939
ABF-0016911	CDS	50S ribosomal subunit protein L6	rplF	1	33872.2	29817.3	31873.4	14358.4	15443.2	17069.2	31854.3	15623.6	14.9592	13.9314	0.490471	-1.02776
ABF-0016912	CDS	50S ribosomal subunit protein L18	rplR	1	21889	22017	21440.4	11887.5	10894.9	10434	21782.2	11072.1	14.4109	13.4346	0.508312	-0.976214
ABF-0016914	CDS	30S ribosomal subunit protein S5	rpsE	1	22818.3	26032.9	22743.2	11645.9	13450	12746.4	23864.8	12614.1	14.5426	13.6227	0.528565	-0.919846
ABF-0016915	CDS	50S ribosomal subunit protein L30	rpmD	0.999636	28432.2	31574.8	26619.2	16626.2	17386.6	17482.3	28875.4	17165	14.8176	14.0672	0.594452	-0.750368
ABF-0016916	CDS	50S ribosomal subunit protein L15	rplO	0.999049	22741.6	23927.1	23463.6	14894.2	13740.9	14219	23377.4	14284.7	14.5128	13.8022	0.611047	-0.710645
ABF-0016918	CDS	preprotein translocase membrane subunit	secY	1	34856.1	33866.2	33477.6	16704.8	16859.4	18998.4	34066.6	17520.9	15.0561	14.0968	0.514312	-0.959285
ABF-0016919	CDS	30S ribosomal subunit protein S13	rpsM	0.999987	20975.1	24902.2	25859	13791.5	12181.9	14489	23912.1	13487.5	14.5455	13.7193	0.564043	-0.826122
ABF-0016920	CDS	30S ribosomal subunit protein S11	rpsK	0.894332	31594	35598.3	35884	21652.9	22949.3	24122.4	34358.7	22908.2	15.0684	14.4836	0.666736	-0.584813
ABF-0016921	CDS	30S ribosomal subunit protein S4	rpsD	0.990557	44062.5	43510.1	37884.3	26600.9	26583.1	25246.5	41819	26143.5	15.3519	14.6742	0.625159	-0.677706
ABF-0016922	CDS	DNA-directed RNA polymerase alpha subunit	rpoA	0.999986	24419	25161.4	24987	15301.6	13502.8	13422.7	24855.8	14075.7	14.6013	13.7809	0.566296	-0.820372
ABF-0016923	CDS	50S ribosomal subunit protein L17	rplQ	0.0549686	5585.99	4942.3	4913.1	5069.46	3993.49	4567.24	5147.13	4543.4	12.3296	12.1496	0.882705	-0.179996
ABF-0016924	CDS	Putative cytoplasmic protein	yhdN	0.099119	276.97	254.37	299.35	319.99	218.69	341.31	276.897	293.33	8.1132	8.19638	1.05935	0.0831769
ABF-0016925	CDS	hypothetical protein		0.999841	653.96	583.745	635.755	1098.36	875.145	1021.34	624.487	998.28	9.28653	9.9633	1.59856	0.676774
ABF-0016926	CDS	Large-conductance mechanosensitive channel	mscL	1	1394.98	1563.65	1599.35	3164.46	2993.41	3243.44	1519.33	3133.77	10.5692	11.6137	2.0626	1.04447
ABF-0016927	CDS	NAD-binding component of TrK potassium transporter	trkA	0.486689	614.72	630.02	691.57	494.61	536.33	537.57	645.437	522.837	9.33413	9.03022	0.810051	-0.303915
ABF-0016928	CDS	Ribosomal RNA small subunit methyltransferase B	rsmB	1	799.36	730.495	752.4	279.14	359.045	323.38	760.752	320.522	9.57128	8.32428	0.421322	-1.247
ABF-0016929	CDS	Methionyl-tRNA formyltransferase	fmt	0.999986	2398.36	2174.47	2312.75	1318.3	1419.95	1345.48	2295.19	1361.24	11.1644	10.4107	0.593086	-0.753688
ABF-0016930	CDS	peptide deformylase	def	0.45921	3187.03	2864.21	2490.03	2138.22	2377.93	2192.64	2847.09	2236.27	11.4753	11.1269	0.785458	-0.348395
ABF-0016931	CDS	Rossmann fold nucleotide-binding protein Smf possibly involved in DNA uptake	smf_1	0.720196	141.83	161.52	160.63	114.24	107.34	138.02	154.66	119.867	7.27296	6.90529	0.775033	-0.36767
ABF-0016932	CDS	conserved protein	smg	0.170512	3435.33	3570.65	3602.88	4325.96	4350.79	4165.31	3536.29	4280.69	11.788	12.0636	1.2105	0.275607
ABF-0016933	CDS	putative DNA topoisomerase	yrdD	0.408834	2099.78	1870.35	1590.88	1467.14	1637.94	1362.04	1853.67	1489.04	10.8562	10.5402	0.803293	-0.316002
ABF-0016934	CDS	tRNA (ANN) t(6)A37 threonylcarbamoyladenosine biosynthesis protein	rimN	0.0992782	984.15	964.11	803.72	796.59	957.89	816.52	917.327	857	9.84129	9.74315	0.934236	-0.0981404
ABF-0016936	CDS	dehydroshikimate reductase, NAD(P)-binding	aroE	0.116602	849.195	1004.2	912.615	824.715	790.55	912.485	922.003	842.583	9.84863	9.71868	0.913861	-0.129953
ABF-0016937	CDS	hypothetical protein	yrdB	0.254021	2488.48	2261.96	1986.15	1809.07	1899.66	1849.83	2245.53	1852.85	11.1328	10.8555	0.82513	-0.277307
ABF-0016938	CDS	conserved protein	yrdA	0.131612	1140.89	1163.33	1244.96	1073.76	1035.96	1059.85	1183.06	1056.52	10.2083	10.0451	0.893043	-0.163199
ABF-0016943	CDS	Cytochrome d ubiquinol oxidase subunit I	cydA	1	8014.86	8801.48	9342.57	16533.8	15967.1	15786.9	8719.64	16096	13.0901	13.9744	1.84594	0.884359
ABF-0016947	CDS	succinyl-CoA synthetase, NAD(P)-binding, alpha subunit	sucD	0.681101	12504.1	11315.8	11307.8	8460	9233.4	7779.57	11709.2	8490.99	13.5154	13.0517	0.725153	-0.463643
ABF-0016948	CDS	succinyl-CoA synthetase, beta subunit	sucC	0.999979	20128.9	19052.9	19372.7	11290.5	11137.4	11095.2	19518.2	11174.3	14.2525	13.4479	0.57251	-0.804628
ABF-0016950	CDS	dihydrolipoyltranssuccinase	sucB	0.286752	13715.4	13893.2	12670.1	10174.8	10255.1	10112.3	13426.2	10180.7	13.7128	13.3136	0.758272	-0.399212
ABF-0016951	CDS	2-oxoglutarate decarboxylase, thiamin-requiring	sucA	0.926418	12453.9	12588.5	12353.1	8804.49	8186.54	8754.94	12465.2	8581.99	13.6056	13.0671	0.688477	-0.538519
ABF-0016953	CDS	succinate dehydrogenase, FeS subunit	sdhB	0.0194633	8183.68	7234.83	6909.47	7165.88	6973.61	6687.26	7442.66	6942.25	12.8616	12.7612	0.932764	-0.100415
ABF-0016955	CDS	succinate dehydrogenase, flavoprotein subunit	sdhA	0.140843	9613.03	9833.8	8695.83	7544.91	7532.18	7417.24	9380.89	7498.11	13.1955	12.8723	0.799297	-0.323197
ABF-0016956	CDS	succinate dehydrogenase, membrane subunit, binds cytochrome b556	sdhD	0.98622	21861.3	22666.7	25271.3	15041.9	13684.9	16376.1	23266.4	15034.3	14.506	13.876	0.64618	-0.629992
ABF-0016957	CDS	succinate dehydrogenase, membrane subunit, binds cytochrome b556	sdhC	0.0142606	37079.9	34108.7	44143.2	28753.5	28847.4	35085.6	38443.9	30895.5	15.2305	14.9151	0.803651	-0.315359
ABF-0016958	CDS	citrate synthase	gltA	0.186559	18341.8	17409.3	16661.8	24622.5	22907.5	22279.8	17471	23269.9	14.0927	14.5062	1.33192	0.413507
ABF-0016959	CDS	Endonuclease VIII	nei	0.125557	316.825	312.025	318.365	384.175	353.215	296.19	315.738	344.527	8.30259	8.42847	1.09118	0.125886
ABF-0016960	CDS	predicted lactam utilization protein	ybgL	0.965416	206.47	225.23	208.82	134.94	190.58	138.76	213.507	154.76	7.73814	7.27389	0.724849	-0.464248
ABF-0016961	CDS	predicted enzyme subunit	ybgK	0.554363	372.455	374.15	341.465	385.91	492.945	484.755	362.69	454.537	8.50259	8.82825	1.25324	0.32566
ABF-0016962	CDS	predicted enzyme subunit	ybgJ	0.0919965	467.62	539.67	467.9	438.585	451.59	578.85	491.73	489.675	8.94172	8.93568	0.995821	-0.00604183
ABF-0016963	CDS	metal-binding predicted hydrolase-oxidase	ybgI	0.0917851	237.82	264.57	229.69	221.61	248.87	279.43	244.027	249.97	7.9309	7.96561	1.02436	0.0347162
ABF-0016964	CDS	deoxyribodipyrimidine photolyase, FAD-binding	phr	0.0783572	129.585	161.15	146.455	149.44	144.425	144.875	145.73	146.247	7.18715	7.19226	1.00355	0.00510584
ABF-0016965	CDS	hypothetical protein		0.653758	153.22	170.53	171.16	141.23	126.11	120.12	164.97	129.153	7.36606	7.01294	0.78289	-0.353119
ABF-0016966	CDS	predicted protein	ybfA	1	43.46	46.4	68.26	428.44	361.91	269.3	52.7067	353.217	5.71991	8.46441	6.70156	2.7445
ABF-0016968	CDS	P-type ATPase, high-affinity potassium transport system, A chain	kdpA	0.0595369	47.8	50.01	49.31	54.09	55.48	50.56	49.04	53.3767	5.61589	5.73814	1.08843	0.12225
ABF-0016969	CDS	high-affinity potassium-transporting ATPase B chain	kdpB	0.0513663	43.28	40.06	44.08	45.39	47.09	45.58	42.4733	46.02	5.40849	5.52419	1.0835	0.115704
ABF-0016970	CDS	potassium translocating ATPase, subunit C	kdpC	0.0713802	48.835	45.935	49.76	47.255	63.02	51.335	48.1767	53.87	5.59026	5.75141	1.11818	0.161147
ABF-0016971	CDS	sensory histidine kinase in two-component regulatory system with KdpE	kdpD	0.258972	82.905	83.42	82.26	96.375	101.495	99.66	82.8617	99.1767	6.37263	6.63193	1.19689	0.259296
ABF-0016972	CDS	DNA-binding response regulator in two-component regulatory system with KdpD	kdpE	0.190637	263.93	328.09	316.775	334.16	345.195	348.805	302.932	342.72	8.24285	8.42089	1.13134	0.178038
ABF-0016973	CDS	Bacterial/Archaeal Transporter family protein		1	221.19	181.06	234.87	449.58	408.04	332.31	212.373	396.643	7.73046	8.6317	1.86767	0.90124
ABF-0016975	CDS	phosphoglucomutase	pgm	0.0828574	901.45	803.505	716.885	868.725	748.18	790.225	807.28	802.377	9.65693	9.64814	0.993926	-0.0087895
ABF-0016976	CDS	regulatory protein for replication initiation	seqA	0.57639	1722.92	1989.66	1829.44	1470.12	1461.71	1404.3	1847.34	1445.38	10.8512	10.4972	0.782409	-0.354005
ABF-0016977	CDS	esterase	ybfF	0.132688	488.59	459.645	472.195	604.61	560.96	409.935	473.477	525.168	8.88715	9.03664	1.10917	0.149487
ABF-0016978	CDS	LexA regulated protein	ybfE	0.165157	443.775	444.165	475.88	496.12	537.99	495.35	454.607	509.82	8.82848	8.99384	1.12145	0.165369
ABF-0016979	CDS	Methyl-accepting chemotaxis protein I (serine chemoreceptor protein)		0.205146	821.66	735.995	686.76	845.66	890.625	846.745	748.138	861.01	9.54716	9.74989	1.15087	0.202725
ABF-0016981	CDS	flavodoxin 1	fldA	0.993054	4129.86	3728.78	3530.33	2785.49	2441.21	2410.78	3796.33	2545.83	11.8904	11.3139	0.670603	-0.57647
ABF-0016982	CDS	DNA-binding transcriptional dual regulator of siderophore biosynthesis and transport	fur	0.999978	4583.11	5099.78	4907.53	8186.44	8157.59	8565.94	4863.48	8303.32	12.2478	13.0195	1.70728	0.771701
ABF-0016984	CDS	glutamyl-tRNA synthetase	glnS	0.999864	3416.7	3537.27	3473.42	2201.87	2097.42	2127.98	3475.8	2142.42	11.7631	11.065	0.616383	-0.6981
ABF-0016986	CDS	putative exported protein		1	699.655	615.91	691.32	110.745	121.74	130.285	668.962	120.923	9.38578	6.91795	0.180763	-2.46783
ABF-0016989	CDS	hypothetical protein	yfiL	0.416648	298.85	289.58	355.01	341.67	239.28	209.21	314.48	263.387	8.29682	8.04104	0.837531	-0.255786
ABF-0016990	CDS	hypothetical protein		0.59654	93.665	80.74	80.575	66.645	65.83	65.52	84.9933	65.9983	6.40928	6.04436	0.776512	-0.36492
ABF-0016991	CDS	Phospho-2-dehydro-3-deoxyheptonate aldolase	aroF	1	15295.2	15135.6	16129.4	6653.42	7082.68	6410.4	15520.1	6715.5	13.9218	12.7133	0.432698	-1.20857
ABF-0016992	CDS	chorismate mutase/prephenate dehydrogenase	tyrA	1	5604.52	5921.59	5410.09	2434.86	2356.47	2443.12	5645.4	2411.48	12.4629	11.2357	0.427159	-1.22715
ABF-0016993	CDS	Chorismate mutase I / Prephenate dehydratase	pheA	0.999994	1927.29	1928.92	1951.08	1115.46	1072.64	1221.65	1935.76	1136.59	10.9187	10.1505	0.587153	-0.768192
ABF-0016994	CDS	hypothetical protein		0.0780989	67.57	75.06	84.97	81.98	104.16	64.16	75.8667	83.4333	6.24539	6.38255	1.09974	0.137158
ABF-0016995	CDS	cold shock protein associated with 30S ribosomal subunit	raiA	1	865.61	1045.16	928.29	2942.55	4284.53	2846.5	946.353	3357.86	9.88624	11.7133	3.54821	1.82709
ABF-0016997	CDS	predicted lipoprotein	yfiO	0.0532238	3877.74	3855.7	3529.68	3532.7	3317.48	3354.92	3754.37	3401.7	11.8744	11.732	0.906063	-0.142316
ABF-0016998	CDS	23S rRNA pseudouridine synthase	rluD	0.999343	1247.55	1145.03	1234.89	775.98	770.61	795.59	1209.16	780.727	10.2398	9.60867	0.645679	-0.631112
ABF-0017000	CDS	conserved protein	yfiH	0.0929576	315.19	322.885	329.58	338.285	319.45	319.655	322.552	325.797	8.33339	8.34783	1.01006	0.0144416
ABF-0017001	CDS	ClpB protein	clpB	0.0744891	1617.12	1502.09	1620.46	1692.23	1677.31	1692.45	1579.89	1687.33	10.6256	10.7205	1.06801	0.0949195
ABF-0017006	CDS	Hypothetical amino-acid ABC transporter ATP-binding protein yhdZ	yhdZ	1	91.885	73.565	76.1	325.37	312.015	345.425	80.5167	327.603	6.33122	8.35581	4.06876	2.02459
ABF-0017007	CDS	membrane component of an ABC superfamily predicted amino-acid transporter	yhdY	1	62.81	79.065	67.28	249.755	284.695	417.315	69.7183	317.255	6.12347	8.3095	4.55052	2.18603
ABF-0017008	CDS	Putative transport system permease protein	yhdX	1	88.72	98.79	87.17	491.04	534.85	734.68	91.56	586.857	6.51665	9.19686	6.40953	2.68022
ABF-0017010	CDS	Amino acid ABC transporter, periplasmic amino acid-binding protein	yhdW	1	172.3	179.245	158	3409.86	3609.28	4522.56	169.848	3847.23	7.4081	11.9096	22.651	4.5015
ABF-0017011	CDS	CTP synthase		0.222206	160.165	150.8	172.395	232.695	180.33	155.485	161.12	189.503	7.33199	7.56608	1.17616	0.234088
ABF-0017012	CDS	predicted transporter subunit: membrane component of ABC superfamily	yecS	0.0952384	739.32	712.36	720.43	689.33	671.885	710.635	724.037	690.617	9.49992	9.43174	0.953842	-0.0681776
ABF-0017013	CDS	cystine transporter subunit; periplasmic-binding component of ABC superfamily	fliY	0.915253	1637.99	1626.8	1588.93	2252.72	2254	2170.91	1617.9	2225.88	10.6599	11.1202	1.37578	0.460248
ABF-0017015	CDS	Endonuclease/Exonuclease/phosphatase family protein		1	105.275	102.61	111.295	357.87	346.885	427.53	106.393	377.428	6.73326	8.56006	3.54748	1.82679
ABF-0017016	CDS	Short chain oxidoreductase		0.44744	77.56	72.24	80.03	92.98	111.165	84.44	76.61	96.195	6.25946	6.58789	1.25565	0.328429
ABF-0017018	CDS	Hypothetical transcriptional regulator ycjZ		0.204177	78.32	80.44	84.97	63.69	72.69	69.58	81.2433	68.6533	6.34418	6.10126	0.845033	-0.24292
ABF-0017019	CDS	Transcriptional regulator		0.997803	71.99	74.25	72.62	106.28	133.4	94.98	72.9533	111.553	6.1889	6.80159	1.52911	0.612688
ABF-0017020	CDS	Short-chain alcohol dehydrogenase		0.99998	415.55	390.22	361.28	659.59	599.77	674.92	389.017	644.76	8.60369	9.33262	1.65741	0.72893
ABF-0017021	CDS	predicted oxidoreductase, Zn-dependent and NAD(P)-binding	yahK	1	612.53	548.37	609.38	1087.74	1035.59	1148.53	590.093	1090.62	9.2048	10.0909	1.84822	0.886133
ABF-0017024	CDS	Integrase		1	748.37	700.42	799.13	365.57	387.23	418.57	749.307	390.457	9.54941	8.60902	0.521091	-0.940394
ABF-0017025	CDS	hypothetical protein		1	430.62	323.27	364.44	83.66	107.14	99.35	372.777	96.7167	8.54217	6.59569	0.259449	-1.94648
ABF-0017026	CDS	Putative DNA binding protein		1	270.73	229.81	288.36	132.52	103.79	93.19	262.967	109.833	8.03874	6.77917	0.41767	-1.25956
ABF-0017028	CDS	hypothetical protein		1	323.36	372.3	316.14	81.3	103.94	88.18	337.267	91.14	8.39775	6.51001	0.270231	-1.88773
ABF-0017029	CDS	DNA primase		1	350.62	365.005	361.5	153.37	186.835	193.685	359.042	177.963	8.48801	7.47544	0.495662	-1.01257
ABF-0017034	CDS	Prophage Clp protease-like protein		0.780922	735.895	723.03	831.28	523.43	560.56	679.6	763.402	587.863	9.5763	9.19934	0.770058	-0.376962
ABF-0017036	CDS	probable tail length tape measure protein		0.996913	480.435	470.585	489.49	308.19	304.72	359.18	480.17	324.03	8.9074	8.33998	0.674824	-0.567418
ABF-0017037	CDS	global DNA-binding transcriptional dual regulator	fis	1	7123.22	6806.03	5932.96	3236.11	3701.22	3318.63	6620.74	3418.65	12.6928	11.7392	0.516355	-0.953564
ABF-0017038	CDS	tRNA-dihydrouridine synthase B	dusB	1	1624.88	1327.31	1209.63	717.29	740.35	596.37	1387.27	684.67	10.438	9.41926	0.493536	-1.01877
ABF-0017042	CDS	methylase for 50S ribosomal subunit protein L11	prmA	0.726043	317.83	223.05	245.1	191.15	202.62	209.61	261.993	201.127	8.03339	7.65196	0.767679	-0.381426
ABF-0017043	CDS	pantothenate:sodium symporter	panF	0.969139	286.39	274.97	271.65	205.18	181.83	209.77	277.67	198.927	8.11723	7.63609	0.716414	-0.481135
ABF-0017044	CDS	putative membrane protein	yhdT	0.300492	441.405	502.75	548.375	530.07	616.42	617.93	497.51	588.14	8.95858	9.20002	1.18217	0.241434
ABF-0017046	CDS	acetyl-CoA carboxylase, biotin carboxylase subunit	accC	1	1444.31	1489.07	1278.72	800.75	675.26	682.61	1404.03	719.54	10.4554	9.49093	0.512481	-0.96443
ABF-0017048	CDS	glutaredoxin 2 (Grx2)	grxB	0.117134	1819.18	1913.39	1894.96	2205.22	2254.7	1957.59	1875.84	2139.17	10.8733	11.0628	1.14038	0.189512
ABF-0017049	CDS	predicted drug efflux system	mdtH	1	149.51	160.94	134.77	274.17	274.26	254.235	148.407	267.555	7.21341	8.06369	1.80285	0.85028
ABF-0017052	CDS	ribosomal-protein-S5-alanine N-acetyltransferase	rimJ	0.393094	903.65	827.92	857.4	670.13	618.44	861.14	862.99	716.57	9.7532	9.48496	0.830334	-0.268236
ABF-0017053	CDS	hypothetical protein	yceH	0.201115	309.53	280.33	264.7	316.3	361.28	299.53	284.853	325.703	8.15408	8.34741	1.14341	0.193339
ABF-0017057	CDS	predicted inner membrane protein	mviN	0.206807	220.605	204.21	192.17	178.46	181.585	174.7	205.662	178.248	7.68413	7.47774	0.866707	-0.206384
ABF-0017058	CDS	arginyl-tRNA synthetase	argS	0.975078	2352.68	2217.5	2152.57	1600.03	1386.38	1740.83	2240.92	1575.75	11.1299	10.6218	0.703171	-0.508053
ABF-0017061	CDS	predicted metal-binding enzyme	yecM	1	649.24	701.7	752.79	337.13	371.08	392.28	701.243	366.83	9.45377	8.51897	0.523114	-0.934804
ABF-0017062	CDS	copper homeostasis protein	cutC	0.99999	420.135	318.68	357.35	635.915	524.055	681.645	365.388	613.872	8.51329	9.26179	1.68005	0.748507
ABF-0017063	CDS	hypothetical protein		1	596.5	635.5	633.4	2758.33	2803.78	2318.11	621.8	2626.74	9.28031	11.3591	4.22441	2.07875
ABF-0017064	CDS	tRNA methyltransferase, S-adenosyl-L-methionine-dependent methyltransferase	cmoB	0.998177	397.07	373.32	366.81	243.42	259.44	252.44	379.067	251.767	8.56631	7.97594	0.664175	-0.590364
ABF-0017065	CDS	tRNA methyltransferase, S-adenosyl-L-methionine-dependent methyltransferase	cmoA	0.983955	499.085	453.535	460.835	334.935	332.22	325.255	471.152	330.803	8.88005	8.36983	0.702116	-0.510218
ABF-0017066	CDS	predicted inner membrane protein	yecN	1	1004.37	683.33	916.66	2321.55	2840.7	1924.29	868.12	2362.18	9.76175	11.2059	2.72103	1.44415
ABF-0017068	CDS	hypothetical protein		0.248523	185.59	161.17	216.78	253.77	223.75	182.45	187.847	219.99	7.55341	7.78129	1.17111	0.227882
ABF-0017069	CDS	hypothetical protein	yecE	0.144959	277.675	297.08	283.555	257.615	355.515	344.78	286.103	319.303	8.16039	8.31878	1.11604	0.158391
ABF-0017070	CDS	hypothetical protein		0.99999	255.42	198.635	213.915	101.625	137.135	163.005	222.657	133.922	7.79868	7.06525	0.601472	-0.733431
ABF-0017071	CDS	aspartyl-tRNA synthetase	aspS	0.999332	2365.24	2604.88	2696.09	1692.91	1601.98	1608.01	2555.4	1634.3	11.3193	10.6745	0.639547	-0.644878
ABF-0017073	CDS	dATP pyrophosphohydrolase	nudB	0.999999	2593.03	2344.66	2702.05	1570.92	1358.18	1357.35	2546.58	1428.82	11.3143	10.4806	0.561073	-0.83374
ABF-0017074	CDS	conserved protein	yebC	0.338115	1234.89	1265.63	1168.02	1058.44	1093.07	891.18	1222.85	1014.23	10.256	9.98617	0.829401	-0.269859
ABF-0017075	CDS	component of RuvABC resolvasome, endonuclease	ruvC	1	416.89	434.935	383.29	110.365	129.145	139.925	411.705	126.478	8.68547	6.98275	0.307206	-1.70272
ABF-0017078	CDS	HoxN/HupN/NixA family nickel/cobalt transporter		1	240.29	193.22	177.705	1372.73	1273.35	1474.82	203.738	1373.63	7.67057	10.4238	6.74214	2.75321
ABF-0017080	CDS	component of RuvABC resolvasome, regulatory subunit	ruvA	0.0950086	429.855	456.63	385.1	431.41	470.29	400.075	423.862	433.925	8.72745	8.7613	1.02374	0.0338522
ABF-0017081	CDS	ATP-dependent DNA helicase, component of RuvABC resolvasome	ruvB	0.182422	347.77	355.01	347	312.76	345.24	274.01	349.927	310.67	8.45091	8.27924	0.887815	-0.17167
ABF-0017082	CDS	high-affinity zinc transport system membrane protein	znuB	1	448.635	462.55	430.555	109.285	149.59	148.04	447.247	135.638	8.80493	7.08362	0.303274	-1.72131
ABF-0017083	CDS	high-affinity zinc transport system ATP-binding protein	znuC	1	688.13	631.57	614.375	189.505	217.08	206.3	644.692	204.295	9.33247	7.67451	0.316888	-1.65796
ABF-0017084	CDS	Zinc ABC transporter, periplasmic-binding protein ZnuA	znuA	1	828.5	836.22	884.48	173.57	213.06	208.22	849.733	198.283	9.73087	7.63142	0.233348	-2.09945
ABF-0017085	CDS	predicted peptidase	yebA	0.993819	1189.03	1150.9	1066.9	765.22	784.68	770.35	1135.61	773.417	10.1493	9.5951	0.681058	-0.55415
ABF-0017090	CDS	hypothetical protein		0.990618	76.52	67.51	73.24	122.09	83.4	115.92	72.4233	107.137	6.17838	6.74331	1.47931	0.564926
ABF-0017091	CDS	hypothetical protein		0.0906655	84.87	76.13	73.6	59.24	78.42	75.45	78.2	71.0367	6.2891	6.15049	0.908397	-0.138605
ABF-0017092	CDS	superoxide dismutase, Cu, Zn		1	121.285	133.185	131.095	845.865	805.19	612.71	128.522	754.588	7.00587	9.55955	5.87129	2.55368
ABF-0017094	CDS	hypothetical protein		0.0544723	61.35	66.21	68.73	61.61	84.39	59.54	65.43	68.5133	6.03188	6.09831	1.04712	0.0664325
ABF-0017095	CDS	hypothetical protein		1	752.225	648.21	651.975	1321.42	1709.1	1276.76	684.137	1435.76	9.41814	10.4876	2.09865	1.06946
ABF-0017097	CDS	Methyl-accepting chemotaxis protein		0.631283	337.36	385.25	398.05	291.91	273	321.46	373.553	295.457	8.54517	8.2068	0.790936	-0.338368
ABF-0017098	CDS	Putative integral membrane protein	sgaT	0.999832	109.05	115.61	122.26	72.95	81.12	63.41	115.64	72.4933	6.8535	6.17978	0.626888	-0.67372
ABF-0017101	CDS	Phenolic acid decarboxylase		0.684897	207.695	179.045	177.605	136.065	149.36	153.775	188.115	146.4	7.55547	7.19377	0.778247	-0.361699
ABF-0017103	CDS	Transcriptional regulator, LysR family		0.0575525	63.215	64.85	65.115	59.72	62.045	60.79	64.3933	60.8517	6.00884	5.92722	0.944999	-0.0816146
ABF-0017104	CDS	Transcriptional regulator		0.0858547	129.81	133.93	119.88	143.7	128.67	132.33	127.873	134.9	6.99857	7.07575	1.05495	0.0771749
ABF-0017106	CDS	Putative ABC transporter of substrate X, ATP-binding subunit		0.155576	52.15	45.65	46.385	58.86	62.765	49.185	48.0617	56.9367	5.58681	5.83129	1.18466	0.244471
ABF-0017107	CDS	ABC transporter permease		0.270189	59.34	52.765	53.93	77.99	69.89	55.885	55.345	67.9217	5.79038	6.0858	1.22724	0.295419
ABF-0017108	CDS	Putative ABC transporter of substrate X, permease subunit II		0.999999	118.89	80.9	89.77	208.55	156.72	143.05	96.52	169.44	6.59276	7.40463	1.75549	0.811875
ABF-0017109	CDS	Possible ABC transporter, periplasmic substrate X binding protein precursor		0.0467523	50.32	49.7	47.29	52.58	52.34	49.76	49.1033	51.56	5.61775	5.68818	1.05003	0.0704313
ABF-0017111	CDS	Glycerophosphoryl diester phosphodiesterase		0.55916	77.16	67.15	65.91	73.58	92.85	103.61	70.0733	90.0133	6.13079	6.49207	1.28456	0.361273
ABF-0017112	CDS	Myo-inositol-1(or 4)-monophosphatase		0.656104	104.93	110.51	101.67	161.89	134.67	114.35	105.703	136.97	6.72388	7.09772	1.2958	0.373839
ABF-0017115	CDS	Glucose-methanol-choline (GMC) oxidoreductase:NAD binding site		0.998976	106.01	107.52	107.34	163.5	158.1	170.69	106.957	164.097	6.74088	7.3584	1.53424	0.61752
ABF-0017116	CDS	hypothetical protein		0.999767	338.61	369.43	349.25	607.75	492.98	571.5	352.43	557.41	8.46119	9.1226	1.58162	0.661402
ABF-0017117	CDS	putative virulence factor	srfC	0.0910214	520.55	545.26	496.67	551.35	532.02	473.74	520.827	519.037	9.02466	9.01969	0.996563	-0.00496686
ABF-0017118	CDS	SrfB	srfB	0.989467	516.65	511.585	512.63	358.67	347.775	363.92	513.622	356.788	9.00456	8.47892	0.694652	-0.525638
ABF-0017119	CDS	putative virulence factor	srfA	0.474775	492.16	483.22	464.87	437.73	371.75	366.07	480.083	391.85	8.90714	8.61416	0.816212	-0.292983
ABF-0017122	CDS	NAD(P)H:quinone oxidoreductase	ytfG	1	168.455	176.16	136.2	378.025	410.99	305.95	160.272	364.988	7.32438	8.51171	2.27731	1.18733
ABF-0017123	CDS	Secreted protease C precursor	prtG	1	1196.88	1399.34	1363.82	303.575	271.715	335.63	1320.01	303.64	10.3663	8.24622	0.230028	-2.12012
ABF-0017125	CDS	Alkaline proteinase inhibitor precursor	inh	1	335.775	437.255	456.795	150.555	125.17	150.185	409.942	141.97	8.67927	7.14944	0.346318	-1.52983
ABF-0017126	CDS	Alkaline protease secretion ATP-binding protein aprD	prtD	1	832.87	1006.31	878.54	244.24	245.19	223.89	905.907	237.773	9.82322	7.89344	0.26247	-1.92978
ABF-0017127	CDS	Proteases secretion protein prtE	prtE	1	695.355	828.24	706.27	169.075	186.825	159.91	743.288	171.937	9.53778	7.42573	0.231319	-2.11204
ABF-0017128	CDS	outer membrane exporter of proteases	prtF	1	462.75	474.6	453.63	88.44	95.91	88.69	463.66	91.0133	8.85692	6.50801	0.196293	-2.34892
ABF-0017130	CDS	Starvation sensing protein rspA	rspA	0.0677664	56.5	61.42	61.76	53.18	57.66	53.48	59.8933	54.7733	5.90432	5.7754	0.914515	-0.128922
ABF-0017131	CDS	Starvation sensing protein rspB	rspB	0.0571476	80.505	70.32	71.26	73.2	71.905	70.015	74.0283	71.7067	6.21001	6.16404	0.968638	-0.0459703
ABF-0017133	CDS	hypothetical protein		0.0458228	45.65	52.58	53.93	50.5	59.95	48.13	50.72	52.86	5.66448	5.7241	1.04219	0.0596217
ABF-0017135	CDS	Transporter, MFS superfamily	ydfJ	0.549145	50.2	51.73	52.9	60.87	66.7	71.63	51.61	66.4	5.68958	6.05311	1.28657	0.363533
ABF-0017136	CDS	Putative D-mannonate oxidoreductase	ydfI	0.0951936	42.79	39.13	41.165	48.555	46.38	46.565	41.0283	47.1667	5.35855	5.5597	1.14961	0.201147
ABF-0017137	CDS	Transcriptional regulator, GntR family	ydfH	0.997953	466.01	397.695	408.005	258.795	293.115	294.845	423.903	282.252	8.72759	8.14084	0.66584	-0.586753
ABF-0017138	CDS	Urocanate hydratase	hutU	0.973832	60.475	59.265	58.745	78.925	78.93	98.12	59.495	85.325	5.8947	6.4149	1.43415	0.5202
ABF-0017139	CDS	Histidine ammonia-lyase	hutH	0.0866036	41	41.38	40.89	46.17	47.6	46.98	41.09	46.9167	5.36072	5.55203	1.1418	0.191313
ABF-0017140	CDS	Urea carboxylase-related ABC transporter, ATPase protein	tauB	0.557048	54.05	44.79	42.12	71.02	57.08	53.94	46.9867	60.68	5.55418	5.92315	1.29143	0.36897
ABF-0017141	CDS	Urea carboxylase-related ABC transporter, permease protein		0.99942	48.17	45.95	52.33	72.87	76.27	80.54	48.8167	76.56	5.6093	6.25852	1.56832	0.649217
ABF-0017142	CDS	Urea carboxylase-related ABC transporter, periplasmic substrate-binding protein		0.35822	43.305	40.705	43.85	53.165	52.245	54.66	42.62	53.3567	5.41346	5.7376	1.25192	0.324138
ABF-0017147	CDS	hypothetical protein		0.852714	1552.94	1569.76	1365.14	1272.94	1009.52	1080.03	1495.95	1120.83	10.5468	10.1304	0.749245	-0.416491
ABF-0017149	CDS	Histidine utilization repressor	yhfR	0.101772	127.18	138.31	134.375	162.67	141.565	129.625	133.288	144.62	7.05841	7.17612	1.08502	0.117717
ABF-0017150	CDS	Histidine ammonia-lyase		0.173026	38.525	39.365	41.725	46.535	47.335	49.575	39.8717	47.815	5.31729	5.57939	1.19922	0.262099
ABF-0017151	CDS	ATP-binding component of histidine transport		0.85976	50.775	45.04	51.125	65.21	63.27	71.215	48.98	66.565	5.61412	6.05669	1.35902	0.442571
ABF-0017152	CDS	Octopine transport system permease protein occM		0.453792	40.55	39.225	42.755	48.635	49.405	58.64	40.8433	52.2267	5.35203	5.70671	1.27871	0.354686
ABF-0017153	CDS	Octopine transport system permease protein occQ		0.108562	39.57	43.61	40.22	47.33	48.57	47.25	41.1333	47.7167	5.36224	5.57642	1.16005	0.214185
ABF-0017154	CDS	ABC transporter, periplasmic binding-protein		1	45.53	42.53	47.62	94.4	73.525	83.54	45.2267	83.8217	5.4991	6.38925	1.85337	0.89015
ABF-0017155	CDS	hypothetical protein	ydjR	0.491674	44.15	48.29	48.49	60.94	64.91	54.35	46.9767	60.0667	5.55387	5.90849	1.27865	0.35462
ABF-0017156	CDS	Formiminoglutamic iminohydrolase		0.0420449	47.995	49.45	48.38	51.46	50.515	47.53	48.6083	49.835	5.60313	5.63909	1.02524	0.0359557
ABF-0017157	CDS	Imidazolonepropionase		0.146212	40.955	43.275	43.01	44.915	50.085	56.085	42.4133	50.3617	5.40645	5.65425	1.1874	0.247808
ABF-0017158	CDS	N-formylglutamate deformylase		0.105941	45.44	55.17	49.115	58.52	53.415	59.315	49.9083	57.0833	5.64121	5.835	1.14376	0.193789
ABF-0017160	CDS	bifunctional 5,10-methylene-tetrahydrofolate dehydrogenase/5,10-methylene-tetrahydrofolate cyclohydrolase	folD	0.0873217	709.405	683.605	618.855	684.22	634.105	672.69	670.622	663.672	9.38936	9.37433	0.989636	-0.0150294
ABF-0017161	CDS	predicted RNA-binding protein	ybcJ	0.546906	541.86	515.9	474.9	479.25	439.11	326.5	510.887	414.953	8.99686	8.69681	0.812222	-0.300054
ABF-0017162	CDS	cysteinyl-tRNA synthetase	cysS	0.111537	988.22	1020.7	1021.16	901.61	915.72	957.96	1010.03	925.097	9.98018	9.85346	0.915913	-0.126717
ABF-0017163	CDS	putative membrane protein		1	481.44	535.62	452.34	3805	4279.05	3372.05	489.8	3818.7	8.93605	11.8989	7.79645	2.96282
ABF-0017165	CDS	peptidyl-prolyl cis-trans isomerase B (rotamase B)	ppiB	0.0485873	4515.92	4735.51	3877.63	5379.28	4852.26	4464.48	4376.35	4898.67	12.0955	12.2582	1.11935	0.162662
ABF-0017166	CDS	UDP-2,3-diacylglucosamine pyrophosphatase	lpxH	0.999988	150.32	152.345	159.955	98.785	103.28	75.56	154.207	92.5417	7.26872	6.53203	0.600115	-0.73669
ABF-0017168	CDS	N5-carboxyaminoimidazole ribonucleotide mutase	purE	1	485.37	423	417.81	232.85	234.85	238.33	442.06	235.343	8.7881	7.87862	0.532379	-0.909475
ABF-0017169	CDS	N5-carboxyaminoimidazole ribonucleotide synthase	purK	1	382.095	412.115	366.38	176.295	155.185	189.335	386.863	173.605	8.59568	7.43966	0.44875	-1.15602
ABF-0017172	CDS	predicted serine transporter	sdaC	1	329.41	336.685	341.085	96.81	106.685	126.345	335.727	109.947	8.39114	6.78066	0.327489	-1.61048
ABF-0017173	CDS	L-serine deaminase II	sdaB	0.0635135	55.33	53.95	56.35	53.09	50.9	47.68	55.21	50.5567	5.78686	5.65983	0.915716	-0.127028
ABF-0017175	CDS	Putative DNA-binding protein		1	145.9	144.035	119.375	640.015	541.72	619.175	136.437	600.303	7.09209	9.22955	4.39987	2.13746
ABF-0017176	CDS	hypothetical protein		1	417.85	622.59	636.33	7697.29	9105.46	7055.24	558.923	7952.66	9.12651	12.9572	14.2285	3.83072
ABF-0017179	CDS	phosphate ABC transporter, ATP-binding protein	pstB	0.257388	250.91	253.415	237.435	199.175	199.985	236.465	247.253	211.875	7.94985	7.72707	0.856915	-0.222777
ABF-0017180	CDS	phosphate ABC transporter, permease component	pstA	0.135631	151.67	128.47	134.55	171.48	154.12	137.77	138.23	154.457	7.11093	7.27106	1.11739	0.160131
ABF-0017181	CDS	phosphate ABC transporter, permease component	pstC	0.205767	138.23	147.1	137.36	183.46	151.29	156.14	140.897	163.63	7.13849	7.35429	1.16135	0.2158
ABF-0017182	CDS	polyphosphate kinase, component of RNA degradosome	ppk	0.0662996	1358.48	1412.2	1371.27	1292.26	1381.53	1460.9	1380.65	1378.23	10.4311	10.4286	0.998247	-0.00253097
ABF-0017183	CDS	Exopolyphosphatase	ppx	0.0913392	541.285	544.29	476.095	529.27	491.515	524.325	520.557	515.037	9.02391	9.00853	0.989396	-0.0153801
ABF-0017184	CDS	hypothetical protein		1	715.48	583.33	640.995	1683.95	1481.47	1340.47	646.602	1501.96	9.33673	10.5526	2.32286	1.2159
ABF-0017185	CDS	Hypothetical Zinc-finger containing protein	ybiI	0.0649318	55.985	68.23	74.835	57.485	61.445	64.79	66.35	61.24	6.05202	5.9364	0.922984	-0.115622
ABF-0017186	CDS	Universal stress protein G	ybdQ	1	395.2	405.075	459.235	880.22	763.74	680.18	419.837	774.713	8.71368	9.59752	1.84527	0.883834
ABF-0017187	CDS	hypothetical protein	yneG	0.999878	152.26	165.33	163.17	94.34	121.96	86.12	160.253	100.807	7.32421	6.65545	0.629046	-0.668763
ABF-0017188	CDS	Isochorismatase		0.347002	148.97	170.845	155.34	143.96	131.865	118.03	158.385	131.285	7.30729	7.03656	0.828898	-0.270734
ABF-0017189	CDS	Putative carrier/transport protein	yccA	0.0500476	3427.55	3642.72	3325.5	4053.13	3575.02	3788.13	3465.26	3805.43	11.7587	11.8938	1.09817	0.135096
ABF-0017190	CDS	sulfur transfer protein	yccK	0.136217	376.6	367.47	359.775	365.205	429.42	418.015	367.948	404.213	8.52336	8.65897	1.09856	0.135614
ABF-0017191	CDS	acylphosphatase	yccX	0.72056	143.585	121.82	104.13	204.755	167.855	115.11	123.178	162.573	6.9446	7.34495	1.31982	0.400342
ABF-0017193	CDS	DNA-binding protein, hemimethylated	hspQ	0.999972	401.53	333.04	413.87	679.61	638.03	569.66	382.813	629.1	8.5805	9.29715	1.64336	0.716648
ABF-0017195	CDS	predicted CoA-binding protein with NAD(P)-binding Rossmann-fold domain	yccU	0.840186	244.025	277.775	251.03	381.37	281.5	364.175	257.61	342.348	8.00904	8.41932	1.32894	0.410276
ABF-0017199	CDS	hypothetical protein		0.428389	562.84	618.28	690.065	438.535	500.74	602.625	623.728	513.967	9.28477	9.00553	0.824023	-0.279243
ABF-0017201	CDS	HEAT repeat protein		0.999975	108.845	106.48	122.16	72.41	62.31	68.085	112.495	67.6017	6.81372	6.07899	0.60093	-0.73473
ABF-0017202	CDS	Phage integrase		1	1900.11	2069.05	2291.51	1053.05	966.96	1123.98	2086.89	1048	11.0271	10.0334	0.502181	-0.99372
ABF-0017204	CDS	Integrase		0.225925	81.82	80.01	95.44	77.45	65.06	73.41	85.7567	71.9733	6.42218	6.16939	0.839274	-0.252786
ABF-0017205	CDS	DNA repair protein RadC	yfjY	0.0865827	42.13	37.98	39.46	45.8	43.05	47.95	39.8567	45.6	5.31675	5.51096	1.1441	0.194213
ABF-0017206	CDS	hypothetical protein		0.053807	67.34	76.68	64.07	79.03	64.07	60.95	69.3633	68.0167	6.1161	6.08782	0.980585	-0.0282849
ABF-0017209	CDS	Putative antitoxin of gyrase inhibiting toxin-antitoxin system		0.256797	264.53	290.37	328.83	262.41	274.58	220.05	294.577	252.347	8.2025	7.97926	0.856642	-0.223236
ABF-0017210	CDS	Putative toxin of gyrase inhibiting toxin-antitoxin system		0.999765	970.375	875.475	953.95	614.46	550.205	608.19	933.267	590.952	9.86615	9.2069	0.633208	-0.659249
ABF-0017211	CDS	hypothetical protein		0.999999	767.855	747.795	789.685	440.525	425.42	455.485	768.445	440.477	9.5858	8.78292	0.573205	-0.802876
ABF-0017213	CDS	hypothetical protein		0.0632928	48.195	50.835	48.08	50.02	62.08	49.855	49.0367	53.985	5.61579	5.75449	1.10091	0.138698
ABF-0017215	CDS	hypothetical protein		0.0418489	53.28	43.64	40.2	40.95	45.685	56.225	45.7067	47.62	5.51433	5.5735	1.04186	0.059163
ABF-0017216	CDS	Plasmid replication initiator protein		0.0558255	38.37	42.9	42.92	48.59	47.68	40.29	41.3967	45.52	5.37144	5.50843	1.09961	0.136986
ABF-0017218	CDS	hypothetical protein		0.874943	53.62	40.85	48.49	75.13	62.55	57.64	47.6533	65.1067	5.57451	6.02473	1.36626	0.450228
ABF-0017219	CDS	Type IV secretory pathway, protease TraF		0.979711	42.945	38.055	38.71	57.77	66.25	50.25	39.9033	58.09	5.31844	5.86022	1.45577	0.541781
ABF-0017220	CDS	VirD2 components relaxase		0.208198	45.345	50.615	50.795	59.9	58.12	58.245	48.9183	58.755	5.6123	5.87664	1.20108	0.264336
ABF-0017221	CDS	Prophage P4 integrase		0.989792	91.31	120.28	107.18	98.13	263.955	138.64	106.257	166.908	6.73141	7.38291	1.5708	0.651503
ABF-0017222	CDS	hypothetical protein		1	1472.05	1297.24	1622.37	655.42	662.55	721.92	1463.89	679.963	10.5156	9.40931	0.464492	-1.10628
ABF-0017223	CDS	hypothetical protein		0.999989	1524.22	1640.59	1794.75	839.28	960.26	1162.46	1653.19	987.333	10.691	9.94739	0.59723	-0.74364
ABF-0017226	CDS	Uknown		1	173.745	161.43	179.365	78.975	89.365	88.85	171.513	85.73	7.42218	6.42173	0.499845	-1.00045
ABF-0017227	CDS	bacteriophage protein		0.999949	100.045	89.79	91.585	57.965	55.36	57.57	93.8067	56.965	6.55162	5.832	0.60726	-0.719615
ABF-0017228	CDS	hypothetical protein		0.110945	256.295	216.49	267.85	260.865	195.72	237.01	246.878	231.198	7.94766	7.85299	0.936487	-0.0946692
ABF-0017229	CDS	Possible ATPase involved in DNA repair		1	964.53	952.59	1067.15	499.2	542.67	542.55	994.757	528.14	9.9582	9.04478	0.530924	-0.913423
ABF-0017230	CDS	hypothetical protein		1	1433.5	1414.18	1668.72	608.09	641.49	761.29	1505.47	670.29	10.556	9.38864	0.445237	-1.16735
ABF-0017231	CDS	hypothetical protein		1	1580.76	1547.74	1798.66	746.98	754.77	883.01	1642.39	794.92	10.6816	9.63467	0.484003	-1.04691
ABF-0017233	CDS	VirD2 components relaxase		0.278776	52.26	65.15	63.42	56.39	36.77	56.58	60.2767	49.9133	5.91353	5.64135	0.828071	-0.272174
ABF-0017234	CDS	hypothetical protein		1	1003.03	862.74	1001.38	1705.25	1775.5	1940.74	955.717	1807.16	9.90044	10.8195	1.8909	0.919072
ABF-0017236	CDS	putative transposase		0.0981066	371.145	410.225	381.685	346.945	442.325	341.635	387.685	376.968	8.59874	8.5583	0.972357	-0.0404416
ABF-0017238	CDS	hypothetical protein		0.999993	134.485	134.415	168.535	92.23	83.725	80.335	145.812	85.43	7.18796	6.41667	0.585893	-0.771291
ABF-0017240	CDS	Putative regulator for maltose metabolism		0.201815	131.765	142.28	122.755	152.94	172.2	135.625	132.267	153.588	7.04731	7.26292	1.1612	0.215619
ABF-0017241	CDS	Transcription regulator		0.0583013	78.53	79.635	81.69	82.535	73.875	85.405	79.9517	80.605	6.32106	6.3328	1.00817	0.0117412
ABF-0017242	CDS	Probable lipoprotein precursor		1	57.465	61.275	57.04	141.265	172.385	91.95	58.5933	135.2	5.87266	7.07895	2.30743	1.20629
ABF-0017243	CDS	TRAG protein		0.489399	40.63	40.11	44.61	50.74	53.79	55.99	41.7833	53.5067	5.38486	5.74165	1.28057	0.356791
ABF-0017244	CDS	hypothetical protein		0.176291	37.34	38.39	39.61	43.29	45.485	50.2	38.4467	46.325	5.26479	5.53372	1.20492	0.268932
ABF-0017245	CDS	Conjugative transfer protein TrbB		0.298961	36.745	39.61	38.96	46.495	49.365	47.435	38.4383	47.765	5.26447	5.57788	1.24264	0.313408
ABF-0017246	CDS	Conjugative transfer protein TrbC		1	43.11	46.29	47.62	79.44	106.69	65.87	45.6733	84	5.51328	6.39232	1.83915	0.879037
ABF-0017247	CDS	Conjugative transfer protein TrbD		1	44.44	42.79	49.64	88.12	107.85	65.21	45.6233	87.06	5.5117	6.44394	1.90823	0.932238
ABF-0017248	CDS	Conjugative transfer protein TrbE		0.412074	42.36	39.11	42.92	54.15	53.22	50.01	41.4633	52.46	5.37376	5.71315	1.26521	0.339382
ABF-0017249	CDS	Conjugative transfer protein TrbJ		0.081238	42.3	41.84	40.78	52.17	44.53	45.42	41.64	47.3733	5.3799	5.566	1.13769	0.186105
ABF-0017250	CDS	Conjugative transfer protein TrbL		1	58.44	54.2	57.79	132.52	156.72	128.89	56.81	139.377	5.82807	7.12285	2.45338	1.29477
ABF-0017251	CDS	Conjugative transfer protein TrbF		0.439285	40.98	42.585	44.165	51.07	66.72	46.335	42.5767	54.7083	5.41199	5.77369	1.28494	0.361698
ABF-0017252	CDS	Conjugative transfer protein TrbG		0.0869261	48	44.56	53.62	51.92	56.43	56.43	48.7267	54.9267	5.60664	5.77943	1.12724	0.172795
ABF-0017253	CDS	Conjugative transfer protein TrbI		0.440345	53.13	54.66	50.63	66.31	65.56	67.82	52.8067	66.5633	5.72265	6.05666	1.26051	0.334008
ABF-0017254	CDS	Plasmid stabilization system protein		0.773458	556.57	732.135	649.775	508.305	455.85	519.695	646.16	494.617	9.33575	8.95017	0.765471	-0.385581
ABF-0017256	CDS	DNA-damage-inducible protein J		0.186572	684.215	669.79	666.375	591.385	533.955	655.125	673.46	593.488	9.39545	9.21308	0.881253	-0.182373
ABF-0017257	CDS	hypothetical protein		0.065461	3251.02	2925.7	2929.33	2608.39	2660.14	2971.92	3035.35	2746.82	11.5676	11.4235	0.904942	-0.144102
ABF-0017258	CDS	hypothetical protein		0.12721	1437.67	1226.54	1324.44	1059.03	1170.22	1338.49	1329.55	1189.24	10.3767	10.2158	0.894473	-0.16089
ABF-0017259	CDS	DNA-binding protein H-NS		0.068632	3524.79	3152.74	3194.18	3136.99	2978.57	2721.55	3290.57	2945.7	11.6841	11.5244	0.895195	-0.159725
ABF-0017260	CDS	hypothetical protein		0.999985	227.665	210.12	253.855	117.44	119.475	185.83	230.547	140.915	7.84891	7.13868	0.611221	-0.710234
ABF-0017261	CDS	MunI regulatory protein		0.997303	295.69	369.17	363.13	592.94	450.82	491.44	342.663	511.733	8.42065	8.99925	1.4934	0.5786
ABF-0017263	CDS	MunI regulatory protein		0.0707955	110.91	102.19	114.75	122.59	93.9	104.6	109.283	107.03	6.77193	6.74187	0.979381	-0.0300582
ABF-0017264	CDS	Transcriptional regulator		0.0663027	67.16	47.53	51.69	44.73	59.76	46.48	55.46	50.3233	5.79338	5.65316	0.907381	-0.14022
ABF-0017265	CDS	putative cytoplasmic protein		0.0481286	61.74	53.56	60.37	48.7	58.16	64.795	58.5567	57.2183	5.87176	5.83841	0.977145	-0.033356
ABF-0017266	CDS	hypothetical protein		0.999351	1703.32	1635.42	1634.92	916.235	1106.91	1198.04	1657.89	1073.73	10.6951	10.0684	0.64765	-0.626714
ABF-0017267	CDS	Rhs-family protein		1	298.96	319.325	277.875	57.4	62.815	61.56	298.72	60.5917	8.22265	5.92105	0.202838	-2.3016
ABF-0017268	CDS	hypothetical protein		1	459.89	397.53	479.72	65.47	54.2	69.41	445.713	63.0267	8.79997	5.97789	0.141406	-2.82208
ABF-0017269	CDS	Putative Rhs accessory genetic element		1	579.68	514.66	511.46	61.69	59.25	71.13	535.267	64.0233	9.06411	6.00053	0.11961	-3.06359
ABF-0017270	CDS	Hcp	hcpA	1	6296.5	6307.74	5513.98	635.59	526.09	659.11	6039.41	606.93	12.5602	9.24539	0.100495	-3.3148
ABF-0017274	CDS	Phage integrase		0.931563	102	105	107.94	80.74	74.71	72.94	104.98	76.13	6.71397	6.25039	0.725186	-0.463578
ABF-0017275	CDS	unknown phage protein		1	240.3	220.49	231.235	123.91	144.74	85.54	230.675	118.063	7.84972	6.88342	0.511817	-0.966301
ABF-0017276	CDS	Acetyltransferase, GNAT family		0.999999	520.245	522.995	603.7	331.765	322.325	284.915	548.98	313.002	9.10061	8.29003	0.570151	-0.810583
ABF-0017279	CDS	Repressor protein CI		1	1693.6	1606.04	1789.9	799.7	798.255	944.87	1696.51	847.608	10.7284	9.72725	0.499619	-1.0011
ABF-0017280	CDS	hypothetical protein		0.179427	64.49	52.61	55.59	50.555	43.42	50.765	57.5633	48.2467	5.84708	5.59236	0.838149	-0.254721
ABF-0017281	CDS	Regulatory protein CII		0.04041	49.55	44.73	51.29	48.94	47.445	47.11	48.5233	47.8317	5.60061	5.57989	0.985746	-0.0207126
ABF-0017282	CDS	hypothetical protein		0.0403976	49.835	44.99	49.88	43.985	49.66	48.665	48.235	47.4367	5.59201	5.56793	0.983449	-0.0240777
ABF-0017283	CDS	hypothetical protein		0.0993862	52.235	63.135	76.765	82.33	61.635	70.89	64.045	71.6183	6.00101	6.16226	1.11825	0.161243
ABF-0017284	CDS	hypothetical protein		0.0608142	69.82	72.95	82.57	62.93	67.46	86.3	75.1133	72.23	6.231	6.17453	0.961614	-0.0564709
ABF-0017285	CDS	Replication gene A protein		0.655852	49.06	50.765	55.315	73.12	66.765	62.79	51.7133	67.5583	5.69246	6.07806	1.3064	0.385597
ABF-0017286	CDS	Cell filamentation protein Fic		0.978166	509.04	457.16	436.145	298.895	302.79	399.485	467.448	333.723	8.86866	8.38251	0.713926	-0.486154
ABF-0017292	CDS	bifunctional 3-demethylubiquinone-9 3-methyltransferase/2-octaprenyl-6-hydroxy phenol methylase	ubiG	0.0860666	946.33	952.92	883.59	1067.79	904.72	943.39	927.613	971.967	9.85738	9.92476	1.04781	0.0673833
ABF-0017293	CDS	DNA gyrase subunit A	gyrA	1	2272.6	2462.89	2078.89	1174.29	1170.31	1164.99	2271.46	1169.86	11.1494	10.1921	0.515027	-0.95728
ABF-0017295	CDS	hybrid sensory kinase in two-component regulatory system with RcsB and YojN	rcsC	0.196919	330.62	302.59	290.07	267.17	275.92	265.38	307.76	269.49	8.26566	8.07409	0.87565	-0.191574
ABF-0017296	CDS	DNA-binding response regulator in two-component regulatory system with RcsC and YojN	rcsB	0.0579355	2843.86	2762.7	3349.07	3238.78	3211.85	3356.43	2985.21	3269.02	11.5436	11.6746	1.09507	0.131027
ABF-0017297	CDS	Putative 2-component sensor protein	yojN	0.999778	757.5	757.55	754.51	459.76	463.26	515.67	756.52	479.563	9.56323	8.90558	0.633907	-0.657657
ABF-0017298	CDS	Membrane protein mosC		0.996507	376.4	400.05	454.44	327.755	278.055	230.945	410.297	278.918	8.68052	8.1237	0.679797	-0.556825
ABF-0017299	CDS	hypothetical protein		0.0685776	104.205	91.25	91.975	115.23	93.835	71.98	95.81	93.6817	6.5821	6.54969	0.977786	-0.0324095
ABF-0017302	CDS	isochorismate synthase 2	menF	0.105431	250.965	242.75	249.045	271.84	259.705	255.58	247.587	262.375	7.95179	8.03549	1.05973	0.0836966
ABF-0017304	CDS	2-succinyl-5-enolpyruvyl-6-hydroxy-3-cyclohexene-1-carboxylate synthase	menD	0.198953	81.295	78.53	78.45	88.92	103.405	88.515	79.425	93.6133	6.31152	6.54864	1.17864	0.237121
ABF-0017305	CDS	predicted peptidase	yfbB	0.103218	102.77	108.71	109.16	124.18	105.86	121.96	106.88	117.333	6.73985	6.87447	1.0978	0.134621
ABF-0017306	CDS	dihydroxynaphthoic acid synthetase	menB	0.999546	372.4	312.48	327.51	601.145	570.005	417.315	337.463	529.488	8.39859	9.04846	1.56902	0.649868
ABF-0017307	CDS	o-succinylbenzoyl-CoA synthase	menC	0.190385	164.225	144.57	131.595	174.33	179.335	151.625	146.797	168.43	7.19768	7.39601	1.14737	0.19833
ABF-0017308	CDS	o-succinylbenzoate-CoA ligase	menE	0.998903	235.595	231.36	208.56	364.285	391.93	281.675	225.172	345.963	7.81488	8.43448	1.53644	0.619594
ABF-0017309	CDS	predicted outer membrane porin protein	yfaZ	0.0978164	1015.59	916.7	884.63	1079.07	1013.75	929.52	938.973	1007.45	9.87494	9.97649	1.07292	0.101547
ABF-0017310	CDS	conserved protein	yfaY	0.999267	342.215	326.88	353.285	541.755	581.46	455.81	340.793	526.342	8.41275	9.03986	1.54446	0.627102
ABF-0017311	CDS	predicted thioredoxin domain-containing protein	ybbN	0.246584	836.33	763.57	798.76	705.66	755.48	597.85	799.553	686.33	9.64305	9.42276	0.858392	-0.220292
ABF-0017312	CDS	predicted oxidoreductase with NAD(P)-binding Rossmann-fold domain	ybbO	0.876112	573.635	637.11	570.635	455.715	408.43	472.43	593.793	445.525	9.21382	8.79936	0.750303	-0.414455
ABF-0017313	CDS	multifunctional acyl-CoA thioesterase I and protease I and lysophospholipase L1	tesA	0.0962261	806.885	760.58	882.71	740.24	778.31	794.89	816.725	771.147	9.67371	9.59086	0.944194	-0.0828451
ABF-0017314	CDS	predicted transporter subunit: ATP-binding component of ABC superfamily	ybbA	0.882837	176.89	190.84	163.17	240.75	239.39	229.4	176.967	236.513	7.46733	7.88578	1.33649	0.418444
ABF-0017315	CDS	predicted inner membrane protein	ybbP	0.955916	102.28	100.075	97.33	145.48	150.275	123.125	99.895	139.627	6.64234	7.12543	1.39773	0.48309
ABF-0017317	CDS	spermidine N1-acetyltransferase	speG	0.117816	160.375	151.475	180.405	140.89	152.58	155.08	164.085	149.517	7.3583	7.22416	0.911215	-0.134137
ABF-0017318	CDS	Ferrichrome-iron receptor		0.085239	79.9	70.28	69.75	73.1	64.57	61.57	73.31	66.4133	6.19594	6.0534	0.905925	-0.142537
ABF-0017319	CDS	Putative solute-binding periplasmic protein of ABC transporter		0.0401591	53.01	41.715	49.115	47.155	49.605	47.86	47.9467	48.2067	5.58336	5.59116	1.00542	0.00780216
ABF-0017320	CDS	Amino acid ABC transporter, permease protein		1	364.645	371.715	380.205	147.475	111.31	143.765	372.188	134.183	8.53989	7.06806	0.360525	-1.47183
ABF-0017322	CDS	NADH:ubiquinone oxidoreductase, chain B	nuoB	0.0256327	5577.74	5698.02	5585.02	6001.81	6024.28	6076.37	5620.26	6034.16	12.4564	12.5589	1.07364	0.102515
ABF-0017323	CDS	NADH:ubiquinone oxidoreductase, chain C,D	nuoC	0.665177	7742.13	8272.44	7555.35	5971.5	5208.13	6242.16	7856.64	5807.26	12.9397	12.5036	0.739154	-0.436054
ABF-0017324	CDS	NADH:ubiquinone oxidoreductase, chain E	nuoE	0.0292398	6182.59	6221.65	5979.42	5295.62	5783.61	5757.83	6127.89	5612.36	12.5812	12.4544	0.915871	-0.126783
ABF-0017325	CDS	NADH:ubiquinone oxidoreductase, chain F	nuoF	0.0622339	4364.87	4565.29	3897.01	3867.37	3691.22	3762.35	4275.72	3773.65	12.062	11.8817	0.882575	-0.180209
ABF-0017326	CDS	NADH:ubiquinone oxidoreductase, chain G	nuoG	0.0631321	1763.35	1798.15	1733.29	2011.13	1897.45	1660.35	1764.93	1856.31	10.7854	10.8582	1.05178	0.0728294
ABF-0017327	CDS	NADH:ubiquinone oxidoreductase, membrane subunit H	nuoH	0.147712	6593.15	6818.91	5948.03	5257.68	5097.55	5406.02	6453.36	5253.75	12.6558	12.3591	0.81411	-0.296704
ABF-0017329	CDS	NADH:ubiquinone oxidoreductase, chain I	nuoI	0.237726	6876.44	7022.57	6292.16	5207.92	5630.52	5166.2	6730.39	5334.88	12.7165	12.3812	0.792655	-0.335234
ABF-0017330	CDS	NADH:ubiquinone oxidoreductase, membrane subunit J	nuoJ	0.0124328	10496.4	10900.6	9772.1	11191.1	11762.4	10812.2	10389.7	11255.2	13.3429	13.4583	1.08331	0.115445
ABF-0017331	CDS	NADH:ubiquinone oxidoreductase, membrane subunit K	nuoK	0.0524434	6584.52	6696.85	6362.09	5838.73	5131.05	6089.23	6547.82	5686.34	12.6768	12.4733	0.868432	-0.203514
ABF-0017333	CDS	NADH:ubiquinone oxidoreductase, membrane subunit L	nuoL	0.0371453	3676.79	3826.09	3269.98	3302.05	3360.89	3631.61	3590.95	3431.52	11.8102	11.7446	0.9556	-0.0655205
ABF-0017334	CDS	NADH:ubiquinone oxidoreductase, membrane subunit M	nuoM	0.0249988	6033.98	6142.66	6052.76	5500.13	5729.15	5790.98	6076.47	5673.42	12.569	12.47	0.933671	-0.099014
ABF-0017335	CDS	NADH:ubiquinone oxidoreductase, membrane subunit N	nuoN	0.0628223	3679.75	3555.03	3706.82	3235.74	3077.59	3486.59	3647.2	3266.64	11.8326	11.6736	0.895656	-0.158983
ABF-0017338	CDS	Putative multicopper oxidase		0.684665	146.37	126.61	138.45	109.65	105.58	103.29	137.143	106.173	7.09954	6.73028	0.774178	-0.369263
ABF-0017339	CDS	hypothetical protein		1	683.33	1021.68	683.505	5871.19	5704.94	5718.62	796.173	5764.92	9.63694	12.4931	7.24078	2.85615
ABF-0017340	CDS	antibiotic biosynthesis protein	pab	0.0981433	512.74	562.05	484.495	463.64	577.31	462.88	519.762	501.277	9.02171	8.96946	0.964436	-0.0522432
ABF-0017342	CDS	fused predicted transporter subunits of ABC superfamily: ATP-binding components	ybiT	0.952763	2454.93	2571.57	2330.45	1753.78	1718.96	1763.74	2452.32	1745.5	11.2599	10.7694	0.711775	-0.490508
ABF-0017346	CDS	hydrogenase 2, small subunit	hybO	1	47.68	45.23	46.295	167.82	153.8	147.3	46.4017	156.307	5.5361	7.28824	3.36856	1.75213
ABF-0017348	CDS	hydrogenase 2 4Fe-4S ferredoxin-type component	hybA	1	39.785	40.31	39.495	108.03	101.855	117.265	39.8633	109.05	5.31699	6.76885	2.7356	1.45186
ABF-0017349	CDS	predicted hydrogenase 2 cytochrome b type component	hybB	1	46.885	44.96	44.165	255.72	226.51	250.68	45.3367	244.303	5.50261	7.93253	5.38865	2.42992
ABF-0017351	CDS	hydrogenase 2, large subunit	hybC	1	44.63	41.84	43.91	96.85	118.53	104.83	43.46	106.737	5.44162	6.73791	2.45597	1.2963
ABF-0017352	CDS	predicted maturation element for hydrogenase 2	hybD	1	40.22	36.86	37.96	70.28	70.58	82.88	38.3467	74.58	5.26103	6.22072	1.94489	0.959688
ABF-0017353	CDS	hydrogenase 2-specific chaperone	hybE	1	53.4	57.075	47.325	323.275	309.585	272.475	52.6	301.778	5.71699	8.23735	5.73723	2.52035
ABF-0017354	CDS	protein involved with the maturation of hydrogenases 1 and 2	hybF	0.998159	40	43	45.44	60.25	65.93	70.95	42.8133	65.71	5.41999	6.03804	1.5348	0.618053
ABF-0017358	CDS	GTP hydrolase involved in nickel liganding into hydrogenases	hypB	1	48.41	53.105	53.585	325.235	277.635	302.855	51.7	301.908	5.69209	8.23797	5.83962	2.54587
ABF-0017359	CDS	hydrogenase 2 accessory protein	hybG	1	66.05	67	79.25	952.85	508.98	602.87	70.7667	688.233	6.145	9.42675	9.72539	3.28176
ABF-0017360	CDS	protein required for maturation of hydrogenases	hypD	1	47.03	48.1	41.16	178.46	176.12	139.07	45.43	164.55	5.50557	7.36238	3.62206	1.85681
ABF-0017361	CDS	carbamoyl phosphate phosphatase, hydrogenase 3 maturation protein	hypE	1	45.92	51.1	47.88	119.69	114.96	113.48	48.3	116.043	5.59395	6.85852	2.40255	1.26457
ABF-0017362	CDS	ISEch1 tranpsosase		0.655819	8134.65	8956.24	7966.37	10652.2	12366.3	11454.9	8352.42	11491.2	13.028	13.4882	1.37579	0.460258
ABF-0017363	CDS	[NiFe] hydrogenase metallocenter assembly protein HypF	hypF	0.753024	43.675	44.43	46.17	55.325	56.55	67.73	44.7583	59.8683	5.48408	5.90372	1.33759	0.419637
ABF-0017364	CDS	putative membrane protein	ylaC	0.0858247	74.25	78.6	85.36	86.2	93.49	80.48	79.4033	86.7233	6.31113	6.43835	1.09219	0.127221
ABF-0017367	CDS	glutamine-hydrolyzing GMP synthase		0.207879	273.16	264.375	271.83	285.625	283.745	364.63	269.788	311.333	8.07568	8.28232	1.15399	0.206632
ABF-0017368	CDS	predicted DNA-binding transcriptional regulator with an aminotransferase domain	ydcR	0.0795675	128.47	140.49	128.89	127	144.27	113.87	132.617	128.38	7.05112	7.00428	0.968053	-0.0468416
ABF-0017374	CDS	formate dehydrogenase, alpha subunit		1	1423.11	1414.3	1492.14	7493.86	7394.65	7290.08	1443.18	7392.86	10.495	12.8519	5.1226	2.35688
ABF-0017375	CDS	formate dehydrogenase, beta subunit (Fe-S subunit)		1	256.68	231.87	249.91	1299.85	1124.25	1243.61	246.153	1222.57	7.94341	10.2557	4.9667	2.31229
ABF-0017376	CDS	formate dehydrogenase, cytochrome b556 subunit		1	652.68	622.91	628.83	5081.14	4442.01	4717.99	634.807	4747.05	9.31017	12.2128	7.47794	2.90264
ABF-0017378	CDS	transcriptional regulator-like protein		0.178397	717.455	738.29	708.42	849.675	791.465	823.425	721.388	821.522	9.49463	9.68215	1.13881	0.187523
ABF-0017379	CDS	Conserved domain protein		0.48602	388.2	377.865	377.135	304.11	302.54	322.08	381.067	309.577	8.5739	8.27415	0.812395	-0.299747
ABF-0017381	CDS	predicted transporter	yfaV	1	152.365	170.025	157.685	285.415	297.735	314.075	160.025	299.075	7.32215	8.22436	1.86893	0.90221
ABF-0017383	CDS	formate dehydrogenase formation protein	fdhE	0.990014	189.965	156.915	183.315	286.845	276.915	207.28	176.732	257.013	7.46542	8.0057	1.45426	0.540283
ABF-0017388	CDS	Probable lipase/esterase		0.857344	98.07	162.08	144.89	102.9	104.47	89.29	135.013	98.8867	7.07696	6.6277	0.732421	-0.449254
ABF-0017389	CDS	Putative membrane transport protein		0.456562	89.97	94.8	98.88	78.42	73.91	74.32	94.55	75.55	6.56301	6.23936	0.799048	-0.323646
ABF-0017390	CDS	Transcriptional regulator, TetR family		0.997451	115.33	100.26	109.46	72.21	64.77	78.77	108.35	71.9167	6.75956	6.16825	0.663744	-0.591301
ABF-0017391	CDS	Probable RND efflux membrane fusion protein		0.967978	110.72	118.21	111.51	82.4	78.22	80.64	113.48	80.42	6.82629	6.32948	0.708671	-0.496812
ABF-0017392	CDS	Multidrug efflux protein		0.998619	125.65	122.525	111.22	76.725	79.165	78.92	119.798	78.27	6.90446	6.29039	0.653348	-0.614076
ABF-0017393	CDS	Probable outer membrane multidrug efflux lipoprotein, OMF family precursor		0.0747042	60.17	52.32	59.21	49.07	49.87	55.72	57.2333	51.5533	5.83878	5.68799	0.900757	-0.15079
ABF-0017394	CDS	hypothetical protein		0.277055	239.5	212.72	281.27	274.95	258.53	327.59	244.497	287.023	7.93367	8.16502	1.17394	0.231353
ABF-0017395	CDS	nitrate responsive transcription antiterminator	nasR	0.0518272	69.18	63.57	69.23	70.77	67.05	62.94	67.3267	66.92	6.07311	6.06437	0.99396	-0.00874059
ABF-0017396	CDS	hypothetical protein		1	58.96	56.955	55.14	119.855	102.135	131.1	57.0183	117.697	5.83335	6.87893	2.06419	1.04558
ABF-0017397	CDS	Nitrate ABC transporter, nitrate-binding protein	nasF	0.245547	39.11	39.92	43.04	49.37	48.24	51.85	40.69	49.82	5.3466	5.63865	1.22438	0.292051
ABF-0017398	CDS	Nitrate ABC transporter, permease protein	nasE	0.999817	39.845	40.24	39.245	61.245	68.4	63.02	39.7767	64.2217	5.31385	6.00499	1.61456	0.691138
ABF-0017399	CDS	Nitrate ABC transporter, ATP-binding protein	nasD	0.306865	39.05	42.04	44.25	56.94	47.09	51.76	41.78	51.93	5.38474	5.6985	1.24294	0.313756
ABF-0017401	CDS	Nitrite reductase [NAD(P)H] large subunit	nirB	0.0720013	50.8	54.525	52.765	59.035	57.05	58.365	52.6967	58.15	5.71964	5.86171	1.10349	0.142067
ABF-0017402	CDS	nitrate reductase large subunit	nasA	0.132226	45.37	49.545	48.01	56.04	54.2	56.595	47.6417	55.6117	5.57415	5.79732	1.16729	0.223164
ABF-0017403	CDS	Uroporphyrinogen-III methyltransferase	nirE	0.0506498	42.375	44.11	38.275	44.365	48.64	42.34	41.5867	45.115	5.37805	5.49554	1.08484	0.117486
ABF-0017404	CDS	NADPH:quinone oxidoreductase		1	421.075	450.475	433.88	1973.36	2571.12	2495.54	435.143	2346.68	8.76535	11.1964	5.39288	2.43106
ABF-0017407	CDS	hypothetical protein		0.895859	493.1	429	473.585	293.07	394.025	359.42	465.228	348.838	8.8618	8.44641	0.749822	-0.41538
ABF-0017408	CDS	hypothetical protein		0.610539	783.7	849.395	743.34	626.49	654.135	598.24	792.145	626.288	9.62962	9.29068	0.790623	-0.338938
ABF-0017409	CDS	hypothetical protein		0.864285	890.865	910.095	936.95	680.255	656.32	717.83	912.637	684.802	9.8339	9.41954	0.750355	-0.414354
ABF-0017410	CDS	hypothetical protein		0.949159	529.46	560.525	540.98	383.205	440.87	365.35	543.655	396.475	9.08655	8.63109	0.729277	-0.455462
ABF-0017411	CDS	Lysine-arginine-ornithine-binding periplasmic protein		0.998079	180.8	164.705	171.51	273.94	225.455	282.22	172.338	260.538	7.4291	8.02535	1.51178	0.596252
ABF-0017412	CDS	Aspartate aminotransferase		0.0698095	61.01	55.88	65.41	68.88	60.71	68.62	60.7667	66.07	5.92521	6.04592	1.08727	0.120715
ABF-0017416	CDS	Transcriptional regulator, LysR family		0.0701674	102.77	91.98	99.69	92.05	107.34	84.21	98.1467	94.5333	6.61687	6.56275	0.963184	-0.0541161
ABF-0017417	CDS	Microcin immunity protein MccF	mccF	0.112091	73.24	70.7	73.89	59.53	60.13	73.04	72.61	64.2333	6.1821	6.00525	0.884635	-0.176846
ABF-0017418	CDS	hypothetical protein		1	784.7	994.98	817.2	280.79	254.61	233.25	865.627	256.217	9.7576	8.00122	0.29599	-1.75638
ABF-0017419	CDS	Probable methyl-accepting chemotaxis transducer transmembrane protein		1	285.13	286.39	243.76	74.16	88.74	82.32	271.76	81.74	8.08619	6.35297	0.30078	-1.73322
ABF-0017420	CDS	Gamma-glutamyltranspeptidase	ggt	0.300435	222.31	240.65	231.76	174.19	184.21	231.38	231.573	196.593	7.85533	7.61907	0.848946	-0.236255
ABF-0017422	CDS	Rhamnosyltransferase I, subunit B		0.906661	68.115	93.035	86.975	58.645	56.855	63.93	82.7083	59.81	6.36996	5.90231	0.723144	-0.467646
ABF-0017425	CDS	ISEch8 OrfB		0.994228	94.155	100.015	135.69	184.305	132.755	166.33	109.953	161.13	6.78075	7.33208	1.46544	0.551334
ABF-0017426	CDS	ISEch8 OrfA		0.999997	128.37	174.19	169.1	201.9	289.21	329.66	157.22	273.59	7.29664	8.09587	1.74017	0.799231
ABF-0017428	CDS	hypothetical protein		1	516.68	472.91	496.46	1618.94	1977.96	1433.2	495.35	1676.7	8.9523	10.7114	3.38488	1.7591
ABF-0017432	CDS	hypothetical protein		1	1180.56	1224.72	1061.4	2946.59	2729.85	2706.96	1155.56	2794.47	10.1744	11.4484	2.41828	1.27398
ABF-0017433	CDS	Arylsulfatase regulator (Fe-S oxidoreductase)		0.481346	1899.11	1851.03	2025.57	2405.5	2173.44	2766.79	1925.24	2448.58	10.9108	11.2577	1.27183	0.346908
ABF-0017434	CDS	putative molybdenum cofactor synthesis-step 1 protein isoform 2		0.99229	1564.98	1391.77	1608.27	2130.33	1955.26	2683.31	1521.67	2256.3	10.5714	11.1397	1.48278	0.5683
ABF-0017437	CDS	hypothetical protein		1	1743.85	1750.39	1752.29	3382.99	3251.91	3587.8	1748.85	3407.56	10.7722	11.7345	1.94846	0.962337
ABF-0017438	CDS	hypothetical protein		0.0940243	451.555	358.6	470.91	398.705	441.25	458.095	427.022	432.683	8.73817	8.75717	1.01326	0.0190023
ABF-0017447	CDS	Antirestriction protein	ardC	0.0769711	60.94	51.36	63.84	61.69	61.16	71.01	58.7133	64.62	5.87562	6.01391	1.1006	0.138293
ABF-0017449	CDS	Putative antitoxin of gyrase inhibiting toxin-antitoxin system		0.996804	2049.99	2044.12	2186.74	3319.28	3454.7	2770.22	2093.61	3181.4	11.0318	11.6354	1.51957	0.603667
ABF-0017450	CDS	Putative toxin of gyrase inhibiting toxin-antitoxin system		0.0825282	1565.68	1573.68	1680.83	1639.27	1453.53	1380.02	1606.73	1490.94	10.6499	10.542	0.927934	-0.107905
ABF-0017451	CDS	TriL protein		0.308814	917.7	717.26	775.01	656.14	596.96	770.74	803.323	674.613	9.64984	9.39792	0.839778	-0.25192
ABF-0017452	CDS	hypothetical protein		0.377607	761.66	868.68	921.61	586.14	697.88	838.18	850.65	707.4	9.73242	9.46638	0.831599	-0.266039
ABF-0017456	CDS	Predicted cell-wall-anchored protein SasA (LPXTG motif)		0.999974	68.66	70.84	71.56	120.47	113.84	116.65	70.3533	116.987	6.13655	6.8702	1.66284	0.733653
ABF-0017457	CDS	membrane spanning protein in TolA-TolQ-TolR complex	tolQ	0.961859	846.33	714.83	735.53	599.39	470.09	587.98	765.563	552.487	9.58038	9.1098	0.721673	-0.470582
ABF-0017458	CDS	conserved inner membrane protein	ybgE	1	688.83	790.69	781.2	1746.47	1548.55	1735.09	753.573	1676.7	9.5576	10.7114	2.225	1.15381
ABF-0017459	CDS	Putative outer membrane lipoprotein	ybgT	1	703.4	689.735	965.38	3763.55	4341.39	2628.99	786.172	3577.98	9.6187	11.8049	4.55114	2.18623
ABF-0017460	CDS	Cytochrome d ubiquinol oxidase subunit II	cydB	1	7924.33	7658.03	7838.72	17278.3	16469.3	16263.4	7807.03	16670.3	12.9306	14.025	2.1353	1.09444
ABF-0017464	CDS	conserved protein	yaeT	0.0958672	4377.13	4361.94	4625	3822.39	3604.07	3998.83	4454.69	3808.43	12.1211	11.895	0.854926	-0.226129
ABF-0017465	CDS	periplasmic chaperone	hlpA	0.0513353	4830.82	4589.95	5034.48	5598.08	5566.16	5252.24	4818.42	5472.16	12.2343	12.4179	1.13568	0.183551
ABF-0017466	CDS	UDP-3-O-(3-hydroxymyristoyl)-glucosamine N-acyltransferase	lpxD	0.99824	4662.57	5118.35	4653.42	3101.7	3039.29	3179.37	4811.45	3106.79	12.2323	11.6012	0.645707	-0.631048
ABF-0017468	CDS	(3R)-hydroxymyristol acyl carrier protein dehydratase	fabZ	0.617292	11726.6	10485.1	11812.6	9232.07	8021.48	7670.81	11341.4	8308.12	13.4693	13.0203	0.732546	-0.449009
ABF-0017469	CDS	UDP-N-acetylglucosamine acyltransferase	lpxA	0.999952	10239	10074.7	11740.7	6108.63	6077.55	6712.53	10684.8	6299.57	13.3833	12.621	0.589582	-0.762235
ABF-0017470	CDS	tetraacyldisaccharide-1-P synthase	lpxB	1	1100.17	1059.13	967.44	547.135	569.145	525.93	1042.25	547.403	10.0255	9.09646	0.525214	-0.929023
ABF-0017471	CDS	ribonuclease HII, degrades RNA of DNA-RNA hybrids	rnhB	1	925.64	923.77	857.14	411.69	399.96	431.14	902.183	414.263	9.81728	8.6944	0.459179	-1.12287
ABF-0017472	CDS	DNA polymerase III alpha subunit	dnaE	0.886988	578.27	528.51	539.63	430.71	393.87	406.01	548.803	410.197	9.10015	8.68017	0.747438	-0.419973
ABF-0017473	CDS	acetyl-CoA carboxylase, carboxytransferase, alpha subunit	accA	0.988719	1496.43	1659.03	1561.27	1151.02	1092.84	1011.04	1572.24	1084.97	10.6186	10.0834	0.690077	-0.535171
ABF-0017475	CDS	predicted lyase	yaeR	0.518467	324.88	295.63	298.39	222.8	282.77	238.73	306.3	248.1	8.2588	7.95478	0.80999	-0.304024
ABF-0017476	CDS	tRNA(Ile)-lysidine synthetase	tilS	0.08735	129.77	128.915	109.805	102.44	110.255	134.065	122.83	115.587	6.94052	6.85283	0.94103	-0.087688
ABF-0017478	CDS	modulator of Rho-dependent transcription termination	rof	0.997776	378.97	407.56	404.73	748.64	606.55	463.1	397.087	606.097	8.63331	9.2434	1.52636	0.610094
ABF-0017479	CDS	hypothetical protein		0.356099	658.87	803.16	809.29	803.26	830.44	1129.77	757.107	921.157	9.56435	9.8473	1.21668	0.28295
ABF-0017480	CDS	conserved protein	yaeQ	0.275163	944.79	1028.77	902.98	876.68	797.61	755.83	958.847	810.04	9.90516	9.66185	0.844807	-0.243307
ABF-0017481	CDS	Copper homeostasis protein CutF precursor / Lipoprotein NlpE involeved in surface adhesion	cutF	0.941578	1030.11	1065.78	990.41	780.82	823.145	650.415	1028.77	751.46	10.0067	9.55355	0.730449	-0.453145
ABF-0017482	CDS	methyl-directed mismatch repair protein	mutS	1	386.15	411.72	343.24	193.67	201.58	223.15	380.37	206.133	8.57126	7.68743	0.541928	-0.883826
ABF-0017485	CDS	Nitroreductase		0.103411	614.775	582.56	500.32	505.39	516.1	583.85	565.885	535.113	9.14437	9.0637	0.945622	-0.0806644
ABF-0017486	CDS	hypothetical protein		0.999459	238.35	252.58	253.77	155.97	130.25	201.72	248.233	162.647	7.95555	7.3456	0.655217	-0.609956
ABF-0017487	CDS	Organic hydroperoxide resistance transcriptional regulator		0.992402	312.955	340.73	299.945	220.31	220.595	214.445	317.877	218.45	8.31232	7.77116	0.687216	-0.541164
ABF-0017490	CDS	Putative AraC-type regulatory protein		0.0641554	97.205	86.74	100.085	81.16	121.09	86.83	94.6767	96.36	6.56494	6.59036	1.01778	0.0254255
ABF-0017491	CDS	UPF0098 protein ybcL precursor	ybcL	0.0903014	48.06	49.2	49.57	60.57	50.75	55.42	48.9433	55.58	5.61304	5.79649	1.1356	0.183453
ABF-0017492	CDS	Ornithine cyclodeaminase		0.101746	41.16	40.51	42.35	50.18	46.12	47.04	41.34	47.78	5.36947	5.57833	1.15578	0.208868
ABF-0017493	CDS	METAL-ACTIVATED PYRIDOXAL ENZYME		0.0372272	39.41	41.79	42.97	44.16	41.97	41.8	41.39	42.6433	5.37121	5.41425	1.03028	0.043038
ABF-0017494	CDS	Transcriptional regulator, LysR family		0.0575755	67.175	60.63	61.15	75.625	70.585	54.605	62.985	66.9383	5.97694	6.06476	1.06277	0.0878243
ABF-0017495	CDS	putative drug transport transmembrane protein		0.07876	134.82	148.45	158.8	142.19	146.08	156.65	147.357	148.307	7.20317	7.21244	1.00645	0.00927112
ABF-0017501	CDS	hypothetical protein		0.999575	117.03	168.78	134.33	64.34	121.6	88.18	140.047	91.3733	7.12976	6.5137	0.652449	-0.616063
ABF-0017502	CDS	Pyoverdine biosynthesis protein PvcA		0.98342	70.225	81.005	79.795	55.655	50.335	53.42	77.0083	53.1367	6.26694	5.73164	0.690012	-0.535307
ABF-0017503	CDS	Phosphoglycolate phosphatase		0.040548	48.495	46.55	50.86	47.67	48.28	50.645	48.635	48.865	5.60392	5.61073	1.00473	0.00680657
ABF-0017505	CDS	pvcA protein		0.0637782	58.75	69.2	63.01	59.82	58.46	58.43	63.6533	58.9033	5.99216	5.88028	0.925377	-0.111887
ABF-0017506	CDS	Probable major facilitator superfamily (MFS) transporter		0.536904	116.21	129.39	112.66	98.9	93.43	91.41	119.42	94.58	6.8999	6.56346	0.791995	-0.336437
ABF-0017508	CDS	conserved protein	phnA	1	478.67	421.5	431.81	277.24	174.77	170.44	443.993	207.483	8.79439	7.69685	0.467312	-1.09754
ABF-0017509	CDS	Sensory box/GGDEF family protein		0.0670453	49.77	47.55	54.46	44.72	46.57	45.425	50.5933	45.5717	5.66088	5.51007	0.900744	-0.15081
ABF-0017511	CDS	Fe-S Oxidoreductase		0.0528919	62.06	51.16	56.1	50.23	87.26	47.48	56.44	61.6567	5.81865	5.94618	1.09243	0.127539
ABF-0017512	CDS	hypothetical protein		0.0646176	66.695	56.085	70.4	58.23	59.86	60.095	64.3933	59.395	6.00884	5.89227	0.922378	-0.11657
ABF-0017514	CDS	Serine phosphatase RsbU, regulator of sigma subunit		0.48221	65.85	67.08	60.175	85.45	86.875	71.99	64.3683	81.4383	6.00828	6.34764	1.26519	0.339357
ABF-0017515	CDS	hypothetical protein		0.996041	142.5	144.145	173.265	155.05	231.52	321.76	153.303	236.11	7.26025	7.88332	1.54015	0.62307
ABF-0017517	CDS	hypothetical protein		1	691.915	969.505	864.665	3449.2	4316.14	4009.61	842.028	3924.98	9.71772	11.9385	4.66134	2.22074
ABF-0017518	CDS	Hydrogen peroxide-inducible genes activator		0.102253	100.335	116.77	117.73	108.78	102.28	93.815	111.612	101.625	6.80234	6.66711	0.910523	-0.135232
ABF-0017519	CDS	Phosphinothricin N-acetyltransferase		0.383928	271.41	249.325	280.5	351.69	282.385	336.08	267.078	323.385	8.06112	8.33711	1.21082	0.27599
ABF-0017520	CDS	putative membrane protein		0.254156	125.63	129.86	127.82	141.04	170.9	142.24	127.77	151.393	6.99741	7.24216	1.18489	0.244753
ABF-0017521	CDS	Citrate-proton symporter		0.267416	60.31	61.21	58.28	69.52	78.56	70.28	59.9333	72.7867	5.90529	6.1856	1.21446	0.280316
ABF-0017523	CDS	Acetylornithine deacetylase/Succinyl-diaminopimelate desuccinylase-like deacylase		0.131202	48.97	48.95	47.94	53.95	61.87	54.57	48.62	56.7967	5.60348	5.82773	1.16817	0.224256
ABF-0017525	CDS	LysR family regulatory protein		0.0554579	51.78	54.99	57.49	66.9	51.03	57.99	54.7533	58.64	5.77487	5.87381	1.07099	0.0989383
ABF-0017526	CDS	Phosphoserine phosphatase		0.0845323	117.12	116.44	103.12	118.19	95.91	101.81	112.227	105.303	6.81027	6.71841	0.938309	-0.0918644
ABF-0017527	CDS	Lysophospholipase		0.996455	173.555	190.215	168.345	113.43	149.125	99.77	177.372	120.775	7.47063	6.91618	0.680915	-0.554454
ABF-0017529	CDS	Methionine synthase II (cobalamin-independent)		1	353.98	385.27	365.875	115.035	109.3	106.61	368.375	110.315	8.52503	6.78549	0.299464	-1.73955
ABF-0017531	CDS	Putative ATP-binding component of a transport system	yojI	0.999999	125.265	104.385	106.415	64.03	63.01	62.355	112.022	63.1317	6.80763	5.98029	0.563567	-0.827342
ABF-0017532	CDS	L-asparaginase	asnA	1	350.68	396.755	438.25	93.655	82.35	78.595	395.228	84.8667	8.62654	6.40713	0.214728	-2.21942
ABF-0017534	CDS	shikimate kinase II	aroL	0.999969	529.83	531.495	458.86	299.335	337.985	288.05	506.728	308.457	8.98507	8.26892	0.608722	-0.716145
ABF-0017535	CDS	conserved protein	yaiE	0.201808	1067.79	1005.64	885.78	897.91	1149.33	1440.35	986.403	1162.53	9.94603	10.1831	1.17855	0.237018
ABF-0017537	CDS	Methyl-accepting chemotaxis protein		1	195.02	261.89	243.07	639.11	673.65	553.98	233.327	622.247	7.86621	9.28134	2.66685	1.41514
ABF-0017538	CDS	DNA recombination-dependent growth factor C	yaiD	0.098139	645.89	608.11	622.83	652.57	628.55	518.09	625.61	599.737	9.28912	9.22819	0.958643	-0.0609344
ABF-0017539	CDS	manno(fructo)kinase		0.247832	107.03	106.11	110.91	118.07	139.7	126.5	108.017	128.09	6.75511	7.00101	1.18584	0.245904
ABF-0017540	CDS	exonuclease, dsDNA, ATP-dependent	sbcC	0.933656	200.11	228.025	205.025	162.34	146.67	153.585	211.053	154.198	7.72146	7.26864	0.730613	-0.45282
ABF-0017541	CDS	exonuclease, dsDNA, ATP-dependent	sbcD	0.374401	258.31	297.49	299.765	274.715	221.36	216.25	285.188	237.442	8.15577	7.89143	0.832578	-0.264342
ABF-0017543	CDS	DNA-binding response regulator in two-component regulatory system with PhoR (or CreC)	phoB	0.9927	483.68	413.19	472.09	326.81	322.11	291.71	456.32	313.543	8.8339	8.29252	0.687113	-0.541381
ABF-0017544	CDS	sensory histidine kinase in two-component regulatory system with PhoB	phoR	0.0900332	108.53	107.62	96.65	122.47	116.19	99.52	104.267	112.727	6.70413	6.81669	1.08114	0.112551
ABF-0017545	CDS	phosphate-binding protein of an ABC transporter		0.113782	68.15	71.01	62.48	57.73	66.98	52.51	67.2133	59.0733	6.07068	5.88444	0.878893	-0.18624
ABF-0017546	CDS	Methionine synthase II (cobalamin-independent)		1	1977.7	2522.73	2079.29	6170.98	5773.39	5288.96	2193.24	5744.44	11.0988	12.488	2.61916	1.3891
ABF-0017549	CDS	branched chain amino acid transporter (LIV-II)	brnQ	0.999932	90.75	76.92	85.36	131.93	131.39	148.34	84.3433	137.22	6.3982	7.10035	1.62692	0.702145
ABF-0017550	CDS	predicted cryptic proline transporter	proY	0.325164	287.67	294.845	292.395	370.345	426.245	264.73	291.637	353.773	8.18803	8.46668	1.21306	0.278653
ABF-0017551	CDS	Alkyl hydroperoxide reductase subunit C-like protein		0.99355	8480.42	9003.55	7474.75	5890.78	5583.31	4906.4	8319.57	5460.16	13.0223	12.4147	0.656303	-0.607566
ABF-0017554	CDS	ACP phosphodiesterase	acpH	0.11804	127.245	101.925	118.71	176.635	98.895	119.76	115.96	131.763	6.85748	7.04181	1.13628	0.184322
ABF-0017555	CDS	S-adenosylmethionine:tRNA ribosyltransferase-isomerase	queA	1	745.68	679.87	581.66	235.11	361.91	327	669.07	308.007	9.38601	8.26682	0.46035	-1.1192
ABF-0017556	CDS	tRNA-guanine transglycosylase	tgt	1	1671.18	1512.64	1460.59	543.11	709.02	667.16	1548.14	639.763	10.5963	9.32139	0.413247	-1.27492
ABF-0017557	CDS	SecYEG protein translocase auxillary subunit	yajC	0.694044	12542.5	12348.9	12559.5	8919.83	8627.7	9472.48	12483.6	9006.67	13.6077	13.1368	0.721479	-0.470971
ABF-0017558	CDS	SecYEG protein translocase auxillary subunit	secD	1	5147.05	5108.32	4778.95	1884.8	1873.77	2059.46	5011.44	1939.34	12.291	10.9214	0.386983	-1.36966
ABF-0017559	CDS	SecYEG protein translocase auxillary subunit	secF	0.999999	5880.05	6262.08	5898.69	3561.4	3319.36	3237.24	6013.6	3372.67	12.554	11.7197	0.56084	-0.83434
ABF-0017560	CDS	Putative outer membrane lipoprotein	yajI	0.446154	124.31	112.57	129.24	173.73	147.27	133.03	122.04	151.343	6.93121	7.24168	1.24011	0.310471
ABF-0017561	CDS	magnesium transporter	mgtA	0.118426	168.145	167.335	162.675	201.235	180.345	164.155	166.052	181.912	7.37549	7.50709	1.09551	0.131606
ABF-0017562	CDS	Ribonucleotide reductase transcriptional regulator NrdR	ybaD	0.10297	911.02	1074.78	1091.82	1035.31	893.255	913.68	1025.87	947.415	10.0026	9.88785	0.92352	-0.114784
ABF-0017563	CDS	bifunctional diaminohydroxyphosphoribosylaminopyrimidine deaminase/5-amino-6-(5-phosphoribosylamino) uracil reductase	ribD	0.264866	448.1	487.5	446.5	378.62	429.03	375.22	460.7	394.29	8.84768	8.62311	0.85585	-0.22457
ABF-0017564	CDS	riboflavin synthase beta chain	ribE	0.998842	3548.85	3255.37	3439.03	2088.81	2127.92	2396.33	3414.42	2204.35	11.7374	11.1061	0.645602	-0.631284
ABF-0017565	CDS	transcription antitermination protein	nusB	1	3943.71	3419.43	3777.41	1928.78	1939.13	1872.03	3713.52	1913.31	11.8586	10.9019	0.515229	-0.956714
ABF-0017566	CDS	thiamin-monophosphate kinase	thiL	0.99987	561.46	605.22	569.79	374.47	370.95	342.6	578.823	362.673	9.17698	8.50253	0.62657	-0.674452
ABF-0017567	CDS	phosphatidylglycerophosphatase A	pgpA	0.982419	390.395	344.9	391.01	293.72	293.07	213.755	375.435	266.848	8.55242	8.05988	0.710771	-0.492543
ABF-0017570	CDS	1-deoxyxylulose-5-phosphate synthase, thiamine-requiring, FAD-requiring	dxs	0.532733	408.2	370.635	417.685	322.685	339.295	301.365	398.84	321.115	8.63967	8.32695	0.805122	-0.31272
ABF-0017571	CDS	geranyltranstransferase	ispA	0.242092	679.535	566.38	617.145	592.48	478.075	532.44	621.02	534.332	9.2785	9.06159	0.86041	-0.216904
ABF-0017572	CDS	exonuclease VII small subunit	xseB	0.104941	965.7	846.33	885.52	1025.66	772.35	730.03	899.183	842.68	9.81247	9.71884	0.937161	-0.0936304
ABF-0017574	CDS	sulfur transfer protein	thiI	1	778.595	702.77	716.33	434.53	363.395	339.035	732.565	378.987	9.51681	8.566	0.517342	-0.95081
ABF-0017576	CDS	conserved protein	yajL	0.786953	220.27	226.05	192.87	182.4	151.93	155.1	213.063	163.143	7.73514	7.35	0.765703	-0.385142
ABF-0017577	CDS	2-dehydropantoate reductase, NADPH-specific	panE	0.188732	403.36	454.6	422.9	389.35	374.58	363.83	426.953	375.92	8.73793	8.55428	0.880471	-0.183653
ABF-0017578	CDS	predicted nucleotide binding protein	yajQ	0.608192	1126.16	1057.52	1128.22	1542.44	1499.44	1203.94	1103.97	1415.27	10.1085	10.4669	1.28199	0.358384
ABF-0017580	CDS	L-fucose dehydrogenase		0.6908	164.145	169.38	180.66	130.875	125.5	143.67	171.395	133.348	7.42118	7.05906	0.778018	-0.362125
ABF-0017581	CDS	Possible membrane protein		0.0944705	335.205	315.05	325.17	343.45	355.66	299.135	325.142	332.748	8.34492	8.37829	1.02339	0.033363
ABF-0017584	CDS	Hydroxyacylglutathione hydrolase		0.0936862	347.375	328.495	411.51	340.475	364.11	394.58	362.46	366.388	8.50168	8.51723	1.01084	0.0155518
ABF-0017586	CDS	hypothetical protein		0.999959	121.08	121.56	117.09	62.49	77.14	79.98	119.91	73.2033	6.90581	6.19384	0.610486	-0.711971
ABF-0017588	CDS	AraC-type DNA-binding domain-containing protein		0.119947	106.505	94.325	99.785	103.41	80.9	84.65	100.205	89.6533	6.64681	6.48629	0.894699	-0.160525
ABF-0017589	CDS	protoheme IX farnesyltransferase	cyoE	0.0302998	4596.68	4868.92	4934.18	5491.92	5230.83	4739.07	4799.93	5153.94	12.2288	12.3315	1.07375	0.102663
ABF-0017590	CDS	cytochrome o ubiquinol oxidase subunit IV	cyoD	0.0537343	11188.2	11474	10900.9	13633.8	13237.8	14089.6	11187.7	13653.7	13.4496	13.737	1.22042	0.28738
ABF-0017592	CDS	cytochrome o ubiquinol oxidase subunit III	cyoC	0.999965	5512.48	6639.27	5181.76	3218.12	3062.89	4051.68	5777.84	3444.23	12.4963	11.75	0.596111	-0.746348
ABF-0017593	CDS	cytochrome o ubiquinol oxidase subunit I	cyoB	0.0106368	9618.75	9675.1	9791.74	9409.41	9428.1	9837.03	9695.2	9558.18	13.2431	13.2225	0.985867	-0.0205345
ABF-0017594	CDS	cytochrome o ubiquinol oxidase subunit II	cyoA	0.00860189	13313.1	14326.7	15441.1	12859.4	13318.9	13553.7	14360.3	13244	13.8098	13.6931	0.922266	-0.116746
ABF-0017597	CDS	muropeptide transporter	ampG	0.0902424	574.59	537.62	532.66	565.57	534.94	546.76	548.29	549.09	9.0988	9.1009	1.00146	0.00210348
ABF-0017598	CDS	predicted lipoprotein	yajG	0.181831	942.95	804.46	892.05	806.965	765.54	734.98	879.82	769.162	9.78106	9.58714	0.874226	-0.193922
ABF-0017600	CDS	dipeptide transporter; ATP-binding component of ABC superfamily	dppF	0.999859	172.79	199.11	129.85	285.75	242.27	262.19	167.25	263.403	7.38586	8.04113	1.57491	0.655267
ABF-0017601	CDS	hypothetical protein		1	409.39	392.295	402.205	158.45	219.5	168.145	401.297	182.032	8.64853	7.50805	0.453609	-1.14048
ABF-0017602	CDS	HipA protein		0.864443	1699.51	1439.64	1819.59	1233.25	1158.39	1280.61	1652.91	1224.08	10.6908	10.2575	0.740561	-0.433309
ABF-0017603	CDS	hypothetical protein		0.924433	491.57	528.28	526.87	313.43	410.54	425.44	515.573	383.137	9.01003	8.58172	0.743127	-0.428319
ABF-0017604	CDS	GntR family transcriptional regulatory protein		0.197426	60.31	68.365	70.645	53.475	58.94	54.595	66.44	55.67	6.05398	5.79883	0.837899	-0.255152
ABF-0017606	CDS	hypothetical protein		0.131098	52.27	54.8	61.825	67.575	69.415	58.52	56.2983	65.17	5.81502	6.02614	1.15758	0.211116
ABF-0017607	CDS	Probable transcription regulator protein, deoR family		0.0669667	64.165	61.86	56.475	66.505	58.69	72.745	60.8333	65.98	5.92679	6.04396	1.0846	0.117167
ABF-0017608	CDS	Probable amino acid metabolite efflux pump	eamA	0.998836	118.06	102.17	110.875	165.89	190.695	151	110.368	169.195	6.78618	7.40254	1.533	0.616361
ABF-0017609	CDS	hypothetical protein		0.963023	610.07	670.66	763.68	992.7	822.46	1036.31	681.47	950.49	9.41251	9.89253	1.39476	0.480021
ABF-0017610	CDS	hypothetical protein		0.999996	592.125	650.78	740.265	1249.7	1138.23	1011.54	661.057	1133.16	9.36863	10.1461	1.71416	0.777506
ABF-0017611	CDS	Chromosome (plasmid) partitioning protein ParA	yhjQ	0.809727	551.11	564.46	521.53	694.64	728.11	724.13	545.7	715.627	9.09196	9.48306	1.31139	0.391099
ABF-0017612	CDS	Cellulose synthase (UDP-forming)	bcsA	0.131689	199.24	182.45	194.72	225.49	191.36	218.81	192.137	211.887	7.58599	7.72715	1.10279	0.14116
ABF-0017613	CDS	Cyclic di-GMP binding protein precursor	bcsB	0.0701421	114.11	110.82	110.05	115.04	106.98	115.84	111.66	112.62	6.80297	6.81532	1.0086	0.0123506
ABF-0017614	CDS	Cellulose synthase operon protein C precursor	bcsC	0.0801801	136.825	137.265	136.1	144.355	140.9	137.7	136.73	140.985	7.09519	7.1394	1.03112	0.0442119
ABF-0017615	CDS	hypothetical protein	bcsD	0.990396	621.055	627.305	559.745	831.2	922.135	861.72	602.702	871.685	9.2353	9.76766	1.4463	0.532363
ABF-0017616	CDS	endoglucanase Y	celY	0.194646	369.825	368.185	344.125	429.005	378.4	425.44	360.712	410.948	8.4947	8.68281	1.13927	0.188111
ABF-0017617	CDS	C4-dicarboxylic acid, orotate and citrate transporter	dctA	0.337086	762.765	733.33	874.095	721.83	641.05	612.69	790.063	658.523	9.62582	9.36309	0.833507	-0.262734
ABF-0017619	CDS	predicted zinc-dependent peptidase	yhjJ	0.336238	364.11	452.89	371.97	484.95	454.6	472.69	396.323	470.747	8.63053	8.87881	1.18778	0.248273
ABF-0017622	CDS	Putative DNA-binding protein		0.687926	715.16	618.52	702.02	497.54	544.85	547.07	678.567	529.82	9.40635	9.04936	0.780793	-0.356988
ABF-0017623	CDS	Type I restriction-modification system restriction subunit		0.520942	686.59	655.64	663.81	494.06	539.96	584.78	668.68	539.6	9.38517	9.07575	0.806963	-0.309426
ABF-0017624	CDS	Type I restriction-modification system methyltransferase subunit		0.619001	813.07	768.24	913.83	645.35	640.54	680.02	831.713	655.303	9.69994	9.35602	0.787896	-0.343923
ABF-0017626	CDS	hypothetical protein		0.999083	604.31	570.15	610.9	389.35	370.67	407.32	595.12	389.113	9.21704	8.60405	0.65384	-0.61299
ABF-0017629	CDS	2-dehydro-3-deoxygluconate kinase	kdgK	0.9997	111.575	110.535	135.795	150.36	218.93	198.38	119.302	189.223	6.89847	7.56395	1.58609	0.665476
ABF-0017631	CDS	4-oxalocrotonate tautomerase		0.999989	149.97	110.72	108.94	250.12	248.64	138.23	123.21	212.33	6.94498	7.73016	1.72332	0.785189
ABF-0017633	CDS	conserved inner membrane protein	yhjD	0.167831	87.17	99.6	94.16	91.81	117.25	116.52	93.6433	108.527	6.5491	6.76191	1.15894	0.212801
ABF-0017635	CDS	Transporter, putative	yhhS	0.98206	179.37	170.44	162.08	292.28	249.44	195.31	170.63	245.677	7.41473	7.94062	1.43982	0.52589
ABF-0017636	CDS	DcrB protein precursor	dcrB	0.680192	1660.07	1863.07	1552.76	2401.96	2315.88	1912.66	1691.97	2210.17	10.7245	11.1099	1.30627	0.385454
ABF-0017638	CDS	conserved inner membrane protein	yhhQ	0.998816	1101.15	1105.98	1026.38	1556.35	1567.01	1845.1	1077.84	1656.15	10.0739	10.6936	1.53655	0.619691
ABF-0017639	CDS	sulfur transfer protein	sirA	0.300403	273.22	227.25	237.82	180.69	226.85	216.21	246.097	207.917	7.94308	7.69986	0.844858	-0.24322
ABF-0017640	CDS	conserved inner membrane protein	yhhN	0.80275	282.205	273.61	299.595	383.205	347.115	388.455	285.137	372.925	8.15551	8.54274	1.30788	0.387232
ABF-0017641	CDS	hypothetical protein		0.148753	443.8	408.1	365.265	390.685	356.85	349.41	405.722	365.648	8.66435	8.51431	0.901229	-0.150034
[truncated: 2,685 more rows]
