# Supplementary material for: Evolution of the metabolic and regulatory networks associated with oxygen availability in two phytopathogenic enterobacteria
Source: BMC Genomics. 2012 Mar 22;13:110. doi: 10.1186/1471-2164-13-110 (PMC3349551; doi:10.1186/1471-2164-13-110)
Supplement: Additional file 2 — List of simple orthologs in the phytopathogens (P. atrosepticum and D. dadantii) that are detected as differentially expressed (cFDR = 0.01) in both phytopathogens, but one or the other, or even both have fold changes < 3. Orthologs that show congruent expression patterns as well as those that show divergent expression patterns are listed. [file 1471-2164-13-110-S2.XLS]

## Sheet: Sheet1
FeatureID	Feature Type	Product	Name	LNN_V2_Median	SCRIAerRe	SCRIAer2	SCRIAer3	SCRIAnaer1	SCRIAnaer2	SCRIAnaer3	Avg_Aer_SCRI	Avg_Anaer_SCRI	Avg_Aer_SCRI_log	Avg_Anaer_SCRI_log	Ratio	logRatio
ABL-0060200	CDS	FMN-binding protein MioC	mioC	0.0195255	5961.19	4652.58	4318.6	4841.49	5251.04	5841.19	4977.46	5311.24	12.2812	12.3748	1.06706	0.09364
ABL-0060201	CDS	DNA-binding transcriptional dual regulator	asnC	0.0798405	875.13	674.03	794.27	625.43	621.88	550.14	781.143	599.15	9.60944	9.22677	0.767017	-0.38267
ABL-0060202	CDS	putative asparagine synthetase A	asnA	0.993092	3457.62	3452.17	3222.97	1095.8	2145.3	1442.99	3377.59	1561.36	11.7218	10.6086	0.462272	-1.11319
ABL-0060203	CDS	Von Willebrand Factor Type A (VWA) domain-containing protein	viaA	0.403171	793.08	1195.21	934.95	1721.47	1396.58	1549.06	974.413	1555.7	9.92839	10.6034	1.59655	0.674961
ABL-0060204	CDS	AAA+ family ATPase	ravA	0.606122	2142.3	2313.65	2123.8	4322.56	3740.52	3499.39	2193.25	3854.16	11.0989	11.9122	1.75728	0.813345
ABL-0060205	CDS	potassium transporter	trkD	0.0705588	751.96	868.115	790.085	595.895	687.25	612.19	803.387	631.778	9.64995	9.30327	0.786394	-0.346676
ABL-0060206	CDS	two-component system sensor kinase	qseC	0.290056	211.31	294.19	255.88	139.45	171.38	166.26	253.793	159.03	7.98751	7.31316	0.626612	-0.674355
ABL-0060207	CDS	two-component system response regulator.	qseB	0.172454	321.785	323.295	245.49	200.87	206.11	189.35	296.857	198.777	8.21362	7.635	0.669605	-0.578618
ABL-0060208	CDS	putative exported protein		0.0271509	47.265	72.68	67.53	45.75	44.21	48.245	62.4917	46.0683	5.96559	5.5257	0.737192	-0.439888
ABL-0060209	CDS	predicted cytoplasmic sugar-binding protein	rbsD	0.0394621	431.21	330.45	383.3	271.58	448.15	295.99	381.653	338.573	8.57612	8.40332	0.887123	-0.172794
ABL-0060210	CDS	ribose transport ATP-binding protein	rbsA	0.0190265	135.495	124.725	116.95	108.86	151.32	120.855	125.723	127.012	6.97411	6.98882	1.01025	0.0147086
ABL-0060211	CDS	ribose transport permease system protein	rbsC	0.0348652	499.93	446.67	616.675	530.62	654.99	461.59	521.092	549.067	9.02539	9.10084	1.05369	0.0754441
ABL-0060212	CDS	ribose-binding periplasmic protein	rbsB	0.108889	2223.41	1999.56	2302.34	3481.03	2898.87	2802.69	2175.1	3060.86	11.0869	11.5797	1.40723	0.492855
ABL-0060213	CDS	ribokinase	rbsK	0.0348779	2603.43	2009.28	2019.24	2152.74	1951.89	1759.61	2210.65	1954.75	11.1103	10.9328	0.884241	-0.177489
ABL-0060214	CDS	ribose operon repressor	rbsR	0.0478369	633.175	626.2	686.655	528.505	523.315	601.86	648.677	551.227	9.34136	9.1065	0.849771	-0.234854
ABL-0060215	rRNA	16S ribosomal RNA		0.00160873	52984.6	50786.1	36959	51050.8	47124.5	44272	46909.9	47482.4	15.5176	15.5351	1.0122	0.0175002
ABL-0060216	tRNA	tRNA-Glu		0.0349895	3794.14	3972.82	1564.6	1794.41	3060.23	2742.8	3110.52	2532.48	11.6029	11.3063	0.814166	-0.296605
ABL-0060217	rRNA	23S ribosomal RNA		0.0013666	53286.4	54196.9	47918.9	52579.2	51651.5	52076.4	51800.7	52102.4	15.6607	15.6691	1.00582	0.00837629
ABL-0060218	rRNA	5S ribosomal RNA		0.0176912	43717.8	28742.5	29437.8	49010.4	50391.9	51795.4	33966	50399.3	15.0518	15.6211	1.48381	0.56931
ABL-0060219	CDS	molybdopterin-guanine dinucleotide biosynthesis protein B	mobB	0.868789	1243.14	1069.64	1382.34	731.02	574.01	653.43	1231.71	652.82	10.2664	9.35054	0.530013	-0.915902
ABL-0060220	CDS	molybdopterin-guanine dinucleotide biosynthesis protein A	mobA	0.769308	3663.44	2572.1	3306.16	1691.97	1692.04	1771.06	3180.57	1718.36	11.6351	10.7468	0.540267	-0.888255
ABL-0060221	CDS	conserved protein	yihD	0.114983	7177.27	5878.12	6055.89	4509.92	3878.24	4555.52	6370.43	4314.56	12.6372	12.075	0.67728	-0.562176
ABL-0060222	CDS	regulator of disulfide oxidoreductase A	rdoA	0.112465	8435.22	7300.6	7755.05	5235.62	4972.31	5514.8	7830.29	5240.91	12.9349	12.3556	0.669312	-0.579249
ABL-0060223	CDS	periplasmic protein disulfide isomerase I	dsbA	0.0203415	4515.54	4921.14	4938.52	4724.41	4233.08	4604.56	4791.73	4520.68	12.2263	12.1423	0.943434	-0.0840068
ABL-0060224	CDS	DNA polymerase I	polA	0.262002	2749.11	3043.95	3003.24	1990.67	1798.17	1873.07	2932.1	1887.3	11.5177	10.8821	0.643669	-0.635608
ABL-0060225	misc_RNA		spot_42	0.0376599	1783.53	568.345	368.815	1225.46	691.11	563.915	906.897	826.83	9.82479	9.69145	0.911714	-0.133347
ABL-0060226	CDS	GTP-binding protein	yihA	0.447216	2874.91	1901.82	2131.08	1199.1	1496.32	1450.78	2302.6	1382.07	11.1691	10.4326	0.600219	-0.736439
ABL-0060227	CDS	conserved protein	yihI	0.0733569	4233.51	3947.8	4401.46	2741.35	3013.89	3543.21	4194.26	3099.49	12.0342	11.5978	0.738983	-0.436387
ABL-0060228	CDS	coproporphyrinogen III oxidase, SAM and NAD(P)H dependent, oxygen-independent	hemN	0.150227	1160.99	1158.3	1249.93	1634.71	1648.84	1824.24	1189.74	1702.6	10.2164	10.7335	1.43106	0.517085
ABL-0060229	CDS	nitrogen regulation two-component system, response regulator	glnG	0.0527472	1099.21	1433.86	1278.03	1110.41	1045.45	982.17	1270.37	1046.01	10.311	10.0307	0.823392	-0.280348
ABL-0060230	CDS	sensory histidine kinase in two-component regulatory system with GlnG	glnL	0.0771665	2143.87	2518.01	2481.26	1808.39	1702.54	1874.87	2381.04	1795.27	11.2174	10.81	0.753983	-0.407396
ABL-0060231	CDS	glutamine synthetase	glnA	0.00381874	23911.2	26706.3	24453.2	26131.2	24352.2	25965	25023.6	25482.8	14.611	14.6372	1.01835	0.0262368
ABL-0060232	CDS	GTP-binding protein	bipA	0.0118077	11862	13657.2	13460.5	10851.3	12180.3	10544	12993.2	11191.9	13.6655	13.4502	0.861363	-0.215307
ABL-0060233	CDS	phosphatase	yihX	0.498317	3495.27	4077.75	4375.23	2582.39	2250.73	2179.13	3982.75	2337.42	11.9595	11.1907	0.586885	-0.76885
ABL-0060234	CDS	D-Tyr-tRNA(Tyr) deacylase	dtd	0.0390635	7888.48	8606.27	9096.4	6809.9	5981.41	6428.2	8530.38	6406.51	13.0584	12.6453	0.751022	-0.413072
ABL-0060235	CDS	predicted acetyltransferase	yiiD	0.17343	1802.42	2276.93	2287.84	1548.37	1405.69	1374.68	2122.39	1442.91	11.0515	10.4948	0.679852	-0.556707
ABL-0060236	CDS	conserved protein	yicH	0.0319682	1356.38	1841.6	1773.97	1683.4	1484.58	1600.1	1657.32	1589.36	10.6946	10.6342	0.958996	-0.0604033
ABL-0060237	CDS	putative purine permease		0.0585617	1707.86	1830.25	1963.21	1188.92	1743.25	1511.4	1833.77	1481.19	10.8406	10.5325	0.807728	-0.308059
ABL-0060238	CDS	ATP-dependent DNA helicase	recG	0.0408606	679.68	700.97	564.71	539.995	577.43	604.65	648.453	574.025	9.34086	9.16497	0.885222	-0.175889
ABL-0060239	CDS	tRNA (Guanosine-2'-O-)-methyltransferase	trmH	0.183538	1651.92	1461.84	1535.17	972.91	998.17	1218.62	1549.64	1063.23	10.5977	10.0542	0.686115	-0.543478
ABL-0060240	CDS	guanosine-3',5'-bis(diphosphate) 3'-pyrophosphohydrolase	spoT	0.209714	4766.86	5083.16	5222.86	3036.47	3229.4	3457.8	5024.29	3241.22	12.2947	11.6623	0.64511	-0.632382
ABL-0060241	CDS	RNA polymerase, omega subunit	rpoZ	0.0452847	4475.28	4234.56	3665.14	3134.49	3708.34	2945.59	4125	3262.81	12.0102	11.6719	0.790985	-0.338279
ABL-0060242	CDS	guanylate kinase	gmk	0.0232319	6843.1	4794.93	4833.88	4941.48	4169.45	5130.88	5490.64	4747.27	12.4228	12.2129	0.864612	-0.209875
ABL-0060243	CDS	putative membrane protein		0.0612028	5544.56	2613.6	2221.39	2636.12	2337.76	2372.35	3459.85	2448.74	11.7565	11.2578	0.70776	-0.498668
ABL-0060244	CDS	putative DNA ligase		0.0377381	1148.49	759.775	768.525	796.695	784.425	836.46	892.263	805.86	9.80133	9.65439	0.903164	-0.14694
ABL-0060245	CDS	predicted metal dependent hydrolase	eptB	0.997571	2123.22	2083.07	2217.8	790.495	1045.93	922.42	2141.36	919.615	11.0643	9.84489	0.429453	-1.21943
ABL-0060246	tRNA	tRNA-Pro		0.100837	578.075	533.17	253.045	223.42	290.69	474.31	454.763	329.473	8.82897	8.36402	0.724494	-0.464954
ABL-0060247	CDS	putative virulence-associated outer membrane protein		0.981347	197.995	151.245	139.53	62.7	86.85	72.715	162.923	74.0883	7.34805	6.21117	0.454744	-1.13687
ABL-0060248	CDS	putative signaling membrane protein		0.0864569	518.47	363.19	438.34	314.78	328.36	337.95	440	327.03	8.78136	8.35328	0.74325	-0.428081
ABL-0060249	CDS	predicted oxidoreductase with FAD/NAD(P)-binding domain	yhiN	0.396596	1140.18	1191.56	1021.36	544.75	857.05	717.995	1117.7	706.598	10.1263	9.46475	0.632192	-0.661566
ABL-0060250	CDS	low-affinity inorganic phosphate transporter	pitA	0.0194168	5575.91	5518.17	4551.65	4345.88	5305.21	5036.88	5215.24	4895.99	12.3485	12.2574	0.938785	-0.091134
ABL-0060251	CDS	universal stress protein B	uspB	0.06408	1457.88	1457.53	1749.1	1126.19	1307.25	1253.93	1554.84	1229.12	10.6025	10.2634	0.790516	-0.339133
ABL-0060252	CDS	universal stress global response regulator	uspA	0.0546215	875.28	1857.62	1604.27	1515.3	2093.28	1533.58	1445.72	1714.05	10.4976	10.7432	1.1856	0.245621
ABL-0060253	CDS	NADP-specific glutamate dehydrogenase	gdhA	0.0119264	10491	8865.99	7375.86	9398.02	9829.45	8329.75	8910.95	9185.74	13.1214	13.1652	1.03084	0.0438172
ABL-0060254	CDS	conserved hypothetcial protein		0.0875668	1125.4	1039.25	984.49	779.64	822.54	784.71	1049.71	795.63	10.0358	9.63595	0.75795	-0.399826
ABL-0060255	CDS	putative phosphodiesterase		0.0517961	726.245	582.515	585.275	533.69	538.415	496.865	631.345	522.99	9.30228	9.03064	0.828374	-0.271645
ABL-0060256	CDS	predicted SAM-dependent methyltransferase	yhiQ	0.0370216	666.595	915.44	692.53	693.055	706.165	693.32	758.188	697.513	9.56641	9.44608	0.919974	-0.120335
ABL-0060257	CDS	oligopeptidase A	prlC	0.0262664	2763.82	4071.9	3405.67	4079.17	3753.41	3422.95	3413.8	3751.84	11.7372	11.8734	1.09902	0.136222
ABL-0060258	CDS	putative TonB-dependent heme receptor		0.0142856	73.7	82.69	67.27	71.62	67.52	60.49	74.5533	66.5433	6.2202	6.05622	0.89256	-0.163979
ABL-0060259	CDS	ECF-family RNA polymerase sigma factor		0.259701	111.26	96.93	108.14	60.37	55.39	78.33	105.443	64.6967	6.72032	6.01562	0.613568	-0.704705
ABL-0060260	CDS	transmembrane sensor		0.00791054	39.875	42.355	43.555	37.84	34.075	42.2	41.9283	38.0383	5.38985	5.24938	0.907223	-0.140471
ABL-0060261	CDS	TonB-like protein		0.0220563	77.51	55.56	43.555	40.47	45.64	45.51	58.875	43.8733	5.87958	5.45527	0.745195	-0.424311
ABL-0060262	CDS	hypothetical protein		0.019762	119.64	86.25	116.79	106.76	82.78	93.72	107.56	94.42	6.749	6.56102	0.877836	-0.187977
ABL-0060263	CDS	predicted DNA (exogenous) processing protein	yhiR	0.0356175	2181.18	2086.92	2084.78	1953.23	1878.17	1795.87	2117.62	1875.76	11.0482	10.8733	0.885783	-0.174974
ABL-0060264	CDS	glutathione oxidoreductase	gor	0.0322387	2921.22	4560	4059.11	3371.07	3426.1	2877.08	3846.78	3224.75	11.9094	11.655	0.838299	-0.254463
ABL-0060265	CDS	hypothetical protein		0.206291	657.135	477.805	565.775	394.515	370.655	370.87	566.905	378.68	9.14696	8.56484	0.667978	-0.582128
ABL-0060266	CDS	hypothetical protein		0.0541745	375.58	261.155	278.255	244.15	222.905	252.795	304.997	239.95	8.25265	7.90659	0.78673	-0.34606
ABL-0060267	CDS	hypothetical protein		0.919339	136.25	167.84	152.75	73.585	76.895	73.965	152.28	74.815	7.25058	6.22526	0.491299	-1.02533
ABL-0060268	CDS	thiol:disulfide interchange protein	dsbG	0.0335208	292.43	313.545	249.765	383.295	277.505	292.41	285.247	317.737	8.15607	8.31169	1.1139	0.155622
ABL-0060269	CDS	putative LysE family transporter		0.0316706	403.295	341.47	407.565	350.95	380.84	419.74	384.11	383.843	8.58538	8.58437	0.999306	-0.00100193
ABL-0060270	CDS	LysR-family transcriptional regulator		0.0567677	350.875	317.81	283.495	201.585	270.915	287.21	317.393	253.237	8.31013	7.98434	0.797864	-0.325786
ABL-0060271	CDS	phenolic acid decarboxylase	padC	0.132154	3814.31	4085.99	4361.62	7034.2	4788.54	6714.71	4087.3	6179.15	11.9969	12.5932	1.51179	0.596258
ABL-0060272	CDS	carboxymuconolactone decarboxylase family protein		0.0318021	163.905	190.23	186.49	225.35	197.06	201.89	180.208	208.1	7.49352	7.70113	1.15477	0.207611
ABL-0060273	CDS	putative monooxygenase		0.0165353	79.295	131.21	95.09	109.235	87.285	86.66	101.865	94.3933	6.67051	6.56061	0.926651	-0.109902
ABL-0060274	CDS	ABC transporter ATP-binding protein		0.0103714	40.07	73.23	69.045	60.48	58.955	58.35	60.7817	59.2617	5.92556	5.88903	0.974992	-0.036537
ABL-0060275	CDS	ABC transporter permease protein		0.00716586	34.445	46.485	43.275	41.845	39.52	37.31	41.4017	39.5583	5.37162	5.30591	0.955477	-0.0657072
ABL-0060276	CDS	ABC transporter permease protein		0.00655824	33.11	41.12	40.35	37.04	40.42	33.74	38.1933	37.0667	5.25525	5.21205	0.970501	-0.0431985
ABL-0060277	CDS	ABC-type transporter, substrate binding protein		0.0474824	97.785	100.75	122.33	77.745	76.595	82.02	106.955	78.7867	6.74086	6.29988	0.736634	-0.440981
ABL-0060278	CDS	putative exported protein		0.0672618	1681.6	1342.91	1524.95	1205.82	1077.17	1287.77	1516.49	1190.25	10.5665	10.2171	0.784876	-0.349464
ABL-0060279	CDS	2-keto-D-gluconate reductase (glyoxalate reductase) (2-ketoaldonate reductase)	ghrB	0.318036	3982.04	4509	3617.67	7279.08	6837.56	5824.65	4036.24	6647.1	11.9788	12.6985	1.64686	0.719714
ABL-0060280	CDS	hypothetical protein		0.0308089	54.14	95.21	93.83	50.13	46.86	90.57	81.06	62.52	6.34092	5.96625	0.771281	-0.374672
ABL-0060281	CDS	methyl-accepting chemotaxis protein		0.0426056	298.75	302.04	316.23	400.28	357.13	326.56	305.673	361.323	8.25585	8.49715	1.18206	0.2413
ABL-0060282	CDS	putative GNAT-family acetyltransferase		0.0877406	302.555	238.685	257.045	239.34	171.01	177.595	266.095	195.982	8.0558	7.61457	0.73651	-0.441223
ABL-0060283	CDS	3-methyl-adenine DNA glycosylase I, constitutive	tag	0.107599	906.51	541.71	648.17	474.08	535.3	498.73	698.797	502.703	9.44873	8.97356	0.719384	-0.475165
ABL-0060284	CDS	putative membrane protein		0.0389287	934.12	761.97	795.52	704.3	840.84	715.91	830.537	753.683	9.6979	9.55781	0.907465	-0.140085
ABL-0060285	CDS	glycine tRNA synthetase, alpha subunit	glyQ	0.0210762	4717.02	5677.66	5676.98	4904.14	4841.02	4694.72	5357.22	4813.29	12.3873	12.2328	0.898468	-0.154461
ABL-0060286	CDS	glycine tRNA synthetase, beta subunit	glyS	0.0257155	3033.89	3692.26	3233.67	2951.32	3337.62	2988.11	3319.94	3092.35	11.6969	11.5945	0.931449	-0.102452
ABL-0060287	CDS	conserved protein	yiaF	0.295805	403.695	613.21	632.72	1023.26	816.84	692.48	549.875	844.193	9.10296	9.72143	1.53525	0.61847
ABL-0060288	CDS	PTS system, mannitol-specific IIabc component	mtlA	0.0696703	1447.95	2339.32	2567.22	3305.56	2246.33	2651.01	2118.16	2734.3	11.0486	11.417	1.29088	0.368357
ABL-0060289	CDS	mannitol-1-phosphate dehydrogenase, NAD(P)-binding	mtlD	0.0544923	411.49	636.545	713.59	768.19	574.885	754.36	587.208	699.145	9.19773	9.44945	1.19063	0.251719
ABL-0060290	CDS	DNA-binding repressor	mtlR	0.0361099	1180.12	1083.21	1003.19	907.3	1040.49	1109.12	1088.84	1018.97	10.0886	9.9929	0.935831	-0.0956804
ABL-0060291	CDS	hypothetical protein		0.170207	3019.04	2767.12	2337.32	1663.12	1973.62	1861.69	2707.83	1832.81	11.4029	10.8398	0.676856	-0.563078
ABL-0060292	CDS	methyl-accepting chemotaxis protein		0.631592	2520.11	2056.72	2111.64	4640.27	3776.7	3437.76	2229.49	3951.58	11.1225	11.9482	1.77241	0.825714
ABL-0060293	CDS	superoxide dismutase, Mn	sodA	1	9221.62	10302.5	9228.99	2281.89	2412.18	2211.34	9584.35	2301.8	13.2265	11.1685	0.240163	-2.05792
ABL-0060294	CDS	formate dehydrogenase formation protein	fdhD	0.505027	626.635	685.895	553.165	1059.43	1099.72	936.305	621.898	1031.82	9.28053	10.011	1.65915	0.730443
ABL-0060295	CDS	aldehyde dehydrogenase B	aldB	0.0347284	408.77	880.69	816.41	531.14	954.49	539.45	701.957	675.027	9.45524	9.3988	0.961636	-0.0564375
ABL-0060296	CDS	putative membrane protein		0.0505021	435.73	391.51	391.19	326.32	313.51	362.64	406.143	334.157	8.66585	8.38438	0.822756	-0.281464
ABL-0060297	CDS	xylulokinase	xylB	0.0684641	118.32	179.895	165.815	202.895	211.615	198.78	154.677	204.43	7.27311	7.67546	1.32166	0.402351
ABL-0060298	CDS	D-xylose isomerase	xylA	0.00843714	45.86	47.425	46.06	46.7	50.745	46.72	46.4483	48.055	5.53755	5.58661	1.03459	0.0490597
ABL-0060299	CDS	D-xylose-binding periplasmic protein	xylF	0.0157623	94.3	61.875	63.435	62.1	66.17	56.475	73.2033	61.5817	6.19384	5.94443	0.841241	-0.249408
ABL-0060300	CDS	D-xylose transport ATP-binding protein	xylG	0.0157415	54.045	86.8	95.965	68.84	64.355	67.215	78.9367	66.8033	6.30262	6.06185	0.84629	-0.240776
ABL-0060301	CDS	xylose transport system permease	xylH	0.0256654	195.29	211.04	202.14	188.445	202.96	184.665	202.823	192.023	7.66408	7.58514	0.946752	-0.078942
ABL-0060302	CDS	DNA-binding transcriptional activator, xylose-binding	xylR	0.034715	500.73	600.3	517.53	614.04	589.54	489.13	539.52	564.237	9.07553	9.14016	1.04581	0.064624
ABL-0060303	CDS	hypothetical protein		0.972978	660.66	833.005	737.9	1511.23	1763.32	1364.38	743.855	1546.31	9.53888	10.5946	2.07878	1.05573
ABL-0060304	CDS	hypothetical protein		0.0198472	5432.73	5224.58	4658.53	4568.06	5010.45	4725.57	5105.28	4768.03	12.3178	12.2192	0.93394	-0.0985978
ABL-0060305	CDS	argininosuccinate synthetase	argG	0.0111932	15948.4	17841.1	18205	14378.3	13670.3	14497.8	17331.5	14182.1	14.0811	13.7918	0.818285	-0.289325
ABL-0060306	CDS	N-acylhomoserine lactone synthesis protein	expI	0.0319592	6335.59	4189.27	4450.01	6512.3	5826.68	5999.67	4991.62	6112.88	12.2853	12.5776	1.22463	0.292344
ABL-0060307	CDS	quorum-sensing transcriptional regulator	expR	0.0413252	1180.61	786.795	734.975	808.74	697.57	846.91	900.792	784.407	9.81505	9.61546	0.870797	-0.199592
ABL-0060308	CDS	pectin methylesterase	pmeB	0.0609804	1298.66	1172.25	1129.08	963.84	947.93	980.69	1200	964.153	10.2288	9.91312	0.803463	-0.315696
ABL-0060309	CDS	conserved inner membrane protein associated with alginate biosynthesis	ydgC	0.0997197	822.71	573.23	716.45	475.47	494.05	591.41	704.13	520.31	9.4597	9.02323	0.73894	-0.43647
ABL-0060310	CDS	hypothetical protein		0.0971823	911.405	878.935	1036.82	682.435	686.225	740.995	942.387	703.218	9.88018	9.45783	0.74621	-0.422346
ABL-0060311	CDS	hypothetical protein		0.0563632	1041.68	1217.12	1319.59	842.09	1122.82	966.035	1192.8	976.982	10.2201	9.93219	0.819067	-0.287947
ABL-0060312	CDS	hypothetical protein		0.0471985	428.34	635.05	609.47	396.77	522.19	486.73	557.62	468.563	9.12314	8.8721	0.840291	-0.251038
ABL-0060313	CDS	hypothetical protein		0.0772327	391.66	440.08	411.07	296.54	328.64	322.145	414.27	315.775	8.69443	8.30275	0.762244	-0.391674
ABL-0060314	CDS	putative membrane protein		0.18843	598.045	702.875	644.81	404.905	480.895	442.675	648.577	442.825	9.34113	8.79059	0.682764	-0.55054
ABL-0060315	CDS	putative membrane protein		0.318804	475.475	565.525	579.21	340.485	357.77	331.035	540.07	343.097	9.077	8.42247	0.635282	-0.654531
ABL-0060316	CDS	putative fatty acid desaturase		0.0459678	211.02	269.68	288.97	194.7	227.265	198.04	256.557	206.668	8.00313	7.69117	0.805547	-0.31196
ABL-0060317	CDS	putative fatty acid desaturase		0.103638	540.27	566.95	622.3	457.9	402.71	413.95	576.507	424.853	9.17119	8.73082	0.736944	-0.440372
ABL-0060318	CDS	putative exported protein		0.042152	1298.35	1236.67	1039.55	1001.62	1076.17	1041.34	1191.52	1039.71	10.2186	10.022	0.872589	-0.196626
ABL-0060319	CDS	aldehyde dehydrogenase A	aldA	0.0227292	116.825	171.415	149.44	176.46	100.86	125.49	145.893	134.27	7.18877	7.06899	0.92033	-0.119777
ABL-0060320	CDS	L-lactate dehydrogenase	lctD	0.045829	71.24	156.36	136.915	180.25	146.295	126.23	121.505	150.925	6.92487	7.23769	1.24213	0.312816
ABL-0060321	CDS	putative membrane protein		0.038831	1468.09	2193.84	1922.19	2275.84	1808.88	2334.53	1861.38	2139.75	10.8622	11.0632	1.14955	0.201075
ABL-0060322	CDS	hypothetical protein		0.0251449	161.96	222.99	222.57	232.54	149.35	245.97	202.507	209.287	7.66183	7.70934	1.03348	0.047511
ABL-0060323	CDS	hypothetical protein		0.670759	478.1	793.19	804.3	290.52	321.19	608.97	691.863	406.893	9.43434	8.66851	0.588112	-0.765836
ABL-0060324	CDS	putative lipoprotein		0.0682467	1630.45	1610.3	1622.79	1236.3	1134.14	1454.86	1621.18	1275.1	10.6628	10.3164	0.786526	-0.346434
ABL-0060325	CDS	putative lipoprotein		0.140461	1462.41	1175.34	1035.19	783.43	800.65	1012.97	1224.31	865.683	10.2578	9.7577	0.707077	-0.500062
ABL-0060326	CDS	hypothetical protein		0.257065	2096.76	1311.9	1363.88	807.165	1111.98	1179.46	1590.85	1032.87	10.6356	10.0124	0.649258	-0.623136
ABL-0060327	CDS	hypothetical protein		0.117536	3108.17	2179.88	2457.1	1757.64	1843.69	1850.84	2581.72	1817.39	11.3341	10.8277	0.703946	-0.506463
ABL-0060328	CDS	hypothetical protein		0.0872805	2737.71	2079.58	2375.36	1715.99	1673.38	1925.28	2397.55	1771.55	11.2273	10.7908	0.7389	-0.436549
ABL-0060329	CDS	hypothetical protein		0.0309486	330.91	230.77	226.56	277.28	242.73	330.45	262.747	283.487	8.03753	8.14714	1.07894	0.109608
ABL-0060330	CDS	putative deoxycytidylate deaminase		0.0956349	1614.93	1332.97	1513.03	1227.43	892.43	1228.79	1486.98	1116.22	10.5382	10.1244	0.750662	-0.413765
ABL-0060331	CDS	conserved protein	yicC	0.0223953	4397.36	3909.49	2980.24	3679.34	4003.41	3393.91	3762.36	3692.22	11.8774	11.8503	0.981357	-0.0271494
ABL-0060332	CDS	LysR-family transcriptional regulator		0.0685858	644.69	792.27	698.9	526.15	549.45	607.19	711.953	560.93	9.47564	9.13168	0.787875	-0.343962
ABL-0060333	CDS	L-asparaginase		0.0344561	373.54	521.725	416.975	380.64	422.015	408.77	437.413	403.808	8.77285	8.65753	0.923173	-0.115327
ABL-0060334	CDS	hypothetical protein		0.0313564	245.06	472.365	395.34	389.04	320.595	333.655	370.922	347.763	8.53497	8.44196	0.937565	-0.0930087
ABL-0060335	CDS	putative peptidase		0.0127377	50	90.86	74.46	60.195	70.74	61.605	71.7733	64.18	6.16538	6.00405	0.894204	-0.161324
ABL-0060336	CDS	ABC transporter permease protein		0.0182749	43.44	129.88	93.83	102.73	95.99	80.49	89.05	93.07	6.47654	6.54024	1.04514	0.0637006
ABL-0060337	CDS	ABC transporter permease protein		0.0178691	57.31	166.8	128.35	100.44	116.64	121.31	117.487	112.797	6.87635	6.81758	0.960081	-0.0587726
ABL-0060338	CDS	ABC transporter periplasmic binding protein		0.0202712	82.23	203.29	157.08	172.76	135.89	114.43	147.533	141.027	7.2049	7.13982	0.955897	-0.065073
ABL-0060339	CDS	ABC transporter ATP-binding protein		0.00794126	33.45	55.37	45.41	38.39	46.24	37.88	44.7433	40.8367	5.4836	5.35179	0.912687	-0.131808
ABL-0060340	CDS	putative mandelate racemase / muconate lactonizing enzyme family protein		0.00677757	31.16	47	39.16	38.53	32.19	38.81	39.1067	36.51	5.28934	5.19022	0.9336	-0.0991229
ABL-0060341	CDS	ribonuclease PH	rph	0.0329853	2057.34	1858.67	1660.85	1559.92	1931.88	1674.91	1858.95	1722.24	10.8603	10.7501	0.926458	-0.110202
ABL-0060342	CDS	orotate phosphoribosyltransferase	pyrE	0.053724	1516.3	1496.84	1269.56	1737.55	1685.22	1825.67	1427.56	1749.48	10.4793	10.7727	1.2255	0.293373
ABL-0060343	CDS	division inhibitor	ttk	0.164625	3333.85	2965.14	3193.2	1922.73	2159.93	2360.18	3164.06	2147.61	11.6276	11.0685	0.678752	-0.559043
ABL-0060344	CDS	deoxyuridinetriphosphatase	dut	0.0348069	6057.1	5705.88	4586.58	4164.19	4523.49	4357.65	5449.85	4348.44	12.412	12.0863	0.797901	-0.325718
ABL-0060345	CDS	bifunctional 4'-phosphopantothenoylcysteine decarboxylase/phosphopantothenoylcysteine synthetase, FMN-binding	dfp	0.0340036	1030.96	1120.24	1097.15	1071.24	1140.91	1023.93	1082.79	1078.7	10.0805	10.0751	0.996223	-0.0054598
ABL-0060346	CDS	protein associated with replication fork, possible DNA repair protein	yicR	0.0304272	161.32	212.05	183.06	197.84	257.49	181.02	185.477	212.117	7.53509	7.72871	1.14363	0.19362
ABL-0060347	CDS	50S ribosomal subunit protein L28	rpmB	0.00603458	22236.3	18602.4	14761.7	13694.7	21110.1	17991.9	18533.5	17598.9	14.1778	14.1032	0.949576	-0.0746444
ABL-0060348	CDS	50S ribosomal subunit protein L33	rpmG	0.0514747	3194.9	2649.75	2317.95	1523.53	3547.56	1855.12	2720.87	2308.74	11.4099	11.1729	0.84853	-0.236963
ABL-0060349	CDS	formamidopyrimidine/5-formyluracil/ 5-hydroxymethyluracil DNA glycosylase	mutM	0.0597173	4835.81	3612.55	4034.92	3062.01	2984.26	3348.68	4161.09	3131.65	12.0227	11.6127	0.752603	-0.410039
ABL-0060351	CDS	putative sugar transferase		0.213447	2432.18	1839.58	2237.61	1436.01	1328.8	1549.22	2169.79	1438.01	11.0833	10.4899	0.66274	-0.593486
ABL-0060352	CDS	phosphopantetheine adenylyltransferase	coaD	0.036077	1750.82	1421.02	1354.97	1459.34	1246.04	1405.54	1508.94	1370.31	10.5593	10.4203	0.908127	-0.139033
ABL-0060353	CDS	3-deoxy-D-manno-octulosonic-acid transferase (KDO transferase)	kdtA	0.0445259	2122.73	1705.43	1670.47	1344.1	1679.08	1615.04	1832.88	1546.07	10.8399	10.5944	0.843523	-0.245501
ABL-0060354	CDS	putative glycosyltransferase		0.669991	813.91	424.14	604.58	403.15	290.52	330.65	614.21	341.44	9.26259	8.41549	0.555901	-0.8471
ABL-0060355	CDS	lipopolysaccharide core biosynthesis glycosyl transferase	kdtX	0.399792	798.22	503.07	756.95	452.86	385.345	416.93	686.08	418.378	9.42223	8.70866	0.60981	-0.713569
ABL-0060356	CDS	putative beta1,4-galactosyltransferase	waaX	0.74806	790.58	509.39	515.32	375.27	301.34	315.25	605.097	330.62	9.24102	8.36903	0.546392	-0.871992
ABL-0060357	CDS	hypothetical protein		0.0187299	91.18	46.16	37.45	38.23	56.84	34.24	58.2633	43.1033	5.86452	5.42973	0.739802	-0.434789
ABL-0060358	CDS	hypothetical protein		0.995638	500.1	326.14	503.62	168.59	180.5	223.79	443.287	190.96	8.7921	7.57713	0.430782	-1.21497
ABL-0060359	CDS	lipopolysaccharide 1,2-glucosyltransferase	waaJ	0.996674	607.56	477.535	596.59	274.845	211.94	239.85	560.562	242.212	9.13073	7.92012	0.432087	-1.2106
ABL-0060360	CDS	lipopolysaccharide 1,3-galactosyltransferase	waaI	0.984597	2007.36	1282.39	1714.47	777.93	693.3	835.38	1668.07	768.87	10.704	9.5866	0.460933	-1.11737
ABL-0060361	CDS	lipopolysaccharide core biosynthesis protein	waaG	0.155935	4525.6	3205.66	3585.65	2427.82	2495.71	2654.36	3772.3	2525.96	11.8812	11.3026	0.669608	-0.578612
ABL-0060362	CDS	lipopolysaccharide core biosynthesis protein	rfaQ	0.504386	3229.41	2201.53	2534.88	1537.63	1441.2	1707.51	2655.27	1562.11	11.3746	10.6093	0.588306	-0.76536
ABL-0060363	CDS	O-antigen ligase	waaL2	0.999877	663.25	471.51	577.43	203.63	254.01	184.83	570.73	214.157	9.15666	7.74252	0.375233	-1.41414
ABL-0060364	CDS	O-antigen ligase	waaL1	0.0722965	533.025	387.185	452.98	351.74	343.84	357.48	457.73	351.02	8.83835	8.45541	0.766871	-0.382944
ABL-0060365	CDS	ADP-heptose:LPS heptosyl transferase I	rfaC	0.0356795	1933.85	1880.18	1616.26	1600.64	1587.2	1684.1	1810.1	1623.98	10.8219	10.6653	0.897179	-0.156533
ABL-0060366	CDS	ADP-heptose:LPS heptosyltransferase II	rfaF	0.048425	721.19	1116.88	1057.62	1173.66	1085.46	1104.8	965.228	1121.31	9.91473	10.131	1.1617	0.216241
ABL-0060367	CDS	ADP-L-glycero-D-mannoheptose-6-epimerase, NAD(P)-binding	rfaD	0.0302318	1963.86	2227.45	2135.75	2083.02	2043.51	1885.51	2109.02	2004.01	11.0424	10.9687	0.950211	-0.0736807
ABL-0060368	CDS	glycine C-acetyltransferase	kbl	0.0563783	145.32	315.05	270.6	284.75	337.08	263.06	243.657	294.963	7.92871	8.20439	1.21057	0.275686
ABL-0060369	CDS	threonine 3-dehydrogenase, NAD(P)-binding	tdh	0.0380029	401.54	522.56	567.76	509.88	646.74	485.88	497.287	547.5	8.95793	9.09672	1.10097	0.138781
ABL-0060370	CDS	putative exported protein		0.0602465	527.33	551.19	504.24	363.39	441.28	472.94	527.587	425.87	9.04326	8.73427	0.807204	-0.308995
ABL-0060371	CDS	protease with a role in cell division	envC	0.06158	565.85	601.42	525.305	394.475	460.35	506.19	564.192	453.672	9.14004	8.8255	0.804109	-0.314537
ABL-0060372	CDS	predicted rhodanese-related sulfurtransferase	yibN	0.0212518	9347.91	8082.25	9753.21	6966.88	8089.84	7166.51	9061.12	7407.74	13.1455	12.8548	0.81753	-0.290656
ABL-0060373	CDS	protein export chaperone	secB	0.0143493	7342.54	6747.95	8392.28	7349.15	7990.52	6196.58	7494.26	7178.75	12.8716	12.8095	0.9579	-0.0620527
ABL-0060374	CDS	glycerol-3-phosphate dehydrogenase (NAD+)	gpsA	0.0180261	5467.75	6615.03	6201.76	7136.23	7326.47	5945.62	6094.85	6802.77	12.5734	12.7319	1.11615	0.158533
ABL-0060375	CDS	serine acetyltransferase	cysE	0.021476	4449.84	4282.58	4262.06	4524.86	3807.43	4017.9	4331.49	4116.73	12.0806	12.0073	0.950418	-0.0733657
ABL-0060376	CDS	putative antimicrobial peptide resistance and lipid A acylation protein	pagP	0.072381	3934.7	4392.55	5097.81	3274.68	2828.63	3757.64	4475.02	3286.98	12.1277	11.6825	0.734518	-0.44513
ABL-0060377	CDS	hypothetical protein		0.0352611	2624.76	1190.01	1392.95	1171.82	1374.23	2056.18	1735.9	1534.08	10.7615	10.5832	0.883734	-0.178316
ABL-0060378	CDS	hypothetical protein		0.0332281	2456.49	1085.04	1145.64	1410.59	1256.89	1515.86	1562.39	1394.45	10.6095	10.4455	0.892507	-0.164065
ABL-0060379	CDS	putative membrane protein		0.0322708	474.08	301.67	446.4	378.73	317.01	566.69	407.383	420.81	8.67024	8.71703	1.03296	0.046782
ABL-0060380	CDS	predicted inner membrane protein	yigM	0.0469531	1259.75	1524.45	1431.49	1466.78	1703.1	1864.76	1405.23	1678.21	10.4566	10.7127	1.19426	0.25612
ABL-0060381	CDS	DNA-binding transcriptional activator, homocysteine-binding	metR	0.397452	686.31	810.375	792.995	402.45	430.525	612.955	763.227	481.977	9.57597	8.91282	0.631499	-0.663148
ABL-0060382	CDS	5-methyltetrahydropteroyltriglutamate-homocysteine S-methyltransferase	metE	0.00871625	14986.5	24373.4	22165	23485.5	27508.4	25048	20508.3	25347.3	14.3239	14.6295	1.23596	0.305627
ABL-0060383	CDS	methyl-accepting chemotaxis protein		0.0308527	403.89	328.025	271.105	381.97	340.795	301.665	334.34	341.477	8.38517	8.41564	1.02135	0.030471
ABL-0060384	CDS	methyl-accepting chemotaxis protein		0.0265376	5312.19	2926.04	3412.82	4106.13	3189.27	2925.25	3883.68	3406.88	11.9232	11.7342	0.87723	-0.188973
ABL-0060385	CDS	putative carboxymethylenebutenolidase		0.0553817	1336.06	1658.19	1213.06	1958.04	1542.62	1675.4	1402.44	1725.35	10.4537	10.7527	1.23025	0.298956
ABL-0060386	CDS	uridine phosphorylase	udp	0.0345033	292.82	644.99	549.63	492.6	487.84	507.69	495.813	496.043	8.95365	8.95432	1.00046	0.000669088
ABL-0060387	CDS	hypothetical protein		0.1947	3078.47	3535.61	2751.76	5156.08	4777.9	4393.52	3121.95	4775.83	11.6082	12.2215	1.52976	0.613305
ABL-0060388	CDS	phosphoenolpyruvate carboxylase	ppc	0.0425459	4955.57	8886.61	6022.89	9091.69	9147.81	7818.72	6621.69	8686.08	12.693	13.0845	1.31176	0.391505
ABL-0060389	CDS	PTS system, IIabc component		0.766519	256.67	245.2	283.515	137.98	149.145	137.83	261.795	141.652	8.03229	7.1462	0.541079	-0.88609
ABL-0060390	CDS	putative mandelate racemase / muconate lactonizing enzyme		0.175516	452.25	613.87	602.02	401.64	351.19	383.8	556.047	378.877	9.11906	8.56558	0.681376	-0.553478
ABL-0060391	CDS	GntR-family transcriptional regulator		0.662	863.27	754.64	802.54	475.89	437.58	473.78	806.817	462.417	9.6561	8.85305	0.573137	-0.803047
ABL-0060392	CDS	acetylornithine deacetylase	argE	0.205487	3887.92	3672.22	3321.68	2176.66	2771.01	2223.47	3627.28	2390.38	11.8247	11.223	0.659001	-0.601647
ABL-0060393	CDS	N-acetyl-gamma-glutamylphosphate reductase	argC	0.0124923	12436.7	12205.4	12061.2	10160.3	10560.3	10915.9	12234.4	10545.5	13.5787	13.3643	0.861953	-0.214319
ABL-0060394	CDS	acetylglutamate kinase	argB	0.0354741	8607.08	10347.8	9286.28	7220.75	6824.31	7163.47	9413.7	7069.51	13.2005	12.7874	0.750981	-0.413153
ABL-0060395	CDS	argininosuccinate lyase	argH	0.0614021	5253.53	7094.9	6340.47	4415.4	4477.4	4660.3	6229.64	4517.7	12.6049	12.1414	0.725195	-0.46356
ABL-0060396	CDS	predicted recombination limiting protein	rmuC	0.261882	576.69	656.26	712.24	419.91	386.09	467.68	648.397	424.56	9.34073	8.72982	0.654784	-0.610908
ABL-0060397	CDS	bifunctional 2-octaprenyl-6-methoxy-1,4-benzoquinone methylase/S-adenosylmethionine:2-DMK methyltransferase	ubiE	0.00951197	13034.1	10248.4	11455.5	11437	10471.2	11672.4	11579.3	11193.6	13.4993	13.4504	0.966685	-0.0488824
ABL-0060398	CDS	conserved protein	yigP	0.0178737	7429.01	8448.6	8139.15	7232.47	6652.49	6915.86	8005.59	6933.61	12.9668	12.7594	0.866096	-0.207401
ABL-0060399	CDS	2-octaprenylphenol hydroxylase of ubiquinone biosynthetic pathway	ubiB	0.0370835	4126.84	4027.64	4348.32	3350.49	3518.76	3342.43	4167.6	3403.89	12.025	11.733	0.81675	-0.292033
ABL-0060400	CDS	component of Sec-independent translocase	tatA	0.0392313	7177.43	6529.53	6374.82	9498.32	8400.14	8988	6693.93	8962.15	12.7086	13.1296	1.33885	0.420993
ABL-0060401	CDS	component of Sec-independent translocase	tatB	0.611636	6668.82	7292.34	6401.43	12945	13081.1	11642.6	6787.53	12556.2	12.7287	13.6161	1.8499	0.887445
ABL-0060402	CDS	component of Sec-independent translocase	tatC	0.576094	4350.74	4689.78	4531.94	7472.66	8529.35	8343.28	4524.15	8115.1	12.1434	12.9864	1.79373	0.842961
ABL-0060403	CDS	deoxyribonuclease	tatD	0.0768778	2265.68	2278.63	2255.26	1532.35	1897.84	1739.77	2266.52	1723.32	11.1463	10.751	0.760336	-0.395291
ABL-0060404	CDS	delta-aminolevulinic acid dehydratase	hemB	0.0256159	2819.36	3132.47	2803.43	3024.9	3306.78	2796.28	2918.42	3042.65	11.511	11.5711	1.04257	0.0601416
ABL-0060405	CDS	DNA-binding transcriptional antiterminator	rfaH	0.0357873	1830.23	2167.3	1624.93	2140.86	2287.66	1900.28	1874.15	2109.6	10.872	11.0428	1.12563	0.17073
ABL-0060406	CDS	3-octaprenyl-4-hydroxybenzoate carboxy-lyase	ubiD	0.0210572	4456.47	4490.69	3687.86	4321.06	4526.6	4337.91	4211.67	4395.19	12.0402	12.1017	1.04357	0.061532
ABL-0060407	CDS	flavin reductase	fre	0.0167403	6848.8	5870.32	4815.19	5881.4	6191.71	5762.19	5844.77	5945.1	12.5129	12.5375	1.01717	0.0245548
ABL-0060408	CDS	3-ketoacyl-CoA thiolase (thiolase I)	fadA	1	235.23	1070.97	1075.14	88.9	394.58	185.39	793.78	222.957	9.6326	7.80062	0.28088	-1.83198
ABL-0060409	CDS	fatty oxidation complex alpha subunit [includes: enoyl-CoA hydratase; delta(3)-cis-delta(2)-trans-enoyl-CoA isomerase; 3-hydroxyacyl-CoA dehydrogenase; 3-hydroxybutyryl-CoA epimerase]	fadB	1	256.56	1155.46	1306.38	66.96	539.01	135.915	906.137	247.295	9.82358	7.95009	0.272911	-1.8735
ABL-0060410	CDS	proline dipeptidase	pepQ	0.0369353	1976.95	2000.82	2011.62	2301.01	2302.1	2289.06	1996.46	2297.39	10.9632	11.1658	1.15073	0.202549
ABL-0060411	CDS	hypothetical protein		0.0333145	1471.97	1336.51	1701.51	1419.22	1315.44	1543.64	1503.33	1426.1	10.5539	10.4779	0.948632	-0.07608
ABL-0060412	CDS	Trk system potassium uptake protein	trkH	0.0973103	1338.09	1324.03	1555.76	1014.76	1023.67	1092.49	1405.96	1043.64	10.4573	10.0274	0.7423	-0.429925
ABL-0060413	CDS	protoporphyrin oxidase, flavoprotein	hemG	0.0233644	6406.37	4769.17	5483.56	4878.65	3982.23	5666.67	5553.03	4842.52	12.4391	12.2415	0.872049	-0.197519
ABL-0060414	rRNA	16S ribosomal RNA		0.00157256	53081.8	48978.2	40961.3	50899.9	51852.6	48380.1	47673.8	50377.6	15.5409	15.6205	1.05671	0.0795858
ABL-0060415	tRNA	tRNA-Ile		0.0236157	5639.57	5862.27	3275.88	3885.03	4567.37	4307.47	4925.9	4253.29	12.2662	12.0544	0.863454	-0.211809
ABL-0060416	tRNA	tRNA-Ala		0.054959	2276.53	2149.8	1001.59	1254.95	1482.32	1407.53	1809.31	1381.6	10.8212	10.4321	0.763607	-0.389097
ABL-0060417	rRNA	23S ribosomal RNA		0.00136676	53916.7	54706.1	46839.7	53051.2	51131.4	52254.8	51820.8	52145.8	15.6612	15.6703	1.00627	0.00901806
ABL-0060418	rRNA	5S ribosomal RNA		0.00552025	38957.6	35214.1	33044.8	45573.8	54578.2	42740.2	35738.8	47630.7	15.1252	15.5396	1.33274	0.414399
ABL-0060419	CDS	UDP-N-acetylenolpyruvoylglucosamine reductase, FAD-binding	murB	0.999981	4412.78	2756.43	3372.93	1042.65	1198.32	1395.19	3514.05	1212.05	11.7789	10.2432	0.344917	-1.53568
ABL-0060420	CDS	bifunctional biotin-[acetylCoA carboxylase] holoenzyme synthetase/DNA-binding transcriptional repressor, bio-5'-AMP-binding	birA	0.983906	4384.7	2678.62	2356.62	1291.56	1520.15	1416.11	3139.98	1409.27	11.6165	10.4607	0.448816	-1.1558
ABL-0060421	CDS	pantothenate kinase	coaA	0.879138	1555.1	1179.62	1129.75	720.6	617.01	683.28	1288.16	673.63	10.3311	9.39581	0.522941	-0.93528
ABL-0060422	tRNA	tRNA-Thr		0.0394449	11026	6947.38	7099.8	5141.02	8666.22	5225.4	8357.73	6344.21	13.0289	12.6312	0.759084	-0.397669
ABL-0060423	tRNA	tRNA-Tyr		0.0335643	27809.4	21611.9	22301	13538.9	19117.7	16451.4	23907.4	16369.3	14.5452	13.9987	0.684696	-0.546465
ABL-0060424	tRNA	tRNA-Gly		0.019186	8220.26	8379.15	6141.17	5888.49	7727.12	5967.69	7580.19	6527.77	12.888	12.6724	0.861161	-0.215645
ABL-0060425	tRNA	tRNA-Thr		0.0494237	6637.6	5988.59	2618.8	4214.3	3836.41	2940.09	5081.66	3663.6	12.3111	11.839	0.720946	-0.472038
ABL-0060426	CDS	elongation factor Tu	tufB	0.00186844	44502.2	44810.9	36940	44107.5	43199.7	41492.7	42084.4	42933.3	15.361	15.3898	1.02017	0.0288099
ABL-0060427	CDS	preprotein translocase membrane subunit	secE	0.00867739	13447.9	12248.2	11764.3	12405.2	15407.1	12070.6	12486.8	13294.3	13.6081	13.6985	1.06467	0.0904009
ABL-0060428	CDS	transcription termination factor	nusG	0.0252425	5356.77	6963.11	5032.31	4101.24	5768.98	4842.16	5784.07	4904.13	12.4979	12.2598	0.847869	-0.238087
ABL-0060429	CDS	50S ribosomal subunit protein L11	rplK	0.00998402	23194.2	19427.4	19159.3	16525	17211.9	16042.4	20593.6	16593.1	14.3299	14.0183	0.805739	-0.311616
ABL-0060430	CDS	50S ribosomal subunit protein L1	rplA	0.0112105	29405.2	28260.7	27427	19692.2	22231.7	22128.2	28364.2	21350.7	14.7918	14.382	0.752732	-0.409793
ABL-0060431	CDS	50S ribosomal subunit protein L10	rplJ	0.0040455	38222.5	38901.2	38852.9	29653.2	31363	34370.3	38658.9	31795.5	15.2385	14.9565	0.822462	-0.281978
ABL-0060432	CDS	50S ribosomal subunit protein L7/L12	rplL	0.00959237	32743.7	36632.3	37771.9	25406	25547	28155.4	35715.9	26369.5	15.1243	14.6866	0.738311	-0.437699
ABL-0060433	CDS	RNA polymerase, beta subunit	rpoB	0.0203381	17840.6	22374.7	23774.9	15689.3	14699.5	16007.7	21330.1	15465.5	14.3806	13.9168	0.725058	-0.463832
ABL-0060434	CDS	RNA polymerase, beta prime subunit	rpoC	0.00863565	17284.3	23400.9	22196.8	17326.2	16379	17890.8	20960.7	17198.6	14.3554	14.07	0.82052	-0.28539
ABL-0060435	CDS	shikimate transporter	shiA	0.0176373	8755.76	8737.05	7801.09	8004.42	7277.7	6531.02	8431.3	7271.05	13.0415	12.8279	0.862388	-0.213592
ABL-0060436	CDS	hypothetical protein		0.22551	1410.02	1329.59	1572.72	999.16	929.84	942.905	1437.44	957.302	10.4893	9.90283	0.665976	-0.586458
ABL-0060437	CDS	putative GntR-family transcriptional regulator		0.0585248	1183.86	1228.78	1133.61	1014.27	1018.79	852.38	1182.08	961.815	10.2071	9.90962	0.813663	-0.297496
ABL-0060438	CDS	thiamin biosynthesis ThiGH complex subunit	thiH	0.441255	8125.31	11669.7	10520.9	5811.81	5709.65	5628.54	10105.3	5716.67	13.3028	12.481	0.56571	-0.821865
ABL-0060439	CDS	thiamin biosynthesis ThiGH complex subunit	thiG	0.634805	4414.98	8436.1	6854.1	3742.03	3309.36	3535.56	6568.4	3528.98	12.6813	11.785	0.537267	-0.89629
ABL-0060440	CDS	thiamine biosynthesis protein	thiS	0.328877	7935.65	11177.7	11549.1	6672.45	5977.6	5299.6	10220.8	5983.22	13.3192	12.5467	0.585394	-0.77252
ABL-0060441	CDS	thiamin (thiazole moiety) biosynthesis protein	thiF	0.447719	6501.05	10850.3	9202.67	5071.78	5284.71	4618.45	8851.35	4991.65	13.1117	12.2853	0.563942	-0.826381
ABL-0060442	CDS	thiamin phosphate synthase (thiamin phosphate pyrophosphorylase)	thiE	0.35918	7519.45	12681.2	13781.7	6835.7	5927.68	6408.19	11327.5	6390.52	13.4675	12.6417	0.564162	-0.825818
ABL-0060443	CDS	thiamin (pyrimidine moiety) biosynthesis protein	thiC	0.25788	10476.2	13229	11527.5	7202.54	7239.6	6619.73	11744.2	7020.62	13.5197	12.7774	0.597793	-0.742282
ABL-0060444	misc_RNA		thi	0.0852014	8149.21	9736.6	8465.95	5730.84	6218.95	6026.41	8783.92	5992.07	13.1006	12.5488	0.682163	-0.551811
ABL-0060445	CDS	regulator of sigma D	rsd	0.0203948	6067.36	6072.49	5671.63	5549.84	4695.19	5652.9	5937.16	5299.31	12.5356	12.3716	0.892566	-0.163968
ABL-0060446	CDS	NADH pyrophosphatase	nudC	0.100271	2374.15	2687.62	2684.49	1829.58	1863.75	1921.24	2582.09	1871.52	11.3343	10.87	0.72481	-0.464324
ABL-0060447	CDS	uroporphyrinogen decarboxylase	hemE	0.0469624	4293.15	4534.06	4512.3	3342.34	3481.34	3581.21	4446.5	3468.3	12.1185	11.76	0.780005	-0.358444
ABL-0060450	CDS	conserved protein	yjaG	0.104124	5128.77	4764.38	4727.03	3163.41	3608.96	3436.49	4873.39	3402.95	12.2507	11.7326	0.698273	-0.518138
ABL-0060451	CDS	HU, DNA-binding transcriptional regulator, alpha subunit	hupA	0.00980649	18641.7	16999.5	12205.8	18191.1	21091.1	18104	15949	19128.7	13.9612	14.2235	1.19937	0.262275
ABL-0060452	CDS	conserved protein	yjaH	0.0876772	2236.52	1848.99	1697.57	2548.65	2575.53	2652.16	1927.69	2592.11	10.9127	11.3399	1.34467	0.427254
ABL-0060453	CDS	phosphoribosylamine-glycine ligase	purD	0.135606	6602.91	6812.93	5811.92	3699.79	4888.44	4268.98	6409.25	4285.74	12.6459	12.0653	0.66868	-0.580613
ABL-0060454	CDS	bifunctional phosphoribosylaminoimidazolecarboxamide formyltransferase/IMP cyclohydrolase	purH	0.386478	9873.92	8286.08	8946.17	4936.47	5559.61	5322.18	9035.39	5272.75	13.1414	12.3643	0.583567	-0.77703
ABL-0060455	rRNA	16S ribosomal RNA		0.00146694	52289.5	51294.8	44437.1	51298.1	51088.5	48819.7	49340.5	50402.1	15.5905	15.6212	1.02152	0.0307119
ABL-0060456	tRNA	tRNA-Ile		0.0201125	7094.06	8526.83	4228.01	5032.61	6579.52	5281.44	6616.3	5631.19	12.6918	12.4592	0.851109	-0.232585
ABL-0060457	tRNA	tRNA-Ala		0.0935716	2633.28	2634.21	1679.52	1032.8	1827.32	2468.26	2315.67	1776.13	11.1772	10.7945	0.767004	-0.382694
ABL-0060458	rRNA	23S ribosomal RNA		0.00137449	55013.4	52792.3	46518.2	52049.8	54699.6	51784.3	51441.3	52844.6	15.6506	15.6895	1.02728	0.0388284
ABL-0060459	rRNA	5S ribosomal RNA		0.00301907	48082.4	40410.1	33760.3	45488.9	49191.3	54942.4	40750.9	49874.2	15.3145	15.606	1.22388	0.291461
ABL-0060460	CDS	L-amino acid ABC transporter ATP-binding protein	aapP	0.937811	629.97	395.12	412.67	203.9	257.01	247.52	479.253	236.143	8.90464	7.88352	0.492732	-1.02113
ABL-0060461	CDS	L-amino acid ABC transporter permease protein	aapM	0.343744	110.465	122.23	135.62	68.345	81.405	69.235	122.772	72.995	6.93983	6.18973	0.594559	-0.750108
ABL-0060462	CDS	L-amino acid ABC transporter permease protein	aapQ	0.0332106	318.665	284.96	271.67	274.98	215.4	299.945	291.765	263.442	8.18866	8.04134	0.902924	-0.147323
ABL-0060463	CDS	general L-amino ABC transporter binding protein	aapJ	0.0220045	123.99	170.25	163.94	131.15	130.16	168.83	152.727	143.38	7.25481	7.1637	0.938801	-0.0911082
ABL-0060464	CDS	predicted transporter subunit: membrane component of ABC superfamily	yecS	0.280716	945.575	1131.26	1127.68	716.84	666.805	696.905	1068.17	693.517	10.0609	9.43779	0.649257	-0.623139
ABL-0060465	CDS	cystine transporter subunit; periplasmic-binding component of ABC superfamily	fliY	0.0843784	5572.23	5351.27	4517.8	3939.41	3569.52	3469.06	5147.1	3659.33	12.3295	11.8374	0.71095	-0.49218
ABL-0060466	CDS	putative transcriptional regulator		0.113747	1028.57	835.46	798.795	656.3	682.17	598.93	887.608	645.8	9.79378	9.33494	0.727573	-0.458836
ABL-0060467	CDS	hypothetical protein		0.0417682	247.67	341.38	395.15	298.3	257.84	262.3	328.067	272.813	8.35785	8.09177	0.831579	-0.266075
ABL-0060468	CDS	putative oxidoreductase		0.0387919	288.365	355.425	354.82	307.135	270.96	282.12	332.87	286.738	8.37882	8.16359	0.861412	-0.215224
ABL-0060469	CDS	endonuclease/Exonuclease/phosphatase family protein		0.026937	167.72	184.46	191.6	179.91	154.58	151.96	181.26	162.15	7.50192	7.34119	0.894571	-0.160732
ABL-0060470	CDS	hypothetical protein		0.0332167	452.38	564.15	428.16	478.93	499.71	446.54	481.563	475.06	8.91158	8.89197	0.986495	-0.0196158
ABL-0060471	CDS	putative death on curing protein	doc	0.0521615	853.17	696.15	834.6	656.58	635.43	688.99	794.64	660.333	9.63416	9.36705	0.830984	-0.267107
ABL-0060472	CDS	hypothetical protein		0.0291888	2855.03	2551.78	1965.69	2670.82	2411.96	2810.75	2457.5	2631.18	11.263	11.3615	1.07067	0.0985168
ABL-0060473	CDS	global DNA-binding transcriptional dual regulator	fis	0.0714636	10081.1	10016	9031.49	5210.88	8833.08	6533.47	9709.55	6859.14	13.2452	12.7438	0.706433	-0.501376
ABL-0060474	CDS	tRNA-dihydrouridine synthase B	dusB	0.034582	8868.23	8143.99	6729.1	5020.47	8161.99	5430.02	7913.77	6204.16	12.9502	12.599	0.78397	-0.35113
ABL-0060475	CDS	carbonic anhydrase	cah	0.998682	282.245	224.335	250.275	602.45	615.025	598.895	252.285	605.457	7.97891	9.24188	2.39989	1.26297
ABL-0060476	CDS	methylase for 50S ribosomal subunit protein L11	prmA	0.073272	1123.95	1344.1	951.06	848.02	988.03	813.89	1139.7	883.313	10.1544	9.78678	0.775038	-0.367661
ABL-0060477	CDS	pantothenate:sodium symporter	panF	0.233461	472.47	602.43	581.54	279.43	432.12	399.19	552.147	370.247	9.10891	8.53234	0.670559	-0.576565
ABL-0060478	CDS	acetyl-CoA carboxylase, biotin carboxylase subunit	accC	0.112527	5282.94	6930.7	5962.49	3943.39	4602.46	3818.08	6058.71	4121.31	12.5648	12.0089	0.680229	-0.555908
ABL-0060479	CDS	acetyl CoA carboxylase, BCCP subunit	accB	0.0538097	14956.4	14814.3	11600.6	9013.66	10336.4	9047.37	13790.4	9465.82	13.7514	13.2085	0.686404	-0.54287
ABL-0060480	CDS	3-dehydroquinate dehydratase	aroQ	0.28301	18740.2	12450.1	13571.5	7475.27	9406.68	9040.61	14920.6	8640.85	13.865	13.077	0.579123	-0.788059
ABL-0060481	CDS	conserved inner membrane protein	yedZ	0.221942	439.49	565.145	575.895	363.8	319.995	363.48	526.843	349.092	9.04123	8.44746	0.66261	-0.593768
ABL-0060482	CDS	predicted reductase	yedY	0.202919	171.21	334.17	322.67	214.35	173.37	141.81	276.017	176.51	8.10861	7.46361	0.63949	-0.645005
ABL-0060483	CDS	predicted oxidoreductase, Zn-dependent and NAD(P)-binding	yhdH	0.999995	1550.77	1998.3	1484.97	5122.36	5333.9	4667.08	1678.01	5041.11	10.7125	12.2995	3.00422	1.58699
ABL-0060484	CDS	conserved inner membrane protein	yhdA	0.0346842	739.47	858.3	864.62	856.82	780.93	796.4	820.797	811.383	9.68088	9.66424	0.988531	-0.0166412
ABL-0060485	CDS	cell wall structural complex MreBCD, actin-like component MreB	mreB	0.0351961	2876.38	4127.25	3792.36	4265.71	4951.36	3843.04	3598.66	4353.37	11.8132	12.0879	1.20972	0.274672
ABL-0060486	CDS	cell wall structural complex MreBCD transmembrane component MreC	mreC	0.182497	1552.1	1678.86	1813.45	980.15	1358.3	1129.95	1681.47	1156.13	10.7155	10.1751	0.687573	-0.540415
ABL-0060487	CDS	cell wall structural complex MreBCD transmembrane component MreD	mreD	0.065383	5072.98	4684.02	6174.22	3221.39	4598.11	3918.16	5310.4	3912.56	12.3746	11.9339	0.736772	-0.44071
ABL-0060488	CDS	conserved protein	yhdE	0.034863	2580.75	1844.75	2140.21	1849.17	1807.3	2143.54	2188.57	1933.34	11.0958	10.9169	0.883379	-0.178896
ABL-0060489	CDS	RNase G	rng	0.0560104	1539.03	1708.77	1550.3	1361.78	1283.67	1242.19	1599.37	1295.88	10.6433	10.3397	0.810246	-0.303569
ABL-0060490	CDS	putative exported protein		0.0389393	359.47	437.995	392.085	322.23	350.775	368.51	396.517	347.172	8.63124	8.43951	0.875554	-0.191732
ABL-0060491	CDS	putative modulator of DNA gyrase	tldD	0.0350447	942.32	1281.85	1144.96	963.805	1177.83	1049.12	1123.05	1063.59	10.1332	10.0547	0.947055	-0.0784804
ABL-0060492	CDS	hypothetical protein		0.0765929	801.19	837.45	771.19	558.45	654.25	660.45	803.277	624.383	9.64975	9.28629	0.777295	-0.363465
ABL-0060493	CDS	hypothetical protein		0.467233	3536.83	1937.36	2393.39	1407.32	1569.73	1614.89	2622.53	1530.65	11.3567	10.5799	0.583654	-0.776815
ABL-0060494	CDS	transcriptional regulator, LysR family	aaeR	0.661219	725.86	708.78	737.01	415.14	431.78	398.49	723.883	415.137	9.49961	8.69744	0.573486	-0.802171
ABL-0060495	CDS	membrane protein of efflux system	aaeX	0.615689	99.71	65.15	69.285	38.135	49.26	36.675	78.0483	41.3567	6.2863	5.37005	0.529885	-0.916248
ABL-0060496	CDS	p-hydroxybenzoic acid efflux pump subunit AaeA	aaeA	0.0270263	91.9	108.425	103.37	74.595	87.81	82.545	101.232	81.65	6.66152	6.35138	0.806566	-0.310136
ABL-0060497	CDS	p-hydroxybenzoic acid efflux pump subunit AaeB	aaeB	0.0245112	177.9	194.52	211.1	191.82	186.81	191.12	194.507	189.917	7.60368	7.56922	0.976402	-0.0344531
ABL-0060498	CDS	succinate-semialdehyde dehydrogenase [NADP+]		0.0365214	311.03	488.33	399.23	457.2	368.495	485.235	399.53	436.977	8.64216	8.77141	1.09373	0.129252
ABL-0060499	CDS	conserved protein	yjgA	0.138903	1286.95	1188.61	960.16	683.54	961.565	802.99	1145.24	816.032	10.1614	9.67248	0.712542	-0.488953
ABL-0060500	CDS	predicted peptidase required for the maturation and secretion of the antibiotic peptide MccB17	pmbA	0.0317154	2217.09	2496.99	2089.66	2510.34	2669.82	2357.58	2267.91	2512.58	11.1471	11.295	1.10788	0.147803
ABL-0060501	CDS	regulator of nucleoside diphosphate kinase	rnk	0.106437	1155.45	1000.62	833.33	601.84	789.73	813.94	996.467	735.17	9.96068	9.52193	0.737777	-0.438744
ABL-0060502	CDS	phosphohistidinoprotein-hexose phosphotransferase component of N-regulated PTS system (Npr)	npr	0.0683408	1013.12	1267.52	883.02	764.8	927.445	788.555	1054.55	826.933	10.0424	9.69163	0.784156	-0.350787
ABL-0060503	CDS	predicted protein with nucleoside triphosphate hydrolase domain	yhbJ	0.0294335	1984.12	2614.37	2669.16	2338.84	2183.37	2237.22	2422.55	2253.14	11.2423	11.1377	0.93007	-0.104589
ABL-0060504	CDS	sugar-specific enzyme IIA component of PTS	ptsN	0.0273086	2498.38	2160.56	2753.38	2313.43	2400.36	2712.45	2470.77	2475.41	11.2707	11.2735	1.00188	0.00270677
ABL-0060505	CDS	putative sigma(54) modulation protein		0.0356279	2345.97	1848.58	1670.47	2505.82	2301.47	1830.17	1955.01	2212.49	10.933	11.1115	1.1317	0.178495
ABL-0060506	CDS	RNA polymerase, sigma 54 (sigma N) factor	rpoN	0.0443955	2215.67	2871.38	2837.5	2018.04	2372.69	2105.54	2641.52	2165.42	11.3672	11.0804	0.819765	-0.286717
ABL-0060507	CDS	predicted transporter subunit: ATP-binding component of ABC superfamily	yhbG	0.0518199	1687.94	1914.56	1516.78	1357.56	1458.62	1368.66	1706.43	1394.95	10.7368	10.446	0.817467	-0.290768
ABL-0060508	CDS	predicted transporter subunit: periplasmic-binding component of ABC superfamily	yhbN	0.0421141	6730.49	5570.02	7031.02	4773.19	5695.53	4351.84	6443.84	4940.19	12.6537	12.2703	0.766652	-0.383356
ABL-0060509	CDS	conserved protein	yrbK	0.0549754	3712.6	4028.14	3669.92	3077.65	3057.69	2675.86	3803.55	2937.07	11.8931	11.5202	0.772191	-0.37297
ABL-0060510	CDS	3-deoxy-D-manno-octulosonate 8-phosphate phosphatase	kdsC	0.0275894	3827.02	4462.15	4008.51	3632.23	3340.17	3770.38	4099.23	3580.93	12.0011	11.8061	0.873562	-0.195019
ABL-0060511	CDS	D-arabinose 5-phosphate isomerase	kdsD	0.0494883	2150.65	2210.34	2165.6	2834.34	3016.32	2308.69	2175.53	2719.78	11.0872	11.4093	1.25017	0.322125
ABL-0060512	CDS	predicted calcium/sodium:proton antiporter	yrbG	0.0403683	581.83	602.265	616.35	521.165	532.35	548.23	600.148	533.915	9.22918	9.06047	0.889638	-0.168709
ABL-0060513	CDS	predicted toluene transporter subunit: ATP-binding component of ABC superfamily	yrbF	0.0303274	2043.04	1781.75	1745.51	1836.8	1960.38	1733.36	1856.77	1843.51	10.8586	10.8482	0.992862	-0.0103347
ABL-0060514	CDS	predicted toluene transporter subunit: membrane component of ABC superfamily	yrbE	0.0328	2233.56	2813.02	2744.56	2220.77	2277.56	2385.38	2597.05	2294.57	11.3427	11.164	0.883531	-0.178648
ABL-0060515	CDS	predicted ABC-type organic solvent transporter	yrbD	0.0624657	3678.01	3342.15	3430.28	2636.6	2826.58	2500.15	3483.48	2654.44	11.7663	11.3742	0.762009	-0.39212
ABL-0060516	CDS	predicted ABC-type organic solvent transporter	yrbC	0.0293742	2931.08	2852.1	2975.4	2683.3	2626.78	2616.69	2919.53	2642.26	11.5115	11.3676	0.905029	-0.143964
ABL-0060517	CDS	predicted protein	yrbB	0.266328	1689.93	2047.82	1814.97	940.38	1418.77	1298.77	1850.91	1219.31	10.854	10.2518	0.658762	-0.602171
ABL-0060518	CDS	predicted DNA-binding transcriptional regulator	yrbA	0.153712	3482.08	2804.29	2572.1	1828.69	2204.86	2000.65	2952.82	2011.4	11.5279	10.974	0.681179	-0.553895
ABL-0060519	CDS	UDP-N-acetylglucosamine 1-carboxyvinyltransferase	murA	0.0314998	2096.8	2350.85	2265.67	1797.88	2304.7	2095.38	2237.77	2065.98	11.1278	11.0126	0.923232	-0.115235
ABL-0060520	CDS	serine endoprotease, periplasmic	degS	0.0384548	1531.18	1304.03	1177.27	1209.47	1138.89	1234.79	1337.49	1194.38	10.3853	10.2221	0.893004	-0.163262
ABL-0060521	CDS	exported protease	degQ	0.0322161	3456.3	4178.15	3354.78	4753.48	4609.06	3791.03	3663.07	4384.52	11.8388	12.0982	1.19695	0.259366
ABL-0060522	CDS	conserved protein	yhcB	0.0998082	1678.33	1912.6	1864.17	1231.84	1414.32	1370.7	1818.37	1338.95	10.8284	10.3869	0.736349	-0.441539
ABL-0060523	CDS	conserved protein with nucleoside triphosphate hydrolase domain	yhcM	0.0989137	2270.69	1827.53	1659.08	1354.34	1446.23	1401.49	1919.1	1400.69	10.9062	10.4519	0.729866	-0.454296
ABL-0060524	CDS	50S ribosomal subunit protein L13	rplM	0.0041144	28296.1	25196.7	23100.2	20875	25188.1	25990.2	25531	24017.8	14.64	14.5518	0.940729	-0.0881489
ABL-0060525	CDS	30S ribosomal subunit protein S9	rpsI	0.00725363	18031.3	18097.1	15859.5	11588.5	18629.9	17712.2	17329.3	15976.8	14.0809	13.9637	0.921955	-0.117232
ABL-0060526	CDS	stringent starvation protein A	sspA	0.0114779	15381.4	14295.8	16741.7	13255	13372.8	12060.9	15473	12896.2	13.9175	13.6547	0.833467	-0.262802
ABL-0060527	CDS	ClpXP protease specificity-enhancing factor	sspB	0.0158213	8623.58	8928.67	7705.14	7250.01	8330.75	6818.33	8419.13	7466.36	13.0395	12.8662	0.886833	-0.173265
ABL-0060528	CDS	acetoin reductase	budC	1	2655.69	3253.67	2602.8	14669.7	7516.63	12370.5	2837.39	11519	11.4703	13.4917	4.0597	2.02137
ABL-0060529	CDS	glutamate synthase [NADPH] small chain	gltD	0.983857	13868.9	16511	14045.5	6145.86	6680.9	6787.28	14808.5	6538.02	13.8541	12.6746	0.441505	-1.1795
ABL-0060530	CDS	glutamate synthase, large subunit	gltB	0.989224	13775	16946.9	16842.8	6663.73	7071.78	6776.08	15854.9	6837.2	13.9526	12.7392	0.431236	-1.21345
ABL-0060531	CDS	predicted Fe-S oxidoreductase	yhcC	1	225.165	230.79	221.135	640.685	946.855	785.695	225.697	791.078	7.81824	9.62768	3.50505	1.80944
ABL-0060532	CDS	aerobic respiration control sensor protein	arcB	0.0354288	962.71	1055.47	1086.11	1060.18	1171.53	1051.46	1034.76	1094.39	10.0151	10.0959	1.05763	0.0808284
ABL-0060534	CDS	isoprenoid biosynthesis protein with amidotransferase-like domain	elbB	0.0452315	1822.52	1809.41	2068.55	2178.76	2159.53	2545.49	1900.16	2294.59	10.8919	11.164	1.20758	0.272115
ABL-0060535	CDS	biosynthetic peptidoglycan transglycosylase	mtgA	0.0351952	1622.91	2558.84	2610.49	2812.86	2416.93	2409.82	2264.08	2546.54	11.1447	11.3143	1.12476	0.169612
ABL-0060536	CDS	putative exported protein		0.0451429	1364.6	1791.17	1725.01	1993.23	1879.64	1904.69	1626.93	1925.85	10.6679	10.9113	1.18374	0.243349
ABL-0060537	CDS	predicted protein	yraP	0.0226975	3730.27	4791.21	3973.65	4019.1	5018.21	4648.41	4165.04	4561.91	12.0241	12.1554	1.09528	0.131305
ABL-0060538	CDS	DnaA initiator-associating factor	diaA	0.046924	2130.41	2514.28	2124.06	1744.12	1839.28	1982.21	2256.25	1855.2	11.1397	10.8574	0.822251	-0.28235
ABL-0060539	CDS	hypothetical protein		0.0368893	476.84	926.29	955.82	704.01	705.71	686.38	786.317	698.7	9.61897	9.44853	0.888573	-0.170437
ABL-0060540	CDS	predicted lipoprotein	yraM	0.0251813	3027.73	3580.79	3279.14	3447.02	3512.3	3695.88	3295.89	3551.73	11.6865	11.7943	1.07763	0.107857
ABL-0060541	CDS	predicted methyltransferase	yraL	0.0696364	1323.54	1218.64	1111.71	915.99	1090.56	870.91	1217.96	959.153	10.2503	9.90562	0.787506	-0.344637
ABL-0060542	misc_RNA			0.0069622	29358.5	23897	17616.4	31368.8	31232.3	24543.6	23624	29048.2	14.528	14.8262	1.22961	0.2982
ABL-0060543	CDS	putative plasmid stability protein		0.148877	777.735	637.915	642.06	447.91	492.665	503.32	685.903	481.298	9.42186	8.91079	0.7017	-0.511074
ABL-0060544	CDS	putative plasmid stability protein		0.118657	420.58	432.5	449.19	299.865	292.7	344.405	434.09	312.323	8.76185	8.2869	0.71949	-0.474954
ABL-0060545	CDS	predicted dioxygenase	ygiD	0.0507365	237.18	286.12	238.23	296.005	339.09	305.3	253.843	313.465	7.98779	8.29216	1.23488	0.304366
ABL-0060546	CDS	putative glutathionylspermidine synthase		0.114067	2958.78	1392.9	1385.39	2614.95	2643.57	2260.76	1912.36	2506.43	10.9011	11.2914	1.31065	0.390278
ABL-0060547	CDS	conserved outer membrane protein	ygiB	0.0666108	7006.73	4006.32	3900.38	6792.91	6726.08	6450.49	4971.14	6656.49	12.2794	12.7005	1.33903	0.421185
ABL-0060548	CDS	transport channel	tolC	0.0293085	4644.72	5751.74	5651.59	4638.11	4586.15	4066.64	5349.35	4430.3	12.3851	12.1132	0.828194	-0.27196
ABL-0060549	CDS	ADP-ribose pyrophosphatase	nudF	0.0300229	4248.32	3930.78	4036.12	3549.28	3320.88	3590.76	4071.74	3486.97	11.9914	11.7678	0.856384	-0.223671
ABL-0060550	CDS	predicted dehydrogenase	yqiB	0.0318223	3652.18	3102.82	3545.29	2931.69	2589.96	3407.49	3433.43	2976.38	11.7454	11.5393	0.866883	-0.206091
ABL-0060551	CDS	cyclic 3',5'-adenosine monophosphate phosphodiesterase	cpdA	0.0301109	1959.27	2015.94	2070.74	2037.93	2243.53	2071.88	2015.32	2117.78	10.9768	11.0483	1.05084	0.0715462
ABL-0060552	CDS	esterase	yqiA	0.0391379	1855.38	1646.75	1454.17	1338.39	1518.91	1488.28	1652.1	1448.53	10.6901	10.5004	0.876779	-0.189715
ABL-0060553	CDS	topoisomerase IV subunit B	parE	0.127188	1024.56	1306.28	1217.88	793.52	958.87	796.27	1182.91	849.553	10.2081	9.73056	0.718191	-0.47756
ABL-0060554	CDS	LysR-family transcriptional regulator		0.0952772	833.7	859.97	857.23	655.34	587.82	672.375	850.3	638.512	9.73183	9.31857	0.750925	-0.413259
ABL-0060555	CDS	putative modulator of drug activity B	mdaB	0.0660614	462.47	437.3	435.43	337.93	394.49	319.03	445.067	350.483	8.79788	8.4532	0.787485	-0.344676
ABL-0060556	CDS	probable sugar-bisphosphate aldolase		0.0135807	42.78	45.9	47.23	53.32	51.48	58.85	45.3033	54.55	5.50155	5.76951	1.20411	0.267962
ABL-0060557	CDS	probable sugar-bisphosphate aldolase		0.00845951	31.09	30.915	33.355	35.295	39.465	37.94	31.7867	37.5667	4.99035	5.23138	1.18184	0.241031
ABL-0060558	CDS	PTS system, IIbc component		0.0327687	47.54	58.19	57.275	66.055	84.85	68.17	54.335	73.025	5.76381	6.19032	1.34398	0.426509
ABL-0060559	CDS	PTS system, IIb component		0.0168655	45.37	40.355	38.075	57.335	52.98	46.86	41.2667	52.3917	5.36691	5.71127	1.26959	0.34436
ABL-0060560	CDS	PTS system, EIIa component		0.0109876	43.905	39.66	40.03	45.06	62.53	40.215	41.1983	49.2683	5.36451	5.62259	1.19588	0.258075
ABL-0060561	CDS	probable PTS system regulatory protein		0.00602644	36.28	32.585	33.595	32.22	32.01	30.54	34.1533	31.59	5.09395	4.9814	0.924946	-0.112558
ABL-0060562	CDS	hypothetical protein		0.121992	377.32	368.89	255.15	242.77	225.86	229.56	333.787	232.73	8.38278	7.86251	0.697242	-0.520269
ABL-0060563	CDS	topoisomerase IV subunit A	parC	0.217679	1831.6	1852.67	1719.65	1099.12	1393.19	1132.65	1801.31	1208.32	10.8148	10.2388	0.670802	-0.576041
ABL-0060564	CDS	1-acyl-sn-glycerol-3-phosphate acyltransferase	plsC	0.643887	4999.28	4237.75	4520.6	2286.37	3053.28	2427.11	4585.88	2588.92	12.163	11.3381	0.564543	-0.824846
ABL-0060565	CDS	divisomal assembly stabilization protein	sufI	0.435509	596.78	726.71	678.84	333.36	463.24	440.3	667.443	412.3	9.3825	8.68755	0.61773	-0.694951
ABL-0060566	CDS	GntR-family transcriptional regulator		0.0423298	509.46	675.22	578.505	680.025	738.3	584.31	587.728	667.545	9.19901	9.38272	1.13581	0.183716
ABL-0060567	CDS	2,5-diketo-D-gluconate reductase A	dkgA	0.0379382	1184.6	1517.55	1610.68	1613.64	1681.9	1512.09	1437.61	1602.55	10.4895	10.6461	1.11473	0.156696
ABL-0060568	CDS	NADP-dependent alcohol dehydrogenase	yqhD	0.998782	278.79	305.38	326.41	806.16	669.01	725.06	303.527	733.41	8.24568	9.51848	2.4163	1.2728
ABL-0060569	CDS	probable nitroreductase		0.996228	421.875	339.755	360.575	963.835	763.84	844.505	374.068	857.393	8.54716	9.74381	2.29208	1.19666
ABL-0060570	CDS	predicted DNA-binding transcriptional regulator	yqhC	0.050399	374.905	343.16	369.155	279.44	322.56	287.405	362.407	296.468	8.50147	8.21173	0.818054	-0.289731
ABL-0060571	CDS	conserved inner membrane protein	yghB	0.0362042	813.8	865.45	847.45	836.76	1001.78	853.77	842.233	897.437	9.71808	9.80967	1.06554	0.0915902
ABL-0060572	CDS	cystathionine beta-lyase, PLP-dependent	metC	0.0309487	1743.25	2001.12	1905.88	2323.47	1671.4	2004.89	1883.42	1999.92	10.8791	10.9657	1.06186	0.0865901
ABL-0060573	CDS	putative DedA-family membrane protein		0.127411	180.54	228.64	225.32	334.51	314.52	256.78	211.5	301.937	7.72451	8.2381	1.4276	0.513588
ABL-0060574	CDS	putative membrane protein		0.0205187	118.845	127.38	184.655	143.795	131.315	135.175	143.627	136.762	7.16618	7.09552	0.952202	-0.0706597
ABL-0060575	CDS	substrate-binding periplasmic protein		0.0430495	282.135	225.945	194.7	250.94	367.38	236.42	234.26	284.913	7.87197	8.15438	1.21623	0.282413
ABL-0060576	CDS	membrane spanning protein in TonB-ExbB-ExbD complex	exbB	1	677.8	632.77	554.035	156.81	186.84	187.39	621.535	177.013	9.27969	7.46771	0.2848	-1.81198
ABL-0060577	CDS	membrane spanning protein in TonB-ExbB-ExbD complex	exbD	0.999995	187.505	194.17	223.87	61.46	70.87	65.535	201.848	65.955	7.65713	6.04341	0.326755	-1.61372
ABL-0060578	CDS	sucrose operon repressor	scrR	0.0354038	1098.27	831.12	759.6	885.1	840.51	818.64	896.33	848.083	9.80789	9.72806	0.946173	-0.079824
ABL-0060579	CDS	sucrose-6-phosphate hydrolase	scrB	0.0253429	109.1	145.14	155.26	145.28	162.21	152.2	136.5	153.23	7.09276	7.25955	1.12256	0.166798
ABL-0060580	CDS	PTS system, sucrose-specific IIbc component	scrA	0.0216321	99.41	131.33	146.33	142.78	134.07	131.35	125.69	136.067	6.97373	7.08817	1.08256	0.114444
ABL-0060581	CDS	putative sucrose porin	scrY	0.012009	52.67	71.18	68.25	62.86	75.56	65.04	64.0333	67.82	6.00075	6.08364	1.05914	0.0828877
ABL-0060582	CDS	fructokinase	scrK	0.296201	99.89	142.06	112.415	61.13	80.235	71.38	118.122	70.915	6.88413	6.14802	0.600356	-0.736111
ABL-0060583	CDS	hypothetical protein		0.883003	1683.4	1028.36	1145.69	2448.01	2759.64	2057.71	1285.82	2421.79	10.3285	11.2419	1.88346	0.913387
ABL-0060584	CDS	hypothetical protein		0.0243263	3929.39	2621.59	3620.86	3929.56	3235.99	3498.16	3390.61	3554.57	11.7273	11.7955	1.04836	0.0681302
ABL-0060585	CDS	putative DNA-binding protein		0.0236495	4639.27	3376.71	3808.41	4061.77	3537.67	3343.97	3941.46	3647.8	11.9445	11.8328	0.925495	-0.111703
ABL-0060586	CDS	hypothetical protein		0.0370797	1995.56	2121.39	1844.47	2479.99	2174.27	2209.95	1987.14	2288.07	10.9565	11.1599	1.15144	0.203438
ABL-0060587	CDS	putative pyridoxal-dependent decarboxylase		0.0328966	273.265	394.365	423.645	339.65	358.19	301.57	363.758	333.137	8.50684	8.37997	0.915819	-0.126866
ABL-0060588	CDS	putative membrane protein		0.0150048	97.82	81.94	88.755	97.665	78.085	80.64	89.505	85.4633	6.4839	6.41723	0.954844	-0.0666627
ABL-0060589	CDS	putative transcriptional regulator		0.053227	689.62	788.21	720.8	592.75	670.15	563.15	732.877	608.683	9.51743	9.24955	0.83054	-0.267879
ABL-0060590	CDS	conserved protein	yhbP	0.0572318	1736.15	2163.15	1849.47	1635.54	1402.86	1555.23	1916.26	1531.21	10.9041	10.5805	0.799063	-0.323619
ABL-0060591	CDS	hypothetical protein		0.0380061	1057.52	1029.97	785.41	1077.73	974.84	1068.95	957.633	1040.51	9.90333	10.0231	1.08654	0.119741
ABL-0060592	CDS	anaerobic ribonucleotide reductase activating protein	nrdG	1	63.05	82.96	55.06	412.92	485.34	351.32	67.0233	416.527	6.06659	8.70227	6.21465	2.63567
ABL-0060593	CDS	anaerobic ribonucleoside-triphosphate reductase	nrdD	1	148.81	147.82	153.67	3588.45	3994.34	3475.84	150.1	3686.21	7.22978	11.8479	24.5584	4.61814
ABL-0060594	CDS	hypothetical protein		0.0741062	502.3	430.84	494.27	352.75	351.34	396.26	475.803	366.783	8.89422	8.51878	0.770872	-0.375437
ABL-0060595	CDS	hypothetical protein		0.0268436	238.15	246.26	224.08	240.79	204.35	253.25	236.163	232.797	7.88364	7.86293	0.985744	-0.0207146
ABL-0060596	CDS	hypothetical protein		0.0180521	76.93	85.44	108.65	72.27	80.27	80.84	90.34	77.7933	6.49729	6.28157	0.861117	-0.215718
ABL-0060597	CDS	hypothetical protein		0.0241403	138.2	146.33	149.99	128.75	118.75	138.03	144.84	128.51	7.17832	7.00574	0.887255	-0.172579
ABL-0060598	CDS	ketoacid-binding protein	yjgF	0.181658	1960.23	1953.77	1906.92	2905.74	2849.01	2907.33	1940.31	2887.36	10.9221	11.4955	1.48809	0.573465
ABL-0060599	CDS	aspartate carbamoyltransferase, regulatory subunit	pyrI	0.79064	3529.45	2731.94	2615.39	5506.31	4897.55	6194.18	2958.93	5532.68	11.5309	12.4338	1.86983	0.902904
ABL-0060600	CDS	aspartate carbamoyltransferase, catalytic subunit	pyrB	0.380425	1939.8	2119.23	2148.51	3566.4	2872.41	3749.43	2069.18	3396.08	11.0148	11.7297	1.64127	0.71481
ABL-0060601	CDS	conserved protein	yjgK	0.527794	143.68	208.86	139.88	267.32	275.1	286.51	164.14	276.31	7.35878	8.11014	1.68338	0.751361
ABL-0060602	CDS	ornithine carbamoyltransferase chain I	argI	0.0316049	3804.47	3737.21	3221.25	2922.51	3740.43	2666.88	3587.64	3109.94	11.8088	11.6027	0.866848	-0.20615
ABL-0060603	CDS	ribonuclease E inhibitor protein	rraB	0.0186894	5606.9	5962.89	4672.36	4676.67	5801.4	4878.23	5414.05	5118.77	12.4025	12.3216	0.94546	-0.080912
ABL-0060604	CDS	putative acetyltransferase		0.0409571	1928.38	1878.1	1580.27	1496.83	1447.2	1700.11	1795.58	1548.05	10.8102	10.5962	0.862143	-0.214001
ABL-0060605	CDS	putative membrane protein		1	10084.7	6808.99	7992.08	1295.73	1049.47	1191.69	8295.24	1178.96	13.0181	10.2033	0.142125	-2.81477
ABL-0060606	CDS	putative peptidase		1	1594.82	1383.97	1426.81	234.47	219.62	243.21	1468.53	232.433	10.5202	7.86067	0.158276	-2.65949
ABL-0060607	CDS	putative hydrolase		0.0294594	3151.39	1393.13	1858.6	1712.43	2774.21	1771.15	2134.37	2085.93	11.0596	11.0265	0.977303	-0.0331218
ABL-0060608	CDS	methyl-accepting chemotaxis protein		0.0526332	1519.63	829.035	1260.79	839.395	1348.5	800.36	1203.15	996.085	10.2326	9.96013	0.827895	-0.27248
ABL-0060609	CDS	putative activator or transporter protein of haemolysin-like protein		0.423557	376.8	654.63	564.82	214.97	264.49	565.95	532.083	348.47	9.05551	8.44489	0.654916	-0.610618
ABL-0060611	CDS	hypothetical protein		0.147666	817.305	630.415	642.255	526.665	408.785	537.885	696.658	491.112	9.44431	8.93991	0.704953	-0.5044
ABL-0060612	CDS	RNA 2'-phosphotransferase	kptA	0.0548764	779.46	426.875	444.39	387.735	565.84	368.7	550.242	440.758	9.10392	8.78384	0.801027	-0.320078
ABL-0060613	CDS	putative haemolysin-like protein		0.0480429	1035.73	959.49	908.58	817.86	775.77	873.23	967.933	822.287	9.91876	9.6835	0.849528	-0.235266
ABL-0060614	CDS	hypothetical protein		0.0868815	378.73	211.46	187.4	185.66	168.81	185.92	259.197	180.13	8.0179	7.49289	0.694955	-0.525009
ABL-0060615	CDS	hypothetical protein		0.119155	264.43	127.135	132.17	110.91	136.39	93.47	174.578	113.59	7.44773	6.82769	0.650653	-0.620039
ABL-0060616	CDS	hypothetical protein		0.0126835	83.51	69.4	68.6	67.59	53.74	97.13	73.8367	72.82	6.20627	6.18626	0.986231	-0.0200027
ABL-0060617	CDS	putative hemagglutinin-like protein (partial)		0.0774209	1263.06	1300.85	1211.04	902.56	979.065	1034.76	1258.32	972.127	10.2973	9.925	0.772561	-0.372279
ABL-0060618	CDS	putative phage-related protein		0.118041	355.135	277.875	287.395	239.75	150.615	279.1	306.802	223.155	8.26116	7.8019	0.727359	-0.45926
ABL-0060619	CDS	putative membrane protein		0.163209	228.51	131.02	156.09	112.22	95.62	124.64	171.873	110.827	7.4252	6.79216	0.644816	-0.633041
ABL-0060620	CDS	valyl-tRNA synthetase	valS	0.0397653	3490.19	3934.91	3603.23	2787.93	3239.45	2984.43	3676.11	3003.94	11.844	11.5526	0.817151	-0.291326
ABL-0060621	CDS	DNA polymerase III, chi subunit	holC	0.570131	2948.66	3662.95	3102.98	1789.82	2295.3	1590.83	3238.2	1891.98	11.661	10.8857	0.58427	-0.775294
ABL-0060622	CDS	aminopeptidase A, a cyteinylglycinase	pepA	0.999019	4572.5	4888.77	5646.03	1771.47	2413.85	1956.12	5035.77	2047.15	12.298	10.9994	0.406521	-1.2986
ABL-0060623	CDS	conserved inner membrane protein	yjgP	0.194166	1153.32	1362.91	1407.21	841.78	925.08	895.1	1307.81	887.32	10.3529	9.79331	0.678476	-0.55963
ABL-0060624	CDS	conserved inner membrane protein	yjgQ	0.174398	1768.02	1639.1	1890.34	1079.39	1334.45	1227.01	1765.82	1213.62	10.7861	10.2451	0.687282	-0.541025
ABL-0060625	tRNA	tRNA-Leu		1	1597.78	742.64	757.12	234.12	271.4	316.34	1032.51	273.953	10.0119	8.09779	0.265327	-1.91416
ABL-0060626	CDS	putative integrase (partial)		0.0361853	960.31	1044.39	984.405	1140.99	1010.8	1048.57	996.37	1066.79	9.96054	10.0591	1.07068	0.0985227
ABL-0060627	CDS	putative plasmid-related protein		0.028621	2864.73	2806.36	1645.14	2764.23	1980.47	2873.38	2438.74	2539.36	11.2519	11.3102	1.04126	0.058327
ABL-0060628	CDS	putative plasmid-related protein		0.043673	1743.41	1433.86	1307.45	1004.93	1280.34	1608.97	1494.91	1298.08	10.5458	10.3422	0.868335	-0.203676
ABL-0060629	CDS	putative kinase		0.0915098	954.38	859.08	855.855	721.245	610.225	684.305	889.772	671.925	9.79729	9.39216	0.755166	-0.405135
ABL-0060631	CDS	hypothetical protein		0.0299746	444.88	264.62	259.12	343.51	282.1	327.02	322.873	317.543	8.33482	8.31081	0.983492	-0.0240148
ABL-0060632	CDS	putative bacteriophage regulatory protein		0.122585	82.57	63.05	81.04	52.18	54.19	39.22	75.5533	48.53	6.23942	5.6008	0.642328	-0.638619
ABL-0060635	CDS	hypothetical protein		1	43.87	53.605	44.945	1285.08	1704.9	1393.9	47.4733	1461.3	5.56905	10.513	30.7814	4.94399
ABL-0060636	CDS	putative exported lipase		0.999768	629.55	558.67	520.82	1833.37	1213.76	1420.79	569.68	1489.31	9.15401	10.5404	2.61428	1.38642
ABL-0060637	CDS	putative membrane protein		0.487494	115.865	189.725	157.225	286.355	239.035	246.57	154.272	257.32	7.26933	8.00742	1.66797	0.73809
ABL-0060638	CDS	putative membrane protein		0.492017	123.08	251.7	261.61	324.655	315.47	377.17	212.13	339.098	7.7288	8.40556	1.59854	0.676755
ABL-0060639	CDS	putative membrane protein		0.615945	202.16	471.51	431.17	613.82	520.93	659.08	368.28	597.943	8.52466	9.22386	1.62361	0.699206
ABL-0060640	CDS	putative outer membrane efflux protein		0.137246	350.19	558.06	585.65	691.78	677.25	678.64	497.967	682.557	8.95991	9.41481	1.37069	0.4549
ABL-0060641	CDS	aspartate ammonia-lyase	aspA1	0.234091	1141.68	3318.28	2995.46	3914.81	3457.18	3082.16	2485.14	3484.72	11.2791	11.7668	1.40222	0.487713
ABL-0060642	CDS	LysR-family transcriptional regulator		0.310472	898.78	1048.41	1126.82	1562.8	1597.51	1617.82	1024.67	1592.71	10.0009	10.6373	1.55436	0.636324
ABL-0060643	CDS	putative porin		0.999999	13699.3	8202.08	8612.06	2999.91	3171.71	3020.08	10171.1	3063.9	13.3122	11.5812	0.301234	-1.73104
ABL-0060644	CDS	putative membrane protein		1	9167.4	5358.4	6857.38	1603.9	1337.57	1637.11	7127.73	1526.19	12.7992	10.5757	0.214121	-2.2235
ABL-0060645	CDS	putative exported protein		1	13509.4	6902.79	6945.1	2746.08	2424.69	2457.56	9119.1	2542.78	13.1547	11.3122	0.278841	-1.84249
ABL-0060646	CDS	hypothetical protein		0.124068	1205.12	1134.15	1099.86	800.91	859.26	820.75	1146.38	826.973	10.1629	9.6917	0.72138	-0.471168
ABL-0060647	CDS	hypothetical protein		0.0341647	1119.14	1008.19	974.93	1068.56	1146.06	910.21	1034.09	1041.61	10.0141	10.0246	1.00728	0.0104581
ABL-0060648	CDS	putative lipoprotein		0.0227933	89.85	121.95	104.175	101.225	96.585	69.865	105.325	89.225	6.7187	6.47938	0.84714	-0.239328
ABL-0060649	CDS	methyl-accepting chemotaxis protein		0.0310606	2112.02	2556.48	2605.97	3504.38	2610.83	2116.39	2424.82	2743.86	11.2437	11.422	1.13157	0.178329
ABL-0060650	CDS	Magnesium transport ATPase	mgtB	0.805113	415.32	1726.83	1819.39	1744.11	2234.99	2083.96	1320.52	2021.02	10.3669	10.9809	1.53048	0.613983
ABL-0060651	CDS	methyl-accepting chemotaxis protein		0.999998	2555.15	2415.08	2436.36	9401.04	7895.38	6143.89	2468.86	7813.44	11.2696	12.9317	3.16479	1.66211
ABL-0060652	CDS	L-rhamnose mutarotase	rhaM	0.021069	51.17	65.67	71.51	66.66	101.07	67.05	62.7833	78.26	5.97231	6.2902	1.24651	0.317893
ABL-0060653	CDS	rhamnulose-1-phosphate aldolase	rhaD	0.0149611	43.305	46.975	47.42	61.59	58.795	48.595	45.9	56.3267	5.52042	5.81575	1.22716	0.295324
ABL-0060654	CDS	L-rhamnose isomerase	rhaA	0.0166067	31.335	39.865	37.315	43.555	50.54	45.685	36.1717	46.5933	5.17679	5.54205	1.28812	0.365263
ABL-0060655	CDS	rhamnulokinase	rhaB	0.0107025	31.855	38.545	36.095	41.29	43.25	43.735	35.4983	42.7583	5.14968	5.41813	1.20452	0.268454
ABL-0060656	CDS	DNA-binding transcriptional activator, L-rhamnose-binding	rhaS	0.329015	144.775	204.16	187.55	316.96	271.025	266.535	178.828	284.84	7.48243	8.15401	1.59281	0.671576
ABL-0060657	CDS	DNA-binding transcriptional activator, L-rhamnose-binding	rhaR	0.0278513	272.27	231.1	270.75	264.9	232.86	259.82	258.04	252.527	8.01145	7.98029	0.978634	-0.031159
ABL-0060658	CDS	hypothetical protein		0.034227	2319.77	1346.52	1275.49	1512.71	1912.32	1773.88	1647.26	1732.97	10.6859	10.759	1.05203	0.0731784
ABL-0060659	CDS	hypothetical protein		0.0490132	1136.82	769.75	599.15	664.12	753.41	634.89	835.24	684.14	9.70605	9.41815	0.819094	-0.287899
ABL-0060660	CDS	ABC transporter ATP binding protein		0.999999	370.86	458.88	376.56	102.3	129.28	149.66	402.1	127.08	8.65141	6.98959	0.316041	-1.66182
ABL-0060661	CDS	ABC transporter permease protein		1	258.99	346.88	369.36	53.32	82.31	83.97	325.077	73.2	8.34464	6.19377	0.225178	-2.15086
ABL-0060662	CDS	ABC transporter permease protein		1	419.385	701.43	825.595	122.495	169.195	165.355	648.803	152.348	9.34164	7.25123	0.234814	-2.09041
ABL-0060663	CDS	putative ABC transporter extracellular solute binding protein		1	1623.36	2194.14	2174.86	244.03	384.165	324.915	1997.45	317.703	10.9639	8.31154	0.159054	-2.65241
ABL-0060664	CDS	putative membrane protein		0.584261	5149.65	3940.56	3678.01	6749.08	7714.25	8210.91	4256.07	7558.08	12.0553	12.8838	1.77583	0.828497
ABL-0060665	CDS	L-rhamnose-proton symport	rhaT	0.0150145	50.94	56.12	46.7	60.74	61.36	61.71	51.2533	61.27	5.67957	5.93711	1.19543	0.257535
ABL-0060666	CDS	putative membrane protein		0.028317	3954.83	3375.31	3196.59	2877.32	3236.57	3226.45	3508.91	3113.45	11.7768	11.6043	0.887297	-0.17251
ABL-0060667	CDS	putative zinc-binding dehydrogenase		0.0230354	4336.67	4327.84	3650.91	4591.9	3476.89	3454.56	4105.14	3841.12	12.0032	11.9073	0.935685	-0.0959056
ABL-0060668	CDS	putative membrane protein		0.0383324	388.855	258.625	237.78	236.025	222.07	285.395	295.087	247.83	8.20499	7.95321	0.839855	-0.251788
ABL-0060669	CDS	putative membrane protein		0.0296095	395.52	186.44	165.91	181.72	193.04	256.78	249.29	210.513	7.96168	7.71777	0.844452	-0.243913
ABL-0060670	CDS	hypothetical protein		0.0874086	831.86	416.06	492.49	392.16	389.21	480.86	580.137	420.743	9.18025	8.7168	0.725249	-0.463452
ABL-0060671	CDS	hypothetical protein		0.0861496	1912.17	954.91	1171.43	1017.88	792.28	1158.1	1346.17	989.42	10.3946	9.95044	0.734989	-0.444206
ABL-0060672	CDS	predicted oxidoreductase with FAD/NAD(P)-binding domain	visC	0.0352503	1574.64	2237.52	1823.28	2000.12	2229.51	2046.17	1878.48	2091.94	10.8754	11.0306	1.11363	0.155275
ABL-0060673	CDS	2-octaprenyl-6-methoxyphenol hydroxylase, FAD/NAD(P)-binding	ubiH	0.0373893	679.15	1217.47	1125.36	1195.45	987.14	1015.3	1007.33	1065.96	9.97632	10.0579	1.05821	0.0816262
ABL-0060674	CDS	proline aminopeptidase P II	pepP	0.0322592	1658.53	2192.6	1946.23	1947.86	1753.96	1674.46	1932.45	1792.1	10.9162	10.8074	0.927368	-0.108786
ABL-0060675	CDS	predicted protein	ygfB	0.0447449	6641.13	5130.82	4429.36	4060.68	4654.09	3685.66	5400.44	4133.48	12.3989	12.0131	0.765397	-0.38572
ABL-0060676	CDS	protein that localizes to the cytokinetic ring	zapA	0.0794885	3177.35	2619.89	2000.78	1820.34	2322.35	1658.41	2599.34	1933.7	11.3439	10.9171	0.74392	-0.426781
ABL-0060677	misc_RNA		ssrS	0.908709	8956.1	13739.7	6098.41	20862.7	19117.6	17319.9	9598.07	19100.1	13.2285	14.2213	1.98999	0.992761
ABL-0060678	CDS	predicted ligase	ygfA	0.115477	757.02	824.06	699.36	1003.12	1081	1037.58	760.147	1040.57	9.57013	10.0232	1.3689	0.45302
ABL-0060679	CDS	NadR transcriptional repressor / ribosylnicotinamide kinase / NMN adenylyltransferase	nadR	0.0226479	3820.45	4256.8	4220.52	3980.63	3947.34	3603.76	4099.26	3843.91	12.0011	11.9084	0.937709	-0.0927878
ABL-0060680	CDS	predicted repair protein	radA	0.391081	1384.98	2161.28	2068.91	1109.2	1164.63	1145.44	1871.72	1139.76	10.8701	10.1545	0.608936	-0.715637
ABL-0060681	CDS	3-phosphoserine phosphatase	serB	0.639335	1808.39	2655.55	2449.95	1249.64	1456.87	1217.94	2304.63	1308.15	11.1703	10.3533	0.567618	-0.817007
ABL-0060682	CDS	putative membrane protein	smp	0.0359782	482.95	569.84	489.02	504.89	455.23	464.47	513.937	474.863	9.00545	8.89137	0.923972	-0.114078
ABL-0060683	CDS	hypothetical protein		1	583.39	677.36	706.51	3512.27	1957.52	1939.17	655.753	2469.65	9.35701	11.2701	3.76613	1.91308
ABL-0060684	CDS	peptide chain release factor RF-3	prfC	0.0528138	7592.73	6750.77	6913.36	4819.27	6054.6	4837.49	7085.62	5237.12	12.7907	12.3546	0.73912	-0.43612
ABL-0060685	CDS	periplasmic protein	osmY	1	4267.32	8773.67	8933.16	1263.66	1863.78	2466.91	7324.72	1864.78	12.8386	10.8648	0.254588	-1.97376
ABL-0060686	CDS	putative membrane protein		0.999977	1838.88	4681.89	4973.82	1122.04	958.025	1728.08	3831.53	1269.38	11.9037	10.3099	0.331299	-1.59379
ABL-0060687	CDS	hypothetical protein		0.897443	661.365	1303.06	1178.51	489.59	432.8	680.32	1047.64	534.237	10.0329	9.06134	0.509941	-0.971599
ABL-0060688	CDS	predicted DNase	yjjV	0.037543	426.52	566.39	390.82	579.78	420.89	520.47	461.243	507.047	8.84938	8.98597	1.0993	0.13659
ABL-0060689	CDS	putative Na+ dependent nucleoside transporter-family protein		0.0376569	3722.45	3130.21	3063.36	3910.28	4446.6	3758.16	3305.34	4038.35	11.6906	11.9795	1.22176	0.288967
ABL-0060690	CDS	enterobactin synthetase component D (4'-phosphopantetheinyl transferase)	entD	0.0372131	2536.8	2886.39	2344.74	2172.47	2260.78	2203.86	2589.31	2212.37	11.3384	11.1114	0.854425	-0.226975
ABL-0060691	CDS	TonB-dependent siderophore receptor protein		0.0295835	235.6	174.185	196.52	218.125	231.685	220.435	202.102	223.415	7.65894	7.80358	1.10546	0.144645
ABL-0060692	CDS	putative iron transporter		0.00653191	38.12	37.315	37.015	35.31	41.095	37.305	37.4833	37.9033	5.22818	5.24425	1.0112	0.0160755
ABL-0060693	CDS	enterobactin synthetase component C (isochorismate synthase)	entC	1	34.825	42.025	34.13	129.66	132.935	129.035	36.9933	130.543	5.20919	7.02838	3.52883	1.81919
ABL-0060694	CDS	enterobactin synthetase component E [includes: 2,3-dihydroxybenzoate-AMP ligase; S-dihydroxybenzoyltransferase]	entE	0.998508	32.71	36.025	38.43	86.705	89.085	94.035	35.7217	89.9417	5.15873	6.49092	2.51785	1.33219
ABL-0060695	CDS	enterobactin synthetase component B (isochorismatase)	entB	0.858959	53.65	53.83	69.88	100.76	131.9	118.06	59.12	116.907	5.88557	6.86921	1.97745	0.983639
ABL-0060696	CDS	enterobactin synthetase component F	entF	0.30132	56.29	77.5	76.72	123.8	112.48	110.4	70.17	115.56	6.13278	6.8525	1.64686	0.719716
ABL-0060697	CDS	enterobactin synthetase component A (2,3-dihydro-2,3-dihydroxybenzoate dehydrogenase)	entA	0.0191521	29.14	35.655	36.77	40.735	46.9	47.035	33.855	44.89	5.0813	5.48832	1.32595	0.407025
ABL-0060698	CDS	putative non-ribosomal peptide synthetase		0.125523	47.06	79.51	74.49	103.03	103.64	93.21	67.02	99.96	6.06652	6.64328	1.4915	0.576759
ABL-0060699	CDS	putative non-ribosomal peptide synthetase		0.588782	74.12	115.12	120.36	203.9	166.41	168.72	103.2	179.677	6.6893	7.48926	1.74105	0.79996
ABL-0060700	CDS	hypothetical protein		0.0314582	41.97	39.605	31.38	46.75	62.22	48.47	37.6517	52.48	5.23464	5.7137	1.39383	0.479054
ABL-0060701	CDS	hypothetical protein		0.543491	869.86	964.605	997.56	577.31	563.685	541.37	944.008	560.788	9.88266	9.13131	0.59405	-0.751343
ABL-0060702	CDS	hypothetical protein		0.00647801	40.385	39.91	32.62	40.41	43.935	29.36	37.6383	37.9017	5.23413	5.24419	1.007	0.0100585
ABL-0060703	CDS	phosphoenolpyruvate phosphomutase	fom1	0.0629274	101.3	48.19	48.845	94.17	77.4	95.345	66.1117	88.9717	6.04683	6.47527	1.34578	0.428441
ABL-0060704	CDS	phosphonopyruvate decarboxylase	fom2	0.00948918	37.67	30.65	35.14	38.86	38.76	45.12	34.4867	40.9133	5.10797	5.3545	1.18635	0.246532
ABL-0060705	CDS	putative 2-hydroxy-3-oxopropionate reductase		0.00877029	34.335	35.97	34.36	40.515	40.155	41.12	34.8883	40.5967	5.12467	5.34329	1.16362	0.218617
ABL-0060706	CDS	putative phosphonate metabolism protein	phnG	0.0149417	50.19	62.13	81.43	74.4	58.38	88.02	64.5833	73.6	6.01309	6.20163	1.13961	0.188544
ABL-0060707	CDS	putative phosphonate metabolism protein	phnH	0.00942319	46.96	51.785	47.065	54.57	46.52	55.475	48.6033	52.1883	5.60298	5.70566	1.07376	0.102672
ABL-0060708	CDS	putative phosphonate metabolism protein	phnI	0.00970276	50.625	58.01	56.46	59.49	49.76	56.835	55.0317	55.3617	5.78219	5.79082	1.006	0.00862535
ABL-0060709	CDS	putative phosphonate metabolism protein	phnJ	0.0150964	96.43	80.1	95.56	81.53	93.6	100.57	90.6967	91.9	6.50298	6.52199	1.01327	0.0190153
ABL-0060710	CDS	putative phosphonate ABC transporter ATP-binding protein	phnK	0.0144928	55.93	89.05	91.365	86.285	75.54	86.81	78.7817	82.8783	6.29979	6.37292	1.052	0.0731351
ABL-0060711	CDS	putative phosphonate ABC transporter ATP-binding protein	phnL	0.0261126	183	160.82	137.39	189.83	152.42	191.6	160.403	177.95	7.32556	7.47533	1.10939	0.149768
ABL-0060712	CDS	putative phosphonate metabolism protein	phnM	0.0468538	537.615	604.62	695.45	758.645	673.135	708.71	612.562	713.497	9.25871	9.47876	1.16478	0.220052
ABL-0060713	CDS	putative phosphonate metabolism protein	phnN	0.0335922	377.65	321.69	359.82	404.73	330.02	410.02	353.053	381.59	8.46374	8.57588	1.08083	0.112137
ABL-0060714	CDS	putative phosphonate metabolism protein	phnP	0.0243619	148.61	159.42	146.33	181.39	159	157.71	151.453	166.033	7.24273	7.37533	1.09627	0.1326
ABL-0060716	CDS	putative capsular polysaccharide biosynthesis protein	wcaJ	0.520174	163.9	87.4	94.35	52.365	60.19	75.7	115.217	62.7517	6.84821	5.97158	0.544641	-0.876624
ABL-0060717	CDS	putative capsular polysaccharide biosynthesis protein		0.4434	254.755	143.725	150.72	90.045	94.955	131.055	183.067	105.352	7.51623	6.71907	0.575483	-0.797156
ABL-0060718	CDS	putative capsular polysaccharide export protein		0.0201996	74.47	60.64	53.75	43.9	49.99	54.06	62.9533	49.3167	5.97621	5.624	0.783385	-0.352207
ABL-0060719	CDS	putative capsulatr polysaccharide biosynthesis protein		0.0600206	152.42	115.01	108.65	88.26	91.88	90.43	125.36	90.19	6.96993	6.4949	0.719448	-0.475038
ABL-0060720	CDS	putative capsular polysaccharide bisynthesis protein		0.146601	89.7	64.36	83.99	50.74	46.155	52.115	79.35	49.67	6.31016	5.6343	0.625961	-0.675855
ABL-0060721	CDS	putative capsular polysaccharide bisynthesis protein		0.949124	321.385	190.01	277.025	119.075	122.31	135.62	262.807	125.668	8.03786	6.97348	0.478178	-1.06438
ABL-0060722	CDS	probable capsular polysaccharide bisynthesis glycosyl transferase		0.385092	470.59	218.415	301.93	179.915	169.265	234.96	330.312	194.713	8.36768	7.60521	0.589484	-0.762476
ABL-0060723	CDS	probable capsular polysaccharide bisynthesis glycosyl transferase		0.133662	316.53	149.25	206.13	157.78	149.44	132.45	223.97	146.557	7.80716	7.19531	0.654358	-0.611847
ABL-0060724	CDS	putative capsular polysaccharide bisynthesis glycosyl transferase		0.0333572	896.23	371.71	354.02	521.77	486.12	456.95	540.653	488.28	9.07856	8.93156	0.90313	-0.146995
ABL-0060725	CDS	putative membrane protein		0.0296542	2523.14	2091.53	2107.05	2326.78	2265.96	2576.76	2240.57	2389.83	11.1297	11.2227	1.06662	0.0930432
ABL-0060726	CDS	putative exported protein		0.0365153	1550.95	1352.56	1224.51	1559.27	1371.1	1611.07	1376.01	1513.81	10.4263	10.564	1.10015	0.137698
ABL-0060727	CDS	putative capsular polysacharide biosynthesis transferase		0.0556937	416.455	414.935	325.315	278.06	306.615	342.2	385.568	308.958	8.59084	8.27127	0.801306	-0.319574
ABL-0060728	CDS	putative toxin addiction system protein	ccdA1	0.0406646	752.01	540.58	435.86	470.25	408.95	638.54	576.15	505.913	9.1703	8.98275	0.878093	-0.187554
ABL-0060729	CDS	hypothetical protein		0.0434998	822.495	543.655	366.165	585.785	442.745	409.615	577.438	479.382	9.17352	8.90503	0.830187	-0.268492
ABL-0060730	CDS	putative phage transcriptional regulator		0.0311321	358.27	260.67	280.25	285.15	283.45	390.19	299.73	319.597	8.22752	8.32011	1.06628	0.0925889
ABL-0060731	CDS	putative membrane protein		0.0424053	95.41	59.98	96.79	50.64	62.13	68.58	84.06	60.45	6.39335	5.91767	0.719129	-0.475677
ABL-0060732	CDS	hypothetical protein		0.0500851	764.69	579.14	649.93	562.25	572.38	529.56	664.587	554.73	9.37631	9.11564	0.834699	-0.260672
ABL-0060735	CDS	hypothetical protein		0.0151115	120.885	75.46	81.045	92.145	84.46	83.09	92.4633	86.565	6.53081	6.43571	0.936209	-0.0950975
ABL-0060736	CDS	putative membrane protein		0.402504	1577.25	807.19	1220.17	1965.9	1829.62	1830.38	1201.54	1875.3	10.2307	10.8729	1.56075	0.642241
ABL-0060737	CDS	hypothetical protein		0.142555	101.87	102.15	95.83	72.58	62.47	59.13	99.95	64.7267	6.64313	6.01629	0.64759	-0.626846
ABL-0060738	CDS	replicative DNA helicase		0.172678	209.74	189.56	236.06	150.21	128.55	142.03	211.787	140.263	7.72647	7.13199	0.662286	-0.594474
ABL-0060739	CDS	hypothetical protein		0.130499	234.495	169.165	175.535	132.745	132.07	125.945	193.065	130.253	7.59294	7.02518	0.674661	-0.567766
ABL-0060740	CDS	hypothetical protein		0.157525	105.06	63.74	61.405	47.95	41.95	49.67	76.735	46.5233	6.26181	5.53988	0.606286	-0.72193
ABL-0060741	CDS	hypothetical protein		0.0128087	73.26	61.555	70.7	61.34	60.48	64.205	68.505	62.0083	6.09814	5.95439	0.905165	-0.143747
ABL-0060742	CDS	hypothetical protein		0.00789589	67.86	36.19	35.88	46.25	45.38	43.78	46.6433	45.1367	5.5436	5.49623	0.967698	-0.047371
ABL-0060743	CDS	hypothetical protein		0.0197292	176.55	110.31	113.62	127.18	135.54	136.73	133.493	133.15	7.06062	7.05691	0.997428	-0.00371527
ABL-0060744	CDS	hypothetical protein		0.0334331	424.58	239.765	328.92	315.635	247.51	320.05	331.088	294.398	8.37107	8.20163	0.889184	-0.169447
ABL-0060745	CDS	putative DNA topoisomerase	topB	0.083553	298.745	196.72	218.25	194.015	150.915	171.17	237.905	172.033	7.89424	7.42654	0.723118	-0.467697
ABL-0060746	CDS	putative phage protein		0.0132732	69.245	86.94	78.66	71.725	83.02	72.685	78.2817	75.81	6.2906	6.24432	0.968426	-0.0462863
ABL-0060747	CDS	hypothetical protein		0.0881676	441.71	287.8	178.4	389.02	409.23	345.1	302.637	381.117	8.24144	8.57409	1.25932	0.332646
ABL-0060748	CDS	hypothetical protein		1	181.47	117.19	132.5	457.86	571.76	460.82	143.72	496.813	7.16712	8.95656	3.45681	1.78944
ABL-0060750	CDS	putative plasmid-related protein		0.0400645	940.31	907.68	835.89	842.375	785.165	779.665	894.627	802.402	9.80514	9.64818	0.896912	-0.156961
ABL-0060751	CDS	putative Type IV pilus protein	pilL	0.110994	118.385	101.915	121.29	80.655	84.965	64.205	113.863	76.6083	6.83116	6.25943	0.67281	-0.57173
ABL-0060752	CDS	putative Type IV pilus protein	pilM	0.034307	102.51	110.07	115.97	69.05	82.4	109.44	109.517	86.9633	6.77501	6.44234	0.794065	-0.332671
ABL-0060753	CDS	putative Type IV pilus protein	pilN	0.10517	140.84	156.69	182.24	119.75	120.53	92.09	159.923	110.79	7.32124	6.79168	0.692769	-0.529553
ABL-0060755	CDS	putative Type IV pilus protein	pilP	0.00589276	35.52	30.92	35.88	35.81	30.51	37.88	34.1067	34.7333	5.09198	5.11825	1.01837	0.0262671
ABL-0060756	CDS	putative Type IV pilus nucleotide-binding protein	pilQ	0.0123984	54.355	65.925	88.05	60.005	61.195	67.36	69.4433	62.8533	6.11776	5.97392	0.905102	-0.143847
ABL-0060757	CDS	hypothetical protein		0.0949522	411.26	431.89	517.64	318.49	383.14	307.1	453.597	336.243	8.82527	8.39336	0.741283	-0.431904
ABL-0060758	CDS	putative Type IV pilus protein	pilR	0.0468361	123.51	131.515	165.68	107.805	113.19	97.84	140.235	106.278	7.1317	6.7317	0.757859	-0.399999
ABL-0060759	CDS	putative type IV pilus prepilin	pilS	0.0699173	626.485	542.67	551.66	847.245	681.535	666.63	573.605	731.803	9.16391	9.51531	1.2758	0.351398
ABL-0060760	CDS	putative Type IV pilus protein	pilT	0.029727	269.54	279.65	330.82	383.67	271.99	263.17	293.337	306.277	8.19641	8.25869	1.04411	0.062278
ABL-0060761	CDS	putative prepilin peptidase	pilU	0.0320914	167.66	207.275	270.375	259.34	237.175	222.945	215.103	239.82	7.74889	7.90581	1.11491	0.156922
ABL-0060762	CDS	putative Type IV pilus prepilin protein	pilV	0.0280753	229.3	231.21	296.12	252.02	218.79	245.82	252.21	238.877	7.97848	7.90012	0.947134	-0.0783595
ABL-0060764	CDS	alternative C-terminus for the PilV protein (fragment)		0.0179825	132.39	105.87	94.59	121.62	108.2	113.94	110.95	114.587	6.79377	6.8403	1.03278	0.0465295
ABL-0060766	CDS	alternative C-terminus for the PilV protein (fragment)		0.0194772	94.38	49.04	61.95	66.28	49.18	45.18	68.4567	53.5467	6.09712	5.74272	0.782198	-0.354394
ABL-0060768	CDS	shufflon-specific DNA recombinase	rci	0.0743017	686.85	392.015	454.815	361.37	361.635	431.645	511.227	384.883	8.99782	8.58828	0.752862	-0.409542
ABL-0060769	CDS	hypothetical protein		0.0490322	274.02	102.51	151.31	139.01	125.315	110.84	175.947	125.055	7.45899	6.96642	0.710755	-0.492575
ABL-0060770	CDS	putative plasmid transfer protein	traE	0.530847	223.92	131.6	180.5	106.76	98.81	94.7	178.673	100.09	7.48118	6.64515	0.560184	-0.836026
ABL-0060771	CDS	putative plasmid transfer protein	traF	0.0413395	864.23	380.02	542.88	702.17	574.56	638.99	595.71	638.573	9.21847	9.31871	1.07195	0.100242
ABL-0060772	CDS	putative plasmid protein protein		0.0374103	492.84	257.69	318.78	307.28	270.95	327.88	356.437	302.037	8.4775	8.23858	0.847378	-0.238922
ABL-0060773	CDS	putative membrane protein		0.0745892	65.83	56.28	67.63	45.43	41.12	39.26	63.2467	41.9367	5.98292	5.39014	0.663065	-0.592777
ABL-0060774	CDS	hypothetical protein		0.105682	190.62	111.195	129.985	115.33	88.75	86.4	143.933	96.8267	7.16926	6.59733	0.672719	-0.571924
ABL-0060775	CDS	putative exported protein		0.0404055	724.035	555.94	525.775	516.88	541.055	531.995	601.917	529.977	9.23342	9.04979	0.880482	-0.183635
ABL-0060776	CDS	putative membrane protein		0.0144243	55.32	52.74	47.54	45.69	42.01	38.53	51.8667	42.0767	5.69674	5.39495	0.811247	-0.301787
ABL-0060777	CDS	putative exported protein		0.0426852	159.14	152.51	203.54	153.23	111.03	143.76	171.73	136.007	7.424	7.08753	0.79198	-0.336465
ABL-0060778	CDS	putative exported protein		0.0190094	84.49	136.16	170.34	139.13	102.81	124.86	130.33	122.267	7.02603	6.93389	0.938131	-0.0921381
ABL-0060779	CDS	putative exported protein		0.0277383	275.1	223.1	265.1	286.36	215.6	243.78	254.433	248.58	7.99114	7.95757	0.976995	-0.0335775
ABL-0060780	CDS	putative membrane protein		0.0393329	350.7	261.445	305.425	378.57	318.365	358.495	305.857	351.81	8.25671	8.45865	1.15024	0.201941
ABL-0060781	CDS	putative membrane protein		0.0281393	253.255	174.965	190.5	179.81	188.64	181.32	206.24	183.257	7.68818	7.51772	0.88856	-0.170458
ABL-0060782	CDS	putative plasmid transfer protein		0.035488	681.54	569.71	620.12	664.73	527.1	586.53	623.79	592.787	9.28492	9.21137	0.950298	-0.0735474
ABL-0060783	CDS	putative membrane protein		0.0355712	1030.61	902.14	1107.71	1316.12	862.36	1077.43	1013.49	1085.3	9.98511	10.0839	1.07086	0.0987714
ABL-0060784	CDS	hypothetical protein		0.0709119	359.25	344.71	314.86	521.77	387.8	414.45	339.607	441.34	8.40772	8.78575	1.29956	0.378026
ABL-0060785	CDS	putative membrane protein		0.0844054	860.82	553.91	574.32	484.55	495.49	504.06	663.017	494.7	9.3729	8.95041	0.746135	-0.422491
ABL-0060786	CDS	putative exported protein		0.0133944	101.72	60.245	78.27	54.255	86.17	90.665	80.0783	77.03	6.32334	6.26735	0.961933	-0.0559915
ABL-0060787	CDS	putative membrane protein		0.019941	111.52	106.155	164.06	118.47	139.875	137.02	127.245	131.788	6.99147	7.04208	1.03571	0.0506137
ABL-0060788	CDS	putative membrane protein		0.0232921	169.73	121.245	226.19	152.44	151.46	168.315	172.388	157.405	7.42952	7.29834	0.913084	-0.131181
ABL-0060789	CDS	putative membrane protein		0.0292199	312.925	206.8	292.13	273.995	276.71	286.285	270.618	278.997	8.08012	8.1241	1.03096	0.0439883
ABL-0060790	CDS	putative membrane protein		0.0245937	159.19	139.07	145.365	133.52	118.395	140.685	147.875	130.867	7.20823	7.03195	0.884982	-0.17628
ABL-0060791	CDS	putative exported protein		0.0174825	90.505	97.81	100.27	89.76	82.785	86.48	96.195	86.3417	6.58789	6.43199	0.897569	-0.155905
ABL-0060792	CDS	putative exported protein		0.0261094	116.19	138.22	145.03	130.98	112.17	97.37	133.147	113.507	7.05687	6.82663	0.852493	-0.230239
ABL-0060793	CDS	hypothetical protein		0.0402606	63.58	44.22	74.49	34.97	47.32	44.85	60.7633	42.38	5.92513	5.40531	0.69746	-0.519817
ABL-0060794	CDS	putative lipoprotein		0.0125847	66.36	77.255	77.255	73.105	80.255	64.055	73.6233	72.4717	6.20209	6.17935	0.984357	-0.022746
ABL-0060795	CDS	putative plasmid-related protein		0.0388626	355.04	382.99	395.88	362.12	315.76	314.52	377.97	330.8	8.56213	8.36982	0.875202	-0.192312
ABL-0060796	CDS	hypothetical protein		0.396851	598.38	504.73	455.1	344.43	308.95	306.3	519.403	319.893	9.02071	8.32145	0.615886	-0.699264
ABL-0060797	CDS	putative membrane protein		0.28745	228.045	142.29	122.765	109.6	103.675	82.05	164.367	98.4417	7.36077	6.6212	0.598915	-0.739577
ABL-0060798	CDS	putative exported protein		0.0106637	53.54	57.56	69.49	57.86	63.38	62.2	60.1967	61.1467	5.91161	5.9342	1.01578	0.0225903
ABL-0060799	CDS	putative exported protein		0.0107485	52.67	54.73	59.64	51.84	68.03	59.88	55.68	59.9167	5.79909	5.90489	1.07609	0.105798
ABL-0060800	CDS	putative exported protein		0.0158212	81.295	99.935	113.345	87.625	93.555	108.23	98.1917	96.47	6.61753	6.59201	0.982466	-0.0255202
ABL-0060801	CDS	putative exported protein		0.0289358	200.215	222.015	236.935	229.77	181.11	186.29	219.722	199.057	7.77953	7.63704	0.905949	-0.142498
ABL-0060802	CDS	putative membrane protein		0.0338757	516.945	534.685	521.025	526.7	478.42	532.875	524.218	512.665	9.03402	9.00187	0.977961	-0.0321514
ABL-0060803	CDS	putative membrane protein		0.0186488	6971.12	4847.82	4147.1	5531.9	5412.91	5683.04	5322.01	5542.62	12.3778	12.4364	1.04145	0.0585951
ABL-0060804	CDS	putative plasmid-related protein		0.0267693	8097.9	5932.86	6410.66	5947.51	5443.14	5218.12	6813.81	5536.26	12.7342	12.4347	0.812506	-0.29955
ABL-0060805	CDS	putative plasmid-related protein		0.0151347	9813.27	6547.15	5101.71	6996.54	7364.38	5688.56	7154.04	6683.16	12.8045	12.7063	0.934179	-0.0982284
ABL-0060806	CDS	restriction enzyme alpha subunit		0.800049	149.73	99.1	118.96	70.91	57.78	60.02	122.597	62.9033	6.93778	5.97506	0.513092	-0.962711
ABL-0060807	CDS	restriction enzyme beta subunit		0.0234416	77.21	43.56	42.1	40.92	37.17	38.86	54.29	38.9833	5.76261	5.28479	0.718057	-0.477829
ABL-0060808	CDS	hypothetical protein		0.0946783	154.89	151.67	42.1	115.32	158.78	160.95	116.22	145.017	6.86071	7.18007	1.24778	0.31936
ABL-0060809	CDS	hypothetical protein		0.0351143	1067.42	903.31	593.555	847.275	818.175	913.795	854.762	859.748	9.73938	9.74777	1.00583	0.0083922
ABL-0060810	CDS	hypothetical protein		0.0920812	252.69	113.82	127.16	98.9	122.48	104.05	164.557	108.477	7.36244	6.76124	0.659206	-0.6012
ABL-0060811	CDS	putative plasmid-related protein		0.461781	114.895	46.71	57.265	44.465	35.635	32.73	72.9567	37.61	6.18897	5.23304	0.515511	-0.955924
ABL-0060812	CDS	hypothetical protein		0.615404	215.57	210.05	269.73	396.28	451.21	358.29	231.783	401.927	7.85663	8.65079	1.73406	0.794155
ABL-0060813	CDS	hypothetical protein		0.985926	94.73	95.71	135.89	232.54	215.6	260.71	108.777	236.283	6.76523	7.88437	2.17219	1.11915
ABL-0060814	CDS	hypothetical protein		0.681729	88.78	105.21	129.27	166.12	184.54	235.79	107.753	195.483	6.75159	7.6109	1.81417	0.859313
ABL-0060815	CDS	hypothetical protein		0.00737019	40.82	41.14	38.485	52.835	42.06	33.35	40.1483	42.7483	5.32727	5.4178	1.06476	0.0905281
ABL-0060816	CDS	putative DNA repair protein		0.0187528	83.15	74.37	55.73	60.9	70.93	43.395	71.0833	58.4083	6.15144	5.8681	0.821688	-0.283337
ABL-0060817	CDS	hypothetical protein		0.0123223	54.97	65.67	69.6	57.48	58.26	53.5	63.4133	56.4133	5.98671	5.81796	0.889613	-0.16875
ABL-0060818	CDS	hypothetical protein		0.658975	171.47	175.93	148.695	96.325	93.12	83.515	165.365	90.9867	7.36951	6.50758	0.550217	-0.861927
ABL-0060819	CDS	hypothetical protein		0.0254921	152.885	115.135	135.865	127.395	102.5	115.26	134.628	115.052	7.07284	6.84614	0.854587	-0.2267
ABL-0060820	CDS	hypothetical protein		0.031388	225.8	248.28	246.82	236.8	205.98	199.26	240.3	214.013	7.90869	7.74156	0.890609	-0.167136
ABL-0060821	CDS	hypothetical protein		0.0401079	168.24	145.14	136.77	130.16	125.19	100.57	150.05	118.64	7.2293	6.89045	0.79067	-0.338853
ABL-0060822	CDS	hypothetical protein		0.0394001	288.17	285.87	234.74	225.37	246.035	209.005	269.593	226.803	8.07464	7.8253	0.841279	-0.249343
ABL-0060823	CDS	putative oxidoreductase	cfa8B	1	591.95	247.17	345.095	2908.64	2596.03	3922.03	394.738	3142.23	8.62475	11.6176	7.96029	2.99282
ABL-0060824	CDS	putative oxidoreductase	cfa8A	1	333.53	138.22	155.11	1215.15	1243.28	1669.6	208.953	1376.01	7.70704	10.4263	6.58525	2.71924
ABL-0060825	CDS	type I polyketide synthase	cfa7	1	226.115	243.33	263.76	1557.61	1667.05	1933.03	244.402	1719.23	7.93311	10.7475	7.03444	2.81444
ABL-0060826	CDS	type I polyketide synthase	cfa6	1	136.795	168.745	166.03	1987.81	2010.94	2536.53	157.19	2178.42	7.29637	11.0891	13.8585	3.7927
ABL-0060827	CDS	coronafacic acid synthetase, ligase component	cfa5	1	230.07	202.9	230.75	3363.14	3796.68	4419.29	221.24	3859.7	7.78947	11.9143	17.4458	4.12481
ABL-0060828	CDS	coronafacic acid synthetase component	cfa4	1	527.54	414.17	510.62	4601.17	5531.6	6596.32	484.11	5576.36	8.91919	12.4451	11.5188	3.52592
ABL-0060829	CDS	Cfa-beta-ketoacylsynthase	cfa3	1	444.54	303.43	332.47	6605.73	6366.23	7397.97	360.147	6789.98	8.49244	12.7292	18.8534	4.23675
ABL-0060830	CDS	coronafacic acid dehydratase	cfa2	1	121.89	67.65	96.1	3587.9	3243.08	4974.21	95.2133	3935.06	6.57309	11.9422	41.3289	5.36908
ABL-0060831	CDS	Cfa-acyl carrier protein	cfa1	1	168.39	89.41	123.16	4464.15	4859.21	6178.21	126.987	5167.19	6.98853	12.3352	40.6908	5.34663
ABL-0060832	CDS	coronafacate ligase	cfl	1	54.61	38.92	40.35	783.53	798.19	1239.49	44.6267	940.403	5.47983	9.87714	21.0727	4.3973
ABL-0060833	CDS	LysR-family transcriptional regulator		0.0626253	129.255	134.165	153.615	162.105	185.705	210.57	139.012	186.127	7.11906	7.54014	1.33893	0.421079
ABL-0060834	CDS	hypothetical protein		0.0238374	191.975	179.025	156.235	169.495	189.215	186.485	175.745	181.732	7.45734	7.50567	1.03406	0.0483262
ABL-0060835	CDS	hypothetical protein		0.999454	1868.1	1415.99	1060.34	559.28	601.78	537.01	1448.14	566.023	10.5	9.14472	0.390861	-1.35527
ABL-0060836	CDS	hypothetical protein		0.602861	322.32	234.515	233.46	141.175	169.2	136.99	263.432	149.122	8.04128	7.22035	0.566073	-0.820939
ABL-0060837	CDS	putative phage integrase		0.654709	231.915	213.575	226.205	132.83	116.085	126.565	223.898	125.16	7.8067	6.96763	0.559004	-0.83907
ABL-0060839	tRNA	tRNA-Phe		0.0375583	1448.24	1253.71	462.93	1032.29	1294.57	811.59	1054.96	1046.15	10.043	10.0309	0.991647	-0.0121009
ABL-0060840	CDS	AraC-family transcriptional regulator		0.999932	404.95	962.23	739.3	1879.27	1692.21	1811.32	702.16	1794.27	9.45566	10.8092	2.55535	1.35352
ABL-0060841	CDS	putative membrane protein		0.999897	181.96	443.13	357.89	869.43	705.1	898.34	327.66	824.29	8.35606	9.68701	2.51569	1.33095
ABL-0060842	CDS	predicted transcriptional regulator	yjdC	0.0462463	535.69	712.77	685.93	718.08	787.52	732.58	644.797	746.06	9.3327	9.54315	1.15705	0.210447
ABL-0060843	CDS	thiol:disulfide interchange protein	dipZ	0.0376174	427.19	505.14	511.84	487.51	549.21	550.58	481.39	529.1	8.91106	9.0474	1.09911	0.136334
ABL-0060844	CDS	copper binding protein	cutA	0.0351226	1252.05	1179.8	964.45	1213.88	1120.89	1244.81	1132.1	1193.19	10.1448	10.2206	1.05396	0.0758264
ABL-0060845	CDS	C4-dicarboxylate antiporter	dcuA	1	446.515	571.22	594.31	2239.12	2337.62	1775.17	537.348	2117.31	9.06971	11.048	3.94029	1.9783
ABL-0060846	CDS	aspartate ammonia-lyase 2	aspA2	0.998776	1012.73	1786.51	1624.97	3701.22	3703.94	3079.45	1474.74	3494.87	10.5262	11.771	2.36983	1.24478
ABL-0060847	CDS	inner membrane protein	fxsA	0.0192984	5083.67	5038.4	4059.39	4052.1	5572.71	4719.51	4727.15	4781.44	12.2068	12.2232	1.01148	0.0164735
ABL-0060848	CDS	Cpn10 chaperonin GroES, small subunit of GroESL	groS	0.00213234	38794.4	40592	40738.8	36891.3	38469.9	39784.2	40041.8	38381.8	15.2892	15.2281	0.958545	-0.0610823
ABL-0060849	CDS	GroEL protein	groL	0.00303214	31395.6	35875.5	29392.8	32057	29603.2	28883.4	32221.3	30181.2	14.9757	14.8814	0.936686	-0.0943631
ABL-0060850	CDS	chorismate pyruvate lyase	ubiC	0.0591299	2703.83	3121.21	2459.71	2085.74	2204.46	2143.97	2761.58	2144.72	11.4313	11.0666	0.776628	-0.364704
ABL-0060851	CDS	p-hydroxybenzoate octaprenyltransferase	ubiA	0.369484	3562.57	3393.97	3409.84	2030.29	2210.95	2129.72	3455.46	2123.65	11.7547	11.0523	0.614579	-0.70233
ABL-0060852	CDS	glycerol-3-phosphate O-acyltransferase	plsB	0.0506658	1857.32	1804.95	1816.95	1388.27	1661.78	1463.55	1826.41	1504.53	10.8348	10.5551	0.823765	-0.279695
ABL-0060853	CDS	diacylglycerol kinase	dgkA	0.0204403	6240.54	4326.08	4674.36	4376.79	4813.88	4770.54	5080.33	4653.74	12.3107	12.1842	0.916031	-0.126532
ABL-0060854	CDS	DNA-binding transcriptional repressor of SOS regulon	lexA	0.0243349	4974.26	4408.98	4188.21	3816.22	3953.93	4313.23	4523.81	4027.8	12.1433	11.9758	0.890354	-0.16755
ABL-0060855	CDS	hypothetical protein		0.268931	440.82	655.13	559.575	360.305	370.975	333.925	551.842	355.068	9.10811	8.47195	0.643424	-0.636158
ABL-0060856	CDS	transcriptional repressor of Zn transport system	zur	0.0670933	768.595	529.645	451.565	375.46	535.045	449.35	583.268	453.285	9.18802	8.82427	0.777147	-0.363741
ABL-0060857	CDS	predicted pirin-related protein	yhaK	0.0185699	120.75	98.73	107.39	106.96	107.46	84.28	108.957	99.5667	6.76761	6.63759	0.913819	-0.13002
ABL-0060858	CDS	predicted DNA-binding transcriptional regulator	yhaJ	0.0333191	1525.86	1393	1215.78	1372.58	1342.49	1264.95	1378.21	1326.67	10.4286	10.3736	0.962604	-0.054986
ABL-0060859	CDS	hypothetical protein		0.0528038	437.795	503.115	516.39	461.515	369.55	369.965	485.767	400.343	8.92412	8.64509	0.824147	-0.279026
ABL-0060860	CDS	predicted quinol oxidase subunit	yqjF	0.0772523	222.6	223.93	227.99	162.37	181.6	154.41	224.84	166.127	7.81275	7.37614	0.738866	-0.436615
ABL-0060861	CDS	conserved protein	yqjK	0.0342413	163.11	311.17	245.21	207.38	139.36	274.155	239.83	206.965	7.90587	7.69324	0.862965	-0.212625
ABL-0060862	CDS	conserved inner membrane protein	yqjE	0.0336695	1519.38	2136.49	1703.25	1611.54	1465.43	1841.71	1786.37	1639.56	10.8028	10.6791	0.917815	-0.123725
ABL-0060863	CDS	conserved protein	yqjD	0.0312741	1306.8	2210.86	1857.95	1810.34	1463.78	1854.28	1791.87	1709.47	10.8073	10.7393	0.954013	-0.0679197
ABL-0060864	CDS	putative exported protein		0.874992	2307.19	1519.07	1748.03	815.115	1097.63	1002.15	1858.1	971.635	10.8596	9.92427	0.52292	-0.935338
ABL-0060865	CDS	putative exported protein		0.97524	1530.32	813.29	1020.39	425.02	643.47	512.84	1121.33	527.11	10.131	9.04196	0.470074	-1.08904
ABL-0060866	CDS	conserved inner membrane protein	yqjA	0.99946	2474.96	1322.95	1770.12	544.33	989.255	690.635	1856.01	741.407	10.858	9.53412	0.399462	-1.32387
ABL-0060867	CDS	exu regulon transcriptional regulator	exuR	0.0427948	1154.91	859.19	1045.22	799.79	934.755	933.295	1019.78	889.28	9.99404	9.79649	0.872034	-0.197544
ABL-0060868	CDS	galacturonate transporter	exuT	0.0145717	94.25	80.03	73.835	83.395	100.44	76.535	82.705	86.79	6.3699	6.43946	1.04939	0.0695543
ABL-0060869	CDS	uronate isomerase	uxaC	0.989312	698.28	874.8	973.8	1599.41	2356.84	1637.95	848.96	1864.73	9.72955	10.8648	2.19649	1.1352
ABL-0060870	CDS	altronate oxidoreductase	uxaB1	0.170437	460.3	704.1	755.01	762.12	1168.15	825.65	639.803	918.64	9.32148	9.84336	1.43582	0.521871
ABL-0060871	CDS	altronate hydrolase	uxaA	0.0347531	614.385	871.59	729.495	541.62	916.165	747.625	738.49	735.137	9.52843	9.52187	0.995459	-0.0065659
ABL-0060872	CDS	putative membrane protein		0.0175225	153.995	95.005	95.09	101.855	134.01	100.565	114.697	112.143	6.84168	6.8092	0.977738	-0.0324796
ABL-0060873	CDS	putative DNA mismatch repair protein		0.313081	947.75	718.97	788.04	564.73	453.56	555.01	818.253	524.433	9.6764	9.03462	0.640918	-0.641788
ABL-0060874	CDS	putative membrane protein		0.0709639	650.52	225.06	287.71	284.39	241.65	276.01	387.763	267.35	8.59903	8.06259	0.689467	-0.536447
ABL-0060875	CDS	probable transporter		1	897.23	353.45	336.49	1711.6	2166.41	1557.86	529.057	1811.96	9.04728	10.8233	3.42488	1.77605
ABL-0060876	CDS	putative membrane protein		0.881993	925.915	922.64	950.145	479.655	457.255	540.055	932.9	492.322	9.86558	8.94346	0.527733	-0.922121
ABL-0060877	misc_RNA		sraF	0.999989	273.91	312.69	195.86	106.96	93.92	64.79	260.82	88.5567	8.02691	6.46853	0.339532	-1.55838
ABL-0060878	CDS	putative oxidoreductase		0.0444198	1496.65	1647.86	1560.37	2011.65	1699.66	1870.95	1568.29	1860.76	10.615	10.8617	1.18649	0.246694
ABL-0060879	CDS	predicted methyltransferase small domain	ygjO	0.0389096	884.41	1048.41	858.71	732.89	975.65	831.36	930.51	846.633	9.86188	9.72559	0.909859	-0.136284
ABL-0060880	CDS	putative 2,4-dienoyl-coA reductase	fadF	0.067197	86.65	168.59	172.56	84.11	134.07	84.37	142.6	100.85	7.15583	6.65607	0.707223	-0.499763
ABL-0060881	CDS	hypothetical protein		0.0368656	404.57	339.605	324.065	268.925	409.005	279.645	356.08	319.192	8.47606	8.31828	0.896404	-0.157778
ABL-0060882	CDS	putative exported protein		0.0612473	617.12	537.6	530.41	518.47	407.88	428.99	561.71	451.78	9.13368	8.81948	0.804294	-0.314205
ABL-0060883	CDS	putative signaling membrane protein		0.525075	251.97	208.24	224.66	140.84	106.85	153.04	228.29	133.577	7.83472	7.06152	0.585118	-0.7732
ABL-0060884	CDS	putative exported protein		1	2349.76	4118.81	3064.57	689.945	401.775	1412.23	3177.71	834.65	11.6338	9.70503	0.262658	-1.92874
ABL-0060885	CDS	PTS system, beta-glucoside-specific IIabc component		0.0361458	231.79	392.45	391.87	284.93	293.54	293.32	338.703	290.597	8.40388	8.18287	0.857968	-0.221004
ABL-0060886	CDS	6-phospho-beta-glucosidase		0.0482771	618.17	567.65	651.73	657.23	868.06	656.23	612.517	727.173	9.25861	9.50616	1.18719	0.24755
ABL-0060887	CDS	hypothetical protein		0.00501559	25.11	28.5	26.6	23.07	23.19	45.74	26.7367	30.6667	4.74075	4.9386	1.14699	0.197852
ABL-0060888	CDS	hypothetical protein		0.0182471	65.67	76.96	71.31	98.71	89.13	66.17	71.3133	84.67	6.1561	6.40378	1.1873	0.247679
ABL-0060891	CDS	putative phage integrase		0.755232	2247.32	1254.27	1450.05	884.39	833.03	950.7	1650.55	889.373	10.6887	9.79665	0.538836	-0.892081
ABL-0060892	CDS	hypothetical protein		0.933546	480.23	195.99	216.29	159.53	135.29	116.06	297.503	136.96	8.21676	7.09761	0.460365	-1.11915
ABL-0060893	CDS	hypothetical protein		0.110895	126.27	73.01	84.27	49.92	64.13	69.33	94.5167	61.1267	6.5625	5.93373	0.646729	-0.628767
ABL-0060894	CDS	hypothetical protein		0.270941	196.98	125.99	126.54	91.93	89.22	90.21	149.837	90.4533	7.22725	6.4991	0.60368	-0.728145
ABL-0060895	CDS	hypothetical protein		0.958001	261.71	134.9	167.48	89.39	75.39	95.8	188.03	86.86	7.55482	6.44062	0.461948	-1.1142
ABL-0060896	CDS	hypothetical protein		0.595991	163.75	80.21	75.56	53.37	50.63	59.88	106.507	54.6267	6.7348	5.77153	0.512894	-0.963266
ABL-0060897	CDS	putative bacteriophage derepression protein		0.652436	60.02	55.09	59.22	31.56	33.51	26.09	58.11	30.3867	5.86071	4.92537	0.522916	-0.935348
ABL-0060898	CDS	putative phage-related protein		0.026347	201.45	163.695	150.73	162.52	144.245	149.35	171.958	152.038	7.42592	7.24829	0.884158	-0.177624
ABL-0060899	CDS	putative phage-related DNA binding protein		0.0447479	785.32	656.84	582.35	547.775	617.51	573.715	674.837	579.667	9.39839	9.17908	0.858973	-0.219315
ABL-0060900	CDS	putative phage-related protein		0.0148973	9436.43	5928.51	5693.83	6502.72	7535.81	6206.27	7019.59	6748.27	12.7772	12.7203	0.961347	-0.0568701
ABL-0060901	CDS	hypothetical protein		0.0229504	81.27	76.49	65.94	64.44	63.93	49.54	74.5667	59.3033	6.22046	5.89004	0.795306	-0.330418
ABL-0060902	CDS	hypothetical protein		0.0606514	281.58	211.145	212.975	185.645	180.09	170.485	235.233	178.74	7.87795	7.48172	0.759841	-0.39623
ABL-0060903	CDS	putative phage regulatory protein		0.99546	389.25	337.01	334.64	157.71	158.78	144.42	353.633	153.637	8.46611	7.26338	0.434452	-1.20273
ABL-0060904	CDS	putative phage regulatory protein		0.952468	905.12	619.21	618.04	298.71	554.02	256.19	714.123	369.64	9.48003	8.52998	0.517614	-0.950052
ABL-0060906	tRNA	tRNA-Met		0.131231	319.86	193.04	174.87	99.74	228.26	154.02	229.257	160.673	7.84082	7.32799	0.700845	-0.512833
ABL-0060907	CDS	G/U mismatch-specific DNA glycosylase	mug	0.0963094	574.3	589.43	434.32	703.3	694.5	720.6	532.683	706.133	9.05713	9.4638	1.32562	0.406662
ABL-0060908	CDS	RNA polymerase, sigma 70 (sigma D) factor	rpoD	0.0184906	7159.14	8424.14	7242.1	6852.56	6346.23	6583.4	7608.46	6594.06	12.8934	12.687	0.866675	-0.206437
ABL-0060909	CDS	DNA primase	dnaG	0.608124	3037.98	3156.41	2858	1607.3	1755.73	1843.61	3017.46	1735.55	11.5591	10.7612	0.575168	-0.797945
ABL-0060910	CDS	30S ribosomal subunit protein S21	rpsU	0.557586	6760.96	5557.47	4420.96	2618.89	3626.94	3254.2	5579.8	3166.67	12.446	11.6288	0.567525	-0.817244
ABL-0060911	CDS	predicted peptidase	ygjD	0.0346882	953.48	984.97	923.135	993.84	973.88	972.255	953.862	979.992	9.89764	9.93663	1.02739	0.0389894
ABL-0060912	CDS	DNA-binding transcriptional regulatory protein	argR	0.0413653	3326.89	1742.38	1837.69	1419.8	2944.46	1553.05	2302.32	1972.43	11.1689	10.9458	0.856715	-0.223113
ABL-0060913	CDS	malate dehydrogenase, NAD(P)-binding	mdh	1	22476.4	21076.4	19085	2136.12	2597.66	2208.58	20879.3	2314.12	14.3498	11.1762	0.110833	-3.17354
ABL-0060914	CDS	sugar fermentation stimulation protein	sfsB	0.993169	108.27	136.81	90.57	47.21	51.55	43.18	111.883	47.3133	6.80585	5.56417	0.422881	-1.24168
ABL-0060915	CDS	putative DNA-binding protein		0.0434857	1592.21	1244.4	1513.54	1442.82	1903.34	1756.67	1450.05	1700.94	10.5019	10.7321	1.17302	0.230232
ABL-0060916	CDS	hypothetical protein		0.0347478	789.1	740.38	760.06	851.3	721.47	755.43	763.18	776.067	9.57588	9.60004	1.01689	0.0241572
ABL-0060917	CDS	octaprenyl diphosphate synthase	ispB	0.0234671	4389.65	3588.14	3814.64	3256.78	4086.78	3669.51	3930.81	3671.02	11.9406	11.842	0.933909	-0.0986469
ABL-0060918	CDS	50S ribosomal subunit protein L21	rplU	0.00296357	48088.8	39657.4	30648.4	31629.7	36230.9	33875.6	39464.9	33912.1	15.2683	15.0495	0.859298	-0.218769
ABL-0060919	CDS	50S ribosomal subunit protein L27	rpmA	0.00754012	16447	15567.5	11979.8	11572.7	18797	12720.1	14664.8	14363.3	13.8401	13.8101	0.97944	-0.0299711
ABL-0060920	CDS	putative membrane protein		0.730813	2528.95	2315.52	2429.86	963.84	1501.95	1694.28	2424.78	1386.69	11.2436	10.4374	0.571884	-0.806207
ABL-0060921	CDS	GTPase involved in cell partioning and DNA repair	obgE	0.0364819	5717.58	4968.15	4200.32	3145.13	4602.91	4297.34	4962.02	4015.13	12.2767	11.9712	0.809172	-0.305481
ABL-0060922	CDS	D-alanyl-D-alanine carboxypeptidase	dacB	0.0889874	959.245	1174.44	1173.92	867.94	830.89	794.6	1102.54	831.143	10.1066	9.69895	0.753846	-0.407657
ABL-0060923	CDS	transcription elongation factor	greA	0.0285842	4337.24	3628.64	4027.8	3199.93	3886.97	3349.27	3997.89	3478.72	11.965	11.7643	0.870139	-0.200682
ABL-0060924	CDS	predicted RNA-binding protein	yhbY	0.0359306	4825.43	3474.39	3857.91	3039.75	3390.23	3526.32	4052.58	3318.77	11.9846	11.6964	0.818928	-0.288192
ABL-0060925	CDS	23 S rRNA methyltransferase	rrmJ	0.0172094	9300.52	7852.86	7642.74	6955.82	7230.53	7302.06	8265.38	7162.81	13.0129	12.8063	0.866604	-0.206556
ABL-0060926	CDS	subunit of integral membrane ATP-dependent zinc metallopeptidase	ftsH	0.00864839	13528.7	14820.7	14953.9	13406.2	13299.5	12699.6	14434.4	13135.1	13.8172	13.6811	0.909983	-0.136089
ABL-0060927	CDS	7,8-dihydropteroate synthase	folP	0.0483249	4518.01	4569.47	5003.99	3947.62	3344.15	3611.97	4697.16	3634.58	12.1976	11.8276	0.773783	-0.369999
ABL-0060928	CDS	phosphoglucosamine mutase	glmM	0.0324141	8125.53	7402.23	7401.65	6069.53	5477.15	6373.85	7643.14	5973.51	12.9	12.5444	0.781552	-0.355586
ABL-0060929	CDS	hypothetical protein		0.0574463	3697.14	3215.24	2329.61	2567.72	1985.18	2566.63	3080.66	2373.18	11.589	11.2126	0.770348	-0.376418
ABL-0060930	CDS	preprotein translocase membrane subunit	secG	0.0046004	30796	23251.8	18554.2	23604.5	28189	28637.3	24200.7	26810.3	14.5628	14.7105	1.10783	0.147739
ABL-0060931	tRNA	tRNA-Leu		0.0314051	3248.1	1566.47	1593.67	1346.39	2525.36	1966.4	2136.08	1946.05	11.0607	10.9263	0.911038	-0.134417
ABL-0060933	CDS	hypothetical protein		0.0597301	765.91	590.45	494.27	767.8	681.63	802.86	616.877	750.763	9.26884	9.55221	1.21704	0.283376
ABL-0060934	CDS	putative degenerate non-ribosomal peptide synthetase (partial)		0.0323918	378.55	311.4	200.165	355.59	271.255	317.815	296.705	314.887	8.21289	8.29869	1.06128	0.0858034
ABL-0060935	CDS	putative degenerate non-ribosomal peptide synthetase (partial)		0.038192	171.78	96.66	88.17	85.77	93.81	83.2	118.87	87.5933	6.89324	6.45275	0.736883	-0.440492
ABL-0060937	CDS	hypothetical protein (partial)		0.00641562	42.78	35.91	33.7	35.44	28.5	49.06	37.4633	37.6667	5.22741	5.23522	1.00543	0.0078091
ABL-0060938	CDS	virulence regulator	evr	0.00856764	51.805	40.105	41.695	43.685	38.92	36.62	44.535	39.7417	5.47687	5.31258	0.892369	-0.164287
ABL-0060939	tRNA	tRNA-Met		0.0161403	10274.2	8926.06	8353.05	8631.6	14506.7	10535.6	9184.43	11224.7	13.165	13.4544	1.22214	0.289409
ABL-0060940	CDS	hypothetical protein		0.968447	1590.78	1320.32	823.34	475.75	885.75	471.47	1244.81	610.99	10.2817	9.255	0.490829	-1.02671
ABL-0060941	CDS	conserved protein	yhbC	0.136402	15156.5	12936.2	11983.9	6779.28	10762.4	8111.47	13358.9	8551.06	13.7055	13.0619	0.640105	-0.643621
ABL-0060942	CDS	transcription termination/antitermination L factor	nusA	0.0739737	8817.78	11175	11675.3	6434.1	7458.67	7663.75	10556.1	7185.51	13.3658	12.8109	0.6807	-0.554909
ABL-0060943	CDS	protein chain initiation factor 2, IF2	infB	0.0272157	10898.3	13706.7	14298.5	9183.21	9376.75	10506.1	12967.8	9688.7	13.6627	13.2421	0.747133	-0.420563
ABL-0060944	CDS	30s ribosome binding factor	rbfA	0.99559	3805.71	3759.64	4473.28	1436.88	1891.58	1930.59	4012.88	1753.01	11.9704	10.7756	0.436847	-1.1948
ABL-0060945	CDS	tRNA U55 pseudouridine synthase	truB	0.482849	5514.02	5112.4	5500.14	2880.11	3547.43	3012.45	5375.52	3146.66	12.3922	11.6196	0.58537	-0.77258
ABL-0060946	misc_RNA	ribosomal S15 gene leader		0.0125847	8056.85	8201.27	8481.16	6937.82	9107.61	9361.31	8246.43	8468.92	13.0096	13.048	1.02698	0.0384083
ABL-0060947	CDS	30S ribosomal subunit protein S15	rpsO	0.0138371	8273.82	8255.65	7813.95	6945.01	8731.1	7290.28	8114.47	7655.46	12.9863	12.9023	0.943433	-0.0840078
ABL-0060948	misc_RNA		sraG	0.0438158	1940.4	1943.1	1248.8	1496.38	2038.51	955.6	1710.77	1496.83	10.7404	10.5477	0.874947	-0.192733
ABL-0060949	CDS	polynucleotide phosphorylase/polyadenylase	pnp	0.00567266	18710.1	18741.4	17948.6	18434.3	17366.3	18469.8	18466.7	18090.1	14.1726	14.1429	0.979608	-0.0297238
ABL-0060950	CDS	lipoprotein	nlpI	0.00949679	15364.8	13896	14516.2	13135.2	13794.8	11752.3	14592.3	12894.1	13.8329	13.6544	0.88362	-0.178503
ABL-0060951	CDS	ATP-dependent RNA helicase	deaD	0.0267883	4543.6	5236.3	4927.95	6072.82	5729.66	5794.23	4902.62	5865.57	12.2593	12.5181	1.19642	0.258719
ABL-0060953	CDS	predicted protease	yhbV	1	135.14	131.195	103.01	2335.43	2256.03	2095.3	123.115	2228.92	6.94386	11.1221	18.1044	4.17827
ABL-0060954	CDS	predicted peptidase (collagenase-like)	yhbU	1	74.92	93.53	78.57	2130.36	2175.77	1999.64	82.34	2101.92	6.36352	11.0375	25.5274	4.67397
ABL-0060955	CDS	predicted lipid carrier protein	yhbT	0.906368	2336.71	2539.21	2277.01	4634.15	4877.06	4589.06	2384.31	4700.09	11.2194	12.1985	1.97126	0.979117
ABL-0060956	CDS	predicted acyltransferase with acyl-CoA N-acyltransferase domain	yhbS	0.971795	2351.45	3476.18	2726.72	6358.82	5807.59	5795.15	2851.45	5987.19	11.4775	12.5477	2.0997	1.07018
ABL-0060957	CDS	predicted endonuclease	yhbQ	0.0268728	229.97	189.01	162.68	239.12	209.48	178.75	193.887	209.117	7.59907	7.70816	1.07855	0.109094
ABL-0060958	CDS	hypothetical protein		0.0192746	91.61	103.98	87.53	110.45	96.59	111.12	94.3733	106.053	6.56031	6.72865	1.12376	0.168339
ABL-0060959	CDS	2-deoxyribose-5-phosphate aldolase, NAD(P)-linked	deoC	0.0344447	517.485	729.89	714.885	720.425	599.33	618.42	654.087	646.058	9.35334	9.33552	0.987726	-0.0178174
ABL-0060960	CDS	thymidine phosphorylase	deoA	0.0455635	430.38	866.64	763.67	829.32	731.8	732.99	686.897	764.703	9.42395	9.57876	1.11327	0.154807
ABL-0060961	CDS	phosphopentomutase	deoB	0.0289513	2241.89	2642.53	2302.55	2658.99	2551.57	2473.66	2395.66	2561.4	11.2262	11.3227	1.06918	0.0965113
ABL-0060962	CDS	purine-nucleoside phosphorylase	deoD	0.021477	8270.26	8389.67	7184.86	10261.7	10007.6	9255.99	7948.26	9841.75	12.9564	13.2647	1.23823	0.308276
ABL-0060963	CDS	putative ferric siderophore TonB-dependent receptor	fcuA	0.7204	422.39	337.01	388.88	193.67	198.8	247.65	382.76	213.373	8.5803	7.73724	0.55746	-0.84306
ABL-0060964	CDS	putative exported protein		0.0555033	89.525	77.47	70.595	54.465	70.065	44.465	79.1967	56.3317	6.30737	5.81587	0.711288	-0.491494
ABL-0060965	CDS	acetylase for 30S ribosomal subunit protein S18	rimI	0.0680634	279.18	251.63	205.43	176.36	191.87	183.605	245.413	183.945	7.93907	7.52313	0.749531	-0.415939
ABL-0060966	CDS	DNA polymerase III, psi subunit	holD	0.0340482	449.04	457.02	401.56	435.64	483.78	460.43	435.873	459.95	8.76777	8.84533	1.05524	0.0775681
ABL-0060967	CDS	16S rRNA m2G1207 methylase	rsmC	0.0354485	1384.36	1488.39	1361.64	1389.75	1761.63	1489.1	1411.46	1546.83	10.463	10.5951	1.0959	0.13212
ABL-0060968	CDS	putative aldo/keto reductase		0.237388	435.33	646.765	606.95	382.485	391.435	330.54	563.015	368.153	9.13703	8.52416	0.653896	-0.612867
ABL-0060969	CDS	LysR-family transcriptional regulator		0.0795522	200.9	227.13	218.945	138.325	179.455	157.88	215.658	158.553	7.7526	7.30882	0.735206	-0.443779
ABL-0060970	tRNA	tRNA-Leu		0.0283635	11965.3	12727.8	9211.18	6637.93	10519.9	8817.56	11301.4	8658.47	13.4642	13.0799	0.766139	-0.384321
ABL-0060971	tRNA	tRNA-Leu		0.0201696	10669.5	10233.1	5776.24	5881.98	7734.89	8024.21	8892.95	7213.69	13.1184	12.8165	0.81117	-0.301925
ABL-0060972	tRNA	tRNA-Leu		0.0535435	5413.12	5478.49	2406.86	3147.5	4160.88	2478.67	4432.82	3262.35	12.114	11.6717	0.735953	-0.442314
ABL-0060973	CDS	putative membrane protein		0.00747584	29.86	48.265	52.34	43.995	40.415	35.875	43.4883	40.095	5.44256	5.32535	0.921971	-0.117206
ABL-0060974	CDS	LysR-family transcriptional regulator	budR	0.0170233	46.965	53.695	58.09	44.075	40.71	39.995	52.9167	41.5933	5.72565	5.37828	0.786016	-0.34737
ABL-0060975	CDS	alpha-acetolactate decarboxylase	budA	0.00837205	46.05	53.06	44.57	57.31	37.39	48.46	47.8933	47.72	5.58175	5.57652	0.996381	-0.00523081
ABL-0060976	CDS	putative acetolactate synthase, catabolic	budB	0.0369582	84.49	105.34	117.22	182.61	100.6	116.68	102.35	133.297	6.67737	7.0585	1.30236	0.38113
ABL-0060977	CDS	lactaldehyde reductase	fucO	0.436462	48.825	54.35	54.905	103.81	83.73	91.39	52.6933	92.9767	5.71955	6.5388	1.76449	0.819248
ABL-0060978	CDS	aminomethyltransferase, tetrahydrofolate-dependent, subunit (T protein) of glycine cleavage complex	gcvT	0.73822	1138.97	2487.43	2918.08	1223.82	1154.69	1010.91	2181.49	1129.81	11.0911	10.1419	0.517905	-0.94924
ABL-0060979	CDS	glycine cleavage complex lipoylprotein	gcvH	0.0290999	1867.97	2741.32	2692.69	2389.89	2367.6	2052.95	2433.99	2270.15	11.2491	11.1486	0.932684	-0.10054
ABL-0060980	CDS	glycine decarboxylase, PLP-dependent, subunit (protein P) of glycine cleavage complex	gcvP	0.105481	555.54	1447.34	1475.75	842.56	792.28	715.62	1159.54	783.487	10.1793	9.61376	0.675686	-0.565576
ABL-0060981	CDS	putative transcriptional regulator		0.026259	147.015	207.875	146.54	171.89	215.8	163.29	167.143	183.66	7.38494	7.52089	1.09882	0.135952
ABL-0060982	CDS	putative short chain dehydrogenase		0.00677012	46.655	35.235	35.055	31.35	33.45	46.565	38.9817	37.1217	5.28472	5.21419	0.952285	-0.0705343
ABL-0060983	CDS	putative binding-protein-dependent transport system protein		0.00992938	55.63	50.51	61.98	57.39	56.085	56.55	56.04	56.675	5.80839	5.82464	1.01133	0.0162555
ABL-0060984	CDS	putative binding-protein-dependent transport system protein		0.00766869	35.55	39.35	36.56	42.005	45.695	35.73	37.1533	41.1433	5.21542	5.36259	1.10739	0.147167
ABL-0060985	CDS	putative calcineurin-like phosphoesterase		0.00738966	35.86	47.45	40.26	45.9	40.55	40.75	41.19	42.4	5.36422	5.40599	1.02938	0.0417701
ABL-0060986	CDS	probable sugar ABC transporter, ATP-binding protein		0.0222812	96.26	91.46	98.65	79.83	87.43	71.9	95.4567	79.72	6.57677	6.31687	0.835143	-0.259904
ABL-0060987	CDS	probable sugar ABC transporter, periplasmic binding protein		0.0146347	77.995	99.57	87.275	94.67	85.205	77.375	88.28	85.75	6.46401	6.42206	0.971341	-0.04195
ABL-0060988	CDS	putative raffinose permease	rafB	0.00846101	50.905	46.885	45.775	48.715	47.305	48.49	47.855	48.17	5.5806	5.59006	1.00658	0.00946526
ABL-0060989	CDS	alpha-galactosidase	rafA	0.00665311	31.48	36.6	34.37	34.54	37.96	38.57	34.15	37.0233	5.09381	5.21036	1.08414	0.116549
ABL-0060990	CDS	LysR-family raffinose operon repressor	rafR	0.0287582	204.715	274.395	178.38	209.71	241.665	254.775	219.163	235.383	7.77586	7.87887	1.07401	0.103006
ABL-0060991	CDS	hypothetical protein		0.0451592	1159.11	1226.12	977.005	897.155	1057.24	934.33	1120.74	962.91	10.1302	9.91126	0.859171	-0.218983
ABL-0060992	CDS	predicted oxidoreductase, inner membrane subunit	yqfA	0.0345558	616.64	533.06	536.73	557.93	544.45	642.86	562.143	581.747	9.13479	9.18425	1.03487	0.049453
ABL-0060993	CDS	predicted folate-dependent regulatory protein	ygfZ	0.0389545	1821.44	2438.41	1989.85	2579.85	2334.09	2364.92	2083.23	2426.29	11.0246	11.2445	1.16467	0.219927
ABL-0060994	CDS	conserved protein	ygfY	0.0281965	2854.97	2086.53	2427.39	2792.97	2426.23	2521.84	2456.3	2580.35	11.2623	11.3333	1.0505	0.0710801
ABL-0060995	CDS	predicted protein	ygfX	0.0553243	1435.56	1506.01	1605.06	1838.51	1802.1	1996.4	1515.54	1879	10.5656	10.8758	1.23982	0.310133
ABL-0060996	CDS	hypothetical protein		0.0318264	2148.01	2264.67	1751.64	2151.66	2407.78	2141.58	2054.78	2233.68	11.0048	11.1252	1.08707	0.120439
ABL-0060997	CDS	putative lipoprotein		0.0328209	423.07	462.255	455.815	438.04	432.375	477.175	447.047	449.197	8.80428	8.8112	1.00481	0.00692178
ABL-0060998	CDS	flavodoxin 2	fldB	0.0432015	1177.18	1467.57	1301.79	1247.09	1036.89	1131.31	1315.51	1138.43	10.3614	10.1528	0.865391	-0.208576
ABL-0060999	CDS	hypothetical protein		0.456876	50.955	58.585	39.645	80.84	86.945	94.465	49.7283	87.4167	5.636	6.44984	1.75788	0.81384
ABL-0061000	CDS	putative exported protein		0.0288321	2369.45	2835.05	2288.3	2412.68	2493.11	2132.73	2497.59	2346.17	11.2863	11.1961	0.939372	-0.090231
ABL-0061001	CDS	putative exported protein		0.0220043	3224.21	4354.92	3913.34	4766.72	3595.08	3379.74	3830.82	3913.85	11.9034	11.9344	1.02167	0.0309321
ABL-0061002	CDS	putative exported protein		0.0370924	1214.05	1418.65	1125.02	1390.83	1265.24	1470.1	1252.57	1375.39	10.2907	10.4256	1.09805	0.134948
ABL-0061003	CDS	hypothetical protein		0.0429368	492.445	444.57	304.385	415.09	549.365	455.715	413.8	473.39	8.69279	8.88689	1.14401	0.194096
ABL-0061004	CDS	probable transporter		0.206313	3048.8	3948.91	3406.71	2244.67	2659.97	1952.12	3468.14	2285.59	11.7599	11.1583	0.659024	-0.601598
ABL-0061005	CDS	site-specific tyrosine recombinase	xerD	0.0531686	1653.09	1780.91	1662.4	1348.23	1323.37	1493.72	1698.8	1388.44	10.7303	10.4392	0.817305	-0.291054
ABL-0061006	CDS	protein disulfide isomerase II	dsbC	0.0344951	2039.15	1996.84	2099.15	1900.15	1966.78	1657.73	2045.05	1841.55	10.9979	10.8467	0.900495	-0.151211
ABL-0061007	CDS	ssDNA exonuclease, 5' --> 3'-specific	recJ	0.0322131	1625.29	1900.96	1903.72	1641.07	1773.44	1689.18	1809.99	1701.23	10.8218	10.7324	0.939911	-0.0894035
ABL-0061008	CDS	putative peptide chain release factor 2	prfB	0.0641329	6535.04	5390.23	5446.56	3453.28	4695.95	4615.49	5790.61	4254.91	12.4995	12.0549	0.734794	-0.444588
ABL-0061009	CDS	lysyl tRNA synthetase	lysS	0.0190983	4677.75	5074.23	4663.21	4526.71	4892.82	4940.41	4805.06	4786.65	12.2303	12.2248	0.996167	-0.00554013
ABL-0061010	CDS	AraC-family transcriptional regulator		0.0245357	170.905	219.02	189.69	215.965	185.12	185.405	193.205	195.497	7.59399	7.611	1.01186	0.0170116
ABL-0061011	CDS	putative membrane protein		0.996281	188.725	194.275	188.105	432.165	429.32	458.24	190.368	439.908	7.57265	8.78106	2.31083	1.20841
ABL-0061012	tRNA	tRNA-Gly		0.0904197	287.835	267.745	155.93	248.405	314.505	387.36	237.17	316.757	7.88978	8.30723	1.33557	0.417453
ABL-0061013	CDS	hypothetical protein		0.0447197	1566.41	1203.67	1438.69	1070.97	1045.01	1521.28	1402.92	1212.42	10.4542	10.2437	0.86421	-0.210547
ABL-0061014	CDS	putative membrane protein		0.794826	656.755	458.415	499.23	307.275	254.36	312.115	538.133	291.25	9.07182	8.18611	0.541223	-0.885706
ABL-0061015	CDS	hypothetical protein		0.0594602	1498.94	918.57	956.675	937.04	806.36	926.47	1124.73	889.957	10.1354	9.79759	0.791262	-0.337772
ABL-0061016	CDS	putative exported protein		0.0346772	1144.65	817.17	896.97	1028.73	898.195	980.19	952.932	969.04	9.89623	9.92041	1.0169	0.0241835
ABL-0061017	CDS	putative lipid A biosynthesis acyltransferase	ddg	0.0745439	865.6	1021.9	894.54	1053.23	1365.75	1171.78	927.347	1196.92	9.85696	10.2251	1.29069	0.368146
ABL-0061018	CDS	hypothetical protein		0.0490409	282.505	211.155	260.59	275.54	294.485	357.235	251.417	309.087	7.97394	8.27187	1.22938	0.297931
ABL-0061019	CDS	putative permease		0.782993	4160.34	5429.08	4077.78	8416.91	9097.91	8347.4	4555.73	8620.74	12.1535	13.0736	1.89228	0.920128
ABL-0061020	CDS	predicted cation/proton antiporter	yjcE	0.0239512	2806.41	3739.08	3907.91	3787.45	3315.63	3909.76	3484.46	3670.95	11.7667	11.8419	1.05352	0.0752163
ABL-0061021	CDS	two component system response regulator		1	277.725	141.97	155.12	53.655	52.79	58.5	191.605	54.9817	7.58199	5.78088	0.286953	-1.80111
ABL-0061022	CDS	two component system sensor kinase		0.00699307	39.38	37.9	40.26	35.44	38.33	35.75	39.18	36.5067	5.29205	5.19009	0.931768	-0.101957
ABL-0061023	CDS	putative membrane protein		0.0425749	71.435	54.965	62.355	43.785	47.105	41.98	62.9183	44.29	5.97541	5.46891	0.703928	-0.506499
ABL-0061024	CDS	putative exported protein		0.00496749	29.72	31.29	28.56	29.46	28.75	30.8	29.8567	29.67	4.89998	4.89093	0.993748	-0.00904818
ABL-0061025	CDS	putative membrane protein		0.00676196	34.85	39.15	41.83	33.1	36.2	40.04	38.61	36.4467	5.2709	5.18771	0.94397	-0.0831877
ABL-0061026	CDS	putative lipoprotein		0.00594074	33.63	32.04	39.02	34.905	35.03	33.545	34.8967	34.4933	5.12502	5.10825	0.988442	-0.0167717
ABL-0061027	CDS	hypothetical protein		0.0114937	41.265	62.91	61.18	50.86	47.98	42.615	55.1183	47.1517	5.78446	5.55924	0.855462	-0.225223
ABL-0061028	CDS	putative type IV pilus protein		0.00553659	32.13	33.13	33.13	32.05	32.61	31.64	32.7967	32.1	5.03548	5.0045	0.978758	-0.0309759
ABL-0061029	CDS	putative type IV pilus protein		0.00530676	30.095	30.84	33.895	31.305	31.105	28.93	31.61	30.4467	4.98231	4.92821	0.963197	-0.0540967
ABL-0061030	CDS	putative type IV pilus protein		0.00971047	35.33	50.14	42.44	45.6	48.27	49.92	42.6367	47.93	5.41402	5.58286	1.12415	0.168834
ABL-0061031	CDS	putative membrane protein		0.00731254	35.38	47	42.95	41.51	39.56	44.98	41.7767	42.0167	5.38463	5.39289	1.00574	0.00826433
ABL-0061032	CDS	putative membrane protein		0.0196628	126.71	132.195	115.19	112.55	122.895	113.015	124.698	116.153	6.9623	6.85989	0.931475	-0.102412
ABL-0061033	CDS	putative membrane protein		0.0208905	147.065	161.835	125.9	143.96	167.735	128.92	144.933	146.872	7.17925	7.19841	1.01337	0.0191667
ABL-0061034	CDS	putative membrane protein		0.00751832	43.165	40.22	44.31	40.14	45.675	43.585	42.565	43.1333	5.4116	5.43073	1.01335	0.0191356
ABL-0061035	CDS	putative outer membrane protein		0.022696	109.76	109.75	126.165	107.725	96.175	93.24	115.225	99.0467	6.84831	6.63004	0.859594	-0.218273
ABL-0061036	CDS	hypothetical protein		0.0147857	63.71	100.19	103.495	100.54	79.62	88.375	89.1317	89.5117	6.47787	6.484	1.00426	0.00613765
ABL-0061037	CDS	putative exported protein		0.0203174	139.03	142.35	113.895	133.8	126.08	108.685	131.758	122.855	7.04175	6.94081	0.932427	-0.100938
ABL-0061038	CDS	putative membrane protein		0.011806	36.96	49.33	43.785	56.205	46.79	50.13	43.3583	51.0417	5.43824	5.6736	1.17721	0.235366
ABL-0061039	CDS	putative membrane protein		0.00727718	42.7	39.04	39.85	38.57	43.24	43.69	40.53	41.8333	5.34092	5.38658	1.03216	0.0456628
ABL-0061040	CDS	rhamnogalacturonate lyase	rhiE	0.0164499	86.65	97.78	107.64	111.12	101.15	92.09	97.3567	101.453	6.60521	6.66467	1.04208	0.0594646
ABL-0061041	CDS	hypothetical protein		0.027112	181.14	140.18	192.27	156.21	139.68	152.31	171.197	149.4	7.41951	7.22304	0.872681	-0.196474
ABL-0061042	CDS	acetate permease	actP	0.0514778	94.73	141.04	149.84	99.23	83.2	100.04	128.537	94.1567	7.00604	6.55699	0.732528	-0.449045
ABL-0061043	CDS	conserved inner membrane protein involved in acetate transport	yjcH	0.0592187	34.51	86.25	79.22	43.34	41.82	40.81	66.66	41.99	6.05875	5.39197	0.629913	-0.666776
ABL-0061045	CDS	global regulatory protein	hexY	0.0168867	6941.56	5925.14	5866.5	5461.71	5979.32	6229.38	6244.4	5890.14	12.6083	12.5241	0.943267	-0.0842618
ABL-0061046	CDS	hypothetical protein		0.0515738	1514.06	1521.04	1103.28	1268.38	1064.28	1072.77	1379.46	1135.14	10.4299	10.1487	0.82289	-0.281229
ABL-0061047	CDS	putative TonB-dependent ferrichrome receptor		0.0242298	128.635	128.98	107.4	147.915	137.245	130.5	121.672	138.553	6.92685	7.1143	1.13875	0.187448
ABL-0061048	CDS	RNA polymerase sigma factor		0.0449992	107.79	99.74	115.72	77.76	70.26	94.77	107.75	80.93	6.75154	6.3386	0.75109	-0.412941
ABL-0061049	CDS	putative iron sensor protein		0.043118	643.8	497.69	443.04	479.6	463.88	414.45	528.177	452.643	9.04488	8.82223	0.856992	-0.222646
ABL-0061050	CDS	putative membrane protein		0.0460544	903.505	826.07	1025.68	1164.2	1040.43	1002.38	918.42	1069	9.84301	10.0621	1.16396	0.21904
ABL-0061051	CDS	putative membrane protein		0.0312619	227.165	216.13	217.065	180.45	178.87	223.405	220.12	194.242	7.78215	7.60171	0.882435	-0.180438
ABL-0061052	CDS	oligogalacturonide transporter	togT	0.213828	123.145	98.94	115.495	179.065	184.81	161.575	112.527	175.15	6.81412	7.45245	1.55652	0.638324
ABL-0061053	CDS	putative membrane protein		0.039734	577.045	480.255	610.75	533.645	689.325	640.105	556.017	621.025	9.11898	9.27851	1.11692	0.159523
ABL-0061054	CDS	putative D-mannonate oxidoreductase	uxuB	0.0644892	970.47	1145.8	1054.49	877.27	873.34	778.38	1056.92	842.997	10.0457	9.71938	0.797597	-0.326267
ABL-0061055	CDS	O-acetyl-L-homoserine sulfhydrylase		0.062184	1657.82	2071.41	2164.12	1390.32	1753.36	1494.93	1964.45	1546.2	10.9399	10.5945	0.787092	-0.345395
ABL-0061056	CDS	putative exported protein		0.048868	3646.74	2910.11	2895.05	2202.36	3211.51	2206.34	3150.63	2540.07	11.6214	11.3107	0.806212	-0.310769
ABL-0061057	CDS	putative carbon-nitrogen hydrolase		0.0538802	747.36	977.28	944.34	1136.14	1003.49	1071.06	889.66	1070.23	9.79711	10.0637	1.20297	0.266595
ABL-0061058	CDS	cytochrome b561	cybB	0.0371934	1041.26	1160.98	1119.12	1204.8	1148.37	1276.33	1107.12	1209.83	10.1126	10.2406	1.09278	0.127997
ABL-0061059	CDS	pyruvate-flavodoxin oxidoreductase		0.0585537	894.41	1441.91	1260.88	908.6	1028.04	929.84	1199.07	955.493	10.2277	9.9001	0.796864	-0.327594
ABL-0061060	CDS	hypothetical protein		0.169719	2995.89	3233.78	3114.8	2381.41	1710.49	2280.56	3114.82	2124.15	11.6049	11.0527	0.68195	-0.552262
ABL-0061061	CDS	putative GNAT-family acetyltransferase		0.215669	620.395	565.425	618.465	403.2	450.93	359.585	601.428	404.572	9.23225	8.66025	0.672685	-0.571998
ABL-0061062	CDS	putative amino acid efflux protein		0.0353948	2701.9	2287.28	2332.1	1992.36	2290.49	2109.08	2440.43	2130.64	11.2529	11.0571	0.873062	-0.195844
ABL-0061063	CDS	putative amino acid-binding periplasmic protein		0.793545	315.03	557.77	542.41	274.32	244.28	229.3	471.737	249.3	8.88184	7.96174	0.528473	-0.920099
ABL-0061064	CDS	putative membrane protein		0.0377129	438.785	239.375	252.84	243.92	260.365	268.04	310.333	257.442	8.27767	8.0081	0.829565	-0.269573
ABL-0061065	CDS	putative exported protein		1	6514.91	5169.24	5196.86	20705.9	19228.8	19338.8	5627	19757.8	12.4582	14.2701	3.51125	1.81199
ABL-0061066	CDS	putative transposase (partial)		1	1343.62	1120.32	1008.86	4551.06	4320.78	4008.08	1157.6	4293.31	10.1769	12.0679	3.7088	1.89095
ABL-0061067	CDS	putative phage capsid protein (partial)		1	740.615	643.96	507.195	2287.97	2777.92	2683.93	630.59	2583.27	9.30056	11.335	4.09659	2.03443
ABL-0061068	CDS	phage regulatory protein		0.999925	500.95	254.01	319.75	860.73	955.21	978.6	358.237	931.513	8.48477	9.86343	2.60027	1.37866
ABL-0061069	CDS	hypothetical protein		0.0980013	1063.72	673.985	765.94	764.46	499.67	598.105	834.548	620.745	9.70485	9.27786	0.74381	-0.426995
ABL-0061070	CDS	prophage integrase		0.936408	821.825	554.72	545.175	302.57	351.045	300.56	640.573	318.058	9.32322	8.31315	0.496521	-1.01007
ABL-0061071	tmRNA		ssrA	0.0464551	25019	19052.3	14504.8	30239	26338.8	32101.6	19525.4	29559.8	14.2531	14.8513	1.51392	0.598286
ABL-0061072	CDS	trans-translation protein	smpB	0.0365853	1142.58	1023.08	924.27	981.15	1183.66	1167.75	1029.98	1110.85	10.0084	10.1175	1.07852	0.109057
ABL-0061073	CDS	conserved protein	yfjG	0.0310345	2213.39	1538.32	1514.73	1439.65	1745.32	1978.58	1755.48	1721.18	10.7776	10.7492	0.980463	-0.0284648
ABL-0061074	CDS	predicted protein	yfjF	0.0462576	1434.9	1133.04	995.97	985.77	1151.91	889.41	1187.97	1009.03	10.2143	9.97875	0.849373	-0.235529
ABL-0061075	CDS	putative outer membrane lipopotein (small protein A)	smpA	0.0457152	4738.75	5149.06	4298.21	5352.02	6626.54	6758.32	4728.67	6245.63	12.2072	12.6086	1.3208	0.401411
ABL-0061076	CDS	recombination and repair protein	recN	0.346022	276.19	392.185	417.06	218.695	217.17	231.37	361.812	222.412	8.4991	7.79709	0.614717	-0.702006
ABL-0061077	CDS	ATP-NAD kinase	nadK	0.0372058	1596.91	1585.49	1405.8	1521.08	1271.17	1340.43	1529.4	1377.56	10.5788	10.4279	0.900719	-0.150851
ABL-0061078	CDS	heat shock protein	grpE	0.0108995	9704.47	11567.3	9723.2	9050.99	10725.4	9710	10331.7	9828.79	13.3348	13.2628	0.951327	-0.0719861
ABL-0061079	CDS	proton-dependent divalent metal cation transporter	mntH	0.0364102	372.84	659.99	663.25	439.04	504.45	582.49	565.36	508.66	9.14303	8.99056	0.89971	-0.152468
ABL-0061080	CDS	putative tautomerase		0.0383956	654.65	702.54	737.09	705.645	722.22	873.6	698.093	767.155	9.44728	9.58337	1.09893	0.136098
ABL-0061081	CDS	putative membrane protein		0.0197946	68.6	98.14	109.73	109.1	90.51	111.59	92.1567	103.733	6.52602	6.69674	1.12562	0.170719
ABL-0061082	CDS	glycerol dehydrogenase	gldA	0.281216	267.01	378.21	302.06	606.45	408.08	457.17	315.76	490.567	8.30268	8.93831	1.55361	0.635621
ABL-0061083	CDS	GDP-mannose pyrophosphatase	nudK	0.154636	528.8	566.64	445.27	810.63	644.28	741.91	513.57	732.273	9.00442	9.51624	1.42585	0.511821
ABL-0061084	CDS	putative sugar ABC transporter, periplasmic binding protein		0.543177	717.47	583.47	694.75	400.38	377.47	402.28	665.23	393.377	9.37771	8.61977	0.591339	-0.757942
ABL-0061085	CDS	putative sugar ABC transporter, permease protein		0.727959	606.68	345.84	483.865	276.82	242.495	262.06	478.795	260.458	8.90326	8.02491	0.543987	-0.878355
ABL-0061086	CDS	putative sugar ABC transporter, permease protein		0.590766	361.165	217.325	280.455	159.06	161.04	162.29	286.315	160.797	8.16146	7.32909	0.561608	-0.832366
ABL-0061087	CDS	putative sugar ABC transporter ATP-binding protein		0.0331426	463.88	315.52	293.56	424.36	339.56	366.77	357.653	376.897	8.48242	8.55803	1.0538	0.0756071
ABL-0061088	CDS	putative exported plant proteoglycan hydrolase		0.858486	1469.28	666.18	741.035	1852.01	1610.27	1615.11	958.83	1692.46	9.90513	10.7249	1.76513	0.819773
ABL-0061089	CDS	LacI-family transcriptional regulator		0.0579277	753.34	432.02	634.12	488.45	430.82	524.52	606.493	481.263	9.24435	8.91068	0.793518	-0.333665
ABL-0061090	CDS	ABC transporter, ATP-binding protein		0.0296344	108.615	133.115	121.59	134.3	132.705	169.305	121.107	145.437	6.92013	7.18425	1.2009	0.264113
ABL-0061091	CDS	ABC transporter permease protein		0.0683752	154.58	171.16	140.71	201.07	182.89	243.78	155.483	209.247	7.28062	7.70906	1.34578	0.428445
ABL-0061092	CDS	ABC transporter, periplasmic binding protein		0.0395267	262.66	250.285	266.48	298.98	260.035	363.135	259.808	307.383	8.0213	8.2639	1.18312	0.242591
ABL-0061093	CDS	putative beta-glucoside operon antiterminator		0.06411	376.01	248.64	237.88	225.19	193.69	232.38	287.51	217.087	8.16747	7.76213	0.755058	-0.405341
ABL-0061094	CDS	beta-glucosidase		0.99954	320.38	321.86	309.99	119.75	135.29	119.24	317.41	124.76	8.3102	6.96301	0.393056	-1.34719
ABL-0061095	CDS	PTS system, IIabc component		0.999816	267.47	266.095	300.69	100.095	119.03	96.225	278.085	105.117	8.11938	6.71585	0.378002	-1.40353
ABL-0061096	CDS	transketolase 1	tktA1	0.0677517	2591.07	4681.84	3157.72	4879.43	4931.12	3948.51	3476.88	4586.35	11.7636	12.1631	1.3191	0.399555
ABL-0061097	CDS	transaldolase A	talA	0.0519322	964.55	1739.46	1522.51	1111.31	1061.72	1228.3	1408.84	1133.77	10.4603	10.1469	0.804757	-0.313376
ABL-0061098	CDS	ribose 5-phosphate isomerase	rpiB	0.061646	99.71	122.81	142.25	90.97	86.44	83.68	121.59	87.03	6.92588	6.44344	0.715766	-0.48244
ABL-0061099	CDS	hypothetical protein		0.1887	47.49	92.47	76.945	42.05	53.045	34.315	72.3017	43.1367	6.17596	5.43084	0.596621	-0.745114
ABL-0061100	CDS	probable transport protein		0.0456105	66.28	95.3	95.99	55.46	68.03	61.42	85.8567	61.6367	6.42386	5.94572	0.717902	-0.478141
ABL-0061101	CDS	putative dihydroxyacetone kinase		0.0164928	36.085	50.265	52.175	47.955	55.185	68.805	46.175	57.315	5.52904	5.84084	1.24126	0.311801
ABL-0061102	CDS	putative triosephosphate isomerase	tpiA	0.0059707	31.905	35.63	35.985	30.53	36.96	37.94	34.5067	35.1433	5.1088	5.13518	1.01845	0.0263759
ABL-0061103	CDS	hypothetical protein		0.0134132	43.73	87.27	79.98	57.31	54.73	67.41	70.3267	59.8167	6.136	5.90248	0.850555	-0.233524
ABL-0061104	CDS	hypothetical protein		0.0276835	224.53	284.06	251.47	298.71	234.19	212.11	253.353	248.337	7.98501	7.95615	0.980199	-0.0288535
ABL-0061105	CDS	putative transcriptional regulator		0.0344048	1247.14	1046.41	1243.16	1205.12	1267.78	1219.28	1178.9	1230.73	10.2032	10.2653	1.04396	0.062065
ABL-0061106	CDS	malic enzyme predicted oxidoreductase and predicted phosphotransacetylase	maeB	0.16234	553.8	874.88	743.4	565.38	444.91	483.54	724.027	497.943	9.4999	8.95984	0.687742	-0.540061
ABL-0061107	CDS	tryptophan-specific transport protein	mtr	0.0705174	755.1	731.27	824.67	527.54	739.49	567.12	770.347	611.383	9.58936	9.25593	0.793647	-0.333431
ABL-0061108	CDS	conserved protein	yaiI	0.0381585	367.08	387.8	411.08	303.93	366.77	359.6	388.653	343.433	8.60234	8.42389	0.88365	-0.178454
ABL-0061109	CDS	coproporphyrinogen III oxidase	hemF	0.0356672	501.21	457.95	413.86	480.29	582.34	426.84	457.673	496.49	8.83817	8.95562	1.08481	0.117446
ABL-0061110	CDS	predicted acyltransferase with acyl-CoA N-acyltransferase domain	ypeA	0.380126	1805.4	1694.18	1562.58	2877.78	2356.26	3002.19	1687.39	2745.41	10.7206	11.4228	1.62702	0.702232
ABL-0061111	CDS	TonB-dependent ferric aerobactin receptor	iutA	0.0438936	1541.66	904.5	1068.08	1059.23	1047.75	874.86	1171.41	993.947	10.194	9.95702	0.848502	-0.23701
ABL-0061112	CDS	TonB-like protein		0.00813532	51.63	33.99	36.38	31.37	35.3	38.67	40.6667	35.1133	5.34577	5.13395	0.863443	-0.211828
ABL-0061113	CDS	hypothetical protein		0.0650962	139.895	87.58	103.65	75.075	76.335	79.57	110.375	76.9933	6.78627	6.26666	0.697561	-0.519608
ABL-0061114	CDS	putative zinc protease		0.0112818	59.31	54.895	56.405	49.895	54.735	47.255	56.87	50.6283	5.8296	5.66187	0.890247	-0.167723
ABL-0061115	CDS	putative ABC transporter ATP-binding protein		0.0280448	169.33	147.97	156.33	140.31	137.055	129.125	157.877	135.497	7.30265	7.08211	0.858244	-0.220541
ABL-0061116	CDS	predicted protein	yfeY	0.040576	1109.54	1054.34	1007.02	1136.28	1293.12	1151.1	1056.97	1193.5	10.0457	10.221	1.12917	0.175269
ABL-0061117	CDS	conserved protein	yfeX	0.238632	655.755	588.2	475.34	886.83	896.84	785.85	573.098	856.507	9.16264	9.74232	1.49452	0.579682
ABL-0061118	CDS	thiosulfate-binding protein precursor	cysP	1	3173.86	3473.22	3297.33	405.645	689.265	514.545	3314.8	536.485	11.6947	9.06739	0.161845	-2.62731
ABL-0061119	CDS	sulphate transport system permease protein	cysT	1	2341.54	2955.03	3122.39	585.25	750.82	656.8	2806.32	664.29	11.4545	9.37567	0.236712	-2.07879
ABL-0061120	CDS	sulfate transport system permease protein	cysW	1	1882.95	2332.19	2086.56	473.025	613.815	673.62	2100.57	586.82	11.0366	9.19677	0.279363	-1.83979
ABL-0061121	CDS	cysteine synthase B (O-acetylserine sulfhydrolase B)	cysM	0.964667	634.63	810.54	592.4	253.54	413.84	337.49	679.19	334.957	9.40767	8.38783	0.493171	-1.01984
ABL-0061122	CDS	macrolide-specific ABC-type efflux carrier	macB	0.147355	409.73	450.76	436.36	283.27	327.77	294.88	432.283	301.973	8.75583	8.23828	0.698554	-0.517556
ABL-0061123	CDS	macrolide-specific efflux protein	macA	0.109212	473.91	492.12	484.84	343.51	352.38	361.12	483.623	352.337	8.91774	8.46081	0.728535	-0.456929
ABL-0061124	CDS	two-component system response regulator		0.035091	643.45	573.14	589.27	593.91	608.89	523.36	601.953	575.387	9.23351	9.16839	0.955866	-0.0651199
ABL-0061125	CDS	two-component system sensor kinase		0.0233207	181.82	184.02	165.36	168.09	176.48	178.88	177.067	174.483	7.46815	7.44695	0.98541	-0.0212034
ABL-0061126	CDS	glucose-specific enzyme IIA component of PTS	crr	0.0270541	20663	16979.9	15868.2	26310.9	25912.6	24760.2	17837	25661.2	14.1226	14.6473	1.43865	0.524716
ABL-0061127	CDS	phosphoenolpyruvate-protein phosphotransferase	ptsI	0.00489382	24848.4	27130.6	27883.9	32425.7	31551.1	32010.4	26620.9	31995.7	14.7003	14.9656	1.2019	0.265317
ABL-0061128	CDS	phosphohistidinoprotein-hexose phosphotransferase component of PTS system (Hpr)	ptsH	0.00413084	34052.2	30726.9	34442.4	37011.8	40440.2	45762	33073.8	41071.3	15.0134	15.3258	1.24181	0.31244
ABL-0061129	CDS	cysteine synthase A, O-acetylserine sulfhydrolase A subunit	cysK	0.0453112	18196.1	21209.5	15836.8	27571	30138.8	26606.6	18414.1	28105.4	14.1685	14.7786	1.5263	0.610036
ABL-0061130	CDS	predicted inner membrane protein	cysZ	0.0663741	2191.11	2000.81	2397.06	1872.1	1619.27	1618.99	2196.33	1703.45	11.1009	10.7342	0.775591	-0.366632
ABL-0061131	CDS	cell division protein involved in Z ring assembly	zipA	0.033633	2613.58	2767.25	1874.5	2171.5	2210.54	1988.36	2418.44	2123.47	11.2399	11.0522	0.87803	-0.187657
ABL-0061132	CDS	predicted transporter	yjeH	0.0486611	454.52	521.62	425.12	348.53	467.45	360.26	467.087	392.08	8.86755	8.615	0.839416	-0.252542
ABL-0061133	CDS	conserved protein	yqiC	0.0411382	2031.25	1714.86	1336.53	1639.91	2202.13	2048.23	1694.21	1963.42	10.7264	10.9392	1.1589	0.212756
ABL-0061134	misc_RNA		rfn	0.08143	2533.43	2058.52	1894.78	3168.58	2824.58	2701.58	2162.24	2898.25	11.0783	11.501	1.34039	0.422651
ABL-0061135	CDS	3,4-dihydroxy-2-butanone-4-phosphate synthase	ribB	0.0400084	873.195	1201.12	980.99	1168.78	1234.12	1003.29	1018.44	1135.4	9.99214	10.149	1.11484	0.156842
ABL-0061136	CDS	putative tellurite resistance protein	tehB	0.0372236	671.1	549.6	546.36	516.12	607.25	498.25	589.02	540.54	9.20217	9.07826	0.917694	-0.123915
ABL-0061137	CDS	nitric oxide reductase FlrD-NAD(+) reductase	norW	0.00837347	39	40.3	34.21	42.53	36.88	48.94	37.8367	42.7833	5.24171	5.41898	1.13074	0.177264
ABL-0061138	CDS	anaerobic nitric oxide reductase flavorubredoxin	norV	0.00759689	32.51	31.17	32.81	36.44	35.75	38.81	32.1633	37	5.00735	5.20945	1.15038	0.202108
ABL-0061139	CDS	nitric oxide reductase sigma-54-dependent transcriptional regulator	norR	0.057706	246.145	268.275	215.63	315.655	314.255	293.42	243.35	307.777	7.92689	8.26574	1.26475	0.338851
ABL-0061140	CDS	fumarate hydratase class I, aerobic	fumA	0.999471	2915.36	2779.92	2268.24	7551.4	6628.43	6109.64	2654.51	6763.15	11.3742	12.7235	2.5478	1.34925
ABL-0061141	CDS	LysR-family transcriptional regulator		0.0264023	181.47	208.35	195.52	165.79	187.11	183.81	195.113	178.903	7.60817	7.48304	0.91692	-0.125132
ABL-0061142	CDS	putative membrane protein		0.0856696	321.07	254.145	293.235	218.355	211.64	207.77	289.483	212.588	8.17734	7.73192	0.734372	-0.445418
ABL-0061143	CDS	putative DNA-3-methyladenine glycosylase		0.0422377	61.19	77.84	79.715	109.95	83.92	99.51	72.915	97.7933	6.18814	6.61166	1.3412	0.42352
ABL-0061144	CDS	ADA regulatory protein (methylated-DNA--protein-cysteine methyltransferase)	ada	0.320239	155.26	277.45	237.935	406.875	312.2	323.155	223.548	347.41	7.80444	8.4405	1.55407	0.636052
ABL-0061145	CDS	alkylated DNA repair protein	alkB	0.157422	162.655	268.365	251.58	370.45	274.175	336.515	227.533	327.047	7.82993	8.35335	1.43736	0.523419
ABL-0061146	CDS	putative flavoprotein subunit of a reductase		0.316518	81.77	83.3	96.5	150.63	154.43	126.94	87.19	144	6.44609	7.16993	1.65157	0.723834
ABL-0061147	CDS	putative exported protein		0.0229681	97.51	51.72	67.865	80.215	104.53	76.15	72.365	86.965	6.17722	6.44236	1.20175	0.265143
ABL-0061148	CDS	putative membrane protein		0.0115655	80.49	58.97	62.38	69.8	65.17	59.88	67.28	64.95	6.07211	6.02126	0.965369	-0.0508482
ABL-0061149	CDS	putative component of polysulfide reductase		0.0173292	99.29	71.8	80.835	88.055	99.27	92.755	83.975	93.36	6.39189	6.54473	1.11176	0.152845
ABL-0061150	CDS	putative component of polysulfide reductase		0.104774	39.635	38.32	36.525	54.84	58.905	66.175	38.16	59.9733	5.25399	5.90625	1.57163	0.65226
ABL-0061151	CDS	putative exported protein		1	465.28	166.845	173.37	2165.71	2422.53	2184.88	268.498	2257.71	8.06877	11.1406	8.40864	3.07187
ABL-0061152	CDS	LysR-family transcriptional regulator		1	79.41	53.74	53.75	1050.14	1396.89	1358.12	62.3	1268.38	5.96116	10.3088	20.3593	4.34761
ABL-0061153	CDS	putative starvation sensing mandelate racemase / muconate lactonizing enzyme	rspA	0.913965	137.74	131.44	131.15	232.45	313.73	253.08	133.443	266.42	7.06008	8.05756	1.9965	0.997475
ABL-0061154	CDS	putative starvation sensing zinc-binding dehydrogenase	rspB	0.0957774	232.73	187.75	193.95	275.64	304.82	264.4	204.81	281.62	7.67814	8.13761	1.37503	0.459464
ABL-0061155	CDS	probable transport protein		0.0207494	183.7	118.15	138.74	135.18	144.385	148.535	146.863	142.7	7.19833	7.15684	0.971652	-0.0414889
ABL-0061156	CDS	probable carbohydrate oxidoreductase		0.0162587	91.46	95.71	108.52	96.66	104.71	100.96	98.5633	100.777	6.62298	6.65502	1.02246	0.0320387
ABL-0061157	CDS	GntR-family transcriptional regulator		0.0465554	975.51	716.95	684.19	904.71	878.47	956.4	792.217	913.193	9.62975	9.83478	1.15271	0.205025
ABL-0061158	CDS	LysR-family transcriptional regulator		0.0347077	638.86	429.04	420.24	499.32	544.905	497.775	496.047	514	8.95433	9.00562	1.03619	0.0512925
ABL-0061159	CDS	hypothetical protein		0.0291967	317.845	277.345	280.265	329.97	251.1	304.24	291.818	295.103	8.18893	8.20508	1.01126	0.0161497
ABL-0061160	CDS	putative exported protein		0.0374963	156.61	220.685	226.335	269.92	217.64	223.255	201.21	236.938	7.65256	7.88837	1.17757	0.23581
ABL-0061161	CDS	putative phospholipase		0.0298705	153.73	178.55	201.91	165.82	149.7	142.03	178.063	152.517	7.47625	7.25282	0.85653	-0.223424
ABL-0061162	CDS	putative biopolymer transport protein		0.0100511	47.825	53.895	45.94	55.13	53.63	52.465	49.22	53.7417	5.62117	5.74797	1.09187	0.126796
ABL-0061163	CDS	TonB-dependent receptor		0.010161	52.61	44.99	45.535	55.865	49.145	53.65	47.7117	52.8867	5.57627	5.72483	1.10846	0.148562
ABL-0061164	CDS	TonB-like protein		0.0927252	246.775	223.33	186.85	345.74	299.535	254.86	218.985	300.045	7.77469	8.22904	1.37016	0.454347
ABL-0061165	CDS	biopolymer transport protein		0.0329665	407.71	257.8	309.99	306.58	278.71	289.02	325.167	291.437	8.34504	8.18704	0.896269	-0.157997
ABL-0061166	CDS	probable permease		0.0363252	487.13	576.3	535.91	607.88	540.69	571.14	533.113	573.237	9.0583	9.16299	1.07526	0.104689
ABL-0061167	CDS	putative avirulence protein		0.943877	1884.21	960.89	1351.64	2468.12	2869.8	2793.01	1398.91	2710.31	10.4501	11.4042	1.93744	0.954151
ABL-0061168	CDS	permease		0.999583	1036.65	598.86	682.25	2047.52	1710.89	1948.41	772.587	1902.27	9.59355	10.8935	2.46221	1.29996
ABL-0061169	CDS	LuxR-family transcriptional regulator		0.104605	1757.18	1000.13	1130.06	1913.92	1584.21	1664.63	1295.79	1720.92	10.3396	10.749	1.32809	0.40935
ABL-0061170	CDS	putative acetyltransferase		0.128288	2675.08	1463.63	1862.69	3027.65	2372.56	2940.73	2000.47	2780.31	10.9661	11.441	1.38983	0.474911
ABL-0061171	CDS	TonB-dependent receptor for Fe(III)-coprogen, Fe(III)-ferrioxamine B and Fe(III)-rhodotrulic acid	fhuE	0.999727	246.32	167.19	174.105	75.67	67.935	76.195	195.872	73.2667	7.61376	6.19509	0.374054	-1.41868
ABL-0061172	CDS	putative glucarate dehydratase		0.0202739	129.57	139	141.13	134.88	140.42	141.81	136.567	139.037	7.09346	7.11932	1.01809	0.02586
ABL-0061173	CDS	predicted transporter	yfaV	0.00764966	41.95	46.1	42.96	38.02	48.435	40.135	43.67	42.1967	5.44857	5.39906	0.966262	-0.0495135
ABL-0061174	CDS	putative membrane protein		0.99941	1637.9	1177.57	1613.11	648.055	569.84	548.09	1476.19	588.662	10.5277	9.20129	0.39877	-1.32637
ABL-0061175	CDS	putative fimbrial protein		0.739187	128.365	241.07	220.24	106.91	91.84	109.535	196.558	102.762	7.61881	6.68316	0.522805	-0.935655
ABL-0061176	CDS	putative exported protein		0.990092	141.37	330.98	284.395	120.66	94.23	104.75	252.248	106.547	7.9787	6.73534	0.422388	-1.24336
ABL-0061177	CDS	putative fimbrial chaperone		0.287482	299	467.505	421.905	275.285	232.145	242.58	396.137	250.003	8.62985	7.9658	0.631104	-0.664051
ABL-0061178	CDS	putative outer membrane usher protein		0.994332	117.36	210.97	232.295	77.82	78.7	75.595	186.875	77.3717	7.54593	6.27373	0.414029	-1.2722
ABL-0061179	CDS	fimbriae major subunit protein		1	1085.84	2428.14	2303.41	433.1	413.38	372.435	1939.13	406.305	10.9212	8.66642	0.20953	-2.25477
ABL-0061180	CDS	putative membrane protein		0.537203	785.8	650.47	661.79	447.005	339.035	469.875	699.353	418.638	9.44988	8.70956	0.598608	-0.740317
ABL-0061181	CDS	putative exported protein		0.944238	286.36	403.06	363.88	170.57	140.42	213.16	351.1	174.717	8.45574	7.44887	0.497627	-1.00686
ABL-0061182	CDS	TetR-family transcriptional regulator		0.0970398	385.52	354.01	370.64	270.43	240.17	307.43	370.057	272.677	8.5316	8.09105	0.736851	-0.440555
ABL-0061183	CDS	putative membrane protein		0.962595	698.015	607.525	570.75	270.84	339.565	308	625.43	306.135	9.2887	8.25802	0.489479	-1.03068
ABL-0061184	CDS	putative exported protein		1	715.9	597.32	519.88	2235.45	1456.65	2713.25	611.033	2135.12	9.25511	11.0601	3.49427	1.80499
ABL-0061185	CDS	putative membrane protein		0.0265703	241.98	234.535	215.875	240.075	232.555	208.09	230.797	226.907	7.85048	7.82596	0.983145	-0.0245234
ABL-0061186	CDS	TetR-family transcriptional regulator		0.0600755	616.4	584.28	520.84	501.95	446.12	437.43	573.84	461.833	9.1645	8.85123	0.804812	-0.313276
ABL-0061187	CDS	probable NAD(P)H oxidoreductase		0.034738	789.2	757.045	699.145	843.385	628.47	753.645	748.463	741.833	9.54779	9.53495	0.991142	-0.0128365
ABL-0061188	CDS	hypothetical protein		0.056754	1291.17	1039.61	1169.07	1272.31	751.735	893.295	1166.62	972.447	10.1881	9.92548	0.833561	-0.26264
ABL-0061189	CDS	hypothetical protein		0.0344382	1163.41	1436.36	978.38	1592.1	1091.58	1084.3	1192.72	1255.99	10.22	10.2946	1.05305	0.0745774
ABL-0061190	CDS	acetyltransferase		0.0407999	1495.8	1456.47	1432.99	1316.12	1261.19	1263.17	1461.75	1280.16	10.5135	10.3221	0.87577	-0.191376
ABL-0061191	CDS	LysR-family transcriptional regulator		0.0417307	1315.56	1366.77	1283.82	1258.32	1143.04	1073.91	1322.05	1158.42	10.3686	10.1779	0.876233	-0.190614
ABL-0061192	CDS	putative acetyltransferase		0.0449708	209.29	169.39	150.63	213.46	214.44	225.43	176.437	217.777	7.46301	7.76671	1.23431	0.303699
ABL-0061193	CDS	putative membrane protein		0.0730122	122.07	143.89	115.72	172.67	179.82	168.83	127.227	173.773	6.99126	7.44106	1.36586	0.449806
ABL-0061194	CDS	hypothetical protein		0.070495	104.81	81.88	86.13	135.63	124.41	120.505	90.94	126.848	6.50684	6.98696	1.39486	0.480118
ABL-0061195	CDS	putative acetyltransferase		0.546207	253.19	227.88	185.57	365.89	343.14	422.73	222.213	377.253	7.7958	8.55939	1.69771	0.763588
ABL-0061196	CDS	putative restriction enzyme		0.942031	2300.43	1119.65	1560.19	4372.19	2392.62	3118.84	1660.09	3294.55	10.697	11.6859	1.98456	0.98882
ABL-0061199	CDS	toxin addiction system:antidote	ccdA2	0.0770504	1470.27	916.265	922.125	837.525	716.505	960.24	1102.88	838.09	10.1071	9.71096	0.759907	-0.396105
ABL-0061200	CDS	putative regulatory protein		0.0432066	1652.71	1063.27	903.82	1262.17	911.67	909.99	1206.6	1027.94	10.2367	10.0055	0.851934	-0.231187
ABL-0061201	CDS	putative regulatory protein		0.312985	336.555	184.29	222.54	155.935	132.2	161.725	247.795	149.953	7.953	7.22837	0.605151	-0.724633
ABL-0061202	CDS	transcriptional regulator		0.0255635	106.81	46.865	45.205	43.615	48.94	45.645	66.2933	46.0667	6.05079	5.52565	0.694891	-0.525141
ABL-0061203	tRNA	tRNA-Phe		0.0356263	1386.67	1659.79	482.41	959.875	1285.26	760.455	1176.29	1001.86	10.2	9.96847	0.851715	-0.231558
ABL-0061204	CDS	ornithine decarboxylase, constitutive	speC	0.972222	832.035	1022.56	961.33	416.93	455.85	483.785	938.642	452.188	9.87443	8.82078	0.481748	-1.05365
ABL-0061205	CDS	putative short chain dehydrogenase		0.0345031	578.7	654.245	672.795	632.655	608.86	627.86	635.247	623.125	9.31117	9.28338	0.980918	-0.0277953
ABL-0061206	CDS	putative TetR-family transcriptional regulator		0.0354833	958.93	919.365	855.96	998.325	976.88	895	911.418	956.735	9.83197	9.90198	1.04972	0.070006
ABL-0061207	CDS	hypothetical protein		0.998871	258.99	256.78	229.01	516.73	704.64	597.91	248.26	606.427	7.95571	9.24419	2.44271	1.28848
ABL-0061208	CDS	hypothetical protein		0.773424	237.82	410.895	331.055	508.96	709.355	536.635	326.59	584.983	8.35134	9.19225	1.79119	0.840915
ABL-0061209	CDS	putative exported protein		0.0171091	97.87	104.95	100.01	85.59	104.3	91.1	100.943	93.6633	6.6574	6.54941	0.92788	-0.107989
ABL-0061210	CDS	AraC-family transcriptional regulator		0.0781595	269.78	291.51	247.8	178.4	214.57	210.05	269.697	201.007	8.07519	7.6511	0.745306	-0.424094
ABL-0061211	CDS	membrane-bound lytic murein transglycosylase C	mltC	0.0999862	1594.41	1938.17	2143.34	1378.66	1485.23	1285.69	1891.97	1383.19	10.8857	10.4338	0.731085	-0.451889
ABL-0061212	CDS	iron-sulfur cluster protector protein	yggX	0.0570618	4273.06	3419.95	3949.39	3002.45	2962.52	2916.64	3880.8	2960.54	11.9221	11.5316	0.762868	-0.390495
ABL-0061213	CDS	adenine DNA glycosylase	mutY	0.0344483	1044.57	1330.33	1162.21	980.1	1195.7	1218.11	1179.04	1131.3	10.2034	10.1438	0.959516	-0.0596207
ABL-0061214	CDS	tRNA (m7G46) methyltransferase, SAM-dependent	trmI	0.113662	5225.41	5095.34	5045.88	2849.32	3940.47	3906.6	5122.21	3565.46	12.3226	11.7999	0.696079	-0.522677
ABL-0061215	CDS	predicted protein	yggL	0.0149452	8799.33	8268.59	5915.02	6349.74	7669.36	7141.63	7660.98	7053.58	12.9033	12.7841	0.920715	-0.119174
ABL-0061216	CDS	putative exported protein		0.398573	2009.05	1900.91	1904.84	1062.73	1318.58	1227.36	1938.27	1202.89	10.9206	10.2323	0.620601	-0.688262
ABL-0061217	CDS	autotransporter		0.999996	735.525	915.73	1033.44	284.765	315.675	281.61	894.898	294.017	9.80558	8.19975	0.328548	-1.60583
ABL-0061218	CDS	putative reductase, NAD(P)-linked	tas	0.0218145	4901.95	5297.9	5229.52	4570.54	4937.8	4371.41	5143.12	4626.58	12.3284	12.1757	0.899567	-0.152698
ABL-0061219	CDS	putative lipoprotein		0.0348949	972.1	933.51	783.82	903.56	738.82	980.56	896.477	874.313	9.80812	9.77201	0.975277	-0.0361156
ABL-0061220	CDS	putative membrane protein		0.0358329	1344.49	1071.58	919.78	1178.88	1159.73	1191.06	1111.95	1176.56	10.1189	10.2004	1.0581	0.0814789
ABL-0061221	CDS	methyl-directed mismatch repair protein	mutH	0.0366109	1220.71	752.49	696.58	904.08	1025.56	846.75	889.927	925.463	9.79754	9.85403	1.03993	0.0564894
ABL-0061222	CDS	nucleotide hydrolase	nudH	0.0403293	6024.52	5422.13	4849.52	6839.01	6966.38	7502.07	5432.06	7102.48	12.4073	12.7941	1.30751	0.386825
ABL-0061223	CDS	multifunctional PEP-protein phosphotransferase (enzyme I) and GAF domain containing protein	ptsP	0.0365517	727.91	745.38	769.76	804.98	724.06	871.47	747.683	800.17	9.54628	9.64416	1.0702	0.0978792
ABL-0061224	CDS	phosphatidylglycerol-prolipoprotein diacylglyceryl transferase	lgt	0.0604057	4794.2	4776.58	4842.65	3385.3	3930.24	3477.28	4804.48	3597.61	12.2302	11.8128	0.748804	-0.417341
ABL-0061225	CDS	thymidylate synthetase	thyA	0.0420311	2486.01	2321.51	1858.77	1844.03	1947.23	1799.8	2222.1	1863.69	11.1177	10.8639	0.838706	-0.253762
ABL-0061226	CDS	prepilin peptidase dependent protein a precursor	ppdA	0.00879477	53.13	51.22	43.29	46.86	45.31	46.09	49.2133	46.0867	5.62098	5.52628	0.936467	-0.0946998
ABL-0061227	CDS	prepilin peptidase dependent protein B precursor	ppdB	0.0332243	392.405	380.29	291.605	418.505	400.47	320.035	354.767	379.67	8.47073	8.5686	1.0702	0.0978755
ABL-0061228	CDS	putative exported protein		0.0203465	124.28	139.79	157.08	120.15	138.78	161.32	140.383	140.083	7.13323	7.13014	0.997863	-0.00308635
ABL-0061229	CDS	putative prepilin peptidase dependent protein c precursor	ppdC	0.0182171	74.29	72.35	80.49	66.99	70.89	52.9	75.71	63.5933	6.24241	5.9908	0.839959	-0.251608
ABL-0061230	CDS	exonuclease V (RecBCD complex), gamma chain	recC	0.0367426	676.275	684.9	712.735	665.42	612.2	655.34	691.303	644.32	9.43318	9.33163	0.932037	-0.101542
ABL-0061231	CDS	protease III	ptrA	0.369886	2941.86	4082.78	4231.93	2316.25	2275.3	2218.36	3752.19	2269.97	11.8735	11.1485	0.604972	-0.72506
ABL-0061232	CDS	exonuclease V (RecBCD complex), beta subunit	recB	0.0368651	1475.24	1739.84	1940.28	1636.32	1469.03	1480.54	1718.45	1528.63	10.7469	10.578	0.889537	-0.168873
ABL-0061233	CDS	exonuclease V (RecBCD complex), alpha chain	recD	0.0587366	235.66	322.54	290.76	354.88	341.38	366.88	282.987	354.38	8.14459	8.46915	1.25229	0.324563
ABL-0061234	CDS	putative lacI-family transcriptional regulator		0.0323632	323.625	343.86	322.31	376.97	369.18	313.565	329.932	353.238	8.36602	8.4645	1.07064	0.0984747
ABL-0061235	CDS	putative mandelate racemase		0.947176	173.415	182.625	173.69	332.265	436.41	314.44	176.577	361.038	7.46415	8.49601	2.04465	1.03186
ABL-0061236	CDS	amino acid N-acetyltransferase	argA	0.0534957	1472.82	1722.52	1491.23	1199.93	1352.34	1279.41	1562.19	1277.23	10.6094	10.3188	0.817587	-0.290555
ABL-0061237	CDS	N-acetylmuramoyl-L-alanine amidase	amiC	0.0739041	1677.27	1540.86	1478.49	1177.78	1254.43	1195.45	1565.54	1209.22	10.6124	10.2399	0.772398	-0.372584
ABL-0061238	tRNA	tRNA-Met		0.0103157	12204.2	11745.1	7595.74	9442.78	12878.8	9846.92	10515	10722.8	13.3602	13.3884	1.01976	0.0282334
ABL-0061239	tRNA	tRNA-Met		0.0147368	11770.1	8805.01	6389.28	8579.17	13372.7	8905.06	8988.12	10285.6	13.1338	13.3283	1.14436	0.19454
ABL-0061240	tRNA	tRNA-Met		0.0105909	14025.4	11574.8	6583.65	9177.12	14957.6	9338.07	10728	11157.6	13.3891	13.4457	1.04005	0.0566501
ABL-0061241	CDS	membrane-bound lytic murein transglycosylase A	mltA	0.0598641	1419.64	1573.41	1295.61	1220.37	1069.89	1151.38	1429.55	1147.21	10.4813	10.1639	0.802498	-0.317431
ABL-0061242	CDS	putative dihydrodipicolinate synthase		1	243.935	294.785	230.35	1059.66	813.605	810.71	256.357	894.66	8.00201	9.8052	3.4899	1.80319
ABL-0061243	CDS	putative tetR-family transcription factor		0.999999	151.06	260.93	250.12	770.36	605.67	709.93	220.703	695.32	7.78596	9.44153	3.15047	1.65557
ABL-0061244	CDS	probable hydrolase		0.999987	50.345	76.385	56.1	210.615	148.825	180.035	60.9433	179.825	5.9294	7.49045	2.95069	1.56105
ABL-0061245	CDS	ABC transporter, ATP-binding protein		0.999992	38.55	59.05	46.16	147.99	121.64	162.35	47.92	143.993	5.58256	7.16986	3.00487	1.5873
ABL-0061246	CDS	ABC transporter, permease protein		0.999995	34.73	47.38	50.37	127.27	129.84	147.505	44.16	134.872	5.46467	7.07544	3.05416	1.61078
ABL-0061247	CDS	probable ABC transporter, permease protein		1	39.17	57.67	54.29	180.56	157.93	169.62	50.3767	169.37	5.65468	7.40403	3.36207	1.74935
ABL-0061248	CDS	ABC transporter, substrate binding protein		0.999995	55.755	112.165	104.58	311.445	226.555	257.675	90.8333	265.225	6.50515	8.05107	2.91991	1.54592
ABL-0061249	CDS	biotin sulfoxide reductase		0.0373476	314.675	387.17	388.725	318.885	315.58	322.865	363.523	319.11	8.5059	8.31791	0.877825	-0.187994
ABL-0061250	CDS	conserved protein	ygdL	0.0434546	1062.97	1138.58	947.605	1108.85	1356.7	1166.02	1049.72	1210.52	10.0358	10.2414	1.15319	0.205627
ABL-0061251	CDS	predicted Fe-S metabolism protein	ygdK	0.0330548	499.535	397.56	355.555	327.595	458.86	405.67	417.55	397.375	8.70581	8.63436	0.951682	-0.0714479
ABL-0061252	CDS	cysteine sulfinate desulfinase	csdA	0.0418457	678.1	752.01	621.01	577.1	665.52	566.56	683.707	603.06	9.41723	9.23616	0.882045	-0.181076
ABL-0061253	CDS	putative lipoprotein		0.0302167	193.185	399.32	335.525	228.015	223.685	577.32	309.343	343.007	8.27307	8.42209	1.10882	0.149028
ABL-0061254	CDS	putative membrane protein		1	1103.23	2055.59	2429.11	268.99	507.6	430.095	1862.64	402.228	10.8631	8.65187	0.215945	-2.21126
ABL-0061255	misc_RNA		gcvB	0.949426	2395.91	5027.91	6658.5	1158.04	2625.19	3106.49	4694.11	2296.57	12.1966	11.1653	0.489246	-1.03137
ABL-0061256	CDS	DNA-binding transcriptional dual regulator	gcvA	0.0364732	568.1	575.24	551.53	597.34	595.59	629.425	564.957	607.452	9.142	9.24663	1.07522	0.104629
ABL-0061257	CDS	conserved inner membrane protein	ygdD	0.138935	1455.39	1085.13	1366.57	887.255	926.545	939.21	1302.37	917.67	10.3469	9.84183	0.704617	-0.505088
ABL-0061258	CDS	predicted methyltransferase	ygdE	0.111483	1330.87	1295.09	1194.94	861.555	972.675	960.795	1273.63	931.675	10.3147	9.86368	0.731511	-0.451049
ABL-0061259	CDS	Ssb-binding protein	ygdG	0.049283	729.51	942.17	998.56	1102.32	995.73	1041.65	890.08	1046.57	9.79779	10.0314	1.17581	0.233657
ABL-0061260	CDS	conserved protein	ygdH	0.0210497	4624.8	5853.67	5680.47	6543.64	6083.64	5732.54	5386.31	6119.94	12.3951	12.5793	1.1362	0.184219
ABL-0061261	CDS	NADPH-dependent 7-cyano-7-deazaguanine reductase	queF	0.0726668	2016.36	1527.73	1863.22	1297.73	1526.06	1331.54	1802.44	1385.11	10.8157	10.4358	0.768465	-0.379948
ABL-0061262	CDS	predicted protein	syd	0.363698	1769.48	1730.57	1896.13	1212.17	1076.3	1095.15	1798.73	1127.87	10.8128	10.1394	0.627039	-0.673372
ABL-0061263	misc_RNA		rsmB	0.00826216	22122.4	16430.7	12404.2	22355.8	20676.8	16125.2	16985.7	19719.3	14.052	14.2673	1.16093	0.215281
ABL-0061264	CDS	exoenzymes regulatory protein	aepA	0.1964	1084.17	725.025	841.36	587.745	557.22	637.1	883.52	594.022	9.78712	9.21437	0.672335	-0.572747
ABL-0061265	CDS	MarR-family transcriptional regulator		0.116777	2666.4	1411.27	1582.51	1250.64	1376.62	1295.92	1886.72	1307.73	10.8817	10.3528	0.693122	-0.528819
ABL-0061266	CDS	conserved protein	yqcC	0.256667	2788.89	2719.6	2193.79	1602.5	1866.7	1515.42	2567.43	1661.54	11.3261	10.6983	0.647161	-0.627803
ABL-0061267	CDS	tRNA U65 pseudouridine synthase	truC	0.0568223	1435.59	2055.54	1718.87	1155.72	1662.53	1381.71	1736.66	1399.99	10.7621	10.4512	0.806136	-0.310905
ABL-0061268	CDS	predicted flavoprotein	yqcA	0.0393677	1224.32	1739.28	1079.43	1197.45	1236.38	1097.65	1347.68	1177.16	10.3963	10.2011	0.873474	-0.195164
ABL-0061269	CDS	conserved protein	yaeH	0.0291693	3405.58	3680.23	3098.67	4604.56	3480.62	3711.8	3394.83	3932.33	11.7291	11.9412	1.15833	0.212045
ABL-0061270	CDS	2,3,4,5-tetrahydropyridine-2-carboxylate N-succinyltransferase	dapD	0.0393492	5339.9	5594.92	4365.42	4301.34	4545.9	3316.13	5100.08	4054.45	12.3163	11.9853	0.794978	-0.331012
ABL-0061271	CDS	uridylyltransferase/uridylyl-removing enzyme	glnD	0.0343333	950.17	1038.04	975.84	1028.38	929.51	987.56	988.017	981.817	9.94839	9.93931	0.993725	-0.00908172
ABL-0061272	CDS	methionine aminopeptidase	map	0.0230498	4061.41	3223.56	3305.6	3741.84	3648.12	3148.17	3530.19	3512.71	11.7855	11.7784	0.995048	-0.00716136
ABL-0061273	misc_RNA		t44	0.0104519	17559.3	12341.6	10684.1	9147.1	15808.5	11043	13528.3	11999.5	13.7237	13.5507	0.886994	-0.173004
ABL-0061274	CDS	30S ribosomal subunit protein S2	rpsB	0.00401953	29960.9	26424.4	25238.3	22431.8	27460.4	25098.4	27207.8	24996.9	14.7317	14.6095	0.918738	-0.122275
ABL-0061275	CDS	protein chain elongation factor EF-Ts	tsf	0.0111023	21719.2	19407.4	17013.1	14527.1	16585.1	15462	19379.9	15524.7	14.2423	13.9223	0.801074	-0.319992
ABL-0061276	CDS	uridylate kinase	pyrH	0.154981	11898.3	10779.9	9691.45	6027.73	7076.03	7425.58	10789.9	6843.11	13.3974	12.7404	0.634217	-0.656951
ABL-0061277	CDS	ribosome recycling factor	frr	0.0753187	4304.73	4956.19	4110.23	2949.19	3459.95	3344.36	4457.05	3251.17	12.1219	11.6667	0.729444	-0.455132
ABL-0061278	CDS	1-deoxy-D-xylulose 5-phosphate reductoisomerase	dxr	0.059344	1750.09	1537.15	1657.37	1249.39	1269.73	1444.25	1648.2	1321.12	10.6867	10.3676	0.801555	-0.319127
ABL-0061279	CDS	undecaprenyl pyrophosphate synthetase (di-trans,poly-cis-decaprenylcistransferase)	ispU	0.0323439	7659.25	5539.97	5998.75	4634.38	5451.12	5127.25	6399.32	5070.92	12.6437	12.308	0.792415	-0.335673
ABL-0061280	CDS	CDP-diglyceride synthase	cdsA	0.0844098	4624.97	4888.04	5703.81	3302.32	3626.43	3910.34	5072.27	3613.03	12.3084	11.819	0.71231	-0.489423
ABL-0061281	CDS	inner membrane zinc RIP metalloprotease	rseP	0.0456518	2457.01	3845.82	3896.02	2256.56	2875.01	2943.54	3399.62	2691.7	11.7312	11.3943	0.791767	-0.336853
ABL-0061282	CDS	conserved protein	yaeT	0.0179551	8212.08	9389.71	10388.2	7898.68	7738.24	7811.57	9330	7816.16	13.1877	12.9322	0.837746	-0.255416
ABL-0061283	CDS	periplasmic chaperone	hlpA	0.0150712	6879.02	7890.51	7860.47	6625.43	6919.71	7460.45	7543.33	7001.86	12.881	12.7735	0.928219	-0.107463
ABL-0061284	CDS	UDP-3-O-(3-hydroxymyristoyl)-glucosamine N-acyltransferase	lpxD	0.0210983	8280.19	10086.6	10416.4	7316.11	8166.79	7810.44	9594.41	7764.45	13.228	12.9227	0.809268	-0.30531
ABL-0061285	CDS	(3R)-hydroxymyristol acyl carrier protein dehydratase	fabZ	0.0171603	8592.33	8023.29	8924.95	7339.03	7597.32	7130.56	8513.52	7355.64	13.0555	12.8446	0.863995	-0.210906
ABL-0061286	CDS	UDP-N-acetylglucosamine acetyltransferase	lpxA	0.0152961	5866.32	8088.3	7489.61	6208.1	6890.73	6997.41	7148.08	6698.75	12.8033	12.7097	0.93714	-0.0936639
ABL-0061287	CDS	tetraacyldisaccharide-1-P synthase	lpxB	0.128618	1773.43	2201.08	2125.71	1393.36	1398.67	1521.12	2033.41	1437.72	10.9897	10.4896	0.707048	-0.500119
ABL-0061288	CDS	ribonuclease HII, degrades RNA of DNA-RNA hybrids	rnhB	0.177241	2207.09	2006.81	2184.36	1293.34	1551.21	1523.38	2132.76	1455.98	11.0585	10.5078	0.682676	-0.550728
ABL-0061289	CDS	DNA polymerase III alpha subunit	dnaE	0.059105	3128.19	2860.76	2731.7	2126.46	2331.99	2317.05	2906.88	2258.5	11.5053	11.1412	0.77695	-0.364106
ABL-0061290	CDS	acetyl-CoA carboxylase, carboxytransferase, alpha subunit	accA	0.0232803	6039.2	6863.36	5310.6	4741.88	5582.19	5229.07	6071.06	5184.38	12.5677	12.34	0.853951	-0.227775
ABL-0061291	CDS	predicted lyase	yaeR	0.0328054	1389.73	1255.21	1417.77	1390.62	1295.05	1390.97	1354.24	1358.88	10.4033	10.4082	1.00343	0.00493817
ABL-0061292	CDS	tRNA(Ile)-lysidine synthetase	tilS	0.0316297	377.78	381.65	330.02	352.91	330.78	363.21	363.15	348.967	8.50442	8.44695	0.960944	-0.0574763
ABL-0061293	CDS	modulator of Rho-dependent transcription termination	rof	0.05009	488.19	704.99	573.56	667.27	790.77	630.17	588.913	696.07	9.20191	9.44309	1.18196	0.241177
ABL-0061294	CDS	conserved protein	yaeQ	0.0418579	1845.59	1260.44	1391.4	932.285	1686.57	1349.73	1499.14	1322.86	10.5499	10.3694	0.882413	-0.180474
ABL-0061295	CDS	copper homeostasis lipoprotein	cutF	0.0316755	2116.89	2093.21	1670.8	2067.38	2286.47	1971.78	1960.3	2108.54	10.9369	11.042	1.07562	0.105172
ABL-0061296	CDS	methyl-directed mismatch repair protein	mutS	0.0350031	849.255	863.625	726.395	823.71	948.49	743.865	813.092	838.688	9.66727	9.71199	1.03148	0.0447168
ABL-0061299	CDS	putative integrase		0.889282	2211.5	1223	1268.77	827.515	759.74	783.8	1567.76	790.352	10.6145	9.62635	0.50413	-0.988133
ABL-0061300	CDS	hypothetical protein		0.0200497	5517.82	4454.01	5347.51	4192.56	4376.94	5784.8	5106.44	4784.77	12.3181	12.2242	0.937005	-0.0938707
ABL-0061301	CDS	putative phage-related reverse transcriptase/maturase family protein		0.0376294	2924.32	2017.01	2295.8	2415.28	1867.03	1921.23	2412.38	2067.84	11.2362	11.0139	0.857182	-0.222326
ABL-0061302	CDS	phage-related hypothetical protein		0.0348914	1244.88	934.045	1055.46	1369.75	924.75	1115.88	1078.13	1136.79	10.0743	10.1508	1.05441	0.0764389
ABL-0061303	CDS	hypothetical protein		0.0728854	1073.47	603.915	616.69	627.33	581.39	522.99	764.693	577.237	9.57874	9.17302	0.75486	-0.405718
ABL-0061304	CDS	putative integrase		0.0212189	111.71	65.425	70.765	80.075	65.435	53.565	82.6333	66.3583	6.36865	6.05221	0.803046	-0.316446
ABL-0061305	CDS	putative integrase		0.0242669	248.645	102.675	125.895	194.255	122.48	94.7	159.072	137.145	7.31353	7.09956	0.862159	-0.213975
ABL-0061306	CDS	putative integrase		0.0227851	246.97	106.49	122.89	191.14	137.06	150.95	158.783	159.717	7.31092	7.31937	1.00588	0.00845538
ABL-0061307	CDS	hypothetical protein		0.012253	123.78	51.685	56.41	77.335	68.6	63.635	77.2917	69.8567	6.27224	6.12633	0.903806	-0.145915
ABL-0061308	CDS	hypothetical protein		0.0586528	137.96	64.13	55.95	61.775	56.535	48.205	86.0133	55.505	6.42649	5.79455	0.645307	-0.631943
ABL-0061309	CDS	hypothetical protein		0.0399636	1275.28	550.58	807.28	861.84	934.56	972.1	877.713	922.833	9.77761	9.84993	1.05141	0.0723203
ABL-0061310	CDS	hypothetical protein		0.0262598	362.1	154.58	188.81	232.82	189.36	213.16	235.163	211.78	7.87752	7.72642	0.900566	-0.151097
ABL-0061311	CDS	hypothetical protein		0.014702	62.245	27.855	34.97	29.575	36.375	25.31	41.69	30.42	5.38163	4.92695	0.729671	-0.454681
ABL-0061312	CDS	hypothetical protein		0.0293379	287.93	119.15	124.15	155.75	137.26	123.37	177.077	138.793	7.46823	7.11679	0.783804	-0.351436
ABL-0061314	CDS	hypothetical protein		0.0259743	285.74	139.825	121.565	148.14	158.16	147.675	182.377	151.325	7.51078	7.24151	0.829739	-0.269271
ABL-0061315	CDS	hypothetical protein		0.974814	724.47	348.995	474.2	206.66	268.105	234.945	515.888	236.57	9.01092	7.88612	0.458568	-1.12479
ABL-0061316	CDS	putative 3-polyprenyl-4-hydroxybenzoate carboxy-lyase		0.190281	287.09	361.375	326.25	598.415	377.395	481.63	324.905	485.813	8.34387	8.92426	1.49525	0.580384
ABL-0061317	CDS	hypothetical protein		0.0292434	274.23	244.17	235.12	250.28	247.1	306.39	251.173	267.923	7.97254	8.06568	1.06669	0.0931369
ABL-0061318	CDS	glutathione S-transferase		0.840061	1534.73	940.14	842.71	639.23	532.95	555.97	1105.86	576.05	10.111	9.17005	0.520907	-0.940903
ABL-0061319	CDS	iron(III) dicitrate transport ATP-binding protein	fecE	1	305.485	132.01	125.745	49.95	48.16	41.35	187.747	46.4867	7.55264	5.53875	0.247603	-2.0139
ABL-0061320	CDS	iron(III) dicitrate transport system permease protein	fecD	1	454.79	282.99	222.14	48.56	48.495	40	319.973	45.685	8.32181	5.51365	0.142778	-2.80816
ABL-0061321	CDS	iron(III) dicitrate transport system permease protein	fecC	1	778.265	425.42	402.165	65.725	68.715	67.785	535.283	67.4083	9.06416	6.07486	0.12593	-2.9893
ABL-0061322	CDS	iron(III) dicitrate-binding periplasmic protein	fecB	1	2046.83	1118.97	1040.9	121.575	125.89	111.745	1402.23	119.737	10.4535	6.90372	0.0853899	-3.54979
ABL-0061323	CDS	iron(III) dicitrate transport protein	fecA	1	1441.3	642.97	561.19	50.48	51.84	52.12	881.82	51.48	9.78434	5.68594	0.0583793	-4.0984
ABL-0061324	CDS	iron(III) dicitrate sensor protein	fecR	0.0464222	74.755	77.47	60.615	46.4	57.995	46.57	70.9467	50.3217	6.14866	5.65311	0.709289	-0.495555
ABL-0061325	CDS	RNA polymerase sigma factor	fecI	0.0825217	191.83	182.2	150.88	105.635	153.875	119.815	174.97	126.442	7.45096	6.98233	0.722648	-0.468636
ABL-0061326	CDS	hypothetical protein		0.999422	146	117.79	115.84	53.27	49.62	43.35	126.543	48.7467	6.98349	5.60723	0.385217	-1.37626
ABL-0061327	CDS	probable transcriptional regulator		0.0994674	477.36	394.07	387.635	328.95	255.69	343.58	419.688	309.407	8.71317	8.27336	0.73723	-0.439814
ABL-0061328	CDS	conserved protein	phnA	0.646878	2158.95	954.17	946.64	630.15	782.25	757.62	1353.25	723.34	10.4022	9.49853	0.534519	-0.903686
ABL-0061329	CDS	membrane-bound lytic murein transglycosylase B	mltB	0.0372643	718.62	803.8	700.95	659.67	729.04	668.45	741.123	685.72	9.53357	9.42148	0.925244	-0.112094
ABL-0061330	CDS	putative membrane protein		0.0314791	170.725	166.15	165.345	213.255	166.525	207.75	167.407	195.843	7.38721	7.61356	1.16987	0.226343
ABL-0061331	CDS	LysR-family transcriptional regulator		0.100526	200.31	207.64	191.21	298.89	263.32	270.73	199.72	277.647	7.64184	8.11711	1.39018	0.475271
ABL-0061332	CDS	putative signaling protein		0.00619633	35.58	33.61	39.07	32.93	33.82	37.13	36.0867	34.6267	5.17339	5.11381	0.959542	-0.0595824
ABL-0061333	CDS	putative lipoprotein		0.0478188	205.155	142.425	156.005	134.955	133.875	116.825	167.862	128.552	7.39113	7.0062	0.765819	-0.384924
ABL-0061334	CDS	hypothetical protein		0.0537116	239.31	174.74	202.91	160.41	157.69	155.185	205.653	157.762	7.68407	7.3016	0.767124	-0.382468
ABL-0061335	CDS	hypothetical protein		0.0104911	50.64	63.44	60.47	61.84	58.6	59.23	58.1833	59.89	5.86253	5.90424	1.02933	0.0417092
ABL-0061336	CDS	putative lipoprotein		0.0329444	330.8	355.535	350.515	374.05	289.065	300.4	345.617	321.172	8.43303	8.3272	0.929271	-0.105828
ABL-0061337	CDS	DNA-binding transcriptional repressor	uxuR	0.115378	294.025	290.245	277.405	190.65	214.15	206.08	287.225	203.627	8.16604	7.66978	0.708945	-0.496255
ABL-0061338	CDS	mannonate hydrolase	uxuA	0.916041	967.56	1210.69	943.69	2131.99	2117.98	1814.9	1040.65	2021.63	10.0233	10.9813	1.94266	0.958036
ABL-0061339	CDS	pectate lyase	pelI	1	2221.1	1377.86	1483.15	6552.03	7358.54	7190.77	1694.04	7033.78	10.7262	12.7801	4.15208	2.05384
ABL-0061340	CDS	endo-polygalacturonase	pehA	0.120162	19084.9	21152.4	18762.9	34763.2	33831	31225.3	19666.7	33273.2	14.2635	15.0221	1.69185	0.758602
ABL-0061341	CDS	putative type I secretion protein		0.036067	76.625	67.285	64.03	88.115	80.945	106.69	69.3133	91.9167	6.11506	6.52225	1.3261	0.407194
ABL-0061342	CDS	putative type I secretion protein, ATP-binding protein		0.0112768	46.25	56.425	54.905	57.125	57.47	60.235	52.5267	58.2767	5.71498	5.86485	1.10947	0.149868
ABL-0061343	CDS	putative type I secretion protein		0.00792233	30.41	34.755	34.99	37.23	38.665	39.11	33.385	38.335	5.06113	5.26059	1.14827	0.199462
ABL-0061344	CDS	large repetitive protein		0.023027	43.63	50.06	47.54	63.98	60.74	58.98	47.0767	61.2333	5.55694	5.93625	1.30072	0.379305
ABL-0061345	CDS	hypothetical protein		1	87.13	104.07	87.93	417.54	246.99	305.79	93.0433	323.44	6.53983	8.33735	3.47623	1.79752
ABL-0061346	CDS	putative ABC transporter ATP-binding protein		0.639482	753.035	612.54	639.22	354.56	399.905	398.655	668.265	384.373	9.38428	8.58636	0.575181	-0.797912
ABL-0061347	CDS	periplasmic L-asparaginase II	ansB	0.0230562	4033.23	4068.34	3593.91	3242.45	4381.66	3489.36	3898.49	3704.49	11.9287	11.8551	0.950236	-0.0736417
ABL-0061348	CDS	shikimate kinase II	aroL	0.0351434	2245.41	2248.3	1846.01	1842.25	2054.76	1734.43	2113.24	1877.15	11.0452	10.8743	0.888279	-0.170915
ABL-0061349	CDS	conserved protein	yaiE	0.04678	4893.69	5489.99	4215.15	3926.43	3626.65	3694.53	4866.28	3749.2	12.2486	11.8724	0.770446	-0.376234
ABL-0061350	CDS	putative methyl-accepting chemotaxis protein		0.995873	3501.06	2349.1	2227.89	7429.97	5856.12	5346.54	2692.68	6210.88	11.3948	12.6006	2.30658	1.20575
ABL-0061351	CDS	recombination associated protein	rdgC	0.154607	1261.54	1474.67	1368.27	808.49	1034.34	1042.63	1368.16	961.82	10.418	9.90962	0.703003	-0.508398
ABL-0061352	CDS	manno(fructo)kinase	mak	0.0825367	525.015	729.125	567.47	747.965	850.94	759.11	607.203	786.005	9.24604	9.61839	1.29447	0.372359
ABL-0061353	CDS	exonuclease, dsDNA, ATP-dependent	sbcC	0.0585093	909.825	937.265	953.515	744.82	776.875	757.82	933.535	759.838	9.86656	9.56955	0.813937	-0.297012
ABL-0061354	CDS	exonuclease, dsDNA, ATP-dependent	sbcD	0.0577645	825.535	804.515	1011.5	706.3	702.915	735.825	880.517	715.013	9.78221	9.48183	0.812038	-0.30038
ABL-0061355	CDS	DNA-binding response regulator in two-component regulatory system with PhoR (or CreC)	phoB	0.0434101	2064.11	2026.09	2132.28	1891.43	1649.07	1708.21	2074.16	1749.57	11.0183	10.7728	0.843509	-0.245524
ABL-0061356	CDS	sensory histidine kinase in two-component regulatory system with PhoB	phoR	0.0514942	251.915	296.01	302.425	223.025	230.515	224.4	283.45	225.98	8.14695	7.82005	0.797248	-0.326899
ABL-0061357	CDS	putative phosphate binding protein		0.041135	288.925	264.405	250.415	339.515	300.005	309.065	267.915	316.195	8.06563	8.30467	1.18021	0.239039
ABL-0061358	CDS	putative methionine synthase		0.064897	7580.73	11280.7	9432.78	12924.9	13684.1	14750.5	9431.4	13786.5	13.2033	13.751	1.46177	0.547714
ABL-0061359	CDS	branched chain amino acid transporter (LIV-II)	brnQ	0.031859	315.23	396.97	411.73	285.405	437.82	367.55	374.643	363.592	8.54937	8.50618	0.970501	-0.0431986
ABL-0061360	CDS	proline-specific permease	proY	0.43735	1232	1241.06	1248.06	613.69	875.88	822.47	1240.37	770.68	10.2766	9.58999	0.621329	-0.686571
ABL-0061361	CDS	putative membrane protein		0.0193084	5962.78	4769.23	4994.88	4874.19	5752.89	4216.25	5242.3	4947.78	12.356	12.2726	0.943819	-0.0834186
ABL-0061362	CDS	probable peroxidase		0.0189015	4467.75	6887.06	5546.39	5424.84	5574.21	4554.51	5633.73	5184.52	12.4599	12.34	0.920264	-0.119881
ABL-0061363	CDS	ACP phosphodiesterase	acpH	0.0410412	544.48	418.7	370.63	469.7	505.405	527.59	444.603	500.898	8.79637	8.96837	1.12662	0.171999
ABL-0061364	CDS	S-adenosylmethionine:tRNA ribosyltransferase-isomerase	queA	0.994838	910.285	916.675	949.355	336.895	524.165	390.305	925.438	417.122	9.85399	8.70432	0.450729	-1.14967
ABL-0061365	CDS	tRNA-guanine transglycosylase	tgt	0.999885	3887.66	4540.6	4469.73	1215	1708.36	1961.91	4299.33	1628.42	12.0699	10.6693	0.378763	-1.40063
ABL-0061366	CDS	SecYEG protein translocase auxillary subunit	yajC	0.0218798	14851.5	12144.7	13836.5	10393.6	10350.6	10511.7	13610.9	10418.6	13.7325	13.3469	0.765463	-0.385595
ABL-0061367	CDS	SecYEG protein translocase auxillary subunit	secD	0.0594833	10083	11536.4	12782.8	8002.38	8263.86	7527.3	11467.4	7931.18	13.4853	12.9533	0.691628	-0.531931
ABL-0061368	CDS	SecYEG protein translocase auxillary subunit	secF	0.0519946	14794.4	18353.8	18134	11313.9	12138.2	11139.7	17094.1	11530.6	14.0612	13.4932	0.674536	-0.568033
ABL-0061369	CDS	putative lipoprotein		0.0379015	447.8	417.29	407.415	338.655	405.985	390.865	424.168	378.502	8.72849	8.56416	0.892338	-0.164337
ABL-0061370	CDS	hypothetical protein		0.0223087	4082.19	3778.11	3538.31	3468.07	3679.99	4019.66	3799.53	3722.57	11.8916	11.8621	0.979745	-0.029522
ABL-0061371	CDS	bifunctional diaminohydroxyphosphoribosylaminopyrimidine deaminase/5-amino-6-(5-phosphoribosylamino) uracil reductase	ribD	0.0277563	2419.88	2834.23	3184.88	2529.47	2500.99	2824.77	2813	2618.41	11.4579	11.3545	0.930826	-0.103417
ABL-0061372	CDS	riboflavin synthase beta chain	ribE	0.0278666	10032.5	8253.32	8403.92	6715.09	7358.9	6799.65	8896.59	6957.88	13.119	12.7644	0.782084	-0.354605
ABL-0061373	CDS	transcription antitermination protein	nusB	0.0363748	10846.7	8814.91	10178.9	6715.15	7494.06	8027.01	9946.84	7412.07	13.28	12.8557	0.745169	-0.424361
ABL-0061374	CDS	thiamin-monophosphate kinase	thiL	0.0541648	2541.18	2446.89	2209.04	1836.22	1867.05	2040.5	2399.04	1914.59	11.2282	10.9028	0.798064	-0.325423
ABL-0061375	CDS	phosphatidylglycerophosphatase A	pgpA	0.0439131	992.28	981.26	984.21	847.62	741.45	1004.24	985.917	864.437	9.94532	9.75562	0.876785	-0.189705
ABL-0061376	CDS	1-deoxyxylulose-5-phosphate synthase, thiamine-requiring, FAD-requiring	dxs	0.0500669	1024.39	1148.49	1298.6	901.86	956.36	1045.34	1157.16	967.853	10.1764	9.91864	0.836404	-0.257728
ABL-0061377	CDS	geranyltranstransferase	ispA	0.0295865	2917.93	2873.06	2745.67	2366.99	2710.56	2673.49	2845.55	2583.68	11.4745	11.3352	0.907971	-0.139282
ABL-0061378	CDS	exonuclease VII small subunit	xseB	0.0320005	3385.69	2350.56	2162.23	2766.54	3127.41	2921.28	2632.83	2938.41	11.3624	11.5208	1.11607	0.158423
ABL-0061379	CDS	sulfur transfer protein	thiI	0.0644333	4102.02	3197.01	2869.88	2186.52	2960.27	2554.41	3389.64	2567.07	11.7269	11.3259	0.757328	-0.40101
ABL-0061380	CDS	conserved protein	yajL	0.0376132	1167.62	1003.99	954.39	1072.52	1103.58	1238.91	1042	1138.34	10.0251	10.1527	1.09245	0.127572
ABL-0061381	CDS	2-dehydropantoate reductase, NADPH-specific	panE	0.0395865	1008.15	865.62	984.36	1035.51	976.14	1173.41	952.71	1061.69	9.89589	10.0521	1.11439	0.156249
ABL-0061382	CDS	predicted nucleotide binding protein	yajQ	0.269685	2356.45	2258.1	1839.89	1057.38	1902.58	1322.6	2151.48	1427.52	11.0711	10.4793	0.663506	-0.591818
ABL-0061383	CDS	predicted transporter	yajR	0.143468	513.97	590.145	535.71	345.96	459.97	357.05	546.608	387.66	9.09436	8.59865	0.70921	-0.495716
ABL-0061384	CDS	protoheme IX farnesyltransferase	cyoE	1	4902.28	5520.16	6091.43	1708.8	1482.12	1669.12	5504.62	1620.01	12.4264	10.6618	0.2943	-1.76464
ABL-0061385	CDS	cytochrome o ubiquinol oxidase subunit IV	cyoD	0.999837	18125	20689.3	18376.8	7270.95	6793.3	6625.82	19063.7	6896.69	14.2185	12.7517	0.361771	-1.46685
ABL-0061386	CDS	cytochrome o ubiquinol oxidase subunit III	cyoC	0.999999	13670.6	13159.3	13112.6	4593.65	3857.45	4013.93	13314.1	4155.01	13.7007	12.0206	0.312075	-1.68004
ABL-0061387	CDS	cytochrome o ubiquinol oxidase subunit I	cyoB	0.999849	17755.2	19137.7	20627	7880.47	6316.5	6628.02	19173.3	6941.66	14.2268	12.7611	0.362049	-1.46575
ABL-0061388	CDS	cytochrome o ubiquinol oxidase subunit II	cyoA	0.992224	24097.3	22360.6	21162.1	10228.6	9816.85	8413.89	22540	9486.45	14.4602	13.2117	0.420872	-1.24855
ABL-0061389	CDS	muropeptide transporter	ampG	0.0413295	731.555	562.15	621.485	488.985	631.735	572.21	638.397	564.31	9.31831	9.14034	0.883949	-0.177965
ABL-0061390	CDS	predicted lipoprotein	yajG	0.0202391	7695.75	3630.95	3653.38	4342.97	6105.54	4773.36	4993.36	5073.96	12.2858	12.3089	1.01614	0.0231003
ABL-0061391	CDS	regulator of penicillin binding proteins and beta lactamase transcription (morphogene)	bolA	0.252645	909.58	1191.91	1466.73	770.36	750.08	789.23	1189.41	769.89	10.216	9.58851	0.647289	-0.627518
ABL-0061392	CDS	peptidyl-prolyl cis/trans isomerase (trigger factor)	tig	0.031321	15280.2	13672.9	11777.4	9554.17	10399.4	9781.93	13576.8	9911.84	13.7289	13.2749	0.730055	-0.453922
ABL-0061393	CDS	proteolytic subunit of ClpA-ClpP and ClpX-ClpP ATP-dependent serine proteases	clpP	0.00745661	16160.7	13541.5	13288.6	14815.6	13754.9	14031.3	14330.3	14200.6	13.8068	13.7937	0.990949	-0.0131169
ABL-0061394	CDS	ATPase and specificity subunit of ClpX-ClpP ATP-dependent serine protease	clpX	0.0119603	10185.6	12931.4	11973.4	10304.6	10096.1	10388	11696.8	10262.9	13.5138	13.3251	0.877408	-0.18868
ABL-0061395	CDS	DNA-binding ATP-dependent protease La	lon	0.0146816	9992.47	11017.8	10959.8	9377.73	8878.58	9088.62	10656.7	9114.98	13.3795	13.154	0.855329	-0.225449
ABL-0061396	CDS	HU, DNA-binding transcriptional regulator, beta subunit	hupB	0.00762708	18264.8	16687.6	13384.7	17237.8	19795.5	17740.3	16112.4	18257.9	13.9759	14.1562	1.13316	0.18035
ABL-0061397	CDS	peptidyl-prolyl cis-trans isomerase D	ppiD	0.672365	6524.04	7934.88	7547.22	3672.63	4245.6	4087.36	7335.38	4001.86	12.8407	11.9665	0.545557	-0.874199
ABL-0061398	CDS	putative exported protein		0.122889	377.69	425.34	408.175	265.425	278.345	321.375	403.735	288.382	8.65726	8.17184	0.714285	-0.485429
ABL-0061399	CDS	putative thioesterase		0.0345876	758.635	623.035	717.975	632.195	685.885	789.73	699.882	702.603	9.45097	9.45657	1.00389	0.0055994
ABL-0061400	CDS	enzyme in preQ0 biosynthesis	queC	0.0331007	1797.06	1656.78	1509.63	1786.62	1802.27	1732.9	1654.49	1773.93	10.6922	10.7927	1.07219	0.100563
ABL-0061401	CDS	putative pyridoxal-phosphate dependent protein		0.0223349	150.19	161.82	173.67	158.35	172.76	160.06	161.893	163.723	7.3389	7.35512	1.0113	0.0162164
ABL-0061402	CDS	predicted DNA-binding transcriptional regulator	ybaO	0.908433	996.6	868.86	970.36	510.15	493.52	463.1	945.273	488.923	9.88459	8.93346	0.51723	-0.951123
ABL-0061403	CDS	predicted ATP-binding component of multidrug ABC transporter	mdlA	0.137363	1524.17	1435.81	1625.38	995.265	1132.61	1124.12	1528.45	1084	10.5779	10.0821	0.709214	-0.495706
ABL-0061404	CDS	predicted ATP-binding component of multidrug ABC transporter	mdlB	0.330379	1561.94	1827.95	1780.9	1011.09	1106.55	1162.77	1723.6	1093.47	10.7512	10.0947	0.634408	-0.656517
ABL-0061405	CDS	nitrogen assimilation regulatory protein for GlnL, GlnE, and AmtB	glnK	0.0415287	410.12	485.96	458.77	527.69	466.12	554.545	451.617	516.118	8.81895	9.01156	1.14282	0.192603
ABL-0061406	CDS	ammonium transporter	amtB	0.261877	2096.11	3276.08	2722.45	4827.38	3443.73	4398.47	2698.21	4223.19	11.3978	12.0441	1.56518	0.64633
ABL-0061407	CDS	acyl-CoA thioesterase II	tesB	0.041792	322.285	290.115	290.19	251.255	295.275	216.78	300.863	254.437	8.23296	7.99116	0.845689	-0.241802
ABL-0061408	CDS	predicted outer membrane lipoprotein	ybaY	0.039177	829.36	1068.1	937.56	1090.02	935.71	1109.54	945.007	1045.09	9.88418	10.0294	1.10591	0.145231
ABL-0061409	CDS	putative 6-O-methylguanine DNA methyltransferase		0.0382901	367.6	422.58	398.01	463.01	395.03	478.64	396.063	445.56	8.62959	8.79948	1.12497	0.169889
ABL-0061410	misc_RNA		srp	1	355.465	243.57	118.98	661.535	1105.15	1292.2	239.338	1019.63	7.90291	9.99383	4.2602	2.09092
ABL-0061411	CDS	haemolysin expression modulating protein	hha	0.499393	1402.06	2102.61	1621.1	1009.37	904.765	1133.56	1708.59	1015.9	10.7386	9.98854	0.594583	-0.750049
ABL-0061412	CDS	predicted protein	ybaJ	0.377524	2063.76	1643.75	2428.02	1375.84	1197.04	1204.69	2045.18	1259.19	10.998	10.2983	0.615688	-0.699729
ABL-0061413	CDS	putative 50S ribosomal protein L36 (second copy)	rpmJ2	1	153.56	21592.9	19204.6	126.54	78.4	61.29	13650.4	88.7433	13.7367	6.47157	0.00650117	-7.26508
ABL-0061414	CDS	putative 50S ribosomal protein L31 (second copy)	rpmE2	1	116.95	21837	19200	95.49	77.31	75.01	13718	82.6033	13.7438	6.36813	0.00602154	-7.37565
ABL-0061415	CDS	acriflavin resistance protein B	acrB	0.0302799	4991.65	6973.88	6881.8	5463.16	4882.02	4763.02	6282.44	5036.07	12.6171	12.2981	0.801609	-0.319029
ABL-0061416	CDS	acriflavine resistance protein A	acrA	0.0136935	9737.16	10254.4	9889.12	9165.14	8858.4	8410.32	9960.24	8811.28	13.282	13.1051	0.884645	-0.176829
ABL-0061417	CDS	DNA-binding transcriptional repressor	acrR	0.123748	716.81	516.78	508.665	413.75	419.145	404.13	580.752	412.342	9.18178	8.6877	0.710014	-0.494081
ABL-0061418	CDS	predicted protein	ybaM	0.0437095	481.19	474.07	401.01	508.805	472.425	592.62	452.09	524.617	8.82047	9.03512	1.16043	0.214654
ABL-0061419	CDS	primosomal replication protein N''	priC	0.0307712	240.74	290.57	244.98	236.71	212.505	254.25	258.763	234.488	8.01549	7.87337	0.906188	-0.142117
ABL-0061420	CDS	putative membrane protein		0.0606656	1961.43	1501.38	1532.43	2285.47	1917.77	2095.2	1665.08	2099.48	10.7014	11.0358	1.26089	0.334438
ABL-0061421	CDS	adenine phosphoribosyltransferase	apt	0.0182714	5381.8	5266.31	4748.26	4548.43	6463.19	5005.75	5132.12	5339.12	12.3253	12.3824	1.04033	0.057048
ABL-0061422	CDS	DNA polymerase III/DNA elongation factor III, tau and gamma subunits	dnaX	0.0321306	1367.84	1592.94	1527.48	1433.27	1528.89	1574.03	1496.09	1512.06	10.547	10.5623	1.01068	0.0153216
ABL-0061423	CDS	conserved protein	ybaB	0.0229385	6757.34	5282.19	3982.52	4906.02	7499.28	6100.49	5340.68	6168.6	12.3828	12.5907	1.15502	0.207918
ABL-0061424	CDS	gap repair protein	recR	0.0383742	716.91	887.77	701.97	782.34	846.27	884.87	768.883	837.827	9.58662	9.71051	1.08967	0.123887
ABL-0061425	CDS	molecular chaperone HSP90 family	htpG	0.0102893	12229.2	10599.6	10504.1	11491.3	9987.84	10037.1	11111	10505.4	13.4397	13.3588	0.945498	-0.0808531
ABL-0061426	CDS	adenylate kinase	adk	0.0896267	8488.99	7355.85	5730.37	4208.45	5882.05	4775.12	7191.74	4955.2	12.8121	12.2747	0.689014	-0.537395
ABL-0061427	CDS	ferrochelatase	hemH	0.230215	1149.15	1209.86	923.45	731.25	768.45	679.03	1094.15	726.243	10.0956	9.50431	0.663749	-0.59129
ABL-0061428	CDS	predicted transporter with NAD(P)-binding Rossmann-fold domain	ybaL	0.762698	1050.64	591.21	649.525	399.635	434.03	396.29	763.793	409.985	9.57704	8.67943	0.536775	-0.897611
ABL-0061429	CDS	hypothetical protein		0.999254	1517.86	620.12	769.76	345.93	366.67	382.34	969.247	364.98	9.92072	8.51167	0.37656	-1.40905
ABL-0061430	CDS	protein UshA precursor [includes: UDP-sugar hydrolase and 5'-nucleotidase]	ushA	0.0213967	8251.51	4987.69	5980.88	7836.35	7117.48	7360.96	6406.69	7438.26	12.6454	12.8607	1.16101	0.215386
ABL-0061431	CDS	hypothetical protein		1	1062.73	3133.21	4915.34	823.49	502.21	614.71	3037.09	646.803	11.5685	9.33718	0.212968	-2.23129
ABL-0061432	CDS	hypothetical protein		1	881.375	2307.68	4179.16	536.655	397.25	463.98	2456.07	465.962	11.2621	8.86407	0.189718	-2.39807
ABL-0061433	CDS	putative carbon starvation protein		0.152194	7761.98	5572.74	6001.81	8239.55	10844	11165.6	6445.51	10083.1	12.6541	13.2996	1.56435	0.645566
ABL-0061434	CDS	hypothetical protein		0.0633164	1220.62	884.655	914.47	1178.11	1326.56	1240.76	1006.58	1248.47	9.97525	10.2859	1.24031	0.310696
ABL-0061435	CDS	hypothetical protein		0.0342182	1653.17	1175.69	1135.74	1173.88	1265.91	1281.81	1321.54	1240.54	10.368	10.2767	0.938706	-0.091254
ABL-0061436	CDS	putative polygalacturonase	pehN	0.0310145	83.28	100.715	97.18	109.785	142.02	101.405	93.725	117.737	6.55036	6.87942	1.25619	0.329058
ABL-0061437	CDS	bifunctional cys-tRNA Pro deacetylase/cys-tRNA Cys deacylase	ybaK	0.079246	1032.03	954.02	944.74	1344.1	1182.34	1288.62	976.93	1271.69	9.93211	10.3125	1.30172	0.380416
ABL-0061438	CDS	conserved protein	ybaP	0.0520268	418.185	482.715	436.645	370.82	370.03	355.57	445.848	365.473	8.80041	8.51362	0.819726	-0.286787
ABL-0061439	CDS	copper-transporting P-type ATPase	copA	0.998461	890.27	1823.3	1568.15	547.73	399.86	856.75	1427.24	601.447	10.479	9.23229	0.421405	-1.24672
ABL-0061440	CDS	copper responsive transcription regulator	cueR	0.0385868	735.665	807.645	771.83	688.65	696.99	722.96	771.713	702.867	9.59192	9.45711	0.910787	-0.134814
ABL-0061441	CDS	conserved inner membrane protein	ybbJ	0.26351	846.905	1291.67	933.95	1589.33	1515.44	1516.33	1024.17	1540.36	10.0002	10.5891	1.504	0.588808
ABL-0061442	CDS	predicted protease, membrane anchored		0.033753	4100.1	4237.67	3778.28	5212.1	5195.03	4466.14	4038.68	4957.76	11.9797	12.2755	1.22757	0.295802
ABL-0061443	CDS	Ferredoxin-like protein	yfaE	0.99989	1235.19	1061.7	1387.77	451.08	508.785	420.45	1228.22	460.105	10.2624	8.84582	0.374612	-1.41653
ABL-0061444	CDS	ribonucleoside-diphosphate reductase 1 beta chain	nrdB	1	6341.1	5181.62	5411.59	1442.38	1448.48	1433.11	5644.77	1441.32	12.4627	10.4932	0.255338	-1.96952
ABL-0061445	CDS	ribonucleoside-diphosphate reductase 1 alpha chain	nrdA	1	4303.24	3369.76	3464.59	719.22	875.32	795.31	3712.53	796.617	11.8582	9.63774	0.214575	-2.22045
ABL-0061446	CDS	bifunctional 3-demethylubiquinone-9 3-methyltransferase/2-octaprenyl-6-hydroxy phenol methylase	ubiG	0.0616348	2078.91	1742.86	1738.19	2399.49	2202.16	2492.11	1853.32	2364.58	10.8559	11.2074	1.27587	0.351477
ABL-0061447	CDS	DNA gyrase subunit A	gyrA	0.0829543	3000.05	3511.39	3658.09	2246.78	2782.78	2435.16	3389.84	2488.24	11.727	11.2809	0.734028	-0.446093
ABL-0061448	CDS	hybrid sensory kinase in two-component regulatory system with RcsB and YojN	rcsC	0.034523	701.72	635.515	593.385	653.21	583.21	661.375	643.54	632.598	9.32989	9.30515	0.982998	-0.0247401
ABL-0061449	CDS	DNA-binding response regulator in two-component regulatory system with RcsC and YojN	rcsB	0.0261118	3088.12	3303.93	3153.68	3076.68	3089.05	2770.24	3181.91	2978.65	11.6357	11.5404	0.93612	-0.0952351
ABL-0061450	CDS	putative two-component system sensor kinase		0.418047	1356.56	1124.8	1189.5	750.19	740.1	771.93	1223.62	754.073	10.2569	9.55856	0.616264	-0.698379
ABL-0061451	CDS	putative membrane protein		0.0848227	926.245	906.05	949.13	672.33	816.11	645.08	927.142	711.173	9.85665	9.47406	0.76706	-0.382589
ABL-0061452	CDS	probable transcriptional regulator		0.0352886	2007.06	1574.24	1498.39	1645.33	1366	1587.63	1693.23	1532.99	10.7256	10.5821	0.905361	-0.143434
ABL-0061453	CDS	probable short chain dehydrogenase		0.0553537	476.43	402.41	440.19	379.51	363.39	325.41	439.677	356.103	8.7803	8.47615	0.809921	-0.304147
ABL-0061454	CDS	probable short chain dehydrogenase		0.0702976	233.64	328.56	346.62	270.12	222.32	195.39	302.94	229.277	8.24289	7.84095	0.756839	-0.401943
ABL-0061455	CDS	probable short chain dehydrogenase		0.0247624	168.57	203.63	228.14	212.87	181.49	193.93	200.113	196.097	7.64467	7.61542	0.979928	-0.0292523
ABL-0061456	CDS	isochorismate synthase 2	menF	0.0334163	495.88	499.23	465.86	435.86	519.88	480.62	486.99	478.787	8.92775	8.90324	0.983155	-0.0245092
ABL-0061457	CDS	bifunctional 2-oxoglutarate decarboxylase/SHCHC synthase	menD	0.657362	452.08	526.78	384.89	771.77	828.9	756.4	454.583	785.69	8.8284	9.61782	1.72837	0.789415
ABL-0061458	CDS	acyl-CoA esterase	yfbB	0.0217924	170.86	146.22	148.42	147.1	147.29	177.75	155.167	157.38	7.27767	7.29811	1.01426	0.0204335
ABL-0061459	CDS	dihydroxynaphthoic acid synthetase	menB	0.410419	1847.36	2142.53	1987.27	3548.75	3034.82	3259	1992.39	3280.86	10.9603	11.6799	1.6467	0.719575
ABL-0061460	CDS	o-succinylbenzoyl-CoA synthase	menC	0.704286	1050.86	1650.19	1351.52	2727.19	2305.34	2104.49	1350.86	2379.01	10.3997	11.2161	1.76111	0.816485
ABL-0061461	CDS	o-succinylbenzoate-CoA ligase	menE	0.70089	992.28	1021.8	864.45	1841.47	1596.45	1650.58	959.51	1696.17	9.90615	10.7281	1.76774	0.821908
ABL-0061462	CDS	putative catalase (partial)	katA	1	266.36	182.34	248.69	4686.97	5801.19	6303.93	232.463	5597.36	7.86086	12.4505	24.0785	4.58967
ABL-0061463	CDS	predicted outer membrane porin protein	yfaZ	0.0173544	5620.37	5857.96	5504.22	5395.07	7178.71	5531.23	5660.85	6035	12.4668	12.5591	1.06609	0.0923355
ABL-0061464	CDS	tyrosine-specific transport protein	tyrP	0.72669	1310.64	1341.8	1389.17	677.19	962.89	664.04	1347.2	768.04	10.3958	9.58504	0.5701	-0.810714
ABL-0061465	CDS	conserved protein	yfaY	0.187651	1061.99	1584.36	1268.23	1958.56	1866.02	1868.78	1304.86	1897.79	10.3497	10.8901	1.4544	0.540423
ABL-0061466	CDS	predicted thioredoxin domain-containing protein	ybbN	0.0331669	1471.02	1914.6	1866.9	1889.12	1919.91	1852.78	1750.84	1887.27	10.7738	10.8821	1.07792	0.108254
ABL-0061467	CDS	predicted oxidoreductase with NAD(P)-binding Rossmann-fold domain	ybbO	0.0467403	943.15	1267.84	1155.65	1164.8	853.84	863.56	1122.21	960.733	10.1321	9.90799	0.856106	-0.224139
ABL-0061468	CDS	multifunctional acyl-CoA thioesterase I and protease I and lysophospholipase L1	tesA	0.0346453	1427.21	1823.3	1670.21	1504.27	1501.01	1499.02	1640.24	1501.43	10.6797	10.5521	0.915374	-0.127567
ABL-0061469	CDS	predicted transporter subunit: ATP-binding component of ABC superfamily	ybbA	0.0314636	242.995	311.62	377.855	381.275	271.7	219.89	310.823	290.955	8.27995	8.18465	0.936078	-0.0952988
ABL-0061470	CDS	predicted inner membrane protein	ybbP	0.0337714	420.14	556.97	563.37	556.41	455.58	481.25	513.493	497.747	9.0042	8.95927	0.969334	-0.0449339
ABL-0061471	CDS	hydrogenase-2 small subunit	hybO	1	422.25	469.04	506.58	9702.26	7777.71	7987.95	465.957	8489.31	8.86405	13.0514	18.2191	4.18738
ABL-0061472	CDS	hydrogenase-2 operon protein	hybA	1	169.94	232.17	244.89	6923.43	5199.28	4844.99	215.667	5655.9	7.75266	12.4655	26.2252	4.71288
ABL-0061473	CDS	probable Ni/Fe-hydrogenase 2 B-type cytochrome subunit	hybB	1	393.525	531.12	699.59	11962.8	8889.68	9763.59	541.412	10205.4	9.08058	13.317	18.8495	4.23646
ABL-0061474	CDS	hydrogenase-2 large subunit	hybC	1	381.08	448.21	547.84	6633.04	5383.71	5493.23	459.043	5836.66	8.84249	12.5109	12.7148	3.66844
ABL-0061475	CDS	hydrogenase 2 maturation protease	hybD	1	139.1	109.12	164.36	2322.04	1708.8	1968.91	137.527	1999.92	7.10357	10.9657	14.542	3.86216
ABL-0061476	CDS	hydrogenase-2 component protein	hybE	1	152.3	207.71	201.14	3272.22	2692.66	2677.76	187.05	2880.88	7.54728	11.4923	15.4017	3.94501
ABL-0061477	CDS	hydrogenase isoenzymes formation protein	hypE	1	80.49	111.68	85.42	2543.25	2162.08	1997.49	92.53	2234.27	6.53185	11.1256	24.1465	4.59374
ABL-0061478	CDS	hydrogenase isoenzymes formation protein	hypD	1	222	301.59	351.755	10259.3	8434.06	8996.62	291.782	9230.01	8.18875	13.1721	31.6333	4.98337
ABL-0061479	CDS	hydrogenase isoenzymes formation protein	hypC	1	913.39	1124.1	1187.88	24596.4	17395.7	17315.4	1075.12	19769.2	10.0703	14.271	18.3878	4.20068
ABL-0061480	CDS	hydrogenase isoenzymes nickel incorporation protein	hypB	1	237.525	333.43	364.59	15151.5	11744.2	12015.8	311.848	12970.5	8.2847	13.6629	41.5923	5.37825
ABL-0061481	CDS	putative regulator of hydrogenase isoenzymes	hypA	1	129.93	136.485	124.295	5575.85	5793.45	6114.56	130.237	5827.95	7.02499	12.5088	44.749	5.48378
ABL-0061482	CDS	hydrogenase-4 transcriptional activator	hyfR	1	333.82	381.36	327.34	2616.84	2096.25	2418.49	347.507	2377.19	8.4409	11.215	6.84071	2.77415
ABL-0061483	CDS	hydrogenase 3 maturation protease	hycI	1	78.33	66.95	54.29	2223.21	391.27	2539.97	66.5233	1718.15	6.05579	10.7466	25.8278	4.69085
ABL-0061484	CDS	hydrogenase-4 component J	hyfJ	1	89.705	120.955	119.045	7295.26	752.63	7443.31	109.902	5163.73	6.78007	12.3342	46.985	5.55413
ABL-0061485	CDS	hydrogenase-4 component I	hyfI	1	67.57	83.355	77.2	6397.92	601.87	7233.94	76.0417	4744.58	6.24872	12.2121	62.3944	5.96335
ABL-0061486	CDS	hydrogenase-4 component H	hyfH	1	99.645	124.775	125.09	9932.17	1032.97	11837.4	116.503	7600.86	6.86423	12.8919	65.2416	6.02772
ABL-0061487	CDS	hydrogenase-4 component G	hyfG	1	98.84	133.74	142.51	13216.4	1151.72	13948.8	125.03	9438.98	6.96613	13.2044	75.4937	6.23828
ABL-0061488	CDS	hydrogenase-4 component F	hyfF	1	180.625	181.975	177.245	13668.6	1397.28	16048.1	179.948	10371.3	7.49144	13.3403	57.635	5.84887
ABL-0061489	CDS	hydrogenase-4 component E	hyfE	1	70.39	64.03	89.74	7261.58	623.14	8310.56	74.72	5398.43	6.22342	12.3983	72.2488	6.1749
ABL-0061490	CDS	hydrogenase-4 component D	hyfD	1	35.58	39.61	48.48	9115.12	844.49	11572.7	41.2233	7177.43	5.36539	12.8093	174.111	7.44386
ABL-0061491	CDS	hydrogenase-4 component C	hyfC	1	27.485	26.99	30.725	4323.85	313.93	5962.06	28.4	3533.28	4.82782	11.7868	124.411	6.95897
ABL-0061492	CDS	hydrogenase-4 component B	hyfB	1	31.63	33.23	36.31	6879.62	810.17	8871.14	33.7233	5520.31	5.07568	12.4305	163.694	7.35486
ABL-0061493	CDS	hydrogenase-4 component A	hyfA	1	52.24	47.745	50.82	7179.97	3409.2	8826.16	50.2683	6471.77	5.65158	12.6599	128.745	7.00837
ABL-0061494	CDS	putative membrane protein		0.00977749	43.24	35.86	61.95	41.56	38.81	38.57	47.0167	39.6467	5.5551	5.30913	0.843247	-0.245973
ABL-0061495	CDS	formate dehydrogenase-H, [4Fe-4S] ferredoxin subunit	hydN	1	49.515	79.6	60.885	14056.4	5668.51	15174.1	63.3333	11633	5.98489	13.5059	183.679	7.52104
ABL-0061496	CDS	formate dehydrogenase H	fdhF	1	329.995	380.215	413.045	23331.6	7644.02	26140.8	374.418	19038.8	8.54851	14.2167	50.8491	5.66815
ABL-0061497	CDS	hydrogenase maturation protein	hypF	1	111.355	142.575	140.805	9435.25	2679.05	10732.9	131.578	7615.73	7.03978	12.8948	57.8798	5.85499
ABL-0061498	CDS	high-affinity nickel transport protein	hoxN	1	1783.96	1448.46	1319.88	29142.4	20294.2	30909.7	1517.44	26782.1	10.5674	14.709	17.6496	4.14156
ABL-0061499	CDS	phosphoribosylglycinamide formyltransferase 1	purN	0.18145	2751.17	3412.69	2991.14	4736.23	4018.73	5185.45	3051.67	4646.8	11.5754	12.182	1.52271	0.606641
ABL-0061500	CDS	phosphoribosylaminoimidazole synthetase	purM	0.0154279	9049.02	8723.47	7627.4	7959.47	7161	7467.54	8466.63	7529.34	13.0476	12.8783	0.889296	-0.169265
ABL-0061501	CDS	uracil phosphoribosyltransferase	upp	0.677433	4842.51	4787.15	4004.8	7813.1	9645.23	7724.85	4544.82	8394.39	12.15	13.0352	1.84702	0.885203
ABL-0061502	CDS	uracil permease	uraA	0.273855	3769.88	4229.62	3786.32	5528.73	7080.6	6510.38	3928.61	6373.24	11.9398	12.6378	1.62226	0.698009
ABL-0061503	CDS	ATPase regulatory factor involved in DnaA inactivation	hda	0.14071	2137.04	2059.41	2162.01	2840.39	2997.86	3392.52	2119.49	3076.92	11.0495	11.5873	1.45173	0.537772
ABL-0061504	CDS	predicted oxidoreductase	yfgD	0.0353687	2156.02	1836.14	1675.62	1952.71	2141.38	2270.08	1889.26	2121.39	10.8836	11.0508	1.12287	0.167189
ABL-0061505	CDS	predicted peptidase	yfgC	0.0394806	1270.37	1597.41	1458.27	1233.56	1263.5	1318.53	1442.02	1271.86	10.4939	10.3127	0.882003	-0.181144
ABL-0061506	CDS	thiol peroxidase, thioredoxin-dependent	bcp	0.966206	4138.25	3538.95	2357.89	1451.71	1824.56	1464.97	3345.03	1580.41	11.7078	10.6261	0.472466	-1.08172
ABL-0061507	CDS	DNA-binding transcriptional repressor, regulatory protein accessory to GcvA	gcvR	0.62013	2636.2	2332.56	2203.11	1329.54	1318.2	1477.39	2390.62	1375.05	11.2232	10.4253	0.575184	-0.797904
ABL-0061508	CDS	dihydrodipicolinate synthase	dapA	0.00969322	11265.2	10597.8	11182.8	11944	11556.7	10892.2	11015.3	11464.3	13.4272	13.4849	1.04076	0.0576438
ABL-0061509	CDS	lipoprotein	nlpB	0.00983036	10334.8	12505	11432.1	12583.7	9995.2	10266.1	11424	10948.3	13.4798	13.4184	0.958365	-0.0613522
ABL-0061510	CDS	phosphoribosylaminoimidazole-succinocarboxamide synthetase	purC	0.00790312	21749.6	23198.4	17759.8	27554	26263.7	23960.9	20902.6	25926.2	14.3514	14.6621	1.24033	0.310726
ABL-0061511	CDS	conserved inner membrane protein	yeaL	0.0968765	571.635	607.43	593.025	650.36	868.855	871.96	590.697	797.058	9.20627	9.63854	1.34935	0.432268
ABL-0061512	CDS	predicted hydrolase	ypfI	0.037242	281.99	395.12	360.28	357.43	442.02	362.49	345.797	387.313	8.43378	8.59736	1.12006	0.163577
ABL-0061513	CDS	thioredoxin		0.0355736	73.22	65.48	61.59	99.23	77.39	89.24	66.7633	88.62	6.06098	6.46956	1.32738	0.408576
ABL-0061514	CDS	putative suppressor of the inhibitory activity of the carbon storage regulator CsrA	tldD	0.00657286	29.48	34.48	33.97	33.72	35.64	38.27	32.6433	35.8767	5.02872	5.16497	1.09905	0.136257
ABL-0061515	CDS	putative suppressor of the inhibitory activity of the carbon storage regulator CsrA		0.0197225	38.26	44.22	45.59	58.35	61.71	46.16	42.69	55.4067	5.41583	5.79199	1.29788	0.376161
ABL-0061516	CDS	putative biopolymer transport protein		0.0335967	57.805	61.235	76.705	93.94	88.4	74.845	65.2483	85.7283	6.02787	6.4217	1.31388	0.393831
ABL-0061517	CDS	biopolymer transport protein		0.122555	101.985	138.96	134.395	194.725	180.45	168.82	125.113	181.332	6.96709	7.50249	1.44934	0.535395
ABL-0061518	CDS	TonB-like protein		0.0229031	44.12	39.92	44.215	50.4	59.075	59.875	42.7517	56.45	5.41791	5.8189	1.32042	0.400993
ABL-0061519	CDS	putative sensor protein		0.0195464	33.04	47.54	40.81	58.03	47.69	51.06	40.4633	52.26	5.33854	5.70764	1.29154	0.369092
ABL-0061520	CDS	probable RNA polymerase sigma factor		0.0163199	30.02	31.41	33.63	38.05	44.22	42.77	31.6867	41.68	4.9858	5.38128	1.31538	0.395479
ABL-0061521	CDS	TonB-dependent ferrichrome-iron receptor		0.0116834	70.1	64.455	65.46	64.515	59.67	66.53	66.6717	63.5717	6.059	5.99031	0.953503	-0.0686899
ABL-0061522	CDS	ABC transporter ATP binding component		0.00688113	35.06	34.91	38.93	39	41.31	36.17	36.3	38.8267	5.1819	5.27898	1.06961	0.0970783
ABL-0061523	CDS	hypothetical protein		0.0327159	266.65	225.06	177.31	182.93	183.09	205.98	223.007	190.667	7.80094	7.57491	0.854982	-0.226034
ABL-0061524	CDS	conserved hypothetical protein (partial)		0.0132277	101.51	54.26	55.06	70.08	67.76	44.85	70.2767	60.8967	6.13497	5.92829	0.866528	-0.206683
ABL-0061525	CDS	hypothetical protein		0.0346317	1214.44	1131.83	1179.27	1347.05	1173.15	1198.05	1175.18	1239.42	10.1987	10.2754	1.05466	0.0767816
ABL-0061526	CDS	putative phospholipase/Carboxylesterase family protein		0.202002	800.505	622.8	612.745	1083.65	950.095	950.21	678.683	994.652	9.40659	9.95805	1.46556	0.551453
ABL-0061527	CDS	methyl-accepting chemotaxis protein		0.0805291	218.04	201.505	205.035	274.12	288.935	277.32	208.193	280.125	7.70178	8.12993	1.3455	0.428147
ABL-0061528	CDS	acetyl-CoA acetyltransferase	atoB	0.0187375	47.06	47	47.61	59.22	55.95	63.93	47.2233	59.7	5.56143	5.89966	1.26421	0.338231
ABL-0061529	CDS	acetate CoA-transferase beta subunit	atoA	0.024666	102.84	78.38	101.16	111.92	109.55	113.59	94.1267	111.687	6.55653	6.80331	1.18656	0.246782
ABL-0061530	CDS	acetate CoA-transferase alpha subunit	atoD	0.0144979	73.55	72.35	71.51	71.18	62.97	58.08	72.47	64.0767	6.17931	6.00173	0.884182	-0.177585
ABL-0061531	CDS	hypothetical protein		0.0336615	415.56	463.3	502.99	433.3	404.12	483.78	460.617	440.4	8.84742	8.78267	0.95611	-0.0647521
ABL-0061532	CDS	hypothetical protein		0.0314419	253.495	422.08	467.255	381.96	336.505	401.48	380.943	373.315	8.57343	8.54425	0.979975	-0.0291829
ABL-0061533	CDS	Mg(2+)/citrate complex transporter	citM	0.0288607	105.2	171.69	194.36	128.59	147.4	112.66	157.083	129.55	7.29539	7.01737	0.824721	-0.278021
ABL-0061534	CDS	LysR-family transcriptional regulator		0.997978	367.32	242.775	280.21	626.57	715.23	734.405	296.768	692.068	8.21319	9.43477	2.33202	1.22158
ABL-0061535	CDS	putative membrane protein		0.0361795	785.79	961.66	947.225	752.19	920.72	863.11	898.225	845.34	9.81093	9.72339	0.941123	-0.0875452
ABL-0061536	CDS	putative D-alanyl-D-alanine carboxypeptidase		0.0517803	1289.71	1671.49	1444.21	1181.89	1240.29	1198.38	1468.47	1206.86	10.5201	10.237	0.821844	-0.283063
ABL-0061537	CDS	N-succinyl-diaminopimelate deacylase	dapE	0.0324177	1397.86	1799.21	1678.43	1618.08	1627.19	1408.76	1625.17	1551.34	10.6664	10.5993	0.954575	-0.0670697
ABL-0061538	CDS	conserved protein	yffB	0.0826061	2812.14	2484.28	2500.36	2003.25	1812.36	1988.02	2598.93	1934.54	11.3437	10.9178	0.744362	-0.425923
ABL-0061539	CDS	putative aspartate/glutamate racemase		0.0955514	1463.32	1480.58	1543.02	2106.89	2038.91	1937.19	1495.64	2027.66	10.5465	10.9856	1.35572	0.439055
ABL-0061540	CDS	DNA-binding transcriptional repressor	cspE	0.0210596	7067.56	4771.1	3649.61	4416.01	4918.68	4376.85	5162.76	4570.51	12.3339	12.1581	0.885285	-0.175786
ABL-0061541	CDS	predicted inner membrane protein associated with chromosome condensation	crcB	0.0866673	403.33	567.555	503.34	655.33	617.725	652.42	491.408	641.825	8.94078	9.32604	1.30609	0.385258
ABL-0061542	CDS	component of Sec-independent translocase	tatE	0.119529	674.52	1340.43	1119.41	1537.95	1171.8	1484.36	1044.79	1398.04	10.029	10.4492	1.33811	0.420194
ABL-0061543	CDS	lipoate synthase	lipA	0.999999	8076.03	7874.52	6581.3	2188.19	2275.64	2387.02	7510.62	2283.62	12.8747	11.1571	0.304052	-1.71761
ABL-0061544	CDS	lipoyl-protein ligase	lipB	0.906369	2743.76	2489.91	3042.16	1503.23	1196.23	1567.27	2758.61	1422.24	11.4297	10.474	0.515566	-0.955771
ABL-0061545	CDS	conserved protein	ybeD	0.0342768	2782.76	2060.66	2133.88	1868.03	2102.21	2180.77	2325.77	2050.34	11.1835	11.0016	0.881573	-0.181848
ABL-0061546	CDS	D-alanine carboxypeptidase	dacA	0.0755825	6263.43	5805.21	5227.78	3985.71	4839.49	3621.11	5765.47	4148.77	12.4932	12.0185	0.719589	-0.474754
ABL-0061547	CDS	minor lipoprotein	rlpA	0.0306956	2074.01	1953.57	1833.47	1759.52	2114.11	1755.94	1953.68	1876.52	10.932	10.8738	0.960504	-0.0581369
ABL-0061548	CDS	cell wall shape-determining protein	mrdB	0.044033	1025.09	1021.34	978.795	780.58	902.33	954.81	1008.41	879.24	9.97786	9.78011	0.871909	-0.197751
ABL-0061549	CDS	penicillin-binding protein 2	mrdA	0.760146	828.43	758.58	779.56	360.75	481.92	482.14	788.857	441.603	9.62362	8.78661	0.559802	-0.837012
ABL-0061550	CDS	conserved protein	ybeA	0.0346903	5610.35	5641.8	5282.49	3520.34	4866.73	5032.06	5511.55	4473.04	12.4282	12.127	0.811577	-0.3012
ABL-0061551	CDS	predicted protein	ybeB	0.0187337	6805.25	6117.1	5732.17	4640.82	6534.65	5836.16	6218.17	5670.54	12.6023	12.4693	0.911931	-0.133004
ABL-0061552	CDS	nicotinic acid mononucleotide adenylyltransferase, NAD(P)-dependent	nadD	0.0586919	812	807.12	773.04	625.36	661.17	659.58	797.387	648.703	9.63914	9.34142	0.813537	-0.297721
ABL-0061553	CDS	DNA polymerase III, delta subunit	holA	0.0419814	1369.62	1407.98	1273.29	1022.28	1262.19	1262.91	1350.3	1182.46	10.3991	10.2076	0.875704	-0.191485
ABL-0061554	CDS	minor lipoprotein	rlpB	0.0448756	1681.56	2094.96	2214.19	1659.88	1776.93	1559.63	1996.9	1665.48	10.9635	10.7017	0.834032	-0.261825
ABL-0061555	CDS	leucyl-tRNA synthetase	leuS	0.0237775	4193.12	5030.58	4826.19	3903.74	4629.34	3998.49	4683.3	4177.19	12.1933	12.0283	0.891934	-0.164991
ABL-0061556	CDS	conserved protein	ybeL	0.278677	498.68	565.245	577.58	771.72	1043.03	730.785	547.168	848.512	9.09584	9.72879	1.55073	0.63295
ABL-0061557	CDS	glutamate and aspartate transporter subunit, ATP-binding component of ABC superfamily	gltL	0.0723481	1083.85	1346.74	1013.87	1624.16	1317.56	1472.41	1148.15	1471.38	10.1651	10.5229	1.28152	0.357852
ABL-0061558	CDS	glutamate and aspartate transporter subunit, membrane component of ABC superfamily	gltK	0.0817407	1238.4	1357.12	1431.11	2098.45	1285.92	2044.73	1342.21	1809.7	10.3904	10.8215	1.3483	0.431138
ABL-0061559	CDS	glutamate and aspartate transporter subunit, membrane component of ABC superfamily	gltJ	0.129582	860.37	1286.52	1432.79	1872.28	1264.96	1846.24	1193.22	1661.16	10.2207	10.698	1.39216	0.477323
ABL-0061560	CDS	glutamate and aspartate transporter subunit, periplasmic-binding component of ABC superfamily	gltI	0.584745	3877.44	6059.81	5171.9	9969.83	7245.77	9884.28	5036.38	9033.29	12.2982	13.141	1.79361	0.842864
ABL-0061561	CDS	apolipoprotein N-acyltransferase	lnt	0.765428	1230.54	1402.19	1296.27	675.69	762.51	739.3	1309.67	725.833	10.355	9.50349	0.554212	-0.851489
ABL-0061562	CDS	predicted ion transport	corC	0.093662	4778.8	4089.23	4208.97	3215.04	3298.28	2794.78	4359	3102.7	12.0898	11.5993	0.711792	-0.490473
ABL-0061563	CDS	conserved protein	ybeY	0.0476473	5331.1	4056.45	4167.78	3801.84	3816.65	2920.45	4518.44	3512.98	12.1416	11.7785	0.777476	-0.36313
ABL-0061564	CDS	predicted protein with nucleoside triphosphate hydrolase domain	ybeZ	0.0583214	5408.47	4390.43	4204.06	3243.23	3701.14	3549.32	4667.65	3497.9	12.1885	11.7723	0.749391	-0.41621
ABL-0061565	CDS	isopentenyl-adenosine A37 tRNA methylthiolase	miaB	0.0617444	3011.89	1933.06	1754.86	2749.89	2912.99	2751.62	2233.27	2804.83	11.1249	11.4537	1.25593	0.328757
ABL-0061566	CDS	2-octoprenyl-3-methyl-6-methoxy-1,4-benzoquinone hydroxylase	ubiF	0.081753	1777.41	1638.65	1420.4	2127.2	2225.33	2049.14	1612.15	2133.89	10.6548	11.0593	1.32362	0.404494
ABL-0061567	CDS	putative membrane protein		0.0534833	1524.14	1310.43	1240.36	1115.79	1017.04	1217.23	1358.31	1116.69	10.4076	10.125	0.822114	-0.28259
ABL-0061568	CDS	putative membrane protein		0.199275	856.54	601.84	675.58	414.77	539.84	485.88	711.32	480.163	9.47435	8.90738	0.675031	-0.566973
ABL-0061569	tRNA	tRNA-Gln		0.0387761	1205.99	1151.47	398.69	577.91	1062.25	678.64	918.717	772.933	9.84348	9.5942	0.841319	-0.249276
ABL-0061570	tRNA	tRNA-Met		0.0117117	10505.2	10512	8012.41	7860.64	13830.7	10628	9676.54	10773.1	13.2403	13.3951	1.11332	0.15487
ABL-0061571	tRNA	tRNA-Gln		0.0124264	11269.3	8363.15	6316.32	7165.6	10644.2	8710.21	8649.58	8839.99	13.0784	13.1098	1.02201	0.0314152
ABL-0061572	tRNA	tRNA-Gln		0.0119948	10939.7	9603.8	7382.98	8928.15	10647.6	10342.6	9308.84	9972.78	13.1844	13.2838	1.07132	0.0993945
ABL-0061573	tRNA	tRNA-Leu		0.0195218	5103.18	5483.4	3757.74	2966.14	6198.49	5376.3	4781.44	4846.98	12.2232	12.2429	1.01371	0.0196395
ABL-0061574	tRNA	tRNA-Met		0.0114113	9805.42	10581.9	8349.5	7046.66	12106	9225.45	9578.92	9459.37	13.2256	13.2075	0.987519	-0.0181202
ABL-0061575	CDS	asparagine synthetase B	asnB	0.014833	6525.31	7463.6	6741.48	7602.72	6411.02	6348.48	6910.13	6787.41	12.7545	12.7286	0.98224	-0.0258524
ABL-0061576	CDS	DNA-binding transcriptional dual regulator, repressor of N-acetylglucosamine	nagC	0.0388817	1680.37	1357.38	1330.91	1220.43	1305.99	1340.3	1456.22	1288.91	10.508	10.3319	0.885106	-0.176077
ABL-0061577	CDS	N-acetylglucosamine-6-phosphate deacetylase	nagA	0.0393602	407.8	531.795	462.08	450.08	363.89	424.055	467.225	412.675	8.86797	8.68886	0.883247	-0.179111
ABL-0061578	CDS	glucosamine-6-phosphate deaminase	nagB	0.041869	497.6	655.91	566.73	548.8	434.08	524.04	573.413	502.307	9.16343	8.97242	0.875994	-0.191007
ABL-0061579	CDS	PTS system, N-acetylglucosamine-specific IIABC component	nagE	0.0287274	2394.3	2532.7	2689.27	2311.99	2397.56	2436.68	2538.76	2382.08	11.3099	11.218	0.938285	-0.0919013
ABL-0061580	CDS	glutamyl-tRNA synthetase	glnS	0.0186741	6604.51	6159.51	6107.49	5759.12	5703.56	5571.64	6290.5	5678.11	12.619	12.4712	0.902647	-0.147766
ABL-0061581	CDS	DNA-binding transcriptional dual regulator of siderophore biosynthesis and transport	fur	0.0249425	4168.91	2959.86	2207.38	3058.53	3508.34	2543.16	3112.05	3036.68	11.6036	11.5683	0.97578	-0.0353719
ABL-0061582	CDS	flavodoxin 1	fldA	0.127538	6091.3	4092.97	3604.27	3333.14	2877.75	3013.21	4596.18	3074.7	12.1662	11.5862	0.668969	-0.57999
ABL-0061583	CDS	hypothetical protein		0.0194731	161.47	116.06	90.67	132.61	116.44	85.96	122.733	111.67	6.93938	6.8031	0.909859	-0.136285
ABL-0061584	CDS	methyl-accepting chemotaxis protein		0.999898	4178.51	3484.74	3898.7	13376.5	9245.31	9603.92	3853.98	10741.9	11.9121	13.391	2.78722	1.47883
ABL-0061585	CDS	LexA regulated protein	ybfE	0.0358153	834.23	663.39	617.69	589.3	796.41	619.99	705.103	668.567	9.46169	9.38493	0.948183	-0.0767633
ABL-0061586	CDS	esterase	ybfF	0.0521326	536.95	463.88	414.19	366.58	389.84	402.04	471.673	386.153	8.88164	8.59303	0.818688	-0.288614
ABL-0061587	CDS	regulatory protein for replication initiation	seqA	0.0818933	5914.18	4787.97	5087.64	3678.94	3605.28	3956.97	5263.26	3747.06	12.3617	11.8715	0.711928	-0.490196
ABL-0061588	CDS	phosphoglucomutase	pgm	0.0274963	2666.09	3758.47	3658.8	4047.51	3554.78	3642.32	3361.12	3748.2	11.7147	11.872	1.11516	0.157256
ABL-0061589	CDS	putative membrane protein		0.771471	653.6	835.58	698.28	1166.54	1378.51	1401.84	729.153	1315.63	9.51008	10.3615	1.80433	0.85146
ABL-0061590	CDS	DNA-binding response regulator in two-component regulatory system with KdpD	kdpE	0.0499301	160.27	192.93	156.49	187.73	197.54	268.03	169.897	217.767	7.40851	7.76664	1.28176	0.358126
ABL-0061591	CDS	sensory histidine kinase in two-component regulatory system with KdpE	kdpD	0.0476081	86.215	123	121.765	157.14	126.625	146.24	110.327	143.335	6.78564	7.16325	1.29919	0.377609
ABL-0061592	CDS	potassium translocating ATPase, subunit C	kdpC	0.523663	103.9	108.74	92.31	187.985	175.665	166.855	101.65	176.835	6.66747	7.46626	1.73965	0.798794
ABL-0061593	CDS	potassium-transporting ATPase B chain	kdpB	0.47186	48.49	52.42	52.57	104.16	79.83	90.57	51.16	91.52	5.67694	6.51602	1.7889	0.839071
ABL-0061594	CDS	P-type ATPase, high-affinity potassium transport system, A chain	kdpA	0.934468	47.06	39.04	48.96	106.17	83.77	93.41	45.02	94.45	5.49249	6.56148	2.09796	1.06898
ABL-0061595	CDS	putative membrane protein		0.00885332	39.775	35.925	29.09	36.045	43.28	42.485	34.93	40.6033	5.12639	5.34353	1.16242	0.217132
ABL-0061596	CDS	predicted protein	ybfA	1	348.285	367.045	336.895	1245.52	1461.85	1430.51	350.742	1379.29	8.45427	10.4297	3.9325	1.97545
ABL-0061597	CDS	ABC transporter permease protein		0.0531526	53.91	70.25	77.32	85.77	85.32	108.05	67.16	93.0467	6.06953	6.53988	1.38545	0.470352
ABL-0061598	CDS	ABC transporter substrate binding protein		0.0219865	176.12	156.09	138.55	156.31	145.14	148.44	156.92	149.963	7.29389	7.22847	0.955667	-0.0654194
ABL-0061599	CDS	ABC transporter ATP-binding protein		0.0140748	75.3	75.17	68.515	63.69	75.57	57.39	72.995	65.55	6.18973	6.03452	0.898007	-0.155202
ABL-0061600	CDS	hypothetical protein		0.221255	1010.3	1112.71	1238.75	749.54	747.03	749.77	1120.59	748.78	10.13	9.5484	0.668204	-0.58164
ABL-0061601	CDS	deoxyribodipyrimidine photolyase, FAD-binding	phr	0.0840636	409.88	417.66	564.64	299.84	361.6	384.28	464.06	348.573	8.85817	8.44532	0.751139	-0.412849
ABL-0061602	CDS	metal-binding predicted hydrolase-oxidase	ybgI	0.155581	931.91	1169.38	1299.1	826.8	759.38	775.67	1133.46	787.283	10.1465	9.62074	0.694582	-0.525783
ABL-0061603	CDS	putative allophanate hydrolase subunit 1		0.0250835	2465.36	3356.34	3203.59	2954.01	3055.11	2904.42	3008.43	2971.18	11.5548	11.5368	0.987619	-0.017974
ABL-0061604	CDS	predicted enzyme subunit	ybgK	0.0343382	1023.12	1436.65	1579.36	1263.62	1257.17	1243.32	1346.38	1254.7	10.3949	10.2931	0.931911	-0.101736
ABL-0061605	CDS	predicted lactam utilization protein	ybgL	0.0367865	680.49	993.475	919.315	864.125	815.525	716.18	864.427	798.61	9.7556	9.64135	0.923861	-0.114252
ABL-0061606	CDS	pyrrolidone-carboxylate peptidase	pcp	0.0333827	1489.04	1673.4	1655.86	1511.84	1412.93	1603.32	1606.1	1509.36	10.6493	10.5597	0.939769	-0.0896216
ABL-0061607	CDS	endonuclease VIII	nei	0.0416753	1320.47	1909.39	1482.01	1463.06	1196.21	1393.27	1570.62	1350.84	10.6171	10.3996	0.860067	-0.217478
ABL-0061608	CDS	citrate synthase	gltA	0.999972	28743.4	26465.5	25122.5	9377.7	9877.67	7799.9	26777.1	9018.42	14.7087	13.1387	0.336796	-1.57005
ABL-0061609	CDS	succinate dehydrogenase, membrane subunit, binds cytochrome b556	sdhC	1	34275.4	26606.6	36892.8	2774.86	3655.86	3114.93	32591.6	3181.89	14.9922	11.6357	0.0976291	-3.35654
ABL-0061610	CDS	succinate dehydrogenase, membrane subunit, binds cytochrome b556	sdhD	1	36817.7	35321.2	37162.3	4150.93	5208.45	5466.84	36433.7	4942.07	15.153	12.2709	0.135645	-2.88209
ABL-0061611	CDS	succinate dehydrogenase flavoprotein subunit	sdhA	1	24013.8	23489.8	22009.8	2037.78	1853.2	2233.11	23171.1	2041.36	14.5	10.9953	0.0880994	-3.50472
ABL-0061612	CDS	succinate dehydrogenase, FeS subunit	sdhB	1	10625.8	9994.12	10813.5	575.49	623.62	745.51	10477.8	648.207	13.355	9.34031	0.0618648	-4.01474
ABL-0061613	CDS	2-oxoglutarate decarboxylase, thiamin-requiring	sucA	1	17761.8	21824.6	20829.3	4968.93	3929.14	4422.43	20138.6	4440.17	14.2977	12.1164	0.220481	-2.18127
ABL-0061614	CDS	dihydrolipoyltranssuccinase	sucB	1	14765.6	18070.7	18401.9	4433.01	3223.15	3838.43	17079.4	3831.53	14.06	11.9037	0.224337	-2.15626
ABL-0061615	CDS	succinyl-CoA synthetase, beta subunit	sucC	1	27926.1	30891	30771.4	5889.58	5331.91	5664.45	29862.8	5628.65	14.8661	12.4586	0.188483	-2.40749
ABL-0061616	CDS	succinyl-CoA synthetase, NAD(P)-binding, alpha subunit	sucD	1	12128.6	13367.7	11405.6	1583.96	1589.23	1575	12300.6	1582.73	13.5864	10.6282	0.128671	-2.95824
ABL-0061617	CDS	cytochrome D ubiquinol oxidase subunit I	cydA1	0.00742281	14273.5	13984.4	15657.6	15842.6	15784.3	15400.9	14638.5	15676	13.8375	13.9363	1.07087	0.0987852
ABL-0061618	CDS	cytochrome D ubiquinol oxidase subunit II	cydB1	0.00657629	17016.2	16439.8	16449.9	20042	17371	17084.5	16635.3	18165.8	14.022	14.1489	1.09201	0.126982
ABL-0061619	CDS	putative membrane protein		0.0322388	2071.41	2271.9	2006.34	2399.54	2927.21	1813.01	2116.55	2379.92	11.0475	11.2167	1.12443	0.169199
ABL-0061620	CDS	conserved inner membrane protein	ybgE	0.0362744	3415.41	4028.75	3236.06	5210.25	4156.02	3774.32	3560.07	4380.2	11.7977	12.0968	1.23037	0.299089
ABL-0061621	CDS	thioesterase	ybgC	0.0246566	3329.41	3522.99	3813.38	3885.93	3598.19	4168.6	3555.26	3884.24	11.7957	11.9234	1.09253	0.127677
ABL-0061622	CDS	membrane spanning protein in TolA-TolQ-TolR complex	tolQ	0.0212597	4012.39	3857.45	4394.87	4314.78	4008.12	3779.1	4088.24	4034	11.9973	11.978	0.986733	-0.0192676
ABL-0061623	CDS	membrane spanning protein in TolA-TolQ-TolR complex	tolR	0.0197264	3832.58	4971.88	5636.6	4550.1	5174.32	5478.95	4813.69	5067.79	12.2329	12.3071	1.05279	0.0742145
ABL-0061624	CDS	membrane anchored protein in TolA-TolQ-TolR complex	tolA	0.0248554	3272.69	4055.62	3795.47	3206.76	3381.3	3650.58	3707.93	3412.88	11.8564	11.7368	0.920428	-0.119623
ABL-0061625	CDS	periplasmic protein	tolB	0.0225827	9427.58	12763	11921	9873.88	8157.07	8593.71	11370.5	8874.89	13.473	13.1155	0.780516	-0.357499
ABL-0061626	CDS	peptidoglycan-associated outer membrane lipoprotein	pal	0.00720203	15107.1	14883.8	13927.7	16862.4	13933.9	13849.7	14639.5	14882	13.8376	13.8613	1.01657	0.0237034
ABL-0061627	CDS	SecB-dependent secretory protein	ybgF	0.0151459	6555.71	7030.65	6366.01	7303.84	5995.51	7532.71	6650.79	6944.02	12.6993	12.7616	1.04409	0.0622454
ABL-0061628	tRNA	tRNA-Lys		0.258295	8730.82	7479.82	4695.95	2627.5	5465.45	5102.36	6968.86	4398.44	12.7667	12.1028	0.631156	-0.663933
ABL-0061629	tRNA	tRNA-Lys		0.336847	5512.45	3950.11	3215.26	1857.13	3539.55	2501.91	4225.94	2632.86	12.0451	11.3624	0.623025	-0.682639
ABL-0061630	CDS	putative membrane protein		0.0525299	1268.66	1006.3	1141.57	1326.65	1288.38	1514.45	1138.84	1376.49	10.1534	10.4268	1.20868	0.273432
ABL-0061631	CDS	hypothetical protein		0.0342971	735.06	591.41	525.45	654.58	564.86	610.99	617.307	610.143	9.26984	9.253	0.988396	-0.0168392
ABL-0061632	CDS	quinolinate synthase, subunit A	nadA	0.00698663	16526.6	16576.1	15501.8	20617	16982.6	16461.8	16201.5	18020.5	13.9838	14.1373	1.11227	0.153507
ABL-0061633	CDS	predicted nicotinamide mononucleotide transporter	pnuC	0.0194708	7092.25	8343.86	7980.5	10167.8	8902.49	9254.19	7805.54	9441.51	12.9303	13.2048	1.20959	0.274519
ABL-0061634	CDS	zinc efflux system	zitB	0.0384769	990.62	1044.49	1009	1204.4	1050.51	1110.1	1014.7	1121.67	9.98684	10.1314	1.10542	0.14459
ABL-0061635	CDS	phospho-2-dehydro-3-deoxyheptonate aldolase, Phe-sensitive	aroG	0.0312284	6631.06	6263.32	5897.71	8163.36	8240.8	7652.36	6264.03	8018.84	12.6129	12.9692	1.28014	0.356302
ABL-0061636	CDS	phosphoglyceromutase 1	gpmA	0.0570049	30514.6	22838.6	20244.6	39736.7	41434.3	36472	24532.6	39214.3	14.5824	15.2591	1.59846	0.676682
ABL-0061637	CDS	cation efflux system protein	cusA	1	2620.88	60.81	85.82	10919.2	538.98	637.88	922.503	4032.01	9.84941	11.9773	4.37072	2.12787
ABL-0061638	CDS	putative copper efflux system protein	cusB	1	2045.9	39.21	48.01	8069.93	345.45	317.13	711.04	2910.84	9.47379	11.5072	4.09377	2.03343
ABL-0061639	CDS	putative exported protein		1	4016.67	40.55	66.53	11069.1	471.8	517.53	1374.58	4019.49	10.4248	11.9728	2.92415	1.54802
ABL-0061640	CDS	putative exported protein		1	2962.88	52.005	50.755	5763.18	333.105	419.905	1021.88	2172.06	9.99701	11.0848	2.12555	1.08784
ABL-0061641	CDS	putative membrane protein		0.999964	2202.65	472.02	452.1	5482.73	1099.82	1679.64	1042.26	2754.06	10.0255	11.4273	2.6424	1.40185
ABL-0061642	CDS	aldose 1-epimerase	galM	0.053299	863.18	921.245	859.505	761.07	745.215	689.26	881.31	731.848	9.78351	9.5154	0.83041	-0.268105
ABL-0061643	CDS	UDP-glucose-4-epimerase	galE	0.173682	2483.2	2519.14	2416.83	1686.06	1779.05	1580.76	2473.06	1681.95	11.2721	10.7159	0.680112	-0.556156
ABL-0061644	CDS	ATP-binding component of molybdate ABC transporter	modF	0.0334348	976.3	1299.21	1661.76	1343.8	1291.64	1329.93	1312.42	1321.79	10.358	10.3683	1.00714	0.0102598
ABL-0061645	CDS	DNA-binding transcriptional dual regulator	modE	0.115353	1082.99	764.09	865.285	708	637.905	615.755	904.123	653.887	9.82038	9.3529	0.723227	-0.467479
ABL-0061646	CDS	hypothetical protein		0.0355029	1464.18	2010.99	1527.55	1797.71	1677.24	2048.39	1667.58	1841.11	10.7035	10.8464	1.10407	0.142825
ABL-0061647	CDS	molybdate transporter subunit; periplasmic-binding component of ABC superfamily	modA	0.0313578	2028.28	1963.27	2161.78	2303.15	2334.06	2041.75	2051.11	2226.32	11.0022	11.1204	1.08542	0.118256
ABL-0061648	CDS	molybdate transporter subunit; membrane component of ABC superfamily	modB	0.0269045	2807.01	3199.54	3128.82	3695.45	2919.97	3415.14	3045.12	3343.52	11.5723	11.7072	1.09799	0.134867
ABL-0061649	CDS	molybdate transporter subunit; ATP-binding component of ABC superfamily	modC	0.035954	668.23	640.36	702.34	647.88	703.45	780.34	670.31	710.557	9.38868	9.47281	1.06004	0.0841213
ABL-0061650	CDS	putative exported protein		0.0305322	345.65	315.52	320.19	338.25	293.76	318.86	327.12	316.957	8.35368	8.30814	0.968931	-0.0455344
ABL-0061651	CDS	LacI-family transcriptional regulator		0.0458215	809.08	830.62	743.4	690.8	750.19	614.95	794.367	685.313	9.63366	9.42062	0.862717	-0.213041
ABL-0061652	CDS	putativeoxidoreductase		0.0705494	249.005	266.745	265.14	202.3	203.805	183.315	260.297	196.473	8.02401	7.61819	0.754805	-0.405823
ABL-0061653	CDS	hypothetical protein		0.0742959	132.7	150.16	199.83	125.16	111.79	107.22	160.897	114.723	7.32999	6.84202	0.713025	-0.487976
ABL-0061654	CDS	putative nucleoside H+ symporter		0.0142986	56.53	63.73	55.51	63.14	68.95	70.62	58.59	67.57	5.87258	6.07831	1.15327	0.205728
ABL-0061655	CDS	glucokinase	glk	0.0789601	518.88	607.62	559.3	705.78	804.54	677.54	561.933	729.287	9.13426	9.51034	1.29782	0.376087
ABL-0061656	CDS	pyridoxal phosphatase / fructose 1,6-bisphosphatase	ybhA	0.0286151	3416.09	2578.84	2641.14	3115.96	3262.98	3127.66	2878.69	3168.87	11.4912	11.6298	1.1008	0.138556
ABL-0061657	tRNA	tRNA-Ser		0.973661	4624.8	3052.97	1604.38	1071.77	1338.79	1718.17	3094.05	1376.24	11.5953	10.4265	0.444803	-1.16876
ABL-0061658	CDS	6-phosphogluconolactonase	pgl	0.0418374	2304.71	2940.1	2618.25	3793.71	3081.84	2755.3	2621.02	3210.28	11.3559	11.6485	1.22482	0.292572
ABL-0061659	CDS	hypothetical protein		0.866875	2724.36	3636.78	3412.36	1359.73	2207.06	1619.65	3257.83	1728.81	11.6697	10.7556	0.530664	-0.914131
ABL-0061660	CDS	putative exported protein		0.999792	6632.66	8302.5	7391.57	2029.73	3251.72	3293.03	7442.24	2858.16	12.8615	11.4809	0.384045	-1.38065
ABL-0061661	CDS	formate dehydrogenase, cytochrome B556 (gamma) subunit		1	212.46	235.51	205.035	5641.45	5868.08	6264.44	217.668	5924.66	7.76599	12.5325	27.2187	4.76653
ABL-0061662	CDS	formate dehydrogenase, beta (Fe-S) subunit		1	104.93	117.88	102.63	5781.04	6266.99	6257.17	108.48	6101.73	6.76129	12.575	56.2475	5.81372
ABL-0061663	CDS	formate dehydrogenase, alpha subunit		1	144.925	134.365	121.075	6983.61	7542.02	6863.7	133.455	7129.78	7.06021	12.7996	53.4246	5.73943
ABL-0061664	CDS	methionyl-tRNA synthetase	metG	0.0306918	5351.77	4973.12	4556.36	3811.83	4369.03	4174.22	4960.42	4118.36	12.2762	12.0079	0.830245	-0.268392
ABL-0061665	CDS	antiporter inner membrane protein	mrp	0.0318814	1906.09	2303.8	2086.49	2218.43	2469.46	2211.05	2098.8	2299.64	11.0353	11.1672	1.0957	0.131849
ABL-0061666	CDS	uridine/cytidine kinase	udk	0.0199194	7278.24	5547.69	5951.99	5044.27	6407.43	5194.09	6259.31	5548.59	12.6118	12.4379	0.886455	-0.173881
ABL-0061667	CDS	2'-deoxycytidine 5'-triphosphate deaminase	dcd	0.0171593	6315.25	6117.13	5439.62	5753.32	5988.34	5310.49	5957.33	5684.05	12.5405	12.4727	0.954127	-0.0677474
ABL-0061668	CDS	predicted assembly protein	asmA	0.0371007	654.58	766.34	810.7	671.8	663.09	730.015	743.873	688.302	9.53891	9.4269	0.925294	-0.112016
ABL-0061669	CDS	anaerobic C4-dicarboxylate transporter	dcuC	0.999819	1171.82	964.235	1121.13	317.15	525.375	427.43	1085.73	423.318	10.0844	8.7256	0.389893	-1.35885
ABL-0061670	CDS	putative membrane protein		0.0347542	2058.93	1882.7	1947.52	2192.01	2328.43	2110.5	1963.05	2210.32	10.9389	11.11	1.12596	0.171158
ABL-0061672	CDS	undecaprenyl-phosphate alpha-N-acetylglucosaminyltransferase		0.193205	2398.97	2523.86	3141.93	1903.15	1461.15	2049.65	2688.25	1804.65	11.3925	10.8175	0.671309	-0.57495
ABL-0061673	CDS	putative polysaccharide export protein	wza	0.00922054	15088.6	11539.8	12530.9	11464.2	11860.4	12748.4	13053.1	12024.3	13.6721	13.5537	0.921187	-0.118434
ABL-0061674	CDS	probable protein-tyrosine-phosphatase	wzb	0.0297661	7850.02	5821.09	6194.84	5318.89	4940.22	5644.88	6621.98	5301.33	12.693	12.3721	0.800565	-0.320909
ABL-0061675	CDS	tyrosine-protein kinase	wzc	0.580953	6663.66	5463.76	6882.22	3608.09	3139.66	3967.83	6336.55	3571.86	12.6295	11.8025	0.563692	-0.827021
ABL-0061676	CDS	undecaprenyl-phosphate galactosephosphotransferase	rfbP	0.997307	2169.16	2451.91	2724.93	1050.49	952.615	1137.07	2448.66	1046.73	11.2578	10.0317	0.427468	-1.22611
ABL-0061677	CDS	CDP-6-deoxy-L-threo-D-glycero-4-hexulose-3- dehydr ase reductase	rfbI	0.975886	3675.05	2727.44	2841.42	1525.78	1268.87	1572.26	3081.3	1455.63	11.5893	10.5074	0.472408	-1.08189
ABL-0061678	CDS	glucose-1-phosphate cytidylyltransferase	rfbF	0.0231554	15162.5	13216.4	13639.7	12151.4	9349.64	10522	14006.2	10674.3	13.7738	13.3819	0.762115	-0.39192
ABL-0061679	CDS	CDP-glucose 4,6-dehydratase	rfbG	0.0117777	24392	22824.3	22309	19362.8	16837.2	17519.9	23175.1	17906.6	14.5003	14.1282	0.772667	-0.372081
ABL-0061680	CDS	CDP-4-keto-6-deoxy-D-glucose-3-dehydratase	rfbH	0.0291504	16398.4	12829.1	15280.2	10446	11424	10579	14835.9	10816.3	13.8568	13.4009	0.729064	-0.455883
ABL-0061681	CDS	putative 2,4-dihydroxyhept-2-ene-1,7-dioic acid aldolase	hpcH	0.841041	7671.49	6265.21	8417.8	3964.12	3142.08	4466.91	7451.5	3857.7	12.8633	11.9135	0.517708	-0.949789
ABL-0061682	CDS	putative thiamine pyrophosphate enzyme		0.0650283	12169.5	10177.2	12960.7	8937.62	6729.02	8625.19	11769.1	8097.28	13.5227	12.9832	0.688009	-0.539501
ABL-0061683	CDS	putative dTDP-glucose 4,6-dehydratase		0.397911	6219.03	5057.4	6419.68	3840.05	2844.05	3904.39	5898.7	3529.49	12.5262	11.7852	0.598351	-0.740937
ABL-0061684	CDS	acetaldehyde dehydrogenase	nahO	0.0247264	9373.56	8472.58	11077.7	8116.4	6356.25	8440.74	9641.27	7637.8	13.235	12.8989	0.792198	-0.336067
ABL-0061685	CDS	4-hydroxy-2-oxovalerate aldolase	nahM	0.0102726	15712.8	15045.6	17083.9	14752.1	11555.4	14419.7	15947.4	13575.7	13.961	13.7287	0.851281	-0.232293
ABL-0061686	CDS	putative dTDP-glucose 4-6-dehydratase		0.0138172	14997.1	12710.3	15643.8	12610.3	10375.3	12441.1	14450.4	11808.9	13.8188	13.5276	0.817202	-0.291235
ABL-0061687	CDS	putative O-antigen transporter	rfbX	0.755538	1594.8	1241.59	1380.78	847.735	661.455	838.175	1405.72	782.455	10.4571	9.61186	0.556622	-0.845231
ABL-0061688	CDS	putative glycosyl transferase		0.207531	3139.23	1884.51	1800.58	1499.78	1333.85	1585.26	2274.77	1472.96	11.1515	10.5245	0.647521	-0.627002
ABL-0061689	CDS	putative acyl transferase		0.0978478	3166.76	2355.33	2500.13	1896.97	1728.31	2187.79	2674.07	1937.69	11.3848	10.9201	0.724621	-0.464702
ABL-0061690	CDS	putative glycosyl transferase		0.961736	1730.32	1260.99	1460.91	740.65	598.01	852.03	1484.07	730.23	10.5353	9.51221	0.492044	-1.02314
ABL-0061691	CDS	putative O-antigen polymerase	rfc	0.999952	730.41	619.99	880.65	293.19	244.53	265.78	743.683	267.833	9.53854	8.06519	0.360144	-1.47335
ABL-0061692	CDS	putative glycosyl transferase	rfbU	0.668664	3393.45	2111.57	2729.22	1620.87	1341.51	1632.6	2744.74	1531.66	11.4225	10.5809	0.558033	-0.841578
ABL-0061693	CDS	O antigen biosynthesis rhamnosyltransferase rfbn	rfbN	0.74006	4900.31	4287.98	5678.02	3035.1	2066.87	3060.64	4955.44	2720.87	12.2748	11.4099	0.549068	-0.864944
ABL-0061694	CDS	mannose-1-phosphate guanylyltransferase	rfbM	0.362476	4487.25	3999.84	4452.84	2734.23	2320.14	2867.3	4313.31	2640.56	12.0746	11.3666	0.612188	-0.707953
ABL-0061695	CDS	phosphomannomutase	rfbK	0.152483	2449.5	2119.47	2025.15	1634.73	1388.17	1541.67	2198.04	1521.52	11.102	10.5713	0.692218	-0.530701
ABL-0061696	CDS	dTDP-4-dehydrorhamnose reductase	rfbD	0.0737812	6577.77	4685.6	4644.15	3872.32	3413.6	4100.2	5302.51	3795.37	12.3725	11.89	0.71577	-0.482433
ABL-0061697	CDS	dTDP-6-deoxy-D-glucose-3,5 epimerase	rfbC	0.101685	8367.67	7284.51	7866.38	5909.65	4608.23	5462.23	7839.52	5326.7	12.9365	12.379	0.679468	-0.557522
ABL-0061698	CDS	glucose-1-phosphate thymidylyltransferase	rfbA	0.0188112	11777.3	8889.39	9546.03	8491.32	7708.59	8524.03	10070.9	8241.31	13.2979	13.0087	0.818329	-0.289246
ABL-0061699	CDS	UTP--glucose-1-phosphate uridylyltransferase	galF	0.0195953	8608.84	11253.1	9596.38	11678.6	12483	12870.8	9819.45	12344.2	13.2614	13.5915	1.25711	0.330115
ABL-0061700	CDS	gluconate-6-phosphate dehydrogenase, decarboxylating	gnd	0.0049649	24522.5	20473.9	18730.2	20370.7	21517.7	19062.4	21242.2	20316.9	14.3746	14.3104	0.956441	-0.0642515
ABL-0061701	CDS	putative membrane protein		0.02811	7300.53	8222.22	7786.47	9890.8	11296.9	9125.64	7769.74	10104.4	12.9237	13.3027	1.30049	0.37905
ABL-0061702	CDS	putative lipoprotein		0.0135846	11434.6	9355.58	9630.62	9328.45	8391.25	9064.49	10140.3	8928.06	13.3078	13.1241	0.880458	-0.183675
ABL-0061703	CDS	putative exported protein		0.0157145	11213.6	11154.2	13052	10723.7	9816.02	8798.69	11806.6	9779.46	13.5273	13.2555	0.828304	-0.271768
ABL-0061704	CDS	putative exported protein		0.0321182	4520.62	5158.93	5623.84	4343.16	4109.96	4062.16	5101.13	4171.76	12.3166	12.0264	0.817811	-0.290161
ABL-0061705	CDS	putative chorismate mutase		0.963764	186.09	229.54	304.22	117.805	118.475	101.845	239.95	112.708	7.90659	6.81645	0.469716	-1.09014
ABL-0061706	CDS	putative protease		0.0308191	210.08	288.21	252.5	230.275	220.4	219.79	250.263	223.488	7.9673	7.80406	0.893013	-0.163247
ABL-0061707	CDS	probable glycosyl hydrolase		0.051228	174.57	195.43	191.99	224.45	283.45	209.16	187.33	239.02	7.54944	7.90099	1.27593	0.351549
ABL-0061708	CDS	putative beta-glucoside operon antiterminator		0.0612135	748.84	710.78	762.73	982.08	812.93	967.88	740.783	920.963	9.53291	9.847	1.24323	0.314092
ABL-0061709	CDS	putative signaling membrane protein	adrA	0.414456	1919.27	1555.05	1863.48	1166.1	935.09	1193.06	1779.27	1098.08	10.7971	10.1008	0.617154	-0.696297
ABL-0061710	CDS	hypothetical protein		0.0316284	1598.9	1545.02	1665.75	1696.97	1552.62	1653.38	1603.22	1634.32	10.6468	10.6745	1.0194	0.027718
ABL-0061711	CDS	putative transcriptional regulator		0.0346296	532.3	604.135	618.11	578.29	633.83	596.115	584.848	602.745	9.19192	9.2354	1.0306	0.0434852
ABL-0061712	CDS	putative aldehyde dehydrogenase		0.0218224	58.955	108.695	111.23	105.495	122.425	89	92.96	105.64	6.53854	6.72301	1.1364	0.184474
ABL-0061713	CDS	putative thiamine pyrophosphate-dependent protein		0.217464	62.28	132.48	134.22	164.615	163.01	159.73	109.66	162.452	6.77689	7.34387	1.48141	0.566973
ABL-0061714	CDS	putative myo-inositol 2-dehydrogenase	idhA	0.0155749	67.555	109.785	101.03	84.87	98.58	72.665	92.79	85.3717	6.5359	6.41569	0.920052	-0.120212
ABL-0061715	CDS	putative sugar ABC transporter, periplasmic protein		0.0341546	32.68	71.18	73.01	35.09	48.12	36.94	58.9567	40.05	5.88158	5.32373	0.679312	-0.557853
ABL-0061716	CDS	putative sugar ABC transporter, ATP-binding protein		0.00955985	34.51	56.51	57.41	45.55	42.58	40.51	49.4767	42.88	5.62868	5.42223	0.866671	-0.206443
ABL-0061717	CDS	putative sugar ABC transporter, permease protein		0.00739783	31.99	36.2	34.365	36.8	39.61	38.565	34.185	38.325	5.09529	5.26021	1.12111	0.164922
ABL-0061718	CDS	probable oxidoreductase		0.0453936	39.92	121.47	121.845	121.715	107.74	107.235	94.4117	112.23	6.56089	6.81031	1.18873	0.249421
ABL-0061719	CDS	putative carbohydrate kinase		0.0884569	68.305	158.57	162.78	190.925	159.69	161.665	129.885	170.76	7.02109	7.41583	1.3147	0.394735
ABL-0061720	CDS	putative myo-inositol catabolism protein	mocC	0.772315	298.995	412.18	357.41	674.855	661.015	588.275	356.195	641.382	8.47652	9.32504	1.80065	0.848516
ABL-0061721	CDS	hypothetical protein		0.0651816	82.72	122.81	103.49	147.9	138.78	133.12	103.007	139.933	6.68659	7.1286	1.35849	0.442002
ABL-0061722	CDS	hypothetical protein		0.906719	2941.11	1376.3	1517.48	917.735	878.43	1052.23	1944.96	949.467	10.9255	9.89097	0.488167	-1.03455
ABL-0061723	CDS	hypothetical protein		0.133999	4137.04	2306.74	2320.22	2020.61	1660.87	2237.53	2921.34	1973	11.5124	10.9462	0.675377	-0.566234
ABL-0061724	CDS	ABC transporter, ATP-binding protein		0.999815	250.68	221.02	197.805	86.205	75.68	88.61	223.168	83.4983	7.80199	6.38368	0.37415	-1.41831
ABL-0061725	CDS	ABC transporter, permease protein		0.999837	113.125	88.87	96.72	33.485	36.395	38.42	99.5717	36.1	6.63766	5.17393	0.362553	-1.46374
ABL-0061726	CDS	ABC transporter, substrate binding protein		1	947.2	510.75	551.155	125.215	124.77	109.395	669.702	119.793	9.38737	6.9044	0.178876	-2.48297
ABL-0061727	CDS	hypothetical protein		0.0331095	547.77	313.95	264.67	420.71	294.38	447.47	375.463	387.52	8.55253	8.59813	1.03211	0.0455987
ABL-0061728	CDS	hypothetical protein		0.0351304	424.02	259.47	295.66	416.62	308.06	347.73	326.383	357.47	8.35042	8.48168	1.09525	0.131255
ABL-0061729	CDS	hypothetical protein		0.0498999	315.175	237.82	191.285	333.975	238.395	340.96	248.093	304.443	7.95474	8.25003	1.22713	0.295291
ABL-0061730	CDS	hypothetical protein		0.260929	121.895	87.635	74.49	56.555	53.68	57.27	94.6733	55.835	6.56489	5.8031	0.589765	-0.761788
ABL-0061731	CDS	hypothetical protein		0.0292893	158.59	174.7	154.69	205.98	158.04	198.31	162.66	187.443	7.34572	7.55031	1.15236	0.204595
ABL-0061732	CDS	hypothetical protein		0.062922	400.47	252.8	335.33	307.845	279.54	186.275	329.533	257.887	8.36428	8.01059	0.782581	-0.353687
ABL-0061733	CDS	AraC-family transcriptional regulator		0.167854	825.23	672.32	635.17	1040.75	984.84	1027.19	710.907	1017.59	9.47352	9.99095	1.4314	0.517429
ABL-0061734	CDS	LysR-family transcriptional regulator		0.034994	1227.9	741.7	935.885	995.385	912.345	1051.94	968.495	986.558	9.9196	9.94626	1.01865	0.0266598
ABL-0061735	CDS	putative zinc-binding oxidoreductase		0.0773969	415.625	336.145	383.58	491.96	501.63	481.34	378.45	491.643	8.56396	8.94147	1.2991	0.377509
ABL-0061736	CDS	hypothetical protein		0.0334839	561.24	406.415	440.44	498.735	462.18	475.265	469.365	478.727	8.87457	8.90306	1.01995	0.0284919
ABL-0061737	CDS	LysR-family transcriptional regulator		0.0738037	613.69	483.77	456.75	386.95	407.36	398.86	518.07	397.723	9.017	8.63562	0.767702	-0.381382
ABL-0061738	CDS	putative NAD(P)H oxidoreductase		0.0981313	226.36	165.505	259.425	167.755	136.97	152.245	217.097	152.323	7.76219	7.25099	0.701638	-0.511201
ABL-0061739	CDS	hypothetical protein		0.0818997	501.755	513.195	680.005	472.615	360.875	455.91	564.985	429.8	9.14207	8.74752	0.760728	-0.394547
ABL-0061740	CDS	putative lipoprotein		0.173193	520.015	449.61	506.74	373.755	309.135	331.215	492.122	338.035	8.94287	8.40103	0.686893	-0.541842
ABL-0061741	CDS	ABC transporter ATP-binding protein		0.0211417	130.12	116.105	113.885	108.02	94	118.81	120.037	106.943	6.90733	6.7407	0.890922	-0.166629
ABL-0061742	CDS	non-ribosomal peptide synthetase		0.0538434	95.88	114.09	110.92	157.725	135.3	135.595	106.963	142.873	6.74097	7.15859	1.33572	0.41762
ABL-0061743	CDS	non-ribosomal peptide synthetase		0.0516124	142.62	139	134.88	190.57	170.82	179.88	138.833	180.423	7.11721	7.49524	1.29957	0.378032
ABL-0061744	tRNA	tRNA-Asn		0.0124997	12118.8	9533.11	4969.15	9065.82	8246.99	8179.73	8873.67	8497.51	13.1153	13.0528	0.957609	-0.062491
ABL-0061745	CDS	lactose permease	lacY	0.0226074	162.59	80.67	73.125	116.86	114.415	112.68	105.462	114.652	6.72057	6.84111	1.08714	0.120539
ABL-0061746	CDS	beta-galactosidase	lacZ	0.0117903	52.67	57.67	68.6	55.51	55.48	47.37	59.6467	52.7867	5.89837	5.7221	0.884989	-0.176268
ABL-0061747	CDS	lactose operon repressor	lacI	0.0421214	1100.42	798.495	820.265	748.995	871.19	758.31	906.395	792.832	9.824	9.63087	0.874709	-0.193125
ABL-0061748	CDS	ferric ABC transporter ATP-binding protein	afuC	0.0401011	223.75	270.1	307.97	237.91	226.67	203.42	267.273	222.667	8.06217	7.79874	0.833105	-0.26343
ABL-0061749	CDS	ferric ABC transporter permease protein	afuB	0.0201918	105.075	148.38	167.475	136.41	144.025	133.36	140.31	137.932	7.13247	7.10781	0.983049	-0.0246641
ABL-0061750	CDS	ABC transporter iron-binding protein	afuA	0.0383072	252.6	336.78	382.1	279.95	295.1	254.02	323.827	276.357	8.33908	8.11039	0.853409	-0.22869
ABL-0061751	CDS	membrane protein regulates uhpT expression	uhpC	0.0217728	99.79	144.5	199.265	138.905	154.605	157.98	147.852	150.497	7.20801	7.23359	1.01789	0.025581
ABL-0061752	CDS	two-component system sensor histidine kinase	uhpB	0.0120077	55.99	69.8	74.235	60.68	65.12	58.28	66.675	61.36	6.05907	5.93923	0.920285	-0.119847
ABL-0061753	CDS	DNA-binding response regulator in two-component regulatory system wtih UhpB	uhpA	0.0415243	227.675	287.82	262	331.385	317.155	272.95	259.165	307.163	8.01773	8.26286	1.1852	0.245135
ABL-0061754	CDS	lipoprotein-28 precursor	nlpA	0.0206739	4891.74	4285.43	3686.76	3858.38	4334.52	4487.65	4287.98	4226.85	12.0661	12.0454	0.985744	-0.0207147
ABL-0061755	CDS	pectin lyase	pnl	0.99998	2245.14	5196.48	8704.11	1778.31	1305.82	1848.98	5381.91	1644.37	12.3939	10.6833	0.305537	-1.71058
ABL-0061756	CDS	probable aspartate racemase		0.0637773	184.775	195.635	215.555	153.755	179.065	119.93	198.655	150.917	7.63412	7.23761	0.759692	-0.396513
ABL-0061757	CDS	LysR-family transcriptional regulator		0.144285	650.95	698.52	725.21	490.32	474.69	500.28	691.56	488.43	9.43371	8.93201	0.706273	-0.501703
ABL-0061758	CDS	proton glutamate symport protein	gltP	0.966354	4755.01	5311.86	3916.43	9353.23	12231.9	8524.14	4661.1	10036.4	12.1865	13.293	2.15323	1.1065
ABL-0061759	CDS	hypothetical protein		0.0419654	101.435	100.145	117.77	78.835	82.305	78.8	106.45	79.98	6.73403	6.32157	0.751339	-0.412465
ABL-0061760	CDS	citrate transporter	citM	0.829662	213.28	293.505	308.825	129.375	150.38	147.05	271.87	142.268	8.08677	7.15247	0.523295	-0.934302
ABL-0061761	CDS	formate dehydrogenase		1	168.49	242.87	223.425	9887.88	9065.59	8679.11	211.595	9210.86	7.72516	13.1691	43.5306	5.44396
ABL-0061762	CDS	methyl-accepting chemotaxis protein		0.999296	352.865	777.665	782.135	2331.78	1047.9	1320.11	637.555	1566.6	9.31641	10.6134	2.4572	1.29701
ABL-0061763	CDS	putative iron permease		1	142.81	135.07	148.695	650.93	796.11	822.975	142.192	756.672	7.15169	9.56352	5.32149	2.41183
ABL-0061764	CDS	putative exported protein		1	505.145	434.145	370.99	1999.56	3100.28	2215.22	436.76	2438.35	8.7707	11.2517	5.58281	2.48099
ABL-0061765	CDS	putative membrane protein		1	65.68	109.725	123.445	474.09	622.85	573.995	99.6167	556.978	6.63832	9.12148	5.59122	2.48316
ABL-0061766	CDS	putative permease		1	244.85	248.96	221.745	760.21	1045.42	991.645	238.518	932.427	7.89796	9.86485	3.90925	1.96689
ABL-0061767	CDS	putative permease		0.999959	352.31	381.005	439.575	1017.77	1046.62	1171.36	390.963	1078.59	8.61089	10.0749	2.75879	1.46404
ABL-0061768	CDS	ABC transporter ATP binding protein		1	809.635	931.69	949.555	3036.58	3368.58	3012.64	896.96	3139.27	9.8089	11.6162	3.4999	1.80731
ABL-0061769	CDS	putative lipoprotein		1	657.14	795.06	623.1	2268.08	2893.34	2370.23	691.767	2510.55	9.43414	11.2938	3.62919	1.85965
ABL-0061770	CDS	putative membrane protein		0.0213001	119.515	196.65	131.805	118.325	151.885	147.4	149.323	139.203	7.2223	7.12105	0.932228	-0.101246
ABL-0061771	CDS	AraC-family transcriptional regulator		0.0453459	357.1	341.93	320.19	425.34	374.76	410.49	339.74	403.53	8.40829	8.65653	1.18776	0.248245
ABL-0061772	CDS	LysR-family transcriptional regulator	cbl	0.183862	720.065	1100.29	917.575	445.4	791.985	666.645	912.642	634.677	9.8339	9.30988	0.695428	-0.524027
ABL-0061773	CDS	glutamate/aspartate:proton symporter	gltP	0.996081	4769.72	3436.11	3013.2	1264.82	2049.8	1544.38	3739.68	1619.67	11.8687	10.6615	0.433103	-1.20722
ABL-0061774	CDS	hypothetical protein		0.578189	2417.04	1120.89	1481.46	921.265	871.735	1011.72	1673.13	934.905	10.7083	9.86868	0.558776	-0.839659
ABL-0061775	CDS	putative membrane protein		0.401219	563.275	318.635	372.93	264.415	239.35	245.58	418.28	249.782	8.70833	7.96452	0.597164	-0.743801
ABL-0061776	CDS	putative glycerol dehydrogenase		1	95.88	140.44	113.45	538.19	301.71	614.28	116.59	484.727	6.8653	8.92103	4.15753	2.05573
ABL-0061777	CDS	ABC transporter permease protein		0.0396931	49.06	54.59	54.29	72.71	73.38	71.21	52.6467	72.4333	5.71827	6.17858	1.37584	0.460312
ABL-0061778	CDS	ABC transporter ATP-binding protein		0.0567247	52.665	65.355	49.785	82.965	75.59	79.335	55.935	79.2967	5.80568	6.30919	1.41766	0.503509
ABL-0061779	CDS	ABC transporter periplasmic binding protein		0.222924	110.965	108.28	91.805	154.12	160.19	174.335	103.683	162.882	6.69604	7.34768	1.57095	0.65164
ABL-0061780	CDS	putative malate/lactate dehydrogenase		1	50.72	37.8	36.17	133.01	116.25	195.28	41.5633	148.18	5.37724	7.21121	3.56516	1.83397
ABL-0061781	CDS	putative taurine-binding periplasmic protein	tauA	0.814561	40.46	34.71	37.1	82.88	62.97	78.72	37.4233	74.8567	5.22587	6.22606	2.00027	1.00019
ABL-0061782	CDS	putative taurine transport system permease protein	tauC	0.106234	49.405	47.43	44.475	60.105	72.215	88.13	47.1033	73.4833	5.55776	6.19935	1.56005	0.641588
ABL-0061783	CDS	putative taurine transport ATP-binding protein	tauB	0.961077	52.67	57.31	51.68	119.56	95.8	133.33	53.8867	116.23	5.75186	6.86084	2.15693	1.10898
ABL-0061784	CDS	D-cysteine desulfhydrase, PLP-dependent	dcyD	0.903866	139.795	142.06	121.01	282.93	225.86	286.3	134.288	265.03	7.06919	8.05001	1.97359	0.980822
ABL-0061785	CDS	putative aspartate racemase		0.135787	34.515	45.355	34.91	59.04	51.18	74.89	38.26	61.7033	5.25776	5.94728	1.61274	0.689512
ABL-0061786	CDS	anaerobic C4-dicarboxylate transporter	dcuB	1	40.78	108.27	65.94	5513.45	4685.92	4093.3	71.6633	4764.22	6.16316	12.218	66.4806	6.05486
ABL-0061787	CDS	outer membrane secretion protein	hasF	0.0297777	36.345	34.78	34.035	46.92	51.11	48.69	35.0533	48.9067	5.13148	5.61196	1.39521	0.480479
ABL-0061788	CDS	HlyD family secretion protein	hasE	0.012222	32.51	35.02	45.84	45.76	42.01	49.78	37.79	45.85	5.23993	5.51885	1.21328	0.278917
ABL-0061789	CDS	Type I secretion ATP-binding protein	hasD	0.00604922	32.46	34.15	29.97	35.13	34.67	33.7	32.1933	34.5	5.00869	5.10852	1.07165	0.0998344
ABL-0061790	CDS	extracellular heme-binding protein	hasA	0.0179079	103.055	96.365	96.17	108.88	118.85	93.88	98.53	107.203	6.62249	6.74421	1.08803	0.121715
ABL-0061791	CDS	TonB-dependent heme receptor	hasR	0.0185974	51.33	41.765	42.735	57.885	59.465	54.49	45.2767	57.28	5.5007	5.83996	1.26511	0.339264
ABL-0061792	CDS	putative transmembrane sensor protein		0.0112662	62.335	66.315	58.43	60.19	54.5	59.315	62.36	58.0017	5.96255	5.85802	0.93011	-0.104527
ABL-0061793	CDS	ECF sigma factor		0.00959229	69.665	51.305	44.395	51.315	56.48	47.51	55.1217	51.7683	5.78455	5.694	0.939165	-0.0905496
ABL-0061794	CDS	hypothetical protein		0.2641	109.035	216.195	170.925	391.94	163.465	243.665	165.385	266.357	7.36968	8.05722	1.61052	0.687531
ABL-0061795	CDS	putative aldehyde dehydrogenase		0.824468	349.515	598.71	444.365	1218.71	606.805	791.97	464.197	872.495	8.85859	9.769	1.87958	0.910411
ABL-0061796	CDS	probable aminotransferase		0.292575	205.03	461.71	371.47	682.47	383.71	503.78	346.07	523.32	8.43492	9.03155	1.51218	0.59663
ABL-0061797	CDS	putative methyltransferase		0.0156002	41.735	63.145	58.14	63.725	69.675	59.26	54.34	64.22	5.76394	6.00495	1.18182	0.241008
ABL-0061798	CDS	putative AraC-family transcriptional regulator		0.0443978	167.39	196.69	171.765	230.205	214.295	218.925	178.615	221.142	7.48071	7.78883	1.23809	0.308118
ABL-0061799	CDS	proline/betaine transporter	proP	0.0989887	327.8	657.06	695.685	513.805	273.47	433.095	560.182	406.79	9.12975	8.66814	0.726175	-0.461611
ABL-0061800	CDS	AMP nucleosidase	amn	0.804998	562.26	1516.04	1256.91	561.86	587.14	529.43	1111.74	559.477	10.1186	9.12793	0.503246	-0.990665
ABL-0061801	CDS	putative transport system membrane protein		1	86.695	5057.86	3975.18	85.115	114.46	79.585	3039.91	93.0533	11.5698	6.53999	0.0306105	-5.02983
ABL-0061802	CDS	putative ABC transporter substrate-binding protein		1	218.71	9189.3	6905.43	166.47	184.33	169.25	5437.81	173.35	12.4088	7.43754	0.0318786	-4.97127
ABL-0061803	CDS	putative transport system membrane protein		1	272.27	8420.43	8212.99	167.76	245.86	174.37	5635.23	195.997	12.4603	7.61469	0.0347806	-4.84557
ABL-0061804	CDS	ABC transporter ATP binding protein		1	233.52	5755.18	4687.85	153.46	184.71	172.705	3558.85	170.292	11.7972	7.41186	0.0478502	-4.38533
ABL-0061805	CDS	ABC transporter ATP-binding protein		1	508.21	7321.36	6356.54	303.27	382.36	328.47	4728.7	338.033	12.2072	8.40102	0.0714854	-3.80621
ABL-0061806	CDS	putative transposase (partial)		0.0552894	953.28	1035.41	1001.38	876.87	716.93	876.25	996.69	823.35	9.961	9.68536	0.826084	-0.275639
ABL-0061807	CDS	hypothetical protein		0.00562321	39.445	27.36	31.325	40.79	29.005	31	32.71	33.5983	5.03166	5.07032	1.02716	0.0386579
ABL-0061808	CDS	hypothetical protein		0.0220302	79.575	112.995	102.145	89.72	84.12	71.645	98.2383	81.8283	6.61821	6.35453	0.832957	-0.263686
ABL-0061809	CDS	putative sulfate ester transporter, ATP-binding component	astC	0.00757597	34.46	45.37	41.14	47.31	43.96	37.13	40.3233	42.8	5.33354	5.41954	1.06142	0.0859959
ABL-0061810	CDS	putative sulfate ester transporter, permease component	atsB	0.00647199	30.855	41.83	37.745	37.715	37.685	37.3	36.81	37.5667	5.20203	5.23138	1.02056	0.0293554
ABL-0061811	CDS	putative sulfate ester transporter, periplasmic binding component	atsR	0.0126868	66.13	73.55	78.23	71.55	76.42	58.78	72.6367	68.9167	6.18263	6.10678	0.948786	-0.0758451
ABL-0061812	CDS	LysR-family transcriptional regulator	sftR	0.141348	391.99	701.84	637.19	324.56	444.34	428.21	577.007	399.037	9.17244	8.64038	0.691563	-0.532067
ABL-0061813	CDS	CDP-diacylglycerol phosphotidylhydrolase	cdh	0.0229962	141.415	208.355	168.775	197.54	180.575	143.645	172.848	173.92	7.43336	7.44228	1.0062	0.00891715
ABL-0061814	CDS	quorum-sensing transcriptional regulator		0.366528	1836.23	1403.08	1340.73	1099.75	837.17	928	1526.68	954.973	10.5762	9.89932	0.625523	-0.676865
ABL-0061815	CDS	TetR-family transcriptional regulator		0.196592	572.97	512.45	428.75	698.8	774.4	739.88	504.723	737.693	8.97935	9.52688	1.46158	0.547528
ABL-0061816	CDS	putative lipoprotein		0.524477	191.5	176.09	166.305	330.395	300.245	280.275	177.965	303.638	7.47545	8.24621	1.70617	0.77076
ABL-0061817	CDS	putative paraquat-inducible protein		0.0351593	238.505	230.99	243.795	208.6	212.945	190.12	237.763	203.888	7.89338	7.67164	0.857526	-0.221747
ABL-0061818	CDS	putative paraquat-inducible membrane protein		0.994471	184.26	142.3	162.815	67.215	71.975	70.085	163.125	69.7583	7.34983	6.12429	0.427637	-1.22554
ABL-0061819	CDS	putative membrane protein		0.877402	135.84	158.935	165.195	73.36	93.91	67.19	153.323	78.1533	7.26043	6.28824	0.509729	-0.972198
ABL-0061820	CDS	putative lipoprotein		1	1730.32	1050.23	1283.38	386.25	412.06	368.1	1354.64	388.803	10.4037	8.6029	0.287015	-1.8008
ABL-0061821	CDS	putative chemotaxis signal transduction protein		0.0370728	4746.41	3500.1	3193.67	5429.93	4625.23	4012.84	3813.39	4689.33	11.8969	12.1952	1.2297	0.298307
ABL-0061822	CDS	predicted glutathionylspermidine-utilizing glutathione transferase	yghU	0.322325	2343.05	2492.96	2254.17	4172.9	3688.7	3549.46	2363.39	3803.68	11.2066	11.8932	1.60942	0.686539
ABL-0061823	CDS	putative threonine dehydratase catabolic	tdcB	0.45646	227.62	215.97	220.95	127.18	147.64	119.68	221.513	131.5	7.79125	7.03892	0.593644	-0.752331
ABL-0061824	CDS	arsR-family transcriptional regulator		0.0379469	470.13	413.21	568.51	518.47	314.67	491.64	483.95	441.593	8.91871	8.78657	0.912477	-0.13214
ABL-0061825	CDS	probable transporter		0.0291928	222.74	183.785	184.175	177.125	161.385	180.46	196.9	172.99	7.62132	7.43454	0.878568	-0.186774
ABL-0061826	CDS	probable transporter		0.0636801	64.41	104.48	107.26	61.18	66.28	61.04	92.05	62.8333	6.52435	5.97346	0.6826	-0.550888
ABL-0061827	CDS	MerR-family transcriptional regulator		0.341412	272.975	645.55	432.9	250.835	276.04	273.455	450.475	266.777	8.8153	8.05949	0.592212	-0.755815
ABL-0061828	CDS	hypothetical protein		0.458207	251.8	218.73	223.19	155.11	131.46	125.17	231.24	137.247	7.85325	7.10063	0.593525	-0.75262
ABL-0061829	CDS	putative lipoprotein		0.130278	2434.34	1402.69	1555.29	1265.78	1317.9	1146.67	1797.44	1243.45	10.8117	10.2801	0.691789	-0.531595
ABL-0061830	CDS	hypothetical protein		0.260673	3557.91	2015.77	2532.3	1853.69	1513.51	1749.12	2701.99	1705.44	11.3998	10.7359	0.631178	-0.66388
ABL-0061831	CDS	probable ketopantoate reductase		0.0328134	2382.67	2447.82	2452.78	2721.99	2654.77	2901.63	2427.76	2759.46	11.2454	11.4302	1.13663	0.184764
ABL-0061832	CDS	putative cold-shock protein		0.419521	2530.07	2088.39	2374.72	1386.46	1490.19	1390.02	2331.06	1422.22	11.1868	10.4739	0.61012	-0.712836
ABL-0061833	CDS	hypothetical protein		0.0410853	776.39	922.19	939.21	675.78	878.21	797.77	879.263	783.92	9.78015	9.61456	0.891565	-0.165589
ABL-0061834	CDS	putative transposase (partial)		0.0310464	2142.89	1802.11	1409.38	1587.02	1960.74	1934.39	1784.79	1827.38	10.8015	10.8356	1.02386	0.0340236
ABL-0061835	CDS	putative integrase		0.102676	1873.6	1378.8	1008.1	1515.01	2154.61	2029.12	1420.16	1899.58	10.4718	10.8915	1.33757	0.419619
ABL-0061836	CDS	hypothetical protein		0.0365816	448.52	463.3	434.32	414.36	332.47	489.42	448.713	412.083	8.80965	8.68679	0.918367	-0.122858
ABL-0061837	CDS	hypothetical protein		0.0294049	323.62	298.75	276.79	324.67	257.6	310.1	299.72	297.457	8.22747	8.21654	0.992449	-0.0109358
ABL-0061838	CDS	probable short chain dehydrogenase		0.0386816	216.72	280.565	292.84	323.385	315.32	276.57	263.375	305.092	8.04097	8.2531	1.15839	0.212124
ABL-0061839	CDS	probable glutathione-S-transferase		0.0573009	414.65	448.86	403.62	565.02	501.75	498.02	422.377	521.597	8.72239	9.02679	1.23491	0.304405
ABL-0061840	CDS	hypothetical protein		0.0347412	529.67	530.78	584.28	637.06	485.21	602.54	548.243	574.937	9.09867	9.16726	1.04869	0.0685867
ABL-0061841	CDS	probable ATP-dependent helicase	lhr	0.296705	92.07	168.07	137.78	220.49	209.61	191.23	132.64	207.11	7.05137	7.69425	1.56144	0.642881
ABL-0061842	CDS	hypothetical protein		0.033526	399.49	522.33	589.16	529.74	494.985	443.745	503.66	489.49	8.97631	8.93514	0.971866	-0.0411708
ABL-0061843	CDS	hypothetical protein		0.0186589	104.75	133.43	123.55	104.89	138.78	125.83	120.577	123.167	6.91381	6.94447	1.02148	0.0306611
ABL-0061844	CDS	putative acetyl-hydrolase		0.0296059	270.69	259.71	210.83	284.86	319.19	202.63	247.077	268.893	7.94881	8.07089	1.0883	0.122075
ABL-0061845	CDS	AraC-family transcriptional regulator		0.0335582	482.855	475.4	456.52	491.81	448.74	426.6	471.592	455.717	8.88139	8.83199	0.966337	-0.0494011
ABL-0061846	CDS	hypothetical protein		0.0444055	2691.37	1737.55	1701.73	1774.08	1789.67	1486.6	2043.55	1683.45	10.9969	10.7172	0.823786	-0.279658
ABL-0061847	CDS	hypothetical protein		0.0379368	1180.27	915.67	926.4	1239.73	989.38	1076.23	1007.45	1101.78	9.97649	10.1056	1.09364	0.129133
ABL-0061848	CDS	hypothetical protein		0.0441534	3401.05	1766.97	2393.45	3682.12	2385.83	3014.82	2520.49	3027.59	11.2995	11.564	1.20119	0.264467
ABL-0061849	CDS	hypothetical protein		0.0295372	4831.49	2189.1	2777.9	3691.67	3383.15	3477.93	3266.16	3517.58	11.6734	11.7804	1.07698	0.106988
ABL-0061851	CDS	hypothetical protein		0.079693	1627.25	1097.87	1214.99	1058.62	969.38	957.1	1313.37	995.033	10.3591	9.9586	0.757618	-0.400457
ABL-0061852	CDS	antirestriction protein	ardC	0.00848677	38.965	42.87	41.565	46.97	41.02	47.9	41.1333	45.2967	5.36224	5.50133	1.10122	0.139097
ABL-0061853	CDS	transposase (partial)		0.0525862	164.615	153.34	141.83	124.705	109.58	113.29	153.262	115.858	7.25985	6.85622	0.755951	-0.403635
ABL-0061854	CDS	LysR-family transcriptional regulator		0.0545768	1314.99	933.78	948.3	959.03	873.86	779.03	1065.69	870.64	10.0576	9.76593	0.816973	-0.29164
ABL-0061855	CDS	arsenate reductase	arsC	0.0531712	767.85	696.82	658.645	593.94	537.335	630.015	707.772	587.097	9.46714	9.19745	0.8295	-0.269686
ABL-0061856	CDS	arsenical pump membrane protein	arsB	0.0379395	564.635	608.625	656.84	610.57	545.34	514.545	610.033	556.818	9.25274	9.12106	0.912767	-0.131681
ABL-0061857	CDS	arsenical resistance operon repressor	arsR	0.026926	174.89	156.6	291.62	183.7	167	198.84	207.703	183.18	7.69838	7.51712	0.881931	-0.181262
ABL-0061858	CDS	arsenical resistance protein	arsH	0.0188938	128.975	117.755	121.57	129.95	114.705	108.88	122.767	117.845	6.93978	6.88075	0.95991	-0.0590283
ABL-0061859	CDS	hypothetical protein		0.275526	187.47	95	122.37	102.19	74.24	65.85	134.947	80.76	7.07625	6.33557	0.598459	-0.740677
ABL-0061860	CDS	mobilization protein	mobC	0.0386304	264.31	222.555	199.105	289.865	221.975	299.38	228.657	270.407	7.83704	8.07899	1.18259	0.241948
ABL-0061861	CDS	mobilization protein		0.0215179	172.39	138.12	145.14	148.56	139.45	148.92	151.883	145.643	7.24682	7.1863	0.958916	-0.0605239
ABL-0061862	CDS	hypothetical plasmid protein		0.00704532	24.445	26.915	33.65	23.735	21.795	23.065	28.3367	22.865	4.8246	4.51507	0.806905	-0.309529
ABL-0061863	CDS	hypothetical plasmid protein		0.00863504	59.35	40.41	49.43	47.24	47.06	48.32	49.73	47.54	5.63604	5.57107	0.955962	-0.0649745
ABL-0061864	CDS	putative plasmid conjugation protein	kikA	0.00818761	46.89	34.97	30.205	33.25	30.76	29.565	37.355	31.1917	5.22323	4.96309	0.835006	-0.260141
ABL-0061865	CDS	putative conjugal transfer protein	virB11	0.0127398	76.74	62.4	61.59	73.86	72.44	68.11	66.91	71.47	6.06415	6.15927	1.06815	0.0951159
ABL-0061866	CDS	putative conjugal transfer protein	virB10	0.0919853	39.97	43.835	38.915	61.49	55.465	72.995	40.9067	63.3167	5.35426	5.98451	1.54783	0.630249
ABL-0061867	CDS	putative conjugal transfer protein	virB9	0.00587434	26.06	26.6	26.21	28.18	31.6	30.61	26.29	30.13	4.71644	4.91313	1.14606	0.196687
ABL-0061868	CDS	putative conjugal transfer protein	virB8	0.00604218	31.81	29.17	33.27	33.225	34.53	34.335	31.4167	34.03	4.97346	5.08874	1.08318	0.115277
ABL-0061869	CDS	putative conjugal transfer protein	virB7	0.00650279	27.665	29.865	21.38	27.42	26.36	39.585	26.3033	31.1217	4.71717	4.95985	1.18318	0.242674
ABL-0061870	CDS	putative conjugal transfer protein	virB6	0.0175061	75.81	76.64	81.55	66.53	59.89	72.6	78	66.34	6.2854	6.05181	0.850513	-0.233595
ABL-0061871	CDS	putative plasmid protein		0.0238158	221.6	170.46	162.39	204.42	161.52	188.42	184.817	184.787	7.52995	7.52972	0.999838	-0.000234202
ABL-0061872	CDS	putative conjugal transfer protein	virB5	0.0269945	270.125	212.62	200.995	290.745	200.28	221.05	227.913	237.358	7.83234	7.89092	1.04144	0.0585814
ABL-0061873	CDS	putative conjugal transfer protein	virB4	0.0210238	39.79	49.255	43.29	60.725	54.35	56.155	44.1117	57.0767	5.46309	5.83483	1.29391	0.371741
ABL-0061874	CDS	putative conjugal transfer protein	virB2	0.0140416	42.29	34.025	45.96	39.085	49.8	64.1	40.7583	50.995	5.34902	5.67228	1.25116	0.323261
ABL-0061875	CDS	putative conjugal transfer protein	virB1	0.0186674	32.91	39.945	41.35	50.935	52.185	45.29	38.0683	49.47	5.25052	5.62848	1.29951	0.377962
ABL-0061876	CDS	hypothetical protein		0.00655368	30.985	40.065	44.22	38.345	37.97	35.045	38.4233	37.12	5.26391	5.21412	0.96608	-0.049786
ABL-0061877	CDS	hypothetical plasmid protein		0.0303036	2268.08	1781.6	1795.19	2281.06	1839.89	1956.82	1948.29	2025.92	10.928	10.9844	1.03985	0.0563711
ABL-0061878	CDS	putative conjugal transfer protein	traR	0.0329487	1783.77	1183.64	1298.66	1546.99	1410.99	1161.93	1422.02	1373.3	10.4737	10.4234	0.965739	-0.0502948
ABL-0061879	CDS	hypothetical protein		0.0259763	196.98	140.18	175.97	151.76	205.16	205.18	171.043	187.367	7.41822	7.54972	1.09543	0.131502
ABL-0061880	CDS	putative prophage regulatory protein	alpA	0.0219318	87.6	69.86	62.95	101.39	78.82	86.15	73.47	88.7867	6.19908	6.47227	1.20848	0.273188
ABL-0061881	CDS	hypothetical protein		0.00861525	40.055	31.28	34.55	46.88	38.55	37.115	35.295	40.8483	5.14139	5.35221	1.15734	0.210813
ABL-0061882	CDS	AraC-family transcriptional regulator		0.0334759	1877.04	971.25	967.1	1141.97	1256.19	1251.71	1271.8	1216.62	10.3127	10.2487	0.956618	-0.0639855
ABL-0061886	CDS	hypothetical protein		0.341111	629.21	329.8	366.56	353.54	214.23	249.34	441.857	272.37	8.78743	8.08942	0.616422	-0.698011
ABL-0061887	CDS	hypothetical protein		0.0539932	684.73	419.58	404.53	415.3	430.17	356.21	502.947	400.56	8.97426	8.64587	0.796426	-0.328387
ABL-0061888	CDS	hypothetical protein		0.0138794	38.42	37.61	38.185	34.17	27.48	26.665	38.0717	29.4383	5.25065	4.87962	0.773235	-0.371022
ABL-0061889	CDS	hypothetical protein		0.0247405	87.355	44.46	45.54	40.515	44.14	41.675	59.1183	42.11	5.88553	5.39609	0.7123	-0.489443
ABL-0061890	CDS	hypothetical protein		0.00937043	39.48	29.87	33.77	29.33	24.05	29.57	34.3733	27.65	5.10322	4.78921	0.804403	-0.31401
ABL-0061891	CDS	hypothetical protein		0.00584305	48.11	25.995	32.325	39.14	31.15	30.2	35.4767	33.4967	5.1488	5.06595	0.944189	-0.0828529
ABL-0061892	CDS	Hns-like DNA-binding protein		0.0119457	84.95	62.49	52.12	94.24	64.79	52.23	66.52	70.42	6.05572	6.13791	1.05863	0.0821971
ABL-0061893	CDS	hypothetical protein		0.0637036	967.19	529.1	593.11	681.25	452.39	502.82	696.467	545.487	9.44391	9.0914	0.78322	-0.35251
ABL-0061894	CDS	hypothetical protein		0.0174585	152.92	58.71	80.38	85.77	74.72	76.66	97.3367	79.05	6.60491	6.30469	0.81213	-0.300218
ABL-0061895	CDS	hypothetical protein		0.00707086	44.11	24.93	32.22	29.92	27.02	27.11	33.7533	28.0167	5.07696	4.80821	0.830041	-0.268745
ABL-0061896	CDS	putative membrane protein		0.0131199	55.24	35.05	32.42	36.28	28.965	28.585	40.9033	31.2767	5.35415	4.96701	0.764648	-0.387132
ABL-0061897	CDS	hypothetical protein		0.267758	108.415	55.685	48.1	41.91	44.19	31.585	70.7333	39.2283	6.14432	5.29382	0.554595	-0.850494
ABL-0061898	CDS	putative DNA-binding protein		0.703871	276.305	180.24	208.835	139.865	94.805	130.225	221.793	121.632	7.79307	6.92638	0.548401	-0.866697
ABL-0061899	CDS	hypothetical protein		0.0109275	51.17	35.44	34.37	33.27	32.82	30.25	40.3267	32.1133	5.33366	5.0051	0.79633	-0.328562
ABL-0061900	CDS	hypothetical protein		0.588226	242.14	105.645	96.525	79.69	82.955	64.39	148.103	75.6783	7.21046	6.24181	0.510983	-0.968652
ABL-0061901	CDS	hypothetical protein		0.016293	63.915	38.945	46.41	35.46	40.875	38.255	49.7567	38.1967	5.63682	5.25537	0.767669	-0.381443
ABL-0061902	CDS	putative exported protein		0.0346174	745.52	520.165	448.99	555.515	582.43	600.005	571.558	579.317	9.15876	9.17821	1.01357	0.0194514
ABL-0061903	CDS	putative exported protein		0.383086	323.325	97.715	80.125	87.78	77.06	77.165	167.055	80.6683	7.38418	6.33393	0.482885	-1.05025
ABL-0061904	CDS	hypothetical protein		0.0256507	211.62	42.39	49.62	58.6	70.89	50.94	101.21	60.1433	6.66121	5.91033	0.594243	-0.750875
ABL-0061905	CDS	hypothetical protein		0.043894	775.33	578.89	468.895	600.035	764.075	697.975	607.705	687.362	9.24723	9.42493	1.13108	0.177698
ABL-0061906	CDS	transposase		0.23487	812.97	607.32	591.9	1041.6	837.32	1134.95	670.73	1004.62	9.38959	9.97244	1.49781	0.582851
ABL-0061907	CDS	transposase		0.140812	1767.6	1574.54	1657.23	2780.88	1919.21	2544.95	1666.46	2415.01	10.7026	11.2378	1.44919	0.535247
ABL-0061908	CDS	putative exported protein		0.0590802	3598.22	2118.47	2236.99	2022.88	2203.74	1839.6	2651.23	2022.07	11.3724	10.9816	0.762693	-0.390826
ABL-0061909	CDS	putative lipoprotein		0.0405426	861.84	777.93	770.73	922.8	860.8	911.8	803.5	898.467	9.65015	9.81132	1.11819	0.161167
ABL-0061910	CDS	putative membrane protein		0.0330785	186.55	202.28	185.81	177	240.56	255.65	191.547	224.403	7.58155	7.80995	1.17153	0.228398
ABL-0061911	CDS	hypothetical protein		0.424843	294.07	130.645	153.25	110.83	118.03	93.24	192.655	107.367	7.58988	6.7464	0.5573	-0.843473
ABL-0061912	CDS	hypothetical protein		0.838022	1371.8	702.37	705.06	507.45	446.83	467.45	926.41	473.91	9.85551	8.88847	0.511555	-0.967038
ABL-0061913	CDS	probable plasmid-related protein		0.0239644	191.815	143.63	119.565	147.82	118.845	134.145	151.67	133.603	7.24479	7.06181	0.880882	-0.18298
ABL-0061914	CDS	hypothetical protein		0.00760453	43.54	31.965	32.4	33.06	30.02	28.645	35.9683	30.575	5.16866	4.93428	0.850053	-0.234375
ABL-0061915	CDS	hypothetical protein		0.0102952	62.35	43.01	36.31	37.4	48.12	33.61	47.2233	39.71	5.56143	5.31143	0.840898	-0.249998
ABL-0061916	CDS	hypothetical protein		0.0044536	29.58	23.46	28.94	28.39	26.31	23.14	27.3267	25.9467	4.77224	4.69748	0.9495	-0.0747603
ABL-0061917	CDS	hypothetical protein		0.016818	49.79	53.545	43.9	44.48	32.29	38.565	49.0783	38.445	5.61701	5.26472	0.78334	-0.35229
ABL-0061918	CDS	putative lipoprotein		0.212494	4261.27	2116.05	2110.45	1479.51	1920.07	1941.4	2829.26	1780.33	11.4662	10.7979	0.629255	-0.668284
ABL-0061919	CDS	DNA-binding protein Hns	hns1	0.118311	8009.26	4820.17	4820.91	3463.86	4097.62	4137.17	5883.45	3899.55	12.5224	11.9291	0.6628	-0.593354
ABL-0061920	CDS	hypothetical protein		0.0228915	66.95	53.06	29.29	36.17	30.75	37.67	49.7667	34.8633	5.63711	5.12364	0.700536	-0.513469
ABL-0061921	CDS	putative type IV pilin protein precursor		0.0197734	46.035	30.935	35.055	27.645	29.045	23.77	37.3417	26.82	5.22271	4.74524	0.718233	-0.477477
ABL-0061922	CDS	putative type IV prepilin		0.0180978	166.095	82.465	69.815	93.2	83.485	87.315	106.125	88	6.72962	6.45943	0.829211	-0.270189
ABL-0061923	CDS	hypothetical protein		1	226.125	72.215	84.01	516.885	662.005	632.34	127.45	603.743	6.99379	9.23779	4.7371	2.244
ABL-0061924	CDS	hypothetical protein		0.778607	564.42	255.315	232.155	483.035	655.285	636.325	350.63	591.548	8.45381	9.20835	1.6871	0.754547
ABL-0061925	CDS	putative membrane protein		0.0075795	51.52	31.13	31.26	32.2	32.29	31.68	37.97	32.0567	5.24679	5.00255	0.844263	-0.244236
ABL-0061926	CDS	conserved hypothetical proteins		0.036624	296.34	227.66	231.12	211.62	199.46	228.77	251.707	213.283	7.9756	7.73663	0.847349	-0.238972
ABL-0061927	CDS	hypothetical protein		0.0267824	311.165	135.05	211.655	174.745	153.445	263.005	219.29	197.065	7.7767	7.62253	0.89865	-0.154168
ABL-0061928	CDS	hypothetical protein		0.0422201	605.99	321.965	238.5	277.22	331.565	311.545	388.818	306.777	8.60295	8.26104	0.788997	-0.341907
ABL-0061929	CDS	integrase (partial)		0.0351855	1071.12	837.38	718.28	776.84	945.97	981.93	875.593	901.58	9.77412	9.81631	1.02968	0.0421945
ABL-0061930	CDS	hypothetical protein		0.035104	3100.52	1419.49	1652.1	2245.01	2370.86	1960.99	2057.37	2192.29	11.0066	11.0982	1.06558	0.0916352
ABL-0061931	CDS	putative integrase (partial)		0.0577646	640.125	430.12	370.845	336.225	358.125	443.505	480.363	379.285	8.90798	8.56714	0.789579	-0.340844
ABL-0061932	CDS	putative growth inhibitory protein	chpA	0.0796682	1681.02	1182.78	1328.34	1041.48	1075.06	1062.96	1397.38	1059.83	10.4485	10.0496	0.758446	-0.398882
ABL-0061933	CDS	suppressor of growth inhibitory protein ChpA	chpR	0.0822072	1604.55	1335.63	1380.87	1085.4	1069.62	1129.01	1440.35	1094.67	10.4922	10.0963	0.760008	-0.395913
ABL-0061934	CDS	hypothetical protein		0.0343857	1787.94	752.37	737.94	875.255	1230.38	972.72	1092.75	1026.12	10.0937	10.003	0.939022	-0.0907685
ABL-0061935	CDS	phage integrase	intB	0.358624	855.99	531.14	484.95	351.78	405.95	384.28	624.027	380.67	9.28546	8.5724	0.610022	-0.713067
ABL-0061937	tRNA	tRNA-Asn		0.591597	4700.62	9519.34	3165.12	10048.7	9287.99	9041.01	5795.03	9459.23	12.5006	13.2075	1.6323	0.706907
ABL-0061938	CDS	conserved protein	mtfA	0.0342423	1329.75	1075.04	1273.66	1239.62	1179.82	1100.78	1226.15	1173.41	10.2599	10.1965	0.956985	-0.0634324
ABL-0061939	CDS	hypothetical protein		0.289834	1583.28	1165.1	1295.8	799.78	858.54	945.43	1348.06	867.917	10.3967	9.76141	0.643826	-0.635256
ABL-0061940	CDS	hypothetical protein	dsrB	0.0675947	2374.15	1701.97	2113.06	1652.54	1319.36	1831.27	2063.06	1601.06	11.0106	10.6448	0.776059	-0.365761
ABL-0061941	CDS	methyl-accepting chemotaxis protein	trg	0.310703	2243.05	1634.46	1916.44	2873.66	3664.41	2666.12	1931.32	3068.06	10.9154	11.5831	1.58859	0.667745
ABL-0061942	CDS	putative membrane protein		0.834691	1200.46	1081.51	1537.46	571.44	830.58	659.285	1273.14	687.102	10.3142	9.42438	0.53969	-0.889797
ABL-0061943	CDS	flagellar transcriptional activator	flhD	0.0135135	15209.2	10092	10351.3	12734.8	15059	14876.9	11884.2	14223.6	13.5368	13.796	1.19685	0.259242
ABL-0061944	CDS	flagellar transcriptional activator	flhC	0.0207447	5701.65	4308.33	4883.88	5245.41	5636.7	5541.69	4964.62	5474.6	12.2775	12.4185	1.10272	0.141071
ABL-0061945	CDS	chemotaxis protein	motA	0.152098	4099.9	2635.95	3458.39	5205	4974.51	4851.37	3398.08	5010.29	11.7305	12.2907	1.47445	0.560175
ABL-0061946	CDS	chemotaxis protein	motB	0.046355	4421.2	2898.36	2944.14	4472.77	4622.76	3783.38	3421.24	4292.97	11.7403	12.0678	1.2548	0.327457
ABL-0061947	CDS	chemotaxis protein	cheA	0.265178	9255.18	8047.06	8727.21	17110.5	13966	13299	8676.48	14791.9	13.0829	13.8525	1.70482	0.769622
ABL-0061948	CDS	chemotaxis protein	cheW	0.0918522	11692	7780.31	8572.67	16765.5	13220.7	12679.5	9348.31	14221.9	13.1905	13.7958	1.52133	0.605338
ABL-0061949	CDS	methyl-accepting chemotaxis protein	cheD	0.0277173	7945.66	5606.28	6267.8	9390.41	7999.47	7469.36	6606.58	8286.41	12.6897	13.0165	1.25427	0.326844
ABL-0061950	CDS	chemotaxis protein methyltransferase	cheR	0.0161301	7507.32	5095.2	6109.27	7516.23	5566.68	6392.47	6237.26	6491.79	12.6067	12.6644	1.04081	0.0577032
ABL-0061951	CDS	protein-glutamate methylesterase	cheB	0.0226403	5429.75	4490.25	4898.45	6383.14	5340.62	5266.88	4939.48	5663.55	12.2701	12.4675	1.14659	0.197346
ABL-0061952	CDS	chemotaxis protein	cheY	0.0103656	13776.3	11651.4	10505.7	14058.6	13066.3	13461.5	11977.8	13528.8	13.5481	13.7237	1.12949	0.175676
ABL-0061953	CDS	chemotaxis protein	cheZ	0.0151478	9488.66	8328.32	7386.68	10339.8	9517.06	9064.55	8401.22	9640.46	13.0364	13.2349	1.14751	0.198504
ABL-0061954	CDS	flagellar biosynthetic protein	flhB	0.0315578	2134.84	1377.99	1414.35	1499.72	1865.38	1554.11	1642.39	1639.74	10.6816	10.6792	0.998382	-0.00233553
ABL-0061955	CDS	flagellar biosynthesis protein	flhA	0.0252208	4337.43	3506.57	3736.06	4198.81	4613.28	4179.54	3860.02	4330.54	11.9144	12.0803	1.1219	0.165939
ABL-0061956	CDS	flagellar protein	flhE	0.0504471	3664.15	2477.06	2301.19	3166.7	3834.9	3531.76	2814.13	3511.12	11.4585	11.7777	1.24767	0.319241
ABL-0061957	CDS	flagella synthesis protein	flgN	0.550011	5216.56	3460.59	3287.25	7451.96	6996.19	6263.68	3988.13	6903.94	11.9615	12.7532	1.73112	0.791706
ABL-0061958	CDS	negative regulator of flagellin synthesis	flgM	0.855325	4743.34	3996.21	3911.1	9063.58	8184.14	7504.34	4216.88	8250.69	12.042	13.0103	1.95658	0.968337
ABL-0061959	CDS	flagella basal body P-ring formation protein	flgA	0.0388269	1899.86	1599.97	1216.02	1286.67	1375.56	1451.94	1571.95	1371.39	10.6183	10.4214	0.872413	-0.196916
ABL-0061960	CDS	flagellar basal-body rod protein	flgB	0.999964	4670.65	3167.01	3922.58	11360.6	11205.2	10749.1	3920.08	11105	11.9367	13.4389	2.83285	1.50225
ABL-0061961	CDS	flagellar basal-body rod protein	flgC	0.979811	4745.2	3666.45	4213.77	10468.3	8750.88	8444.39	4208.48	9221.19	12.0391	13.1707	2.1911	1.13166
ABL-0061962	CDS	basal-body rod modification protein	flgD	0.649833	8538.91	7191.15	8149.82	16366	13690.1	15016.2	7959.96	15024.1	12.9585	13.875	1.88746	0.916448
ABL-0061963	CDS	flagellar hook protein	flgE	0.133977	12811.1	10426.7	11824.8	20809.7	18220.6	17927.1	11687.5	18985.8	13.5127	14.2126	1.62445	0.69995
ABL-0061964	CDS	flagellar basal-body rod protein	flgF	0.409753	10117.1	8536.27	9887.6	19769.1	15795.6	15703.5	9513.66	17089.4	13.2158	14.0608	1.7963	0.845029
ABL-0061965	CDS	flagellar basal-body rod protein	flgG	0.45392	10267.7	7950.36	8863.97	16902	15373.3	16399.2	9027.34	16224.8	13.1401	13.9859	1.7973	0.845831
ABL-0061966	CDS	flagellar L-ring protein	flgH	0.171804	5031.39	4016.73	4204.82	7445.95	6368.12	6612.21	4417.65	6808.76	12.1091	12.7332	1.54126	0.624114
ABL-0061967	CDS	flagellar P-ring protein precursor	flgI	0.272541	4303.71	4704.73	4597.95	8438.21	6681.73	7138.04	4535.46	7419.33	12.147	12.8571	1.63585	0.710038
ABL-0061968	CDS	peptidoglycan hydrolase	flgJ	0.155424	5448.84	4059.54	4533.19	7619.58	6851.1	6932.88	4680.52	7134.52	12.1925	12.8006	1.5243	0.608147
ABL-0061969	CDS	flagellar hook-associated protein 1	flgK	0.391018	10105.6	6364.62	6378.54	14331.8	13656.5	11259.5	7616.24	13082.6	12.8949	13.6754	1.71772	0.780499
ABL-0061970	CDS	flagellar hook-associated protein 3	flgL	0.487121	7555.28	5019.64	5822.02	12491.9	10625.4	9329.15	6132.31	10815.5	12.5822	13.4008	1.76368	0.818591
ABL-0061971	CDS	flagellar biosynthetic protein	fliR	0.0325624	369.58	393.63	407.265	439.985	394.22	383.3	390.158	405.835	8.60792	8.66475	1.04018	0.0568336
ABL-0061972	CDS	flagellar biosynthetic protein	fliQ	0.0805746	270.3	254.1	209.05	347.32	298.49	329.69	244.483	325.167	7.93359	8.34504	1.33002	0.411443
ABL-0061973	CDS	flagellar biosynthetic protein	fliP	0.0353838	1083.43	911.77	793.65	803.82	1011.06	844.38	929.617	886.42	9.86049	9.79185	0.953533	-0.0686455
ABL-0061974	CDS	flagellar protein	fliO	0.156876	3291.76	2152.64	3052.89	1690.82	1992.8	2059.8	2832.43	1914.47	11.4678	10.9027	0.67591	-0.565098
ABL-0061975	CDS	flagellar motor switch protein flin	fliN	0.0169212	7495.8	5131.52	4857.54	5494.41	6385.99	5267.28	5828.29	5715.89	12.5089	12.4808	0.980716	-0.0280928
ABL-0061976	CDS	flagellar motor switch protein	fliM	0.0226124	6111.89	4075.53	4331.12	5044.13	5621.56	5581.71	4839.52	5415.8	12.2406	12.403	1.11908	0.162312
ABL-0061977	CDS	flagellar protein	fliL	0.0298214	8818.21	6056.57	5911.18	8223.6	9820.75	8309.62	6928.65	8784.66	12.7584	13.1008	1.26787	0.342412
ABL-0061978	CDS	flagellar hook-length control protein	fliK	0.0313426	6145.02	5215.78	5821.17	7337.71	7292.95	7074.34	5727.32	7235	12.4836	12.8208	1.26324	0.337132
ABL-0061979	CDS	flagellar protein	fliJ	0.0353604	4184.7	2516.26	3170.67	3800.28	4112.6	3722.32	3290.54	3878.4	11.6841	11.9212	1.17865	0.237136
ABL-0061980	CDS	flagellum-specific ATP synthase	fliI	0.117075	3168.51	1766.15	2124.14	3199.57	3354.01	3172.32	2352.93	3241.97	11.2002	11.6627	1.37784	0.46241
ABL-0061981	CDS	flagellar assembly protein	fliH	0.115201	5921.78	3099.76	3469.6	5511.45	6474.61	5635.73	4163.72	5873.93	12.0237	12.5201	1.41074	0.496455
ABL-0061982	CDS	flagellar motor switch protein	fliG	0.0729858	6628.02	4457.82	4278.4	6848.21	7710.95	6759.4	5121.41	7106.19	12.3223	12.7949	1.38754	0.472534
ABL-0061983	CDS	flagellar M-ring protein	fliF	0.0648462	2551.33	1612.23	1533.4	2183.68	2896.17	2139.99	1898.99	2406.61	10.891	11.2328	1.26731	0.341771
ABL-0061984	CDS	flagellar hook-basal body complex protein	fliE	0.840447	2156.39	1522.22	1746.31	3387.91	3491.32	3256.49	1808.31	3378.58	10.8204	11.7222	1.86836	0.901776
ABL-0061985	CDS	flagellar protein	fliT	0.0972026	5146.95	3942.45	4211.62	7337.68	5898.36	5997.84	4433.68	6411.29	12.1143	12.6464	1.44604	0.532112
ABL-0061986	CDS	flagellar protein	fliS	0.152466	6240.03	4633.98	4543.53	8862.89	7312.05	7410.5	5139.18	7861.81	12.3273	12.9406	1.52978	0.613324
ABL-0061987	CDS	flagellar hook-associated protein 2	fliD	0.0637459	12796.4	9222.78	9459.08	18423.8	14244.7	14145.1	10492.8	15604.5	13.3571	13.9297	1.48717	0.572572
ABL-0061988	CDS	flagellin	fliC	0.0325313	32986.6	26188.1	26754.2	46252.5	45159.3	42872.8	28643	44761.6	14.8059	15.45	1.56274	0.644078
ABL-0061989	CDS	hypothetical protein		0.0460878	4339.27	2349.05	2855.18	3915.16	3828.44	3914.43	3181.16	3886.01	11.6353	11.9241	1.22157	0.288734
ABL-0061990	CDS	nucleotide sugar transaminase	vioA	0.0305299	3137.84	1697.45	3282.89	2742.83	1933.05	2480.51	2706.06	2385.47	11.402	11.2201	0.881527	-0.181923
ABL-0061991	CDS	hypothetical protein		0.0487476	2761.91	1233.17	1798.23	1759.06	1436.41	1375.41	1931.1	1523.63	10.9152	10.5733	0.788993	-0.341916
ABL-0061992	CDS	hypothetical protein		0.0274472	5268.93	2330.6	4067.67	4591.73	3674.62	4480.19	3889.07	4248.85	11.9252	12.0529	1.09251	0.127647
ABL-0061993	CDS	hypothetical protein		0.0186761	8717.38	5969.38	6677.47	8765.17	7802.27	8190.17	7121.41	8252.54	12.7979	13.0106	1.15883	0.212675
ABL-0061994	CDS	putative acetyltransferase		0.017524	8410.47	4329.65	4811.58	6061.97	5773.21	5943.25	5850.57	5926.14	12.5144	12.5329	1.01292	0.0185172
ABL-0061995	CDS	hypothetical protein		0.0286146	5081.12	2513.41	3121.34	4342.97	4585.79	3025.45	3571.96	3984.74	11.8025	11.9603	1.11556	0.15777
ABL-0061996	CDS	RNA polymerase, sigma 28 (sigma F) factor	fliA	0.918489	9798.08	5715.52	5743.16	14538.1	14615.6	13585.5	7085.59	14246.4	12.7907	13.7983	2.01062	1.00764
ABL-0061997	CDS	predicted regulator of FliA activity	fliZ	0.996962	2444.98	1266.8	1461.79	3781.64	3687.16	4158.98	1724.52	3875.92	10.752	11.9203	2.24753	1.16834
ABL-0061998	CDS	conserved protein with nucleoside triphosphate hydrolase domain	phoH	0.993728	371.73	1282.58	1120.97	416.62	378.39	302.73	925.093	365.913	9.85346	8.51536	0.395542	-1.3381
ABL-0061999	tRNA	tRNA-Ser		0.997965	722.56	1364.11	668.31	1621.98	3526.57	1515.11	918.325	2221.22	9.84286	11.1171	2.41877	1.27428
ABL-0062000	CDS	hypothetical protein		0.651641	219.75	295.39	232.91	456.12	527.3	338.8	249.35	440.74	7.96203	8.78378	1.76756	0.821756
ABL-0062001	CDS	high-affinity choline transport protein	betT	1	1614.19	1116.91	1434.95	198.84	222.41	201.44	1388.68	207.563	10.4395	7.69741	0.149468	-2.74209
ABL-0062002	CDS	TetR-family transcriptional regulator	betI	0.999883	405.805	342.605	427.62	141.575	137.82	157.855	392.01	145.75	8.61475	7.18735	0.371802	-1.42739
ABL-0062003	CDS	betaine aldehyde dehydrogenase	betB	0.991769	976.08	850.19	835.685	413.845	413.12	377.44	887.318	401.468	9.79331	8.64914	0.452451	-1.14417
ABL-0062004	CDS	choline dehydrogenase	betA	0.895315	871.9	748.775	790.385	435.43	405.74	415.125	803.687	418.765	9.65049	8.71	0.521055	-0.940492
ABL-0062005	CDS	hypothetical protein		0.326722	1131.25	645.62	626.95	551.14	438.27	493.23	801.273	494.213	9.64615	8.94899	0.616785	-0.697161
ABL-0062006	CDS	beta-hydroxydecanoyl thioester dehydrase	fabA	0.0322235	10024.9	9525.34	6964.5	4903.32	8929.43	6915.27	8838.23	6916.01	13.1095	12.7557	0.78251	-0.353819
ABL-0062007	CDS	predicted peptidase	ycbZ	0.10753	1090.66	1178.55	1173.97	799.085	908.155	828.565	1147.73	845.268	10.1646	9.72327	0.736472	-0.441298
ABL-0062008	CDS	conserved protein	ycbG	0.0271856	249.535	262.305	220.15	239.49	227.015	253.045	243.997	239.85	7.93072	7.90599	0.983005	-0.024729
ABL-0062009	CDS	outer membrane protein A (3a;II*;G;d)	ompA	0.0035505	30088.2	28990.5	25242	29110.6	25919.3	24984	28106.9	26671.3	14.7786	14.703	0.948923	-0.0756372
ABL-0062010	CDS	SOS cell division inhibitor	sulA	0.813328	975.65	1070.15	1214.23	624.4	588.43	556.73	1086.68	589.853	10.0857	9.20421	0.542805	-0.881495
ABL-0062011	CDS	CRP-S promoter co-activator	sxy	0.0688827	979.06	769.23	706.65	647.21	535.3	756.27	818.313	646.26	9.67651	9.33597	0.789746	-0.340539
ABL-0062012	CDS	predicted inner membrane protein	yccS	0.0352882	550.68	529.01	637.075	616.36	561.94	624.46	572.255	600.92	9.16051	9.23103	1.05009	0.0705148
ABL-0062013	CDS	conserved inner membrane protein	yccF	0.370786	1129.15	1091.35	1348.93	2277.01	1705.57	1757.82	1189.81	1913.46	10.2165	10.902	1.60821	0.685453
ABL-0062014	CDS	DNA helicase IV	helD	0.0363581	953.67	1032.67	1037.01	1024.17	864.45	942.25	1007.78	943.623	9.97697	9.88207	0.936336	-0.0949025
ABL-0062015	CDS	methylglyoxal synthase	mgsA	0.038856	1541.05	1395.32	1230.28	1624.45	1744.61	1346.68	1388.88	1571.91	10.4397	10.6183	1.13179	0.178601
ABL-0062016	CDS	putative exported protein		0.0411911	1536.01	600.88	533.655	874.96	847.505	946.2	890.18	889.555	9.79795	9.79694	0.999298	-0.00101328
ABL-0062017	CDS	predicted CoA-binding protein with NAD(P)-binding Rossmann-fold domain	yccU	0.112978	1090.5	1324.9	1188.3	1794.09	1500.31	1667.06	1201.23	1653.82	10.2303	10.6916	1.37677	0.461282
ABL-0062018	CDS	DNA-binding protein, hemimethylated	hspQ	0.0350942	1291.84	1276.88	1324.41	1258.49	1390.1	1553.1	1297.71	1400.56	10.3418	10.4518	1.07926	0.110039
ABL-0062019	CDS	acylphosphatase	yccX	0.0400902	1574.1	1222.41	1228.73	1613.67	1428.97	1513.36	1341.75	1518.67	10.3899	10.5686	1.13186	0.178693
ABL-0062020	CDS	sulfur transfer protein	yccK	0.0365472	2008.29	1567.11	1324.57	1545.95	1748.64	2171.3	1633.32	1821.97	10.6736	10.8313	1.1155	0.157687
ABL-0062021	CDS	putative membrane protein		0.0578431	1830.41	1532.53	1777.78	1584.73	1507.89	1082.45	1713.57	1391.69	10.7428	10.4426	0.812157	-0.30017
ABL-0062022	tRNA	tRNA-Ser		0.34777	2298.44	1822.72	1312.65	827.73	1088.05	1530.05	1811.27	1148.61	10.8228	10.1657	0.634146	-0.657114
ABL-0062023	CDS	hypothetical protein		0.0536268	1136.78	423.03	413.96	512.58	460.905	472.185	657.922	481.89	9.36177	8.91256	0.732443	-0.449212
ABL-0062024	CDS	hypothetical protein		0.228215	584.36	145.74	138.24	151.87	161.19	128.99	289.447	147.35	8.17715	7.2031	0.509075	-0.97405
ABL-0062025	CDS	hypothetical protein		0.99999	727.23	328.21	371.25	1401.84	1196.54	1305.82	475.563	1301.4	8.89349	10.3458	2.73654	1.45236
ABL-0062026	CDS	Isochorismatase family protein		0.315303	2794.13	1776.87	1985.49	3623.97	3073.04	3601.25	2185.5	3432.75	11.0937	11.7452	1.5707	0.651405
ABL-0062027	CDS	putative acetyltransferase		0.377242	1361.8	887.745	1106.68	1938.22	1738.1	1635.39	1118.74	1770.57	10.1277	10.79	1.58265	0.66234
ABL-0062028	CDS	hypothetical protein		0.232274	478.71	429.245	518.06	749.97	673.17	714.395	475.338	712.512	8.89281	9.47677	1.49896	0.583959
ABL-0062029	CDS	hypothetical protein		0.0341347	713.065	528.945	473.43	634.96	577.6	508.85	571.813	573.803	9.1594	9.16441	1.00348	0.00501209
ABL-0062030	CDS	hypothetical protein		0.10353	1579.3	839.01	1054.93	844.38	831.12	807.14	1157.75	827.547	10.1771	9.6927	0.714791	-0.484407
ABL-0062031	CDS	putative exported protein		0.0464162	258.36	180.08	177.9	250.35	247.145	253.535	205.447	250.343	7.68262	7.96776	1.21853	0.285144
ABL-0062032	CDS	hypothetical protein		0.922988	762.49	976.12	678.3	2055.12	1112.21	1650.73	805.637	1606.02	9.65399	10.6493	1.99348	0.995289
ABL-0062033	CDS	methyl-accepting chemotaxis protein		0.0658788	1226.28	772.2	839.005	864.31	698.515	663.615	945.827	742.147	9.88543	9.53556	0.784654	-0.349871
ABL-0062034	CDS	putative iron-regulated membrane protein		0.893279	225.14	521.32	563.37	176.37	230.19	225.77	436.61	210.777	8.7702	7.71957	0.482757	-1.05063
ABL-0062035	CDS	putative exported protein		0.0269901	231.935	219.795	245.8	257.72	222.82	192.785	232.51	224.442	7.86115	7.8102	0.965299	-0.0509522
ABL-0062036	CDS	periplasmic glucans biosynthesis protein	opgG	0.0102497	14749.4	13273.4	12048.5	12199.8	11195.8	12040.8	13357.1	11812.2	13.7053	13.528	0.884336	-0.177333
ABL-0062037	CDS	periplasmic glucans biosynthesis protein	opgH	0.0119295	8165.83	10126.1	10032.3	9253.06	9225.36	8304.57	9441.39	8927.66	13.2048	13.1241	0.945588	-0.0807169
ABL-0062038	CDS	lipid A biosynthesis lauroyl acyltransferase	htrB	0.0334069	467.57	515.45	501.065	508.905	472.485	504.32	494.695	495.237	8.9504	8.95197	1.00109	0.00157882
ABL-0062039	CDS	putative NADH-dependent flavin oxidoreductase		0.266089	1221.01	2075.67	1790.92	3171.82	2336.66	2277.76	1695.87	2595.41	10.7278	11.3417	1.53043	0.613942
ABL-0062040	CDS	conserved protein	yceA	1	1592.7	2373.59	2003.62	554.675	544.765	575.015	1989.97	558.152	10.9585	9.12451	0.280482	-1.83402
ABL-0062041	CDS	secreted protein	yceI	1	4137.17	3291.75	4085.49	615.12	810.49	856.95	3838.14	760.853	11.9062	9.57147	0.198235	-2.33472
ABL-0062042	CDS	putative membrane protein		1	4403.51	3356.65	4166.49	784.55	852.52	1117.47	3975.55	918.18	11.9569	9.84263	0.230957	-2.11431
ABL-0062043	CDS	hypothetical protein		0.977547	3749.06	3603.73	2593.17	6305.06	6698.97	8381.75	3315.32	7128.59	11.6949	12.7994	2.1502	1.10447
ABL-0062044	CDS	hypothetical protein		0.0400962	3345.89	3201.66	2757.34	2264.62	2596.96	2859.49	3101.63	2573.69	11.5988	11.3296	0.829786	-0.269188
ABL-0062045	CDS	DNA damage-inducible protein I	dinI	0.381236	1565.86	929.08	1063.08	622.12	785.01	776.88	1186.01	728.003	10.2119	9.5078	0.613827	-0.704095
ABL-0062046	CDS	dihydro-orotase	pyrC	0.0239789	5208.92	3947.34	3318.78	3943.43	4272.1	3099.97	4158.35	3771.83	12.0218	11.8811	0.907051	-0.140744
ABL-0062047	CDS	hypothetical protein		0.998456	1773.19	2200.68	1709.36	4946.45	4781.91	3989.84	1894.41	4572.73	10.8875	12.1588	2.4138	1.27131
ABL-0062048	CDS	RNase E	rne	0.246912	8975.49	11551.7	10899.6	5980.77	6986.71	6055.01	10475.6	6340.83	13.3547	12.6305	0.605294	-0.724291
ABL-0062049	misc_RNA		rne5	0.0563277	12537	11575.6	11661.1	7790.15	9154.26	7986.64	11924.6	8310.35	13.5416	13.0207	0.69691	-0.520955
ABL-0062050	CDS	Ribosomal large subunit pseudouridine synthase C	rluC	0.0591809	702.945	823.83	624.875	480.88	681.255	589.81	717.217	583.982	9.48627	9.18978	0.814233	-0.296486
ABL-0062051	CDS	predicted protein	yceF	0.0374567	411.14	286.3	272.21	275.64	309.95	246.62	323.217	277.403	8.33636	8.11584	0.858258	-0.220516
ABL-0062052	CDS	conserved protein	yceD	0.00811789	18100.4	15332.1	14790	12161.5	16574.5	14675.2	16074.1	14470.4	13.9725	13.8208	0.900229	-0.151635
ABL-0062053	CDS	50S ribosomal subunit protein L32	rpmF	0.0385814	7243.35	6508.2	5236.98	3863.73	5826.71	5150.14	6329.51	4946.86	12.6279	12.2723	0.781554	-0.355582
ABL-0062054	CDS	fatty acid/phospholipid synthesis protein	plsX	0.0437818	4055.76	4370.61	3509.62	2402.78	3660.59	3581.31	3978.66	3214.89	11.9581	11.6506	0.808033	-0.307513
ABL-0062055	CDS	3-oxoacyl-[acyl-carrier-protein] synthase III	fabH	0.159797	5204.35	6194	7193.36	3765.07	4036.61	4309.44	6197.24	4037.05	12.5974	11.9791	0.651427	-0.618325
ABL-0062056	CDS	malonyl-CoA-[acyl-carrier-protein] transacylase	fabD	0.0161397	14318.1	15487.3	14698.2	11167.4	12000.4	12109.7	14834.5	11759.2	13.8567	13.5215	0.792687	-0.335176
ABL-0062057	CDS	3-oxoacyl-[acyl-carrier-protein] reductase	fabG	0.184341	8619.1	9263.75	9357.52	4784.93	5936.01	6599.51	9080.12	5773.48	13.1485	12.4952	0.635838	-0.65327
ABL-0062058	CDS	acyl carrier protein (ACP)	acpP	0.00434511	22747.4	24447.8	20666.6	20874.7	25192.4	23835.1	22620.6	23300.7	14.4653	14.5081	1.03007	0.0427368
ABL-0062059	CDS	3-oxoacyl-[acyl-carrier-protein] synthase II	fabF	0.01066	9194.16	10981.4	11198.4	9881.08	10463.8	9639.1	10458	9994.65	13.3523	13.2869	0.955697	-0.0653742
ABL-0062060	CDS	4-amino-4-deoxychorismate lyase component of para-aminobenzoate synthase multienzyme complex	pabC	0.235573	4935.04	3984.44	4184.85	2466.56	3096.36	2838.55	4368.11	2800.49	12.0928	11.4515	0.641122	-0.641329
ABL-0062061	CDS	conserved protein	yceG	0.806556	3758.49	2938.12	3152.93	1631.63	1818.91	1826.41	3283.18	1758.98	11.6809	10.7805	0.535756	-0.900352
ABL-0062062	CDS	thymidylate kinase	tmk	0.100615	3220.89	3251.82	3735.05	2246.21	2402.22	2657.62	3402.59	2435.35	11.7324	11.2499	0.715735	-0.482503
ABL-0062063	CDS	DNA polymerase III, delta prime subunit	holB	0.321215	916.43	1088.39	1204.27	554.38	782.58	726.69	1069.7	687.883	10.063	9.42602	0.643064	-0.636966
ABL-0062064	CDS	predicted metallodependent hydrolase	ycfH	0.769012	1372.9	1595	1370.88	714.305	905.32	785.95	1446.26	801.858	10.4981	9.6472	0.554435	-0.850911
ABL-0062065	CDS	PTS system, glucose-specific IIBC component	ptsG	0.103689	8294.21	7583.61	7216.69	11553.8	13137	10659.7	7698.17	11783.5	12.9103	13.5245	1.53068	0.614177
ABL-0062067	CDS	probable transporter		0.0583044	330.38	355.08	452.41	510.3	469.56	425.78	379.29	468.547	8.56716	8.87205	1.23533	0.304891
ABL-0062068	CDS	purine nucleoside phosphoramidase	hinT	0.0194879	4822.04	4673.05	5139.21	5068.08	4674.23	4355.02	4878.1	4699.11	12.2521	12.1982	0.963308	-0.0539303
ABL-0062069	CDS	probable lipoprotein	ycfL	0.02053	4154.71	5055.19	3773.99	5016.88	4388.71	3947.91	4327.96	4451.17	12.0795	12.12	1.02847	0.0404952
ABL-0062070	CDS	predicted outer membrane lipoprotein	ycfM	0.0459661	2009.62	1325.28	1677.41	1365.67	1372.32	1430.49	1670.77	1389.49	10.7063	10.4403	0.831648	-0.265954
ABL-0062071	CDS	hypothetical protein		0.0310269	1961.13	2437.65	2439.93	2528.49	1996.95	1819.69	2279.57	2115.04	11.1545	11.0465	0.927826	-0.108074
ABL-0062072	CDS	beta-N-acetylglucosaminidase	nagZ	0.0578067	2425.89	2680.84	2736.76	2312.14	1910.1	1953.81	2614.5	2058.68	11.3523	11.0075	0.787409	-0.344815
ABL-0062073	CDS	uncharacterized enzyme, contains alpha/beta hydrolase fold	ycfP	0.999999	626.95	628.62	611.51	2261.21	1974.03	1685.43	622.36	1973.56	9.28161	10.9466	3.17109	1.66498
ABL-0062074	CDS	respiratory NADH dehydrogenase 2/cupric reductase	ndh	0.999738	3505.36	3350.93	3392.96	1275.39	1345.05	1336.13	3416.41	1318.86	11.7383	10.3651	0.386036	-1.37319
ABL-0062075	CDS	predicted protein	ycfJ	0.281978	2942.99	5269.04	4108.6	1813.6	1906.15	4622.93	4106.88	2780.89	12.0038	11.4413	0.677131	-0.562493
ABL-0062076	CDS	probable transporter		0.00827765	47.98	44.37	49.43	46.96	46.78	46.09	47.26	46.61	5.56255	5.54257	0.986246	-0.0199801
ABL-0062077	CDS	putative transporter		0.00761854	44.98	40.81	43.63	36.87	43.44	42.67	43.14	40.9933	5.43095	5.35732	0.95024	-0.0736369
ABL-0062078	CDS	TetR-family transcriptional regulator		0.0122212	73.22	88.07	55.39	81.53	65.41	65.1	72.2267	70.68	6.17446	6.14323	0.978586	-0.0312296
ABL-0062079	CDS	predicted chaperone	yegD	0.916156	649.625	675.665	663.715	307.465	419.545	305.915	663.002	344.308	9.37287	8.42756	0.519317	-0.945311
ABL-0062080	CDS	transcription-repair coupling factor	mfd	0.0320712	1387.1	1583.49	1546.12	1479.62	1487.51	1539.03	1505.57	1502.05	10.5561	10.5527	0.997664	-0.00337375
ABL-0062081	CDS	outer membrane-specific lipoprotein transporter subunit; membrane component of ABC superfamily	lolC	0.035092	846.045	1014.12	1028.12	921.09	1093.76	992.81	962.762	1002.55	9.91103	9.96946	1.04133	0.058426
ABL-0062082	CDS	outer membrane-specific lipoprotein transporter subunit; ATP-binding component of ABC superfamily	lolD	0.0360075	1118.34	1223.13	1175.68	1137.95	1455.51	1222.97	1172.38	1272.14	10.1952	10.313	1.08509	0.117815
ABL-0062083	CDS	outer membrane-specific lipoprotein transporter subunit; membrane component of ABC superfamily	lolE	0.0336558	1687.16	1729.17	1914.46	1545.48	1727.72	1644.21	1776.93	1639.14	10.7952	10.6787	0.922454	-0.11645
ABL-0062084	CDS	hypothetical protein		0.022048	3882.14	4331.38	3676.43	4493.75	3937.25	4138.82	3963.32	4189.94	11.9525	12.0327	1.05718	0.0802213
ABL-0062085	CDS	deacetylase of acetyl-CoA synthetase, NAD-dependent	cobB	0.0199334	5080.57	4409.12	4046.26	4328.47	4673.08	4441.91	4511.98	4481.15	12.1395	12.1297	0.993167	-0.00989218
ABL-0062086	CDS	hypothetical protein		0.0501512	316.97	271.88	206.13	221.55	208.64	195.91	264.993	208.7	8.04981	7.70529	0.787567	-0.344525
ABL-0062087	CDS	putative Crp/Fnr-family of transcriptional regulator		0.0491708	220.95	202.83	175.7	153.14	151.06	163.61	199.827	155.937	7.64261	7.28482	0.78036	-0.357789
ABL-0062088	CDS	hypothetical protein		0.0117914	40.75	32.525	24.66	37.755	40.585	41.85	32.645	40.0633	5.02879	5.32421	1.22724	0.29542
ABL-0062089	CDS	putative methyltransferase		0.0120644	63.05	65.27	72.44	80.32	62.64	66.69	66.92	69.8833	6.06437	6.12688	1.04428	0.062511
ABL-0062090	CDS	vitamin B12 transporter subunit: membrane component of ABC superfamily	btuC	0.0368217	875.47	876.34	1096.49	799.91	907.28	933.71	949.433	880.3	9.89092	9.78185	0.927185	-0.109071
ABL-0062091	CDS	predicted glutathione peroxidase	btuE	0.0363657	4737.05	4844.35	4642.1	6352.65	5764.97	5945.52	4741.16	6021.05	12.211	12.5558	1.26995	0.344772
ABL-0062092	CDS	vitamin B12 transporter subunit : ATP-binding component of ABC superfamily	btuD	0.378959	146.16	243.26	169.255	309.36	274.745	307.025	186.225	297.043	7.5409	8.21453	1.59508	0.673627
ABL-0062093	CDS	predicted lipoprotein	nlpC	0.208054	1102.99	1130.76	1117.67	1772.2	1615.98	1602.91	1117.14	1663.7	10.1256	10.7002	1.48925	0.574583
ABL-0062094	CDS	phosphogluconate dehydratase	edd	1	253.69	108.92	113.45	595.99	760.69	390.3	158.687	582.327	7.31004	9.18568	3.66966	1.87565
ABL-0062095	CDS	hypothetical protein		0.00715074	41.2	45.01	37.16	34.835	52.825	33.37	41.1233	40.3433	5.36189	5.33426	0.981033	-0.0276269
ABL-0062096	CDS	DNA-binding transcriptional repressor	gntR	0.0331678	285.28	268.36	271.65	300.1	299.51	314.45	275.097	304.687	8.10379	8.25118	1.10756	0.147388
ABL-0062097	CDS	gluconokinase	gntV	0.473224	196.82	159.33	121.17	246.78	312.36	236.95	159.107	265.363	7.31385	8.05183	1.66783	0.737975
ABL-0062098	CDS	high-affinity gluconate transporter	gntT	0.996415	418.17	399.825	360.96	834.99	1194.98	732.2	392.985	920.723	8.61833	9.84662	2.3429	1.22829
ABL-0062099	CDS	hypothetical protein		0.0215594	81.78	68.855	100.965	76.325	60.275	67.535	83.8667	68.045	6.39003	6.08842	0.811347	-0.301608
ABL-0062100	CDS	hypothetical protein		1	1072.31	1222.56	1081.84	292.515	259.58	254.765	1125.57	268.953	10.1364	8.07121	0.238949	-2.06522
ABL-0062101	CDS	hemin transport system ATP-binding protein	hmuV	0.608105	175.94	252.56	212.45	149.655	111.55	101.925	213.65	121.043	7.73911	6.91938	0.56655	-0.819726
ABL-0062102	CDS	hemin transport system permease protein	hmuU	0.182022	140.555	179.905	146.635	236.24	219.755	245.07	155.698	233.688	7.28261	7.86844	1.5009	0.585832
ABL-0062103	CDS	hemin-binding periplasmic protein	hmuT	0.0224779	108.21	149.46	133.045	155.69	146.69	125.795	130.238	142.725	7.02501	7.15709	1.09588	0.132084
ABL-0062104	CDS	hemin transport protein	hemS	0.478846	167.87	142.73	146.33	88.63	99.3	76.66	152.31	88.1967	7.25087	6.46265	0.57906	-0.788215
ABL-0062105	CDS	6-phospho-alpha-glucosidase	aglB	0.999355	127.31	151.96	119.68	302.23	379.01	319.62	132.983	333.62	7.0551	8.38206	2.50874	1.32696
ABL-0062106	CDS	PTS system, alpha-glucoside-specific IIBC component	aglA	0.0320479	185.07	146.11	161.56	179.53	222.95	175.5	164.247	192.66	7.35972	7.58991	1.17299	0.230193
ABL-0062107	CDS	GntR-family transcriptional regulator		0.0516897	417.05	361.395	308.515	455.665	392.535	468.88	362.32	439.027	8.50112	8.77816	1.21171	0.277044
ABL-0062108	CDS	sucrose isomerase	palI	1	6349.44	3646.76	3644.93	17487.9	12942.7	15254	4547.04	15228.2	12.1507	13.8945	3.34904	1.74375
ABL-0062109	CDS	phospho-2-dehydro-3-deoxyheptonate aldolase, Trp-sensitive	aroH	0.0356672	2256.65	1588.3	1585.67	1684.71	1603.64	1537.32	1810.21	1608.56	10.8219	10.6516	0.888604	-0.170388
ABL-0062110	CDS	conserved protein	ydiA	0.404641	1199.91	1105.17	1231.19	693.315	722.375	780.59	1178.76	732.093	10.2031	9.51588	0.621072	-0.687168
ABL-0062111	CDS	phosphoenolpyruvate synthase	pps	0.974196	2343.53	7125.18	5707.71	2285.16	1968.33	2227.3	5058.8	2160.26	12.3046	11.077	0.427031	-1.22759
ABL-0062112	CDS	predicted thiamine biosynthesis lipoprotein	apbE	0.0472508	1414.24	2125.07	2008.02	2153.56	2118.55	2368.29	1849.11	2213.47	10.8526	11.1121	1.19705	0.259479
ABL-0062113	misc_RNA		rprA	0.208728	129.72	53.06	90.57	55.2	60.48	43	91.1167	52.8933	6.50964	5.72501	0.580501	-0.784629
ABL-0062114	CDS	predicted inner membrane protein	ydiK	0.0380353	422.54	589.34	688.56	540.39	507.62	466.14	566.813	504.717	9.14673	8.97933	0.890446	-0.1674
ABL-0062115	CDS	predicted FAD-linked oxidoreductase	ydiJ	0.144615	3528.29	4355.1	4410.62	6572.06	5745.51	6157.43	4098	6158.33	12.0007	12.5883	1.50276	0.587619
ABL-0062116	CDS	esterase	ydiI	0.931025	936.235	1372.79	1367.18	2496.91	2331.12	2337.78	1225.4	2388.61	10.259	11.222	1.94924	0.962915
ABL-0062117	CDS	hypothetical protein		0.0300164	1944.67	1904.58	2003.76	1973.73	1512.23	2348.62	1951	1944.86	10.93	10.9255	0.996851	-0.00454994
ABL-0062118	CDS	Fe-S cluster assembly protein	sufA	0.314603	8655.58	8861.67	9246.55	4986.27	5913.4	5145.12	8921.26	5348.27	13.123	12.3849	0.599496	-0.738177
ABL-0062119	CDS	component of SufBCD complex	sufB	0.936548	9078.5	11569.1	11920	5519.18	4657.38	5407.95	10855.9	5194.84	13.4062	12.3429	0.478529	-1.06332
ABL-0062120	CDS	transport protein associated with Fe-S cluster assembly	sufC	0.968938	9140.1	10018.9	10265.8	4999.17	4174.17	4520.56	9808.25	4564.63	13.2598	12.1563	0.465387	-1.1035
ABL-0062121	CDS	component of SufBCD complex	sufD	0.999701	2561.89	3926.32	4356.36	1520.32	1293.95	1300.1	3614.86	1371.45	11.8197	10.4215	0.379394	-1.39823
ABL-0062122	CDS	selenocysteine lyase	sufS	0.818879	3667.9	4858.8	4693.41	2482.75	2168.32	2324.82	4406.7	2325.3	12.1055	11.1832	0.527673	-0.922283
ABL-0062123	CDS	sulfur acceptor protein	sufE	0.956533	1521.27	1888.62	1810.63	768.58	908.73	897.84	1740.17	858.383	10.765	9.74548	0.493275	-1.01954
ABL-0062124	CDS	hypothetical protein		0.100204	1229.05	1421.39	1004.33	844.68	883.275	963.73	1218.26	897.228	10.2506	9.80933	0.736485	-0.441271
ABL-0062125	CDS	murein lipoprotein	lpp	0.0110361	25526.1	27863.1	21063.1	33137.2	35475.6	32283.4	24817.4	33632.1	14.5991	15.0375	1.35518	0.438483
ABL-0062126	CDS	pyruvate kinase I	pykF	0.0910273	5860.43	4696.84	4660.47	6907.99	7750.7	7341.9	5072.58	7333.53	12.3085	12.8403	1.44572	0.531789
ABL-0062127	CDS	conserved protein		0.0228635	203.7	147.23	134.44	171.88	155.66	123.26	161.79	150.267	7.33798	7.23138	0.928776	-0.106597
ABL-0062128	CDS	beta-glucoside operon antiterminator	arbG	0.0877219	303.7	208.56	232.565	159.145	176.21	202.905	248.275	179.42	7.9558	7.4872	0.722666	-0.468598
ABL-0062129	CDS	PTS system, beta-glucoside-specific IIABC component	arbF	0.0118003	54.97	63.93	83.1	54.34	67.44	66.09	67.3333	62.6233	6.07325	5.96863	0.93005	-0.104621
ABL-0062130	CDS	6-phospho-beta-glucosidase	arbB	0.029817	258.745	343.285	331.96	288.515	313.285	305.035	311.33	302.278	8.2823	8.23973	0.970926	-0.042567
ABL-0062131	CDS	putative porin		0.124581	132.7	84.99	112.2	70.63	66.13	77.5	109.963	71.42	6.78088	6.15826	0.649489	-0.622623
ABL-0062132	CDS	putative glycosyl hydrolase exoenzyme		0.0267267	263.15	221.1	198.37	253.93	227.75	216.07	227.54	232.583	7.82998	7.8616	1.02216	0.0316275
ABL-0062133	CDS	putative inosine-uridine preferring nucleoside hydrolase		0.0323389	254.28	237.48	201.25	265.35	258.175	252.045	231.003	258.523	7.85177	8.01415	1.11913	0.162381
ABL-0062134	CDS	cytochrome c552 precursor	nrfA	1	39.17	39.48	35.75	572.97	562.41	566.21	38.1333	567.197	5.25298	9.14771	14.874	3.89472
ABL-0062135	CDS	cytochrome C-type protein	nrfB	1	30.88	37.8	32.22	257.69	200.65	199.39	33.6333	219.243	5.07182	7.77639	6.51863	2.70457
ABL-0062136	CDS	nitrite reductase complex component	nrfC	1	31.85	31.75	36.6	311.47	311.01	300.84	33.4	307.773	5.06178	8.26572	9.21477	3.20395
ABL-0062137	CDS	nitrite reductase complex component	nrfD	1	61.56	56.28	78.57	718.9	692.4	605.64	65.47	672.313	6.03276	9.39299	10.269	3.36023
ABL-0062138	CDS	cytochrome C-type biogenesis protein	nrfE	1	48.28	52.23	56.77	194.63	206.88	183.61	52.4267	195.04	5.71223	7.60763	3.72024	1.8954
ABL-0062139	CDS	formate-dependent nitrite reductase complex subunit	nrfF	0.957962	95.72	76.49	86.18	177.18	200.46	162.81	86.13	180.15	6.42844	7.49305	2.09161	1.06461
ABL-0062140	CDS	formate-dependent nitrite reductase complex subunit	nrfG	0.579506	72.53	87.27	79.6	151.46	133.45	142.44	79.8	142.45	6.31832	7.15431	1.78509	0.835995
ABL-0062141	CDS	heme exporter protein A	ccmA	0.99989	52.86	51.44	55.24	150.345	137.81	151.465	53.18	146.54	5.73281	7.19515	2.75555	1.46234
ABL-0062142	CDS	heme exporter protein B	ccmB	0.865319	43.73	43.63	39.85	86.25	85.13	85.13	42.4033	85.5033	5.40611	6.41791	2.01643	1.0118
ABL-0062143	CDS	heme exporter protein C	ccmC	0.720522	286.99	322.21	301.38	558.38	481.36	589.19	303.527	542.977	8.24568	9.08475	1.78889	0.839067
ABL-0062144	CDS	heme exporter protein D	ccmD	0.476897	482.525	792.19	651.96	1191.15	1029.77	908.455	642.225	1043.12	9.32694	10.0267	1.62424	0.699761
ABL-0062145	CDS	cytochrome C-type biogenesis protein	ccmE	0.171775	353.785	478.94	422.71	633.83	636.215	541.195	418.478	603.747	8.70901	9.2378	1.44272	0.52879
ABL-0062146	CDS	cytochrome C-type biogenesis protein	ccmF	0.616044	352.76	424.36	405.51	694.17	693.04	643.95	394.21	677.053	8.62282	9.40313	1.71749	0.780305
ABL-0062147	CDS	thiol:disulfide interchange protein	dsbE	0.0832965	182.13	197.87	233.84	278.32	292.3	257.01	204.613	275.877	7.67676	8.10788	1.34828	0.431123
ABL-0062148	CDS	cytochrome C-type biogenesis protein	ccmH1	0.0658031	387.91	401.82	508.86	586.25	525.73	520.64	432.863	544.207	8.75777	9.08801	1.25723	0.330243
ABL-0062149	CDS	cytochrome C-type biogenesis protein	ccmH2	0.181535	125.16	148.17	142.49	216.9	200.57	211.74	138.607	209.737	7.11485	7.71244	1.51318	0.597582
ABL-0062150	CDS	hypothetical protein		0.221162	83.38	41.66	36.52	68.24	92.25	89.74	53.8533	83.41	5.75096	6.38215	1.54884	0.631185
ABL-0062151	CDS	cytochrome C-type protein	napC	0.0151401	83.11	107.03	87.155	97.775	84.025	88.785	92.4317	90.195	6.53032	6.49498	0.975802	-0.0353397
ABL-0062152	CDS	diheme cytochrome C protein	napB	0.0186353	77.575	88.11	76.735	90.54	87.07	101.45	80.8067	93.02	6.3364	6.53947	1.15114	0.203067
ABL-0062153	CDS	ferredoxin-type protein	napH	0.0097034	34.99	52.76	50.4	60.995	45.01	46.475	46.05	50.8267	5.52513	5.66751	1.10373	0.142384
ABL-0062154	CDS	ferredoxin-type protein	napG	0.00845137	36.39	55.99	53.815	50.57	45.435	48.285	48.7317	48.0967	5.60679	5.58787	0.986969	-0.0189227
ABL-0062155	CDS	periplasmic nitrate reductase	napA	0.0143209	64.56	102.62	86.65	110.13	76.35	74.3	84.61	86.9267	6.40276	6.44173	1.02738	0.0389706
ABL-0062156	CDS	NapAB assembly protein	napD	0.0125033	51.39	62.4	75.81	60.69	52.58	52.75	63.2	55.34	5.98185	5.79025	0.875633	-0.191602
ABL-0062157	CDS	ferredoxin-type protein	napF	0.0060328	38.265	30.455	28.46	36.495	32.865	34.075	32.3933	34.4783	5.01763	5.10762	1.06437	0.0899931
ABL-0062158	CDS	hypothetical protein		0.030649	186.96	48.6	75.05	86.96	124.75	123.88	103.537	111.863	6.694	6.80559	1.08042	0.111595
ABL-0062159	CDS	nitrate/nitrite sensor protein	narQ	1	194.12	222.99	226.43	1247.54	1138.19	998.43	214.513	1128.05	7.74492	10.1396	5.25866	2.3947
ABL-0062160	CDS	nitrate/nitrite response regulator	narP	1	46.31	59.935	74.16	227.85	235.175	215.19	60.135	226.072	5.91013	7.82064	3.7594	1.9105
ABL-0062161	CDS	AraC-family transcriptional regulator		0.0418236	482.56	410.71	353.38	506.45	444.69	473.4	415.55	474.847	8.69888	8.89132	1.14269	0.19244
ABL-0062162	CDS	putative membrane protein		0.0226335	76.28	74.78	82.88	94.57	97.46	90.43	77.98	94.1533	6.28503	6.55694	1.2074	0.271908
ABL-0062163	CDS	probable zinc-binding dehydrogenase		0.0269525	89.93	113.33	124.15	84.73	82.59	98.16	109.137	88.4933	6.76999	6.4675	0.810849	-0.302495
ABL-0062164	CDS	short chain dehydrogenase		0.0336542	275.47	308.93	283.4	348.93	318.62	294.01	289.267	320.52	8.17626	8.32427	1.10804	0.148014
ABL-0062165	tRNA	tRNA-Val		0.0594109	1376.1	978.67	600.58	864.36	1010.77	1745.67	985.117	1206.93	9.94415	10.2371	1.22517	0.292979
ABL-0062166	CDS	putative hydrolase		0.0328191	633.515	225.695	262.65	311.96	413.335	359.845	373.953	361.713	8.54671	8.4987	0.967269	-0.0480115
ABL-0062167	CDS	DeoR-family transcriptional regulator		0.0375944	638.265	601.145	542.975	639.155	651.6	645.895	594.128	645.55	9.21463	9.33439	1.08655	0.119754
ABL-0062168	CDS	putative membrane-attached phosphoesterase		0.041668	1136.19	1495.16	1533.62	1278.66	1172.47	1157.34	1388.32	1202.82	10.4391	10.2322	0.866386	-0.206919
ABL-0062169	CDS	catalase-peroxidase	katB	0.998879	2215.67	3108.17	2286.34	7217.82	5835.51	5629.13	2536.73	6227.49	11.3088	12.6044	2.45493	1.29568
ABL-0062170	CDS	hypothetical protein		0.160324	472.88	365.38	309.6	265.28	224.03	292.19	382.62	260.5	8.57977	8.02514	0.680832	-0.554629
ABL-0062171	CDS	MarR-family transcriptional regulator		0.0143748	92.27	97.13	58.72	72.27	86.87	65.85	82.7067	74.9967	6.36993	6.22875	0.906779	-0.141177
ABL-0062172	CDS	putative ABC transporter, periplasmic protein		0.00631196	34.92	34.15	37.94	39.815	34.295	36.28	35.67	36.7967	5.15664	5.2015	1.03159	0.0448639
ABL-0062173	CDS	ABC transporter, permease protein		0.00524826	28.53	25.265	28.81	29.44	29.845	30.705	27.535	29.9967	4.78319	4.90673	1.0894	0.123536
ABL-0062174	CDS	ABC transporter, ATP-binding protein		0.007131	30.22	30.985	29.51	31.88	33.625	39.425	30.2383	34.9767	4.91831	5.12832	1.1567	0.210014
ABL-0062175	CDS	hypothetical protein		0.00815871	44.22	39.09	51.8	42.16	43.44	54.63	45.0367	46.7433	5.49303	5.54669	1.0379	0.0536606
ABL-0062176	CDS	hypothetical protein		0.0110183	31.16	34.48	36.03	38.53	41.82	44.17	33.89	41.5067	5.08279	5.37527	1.22475	0.292483
ABL-0062177	CDS	putative allophanate hydrolase		0.0441214	63.715	70.39	76.84	96.435	97.95	90.605	70.315	94.9967	6.13576	6.5698	1.35102	0.434044
ABL-0062178	CDS	hypothetical protein		0.268033	80.335	167.535	168.38	159.055	242.06	235.14	138.75	212.085	7.11634	7.7285	1.52854	0.612155
ABL-0062179	CDS	putative electron transport protein		0.306439	321.15	544.84	585.43	574.6	836.34	800.63	483.807	737.19	8.91829	9.52589	1.52373	0.607606
ABL-0062180	CDS	hypothetical protein		0.46249	67.25	101.26	105.16	115.74	208.14	151.96	91.2233	158.613	6.51133	7.30937	1.73874	0.798039
ABL-0062181	CDS	L-lactate permease		0.336012	68.47	65.06	70.49	89.22	189.81	88.52	68.0067	122.517	6.0876	6.93683	1.80154	0.84923
ABL-0062182	tRNA	tRNA-Val		0.0460648	882.65	789.32	504.27	707.64	600.88	1300.32	725.413	869.613	9.50266	9.76423	1.19878	0.261571
ABL-0062183	CDS	multidrug resistance protein	norM	0.0349209	1084.28	1094.26	1082.54	993.95	1122.43	1006.82	1087.03	1041.07	10.0862	10.0238	0.95772	-0.0623249
ABL-0062184	CDS	riboflavin synthase, alpha subunit	ribC	0.21775	1621.15	1674.04	1425.58	2472.09	2304.26	2336.09	1573.59	2370.81	10.6198	11.2112	1.50663	0.591324
ABL-0062185	CDS	cyclopropane-fatty-acyl-phospholipid synthase	cfa	0.125685	790.285	877.16	971.655	667.59	627.275	603.09	879.7	632.652	9.78087	9.30527	0.719168	-0.4756
ABL-0062186	CDS	DNA-binding transcriptional repressor, hypoxanthine-binding	purR	0.0707415	1102.9	903.62	873.04	721.91	754.49	775.54	959.853	750.647	9.90667	9.55199	0.782043	-0.35468
ABL-0062187	CDS	predicted lipoprotein	ydhO	0.476808	1642.1	1331.64	1255.96	826.125	833.19	888.14	1409.9	849.152	10.4614	9.72988	0.602277	-0.7315
ABL-0062188	CDS	monothiol glutaredoxin	grxD	0.026847	18383	12280.7	11459.8	10657.3	10646.3	9479.73	14041.2	10261.1	13.7774	13.3249	0.730786	-0.452479
ABL-0062189	CDS	ribonuclease T (RNase T)	rnt	0.0318901	2188.47	1670.95	1196.45	1617.04	1599.56	1543.84	1685.29	1586.81	10.7188	10.6319	0.941567	-0.0868644
ABL-0062190	CDS	glyoxalase I, Ni-dependent	gloA	0.0213113	5242.79	4144.6	4129.06	4492.73	4887.65	5282.86	4505.48	4887.75	12.1375	12.255	1.08484	0.117488
ABL-0062191	CDS	conserved protein	ydhL	0.0628182	6031.75	3710.88	4180.32	6078.82	5463.99	7303.97	4640.98	6282.26	12.1802	12.6171	1.35365	0.436853
ABL-0062192	CDS	DNA-binding transcriptional activator	slyA	0.0301524	6439.73	3935.73	4268.32	6767.75	4552.63	6453.63	4881.26	5924.67	12.253	12.5325	1.21376	0.279481
ABL-0062193	CDS	outer membrane lipoprotein	slyB	0.0380557	11164.5	15722.4	16596.2	21390.3	19941.2	21373	14494.4	20901.5	13.8232	14.3513	1.44204	0.528112
ABL-0062194	CDS	anhydro-N-acetylmuramic acid kinase	anmK	0.0487105	1376.1	1457.03	1325.4	1798.45	1690.91	1516.19	1386.18	1668.52	10.4369	10.7044	1.20368	0.267455
ABL-0062195	CDS	putative lipoprotein		0.0532428	777.43	804.58	1002.28	702.03	806.32	633.97	861.43	714.107	9.75059	9.48	0.828978	-0.270594
ABL-0062196	CDS	pyridoxine 5'-phosphate oxidase	pdxH	0.351029	2272.6	1943.15	2158.06	3701.64	3189.17	3413.93	2124.6	3434.91	11.053	11.7461	1.61673	0.69308
ABL-0062197	CDS	tyrosyl-tRNA synthetase	tyrS	0.0162741	6308.06	6170.63	5755.43	5859.36	5927.91	6200.58	6078.04	5995.95	12.5694	12.5498	0.986495	-0.0196166
ABL-0062198	CDS	pyridoxal kinase 2/pyridoxine kinase	pdxY	0.0377794	1072.91	1292.32	1042.14	1159.75	1348.13	1236.99	1135.79	1248.29	10.1495	10.2857	1.09905	0.136257
ABL-0062199	CDS	glutathionine S-transferase	gst	0.18738	883.75	797.78	774.8	921.3	1400.9	1321.91	818.777	1214.7	9.67733	10.2464	1.48356	0.569062
ABL-0062200	CDS	putative glutamate symport protein		0.478151	94.635	644.915	512.28	162.44	259.88	156.3	417.277	192.873	8.70486	7.59151	0.462219	-1.11335
ABL-0062201	CDS	hypothetical protein		0.0138382	62.565	69.95	74.78	66.285	59.755	56.61	69.0983	60.8833	6.11058	5.92798	0.881111	-0.182604
ABL-0062202	CDS	aconitate hydratase 1	acnA	0.999999	439.32	804.02	749.64	205.59	197.43	194.41	664.327	199.143	9.37575	7.63766	0.299767	-1.73809
ABL-0062203	CDS	putative periplasmic oligopeptide-binding protein		0.0270416	2636.27	2836.73	2757.19	2998.3	2420.17	2476.19	2743.4	2631.55	11.4217	11.3617	0.959232	-0.0600486
ABL-0062204	CDS	GTP cyclohydrolase II	ribA	0.0215985	4699.51	4607.84	3657.89	3716.12	4440.32	4086.86	4321.75	4081.1	12.0774	11.9947	0.944317	-0.0826564
ABL-0062205	CDS	phosphatidylglycerophosphatase B	pgpB	0.16664	1551.42	3553.28	2936.81	3869.35	3757.57	3689.22	2680.51	3772.05	11.3883	11.8811	1.40721	0.492843
ABL-0062207	CDS	putative lipoprotein		0.0137658	53.78	81.89	93.91	66.89	77.19	60.31	76.5267	68.13	6.25789	6.09022	0.890278	-0.167672
ABL-0062208	CDS	putative sugar ABC transporter, ATP-binding protein		0.0142051	60.23	95.315	101.45	86.275	90.935	77.835	85.665	85.015	6.42063	6.40965	0.992412	-0.0109885
ABL-0062209	CDS	putative sugar ABC transporter, permease protein		0.0206157	100.925	159.495	179.655	151.4	141.905	134.56	146.692	142.622	7.19664	7.15605	0.972255	-0.0405937
ABL-0062210	CDS	putative transketolase N-terminal section		0.0621745	62.465	130.465	92.48	62.93	71.59	58.115	95.1367	64.2117	6.57193	6.00476	0.674941	-0.567166
ABL-0062211	CDS	putative transketolase C-terminal section		0.0279047	74.47	131.02	112.1	87.68	71.33	90.91	105.863	83.3067	6.72606	6.38036	0.786927	-0.345699
ABL-0062212	CDS	glycerol kinase		0.00958217	41.025	62.945	61.355	50.955	59.175	53.87	55.1083	54.6667	5.7842	5.77259	0.991985	-0.0116091
ABL-0062213	CDS	putative xylose isomerase		0.0224016	110.62	164.62	156.69	139.54	151.78	166.73	143.977	152.683	7.16969	7.2544	1.06047	0.0847076
ABL-0062214	CDS	putative transcriptional regulator		0.0346246	695.08	795.65	681.04	763.69	675.4	735.34	723.923	724.81	9.49969	9.50146	1.00122	0.00176594
ABL-0062215	CDS	conserved inner membrane protein	yciS	0.0380642	2175.51	2221.01	2239.3	2688.65	2752.9	2361.28	2211.94	2600.94	11.1111	11.3448	1.17587	0.233723
ABL-0062216	CDS	conserved protein	yciM	0.0377379	1487.64	1517.63	1377.04	1597.91	1666.37	1655.56	1460.77	1639.95	10.5125	10.6794	1.12266	0.16692
ABL-0062217	CDS	orotidine-5'-phosphate decarboxylase	pyrF	0.0359238	1722.38	1589.02	1450.01	1493.6	2016.58	1809.49	1587.14	1773.22	10.6322	10.7922	1.11725	0.159948
ABL-0062218	CDS	translation initiation factor	yciH	0.041059	1751.82	1433.12	1158.1	1462.19	1938.84	1569.69	1447.68	1656.91	10.4995	10.6943	1.14453	0.19475
ABL-0062219	CDS	lipoprotein	osmB	0.0515543	383.025	698.15	549.155	349.065	303.29	789.54	543.443	480.632	9.08599	8.90879	0.884419	-0.177198
ABL-0062220	CDS	L-ribulose-5-phosphate 4-epimerase	araD	0.0279893	72.575	88.07	90.835	114.745	85.17	114.15	83.8267	104.688	6.38934	6.70996	1.24887	0.32062
ABL-0062221	CDS	carbon starvation protein	cstA	0.083869	87.115	240.29	281.7	223.83	336.08	198.99	203.035	252.967	7.66558	7.9828	1.24593	0.317219
ABL-0062222	CDS	putative oxidoreductase		0.0283957	3698.38	3185.16	3383.51	3738.57	4193.91	3814.51	3422.35	3915.66	11.7408	11.935	1.14415	0.194271
ABL-0062223	CDS	ribonuclease II	rnb	0.0211	3964.39	4465.67	4220.71	4416.08	4225.34	3690.56	4216.92	4110.66	12.042	12.0052	0.974801	-0.0368207
ABL-0062224	CDS	putative molybdopterin oxidoreductase		0.999748	218.58	299.45	287.14	100.15	90.32	115.23	268.39	101.9	8.06819	6.67101	0.379671	-1.39718
ABL-0062225	CDS	LysR-family transcriptional regulator		0.995821	232.73	310.69	254.47	102.05	116.55	123.44	265.963	114.013	8.05508	6.83306	0.428681	-1.22202
ABL-0062226	CDS	putative transcriptional repressor		0.0606048	141.61	147.53	118.31	94.48	107.79	95.35	135.817	99.2067	7.08552	6.63237	0.730445	-0.453152
ABL-0062227	CDS	putative hexuronate transporter		0.00911479	43.63	52.66	41.83	50.05	51.09	47.75	46.04	49.63	5.52482	5.63314	1.07798	0.108325
ABL-0062228	CDS	putative glycosyl hydrolase		0.0172681	108.11	101.96	118.73	122.38	101.47	103.8	109.6	109.217	6.7761	6.77105	0.996502	-0.00505477
ABL-0062229	CDS	putative NADH:flavin oxidoreductase		1	78.5	70.46	73.62	373.45	338.45	292.08	74.1933	334.66	6.21322	8.38655	4.51065	2.17333
ABL-0062230	CDS	putative thiamine biosynthesis protein		0.0281988	190.975	115.435	130.52	169.58	170.29	154.445	145.643	164.772	7.1863	7.36432	1.13134	0.178029
ABL-0062231	CDS	hypothetical protein	aidA	0.148915	194.32	80.49	79.98	190.4	155.66	143.76	118.263	163.273	6.88586	7.35115	1.38059	0.465286
ABL-0062232	CDS	enoyl-[acyl-carrier-protein] reductase [NADH]	fabI	0.0125171	8834.61	9570.74	7888.03	9128.55	9963.42	9239.39	8764.46	9443.78	13.0975	13.2051	1.07751	0.107699
ABL-0062233	CDS	peptide transport system ATP-binding protein	sapF	0.0411118	687.86	656.875	616.555	702.57	756.295	746.495	653.763	735.12	9.35262	9.52184	1.12444	0.169211
ABL-0062234	CDS	peptide transport system ATP-binding protein	sapD	0.0355601	723.6	699.75	681.84	607.01	707.19	696.71	701.73	670.303	9.45477	9.38867	0.955215	-0.0661019
ABL-0062235	CDS	predicted antimicrobial peptide transporter subunit; membrane component of ABC superfamily	sapC	0.0296756	307.17	313.95	276.37	280.67	332.93	303.84	299.163	305.813	8.22479	8.25651	1.02223	0.0317179
[truncated: 2,594 more rows]
