# Supplementary material for: Evolution of the metabolic and regulatory networks associated with oxygen availability in two phytopathogenic enterobacteria
Source: BMC Genomics. 2012 Mar 22;13:110. doi: 10.1186/1471-2164-13-110 (PMC3349551; doi:10.1186/1471-2164-13-110)
Supplement: Additional file 3 — List of simple orthologs in all three organisms (E. coli, P. atrosepticum and D. dadantii) that are detected as differentially expressed in at least one using stringent criteria (cFDR = 0.01 and fold change > 3). [file 1471-2164-13-110-S3.XLS]

## Sheet: Sheet1
FeatureID	bnumber	Feature Type	Product	gene	Signalof-wt-O2-1	Singalof-wt-O2-2	Signalof-wt-O2-3	Singalof-wt-N2-1	Signalof-wt-N2-2	Singalof-wt-N2-3	Avg_Aer_KANG	Avg_Anaer_KANG	Ratio	logRatio	log_Aer_KANG	log_Anaer_KANG	Kang_LNN_V2
ABE-0000006	b0001	CDS	thr operon leader peptide	thrL	1114.93	2198.73	1602.16	1071.56	1251.03	1192.15	1638.61	1171.58	0.714987	-0.484012	10.6783	10.1942	0.0259185
ABE-0000008	b0002	CDS	bifunctional aspartokinase I/homoserine dehydrogenase I	thrA	2728.1	4800.75	6241.37	1804.34	3901.71	2477.79	4590.07	2727.95	0.594314	-0.750702	12.1643	11.4136	0.0318408
ABE-0000010	b0003	CDS	homoserine kinase	thrB	1335.26	2647.86	3319.08	973.755	1746.69	1204.33	2434.07	1308.26	0.537478	-0.895722	11.2492	10.3534	0.0821613
ABE-0000012	b0004	CDS	threonine synthase	thrC	1831.93	2789.13	3386.43	1380.9	2147.11	1650.94	2669.17	1726.32	0.646763	-0.628691	11.3822	10.7535	0.0302859
ABE-0000015	b0005	CDS	predicted protein	yaaX	147.989	291.985	394.788	260.23	413.603	319.098	278.254	330.977	1.18948	0.250328	8.12026	8.37059	0.0359623
ABE-0000018	b0006	CDS	conserved protein	yaaA	256.959	254.495	307.317	255.756	198.22	300.703	272.924	251.559	0.921721	-0.117598	8.09235	7.97476	0.0281989
ABE-0000020	b0007	CDS	predicted transporter	yaaJ	61.2804	169.779	95.974	139.792	128.38	182.439	109.011	150.204	1.37787	0.462443	6.76833	7.23077	0.0550527
ABE-0000027	b0008	CDS	transaldolase B	talB	4604.46	4096.89	6761.92	2659.79	3846.67	3241.88	5154.42	3249.45	0.630419	-0.665617	12.3316	11.666	0.0188101
ABE-0000030	b0009	CDS	putative molybdochelatase	mog	456.047	543.583	585.291	476.655	496.302	570.154	528.307	514.37	0.97362	-0.0385694	9.04523	9.00666	0.0247359
ABE-0000032	b0010	CDS	conserved inner membrane protein associated with acetate transport	yaaH	222.763	326.231	344.717	361.575	397.031	447.082	297.904	401.896	1.34908	0.431977	8.2187	8.65068	0.0448482
ABE-0000037	b0011	CDS	conserved protein	yaaW	312.637	322.406	290.645	289.156	163.569	355.523	308.563	269.416	0.873131	-0.195729	8.26942	8.07369	0.0323335
	b0012			htgA	36.096	68.0855	66.0203	48.3834	66.5037	57.6948	56.7339	57.5273	1.01398	0.0200342	5.82614	5.84617	0.0170166
ABE-0000043	b0013	CDS	predicted protein	yaaI	128.699	158.074	191.781	127.202	181.97	113.09	159.518	140.754	0.88237	-0.180544	7.31758	7.13703	0.0277386
ABE-0000052	b0014	CDS	chaperone Hsp70, co-chaperone with DnaJ	dnaK	5453.71	3656.1	6435.09	4319.65	4974.38	5053.36	5181.64	4782.46	0.922964	-0.115654	12.3392	12.2235	0.00511464
ABE-0000054	b0015	CDS	chaperone Hsp40, co-chaperone with DnaK	dnaJ	1111.18	1540.41	1928.54	947.951	1405.56	992.204	1526.71	1115.24	0.730485	-0.453074	10.5762	10.1231	0.0273824
ABE-0000058	b0016	CDS	IS186/IS421 transposase	yi81_1	514.989	436.674	415.739	330.464	475.641	461.297	455.801	422.467	0.926868	-0.109564	8.83226	8.7227	0.0266803
	b0017			yi82_1	160.07	106.271	19.7283	107.016	81.085	211.548	95.3564	133.216	1.39703	0.482367	6.57526	7.05762	0.115047
ABE-0000064	b0018	CDS	regulatory protein for HokC, overlaps CDS of hokC	mokC	64.2032	50.2963	59.0182	58.8405	46.9722	80.6891	57.8392	62.1673	1.07483	0.104107	5.85398	5.95808	0.0176793
ABE-0000068	b0019	CDS	sodium-proton antiporter	nhaA	381.614	723.618	693.158	637.1	627.803	570.99	599.464	611.965	1.02085	0.0297761	9.22753	9.2573	0.0241669
ABE-0000072	b0020	CDS	DNA-binding transcriptional activator	nhaR	119.395	123.887	128.262	191.088	139.572	213.533	123.848	181.398	1.46469	0.550591	6.95242	7.50301	0.0515185
ABE-0000078	b0022	CDS	IS1 repressor protein InsA	insA_1	490.438	1001.06	642.865	792.395	974.58	696.466	711.454	821.147	1.15418	0.20687	9.47463	9.6815	0.0259129
ABE-0000082	b0023	CDS	30S ribosomal subunit protein S20	rpsT	9145.93	5974.72	8255.1	8391.45	5279.08	9149.64	7791.92	7606.72	0.976233	-0.0347031	12.9278	12.8931	0.00296865
ABE-0000089	b0024	CDS	predicted protein	yaaY	49.3458	106.097	113.313	65.9159	110.947	90.1481	89.5853	89.0037	0.993507	-0.0093975	6.48519	6.47579	0.0211951
ABE-0000091	b0025	CDS	bifunctional riboflavin kinase/FAD synthetase	ribF	1339.94	2010.11	2394.74	1943.19	2710.94	2322.01	1914.93	2325.38	1.21434	0.280174	10.9031	11.1833	0.0150481
ABE-0000094	b0026	CDS	isoleucyl-tRNA synthetase	ileS	951.357	1386.05	1826.51	1383.25	2567.92	1422.51	1387.97	1791.23	1.29054	0.367971	10.4388	10.8067	0.0206391
ABE-0000096	b0027	CDS	prolipoprotein signal peptidase (signal peptidase II)	lspA	699.513	1142.1	1276.95	651.095	1501.66	982.379	1039.52	1045.04	1.00531	0.00764706	10.0217	10.0293	0.0191524
ABE-0000101	b0028	CDS	FKBP-type peptidyl-prolyl cis-trans isomerase (rotamase)	fkpB	820.612	1620.2	1559.04	843.796	1396.52	814.782	1333.28	1018.37	0.763804	-0.388726	10.3808	9.99204	0.0255515
ABE-0000103	b0029	CDS	1-hydroxy-2-methyl-2-(E)-butenyl 4-diphosphate reductase, 4Fe-4S protein	ispH	580.946	979.214	1030.65	899.099	988.838	1007.67	863.604	965.203	1.11765	0.160464	9.75423	9.91469	0.0224139
ABE-0000109	b0030	CDS	ribonucleoside hydrolase 3	rihC	178.385	224.827	189.503	192.493	211.617	206.635	197.572	203.582	1.03042	0.0432322	7.62623	7.66947	0.0267147
ABE-0000112	b0031	CDS	dihydrodipicolinate reductase	dapB	2344.2	2040.65	3921.88	1513.93	1727.05	1754.67	2768.91	1665.22	0.601399	-0.733605	11.4351	10.7015	0.038035
ABE-0000118	b0032	CDS	carbamoyl phosphate synthetase small subunit, glutamine amidotransferase	carA	2755.62	4531.07	6256.87	1994.18	4475.11	2350.49	4514.52	2939.93	0.651215	-0.618793	12.1404	11.5216	0.0210406
ABE-0000121	b0033	CDS	carbamoyl-phosphate synthase large subunit	carB	2623.71	2996.75	4403.52	1603.57	2668.43	1713.08	3341.33	1995.03	0.597076	-0.744013	11.7062	10.9622	0.0420951
ABE-0000125	b0034	CDS	DNA-binding transcriptional activator	caiF	493.848	468.95	637.585	1212.45	1144.12	1470.43	533.461	1275.67	2.3913	1.2578	9.05924	10.317	0.592783
ABE-0000128	b0035	CDS	predicted acyl transferase	caiE	128.406	80.6016	115.758	131.832	60.9079	149.306	108.255	114.015	1.05321	0.0747897	6.75829	6.83308	0.0229452
ABE-0000130	b0036	CDS	crotonobetainyl CoA hydratase	caiD	479.673	1201.09	921.284	352.575	541.122	607.311	867.347	500.336	0.576858	-0.793713	9.76047	8.96675	0.0895175
ABE-0000133	b0037	CDS	predicted crotonobetaine CoA ligase:carnitine CoA ligase	caiC	246.729	249.512	257.413	256.848	222.109	263.807	251.218	247.588	0.985552	-0.0209955	7.97279	7.9518	0.0269731
ABE-0000136	b0038	CDS	crotonobetainyl CoA:carnitine CoA transferase	caiB	211.802	285.611	188.669	231.356	239.058	320.561	228.694	263.658	1.15289	0.20525	7.83728	8.04253	0.0301982
ABE-0000139	b0039	CDS	crotonobetaine reductase subunit II, FAD-binding	caiA	164.015	209.761	269.305	286.867	259.02	271.437	214.361	272.441	1.27095	0.345906	7.7439	8.0898	0.0384821
ABE-0000141	b0040	CDS	predicted transporter	caiT	70.341	125.045	36.7891	36.2615	88.1335	27.0183	77.3919	50.4711	0.65215	-0.616724	6.27411	5.65739	0.0470823
ABE-0000145	b0041	CDS	predicted electron transfer flavoprotein subunit, ETFP adenine nucleotide-binding domain	fixA	18.5595	114.036	13.782	74.0318	111.324	105.669	48.7925	97.0083	1.98818	0.991449	5.60859	6.60004	0.951257
ABE-0000147	b0042	CDS	predicted electron transfer flavoprotein, NAD/FAD-binding domain and ETFP adenine nucleotide-binding domain-like	fixB	228.218	161.725	239.24	201.754	239.919	300.337	209.728	247.336	1.17932	0.237957	7.71237	7.95033	0.0310793
ABE-0000149	b0043	CDS	predicted oxidoreductase with FAD/NAD(P)-binding domain	fixC	87.293	136.577	171.053	136.306	135.213	214.84	131.641	162.12	1.23153	0.300454	7.04046	7.34092	0.0324737
ABE-0000151	b0044	CDS	predicted 4Fe-4S ferredoxin-type protein	fixX	95.5741	113.051	123.872	104.727	94.9668	52.2598	110.832	83.9844	0.757762	-0.400183	6.79223	6.39205	0.0372965
ABE-0000156	b0045	CDS	predicted transporter	yaaU	138.49	166.302	162.383	81.9396	69.4091	78.9123	155.725	76.7537	0.492879	-1.02069	7.28286	6.26216	0.270465
ABE-0000159	b0046	CDS	flavoprotein subunit for the KefC potassium efflux system	yabF	104.05	176.269	113.591	136.306	107.019	170.262	131.303	137.863	1.04996	0.0703282	7.03676	7.10709	0.0249843
ABE-0000161	b0047	CDS	potassium:proton antiporter	kefC	275.811	228.767	373.004	222.72	229.534	245.778	292.527	232.677	0.795404	-0.33024	8.19243	7.86219	0.034037
ABE-0000164	b0048	CDS	dihydrofolate reductase	folA	469.735	664.804	658.759	364.072	328.698	337.494	597.766	343.421	0.574508	-0.799601	9.22344	8.42384	0.116908
ABE-0000167	b0049	CDS	diadenosine tetraphosphatase	apaH	303.285	534.949	509.991	361.575	384.871	303.211	449.408	349.886	0.778548	-0.361142	8.81188	8.45074	0.0342471
ABE-0000169	b0050	CDS	protein associated with Co2+ and Mg2+ efflux	apaG	581.385	1012.53	1041.93	870.641	815.423	757.976	878.616	814.68	0.927231	-0.109	9.77909	9.67009	0.0210765
ABE-0000175	b0051	CDS	S-adenosylmethionine-6-N',N'-adenosyl (rRNA) dimethyltransferase	ksgA	566.917	1309.5	1103.06	439.092	749.457	378.727	993.16	522.425	0.526023	-0.926801	9.95588	9.02908	0.168124
ABE-0000178	b0052	CDS	4-hydroxy-L-threonine phosphate dehydrogenase, NAD-dependent	pdxA	512.213	775.421	460.698	310.902	596.219	432.554	582.777	446.559	0.76626	-0.384095	9.1868	8.80271	0.0373705
ABE-0000180	b0053	CDS	peptidyl-prolyl cis-trans isomerase (PPIase)	surA	1275	1920.36	2168.33	1177.17	2102.34	1335.81	1787.9	1538.44	0.860476	-0.216794	10.804	10.5873	0.0162778
ABE-0000183	b0054	CDS	exported protein required for envelope biosynthesis and integrity	imp	886.813	1574.31	1429.38	1011.16	1166.77	904.617	1296.84	1027.52	0.792326	-0.335833	10.3408	10.0049	0.022523
ABE-0000187	b0055	CDS	DnaJ-like membrane chaperone protein	djlA	571.593	705.539	498.654	675.495	632.538	775.274	591.929	694.436	1.17317	0.230417	9.20928	9.4397	0.0268923
ABE-0000192	b0056	CDSp	N-terminal fragment of a predicted protein (pseudogene)	yabP	273.716	577.597	402.068	359.65	455.518	411.964	417.794	409.044	0.979057	-0.030535	8.70665	8.67611	0.0260818
ABE-0000194	b0057	CDSp	C-terminal fragment of a predicted protein (pseudogene)	yabQ	813.013	1149.75	742.618	819.969	958.6	722.857	901.792	833.809	0.924613	-0.113079	9.81665	9.70357	0.021083
ABE-0000196	b0058	CDS	Ribosomal large subunit pseudouridine synthase A	rluA	231.58	262.375	234.35	353.511	241.587	260.045	242.768	285.048	1.17415	0.231622	7.92344	8.15506	0.030304
ABE-0000198	b0059	CDS	RNA polymerase-associated helicase protein (ATPase and RNA polymerase recycling factor)	hepA	598.434	916.228	878.882	549.022	572.222	454.921	797.848	525.388	0.658507	-0.60273	9.63997	9.03724	0.0552372
ABE-0000202	b0060	CDS	DNA polymerase II	polB	113.257	326.231	361.889	54.9386	235.13	137.757	267.126	142.609	0.533863	-0.905458	8.06137	7.15592	0.242796
ABE-0000209	b0061	CDS	L-ribulose-5-phosphate 4-epimerase	araD	187.543	330.866	397.956	456.053	361.358	361.638	305.455	393.016	1.28666	0.363627	8.25482	8.61844	0.0421411
ABE-0000221	b0062	CDS	L-arabinose isomerase	araA	88.9979	90.7999	42.5687	208.829	58.1638	188.292	74.1222	151.762	2.04745	1.03383	6.21183	7.24566	0.168746
ABE-0000223	b0063	CDS	L-ribulokinase	araB	206.054	184.787	225.069	301.018	284.578	225.553	205.303	270.383	1.31699	0.397245	7.68161	8.07886	0.0397328
ABE-0000236	b0064	CDS	DNA-binding transcriptional dual regulator	araC	223.396	234.388	239.796	159.405	190.687	238.409	232.527	196.167	0.843633	-0.245313	7.86125	7.61594	0.031946
ABE-0000241	b0065	CDS	conserved inner membrane protein	yabI	337.432	436.964	330.769	262.467	262.517	315.597	368.388	280.194	0.760594	-0.394802	8.52508	8.13028	0.0393663
ABE-0000244	b0066	CDS	thiamin transporter subunit; ATP-binding component of ABC superfamily	yabJ	403.389	459.389	387.175	282.028	404.187	346.064	416.651	344.093	0.825855	-0.276039	8.70269	8.42666	0.0325253
ABE-0000246	b0067	CDS	membrane component of thiamin ABC transporter	yabK	483.326	580.204	652.812	464.377	476.556	468.404	572.114	469.779	0.821128	-0.284321	9.16016	8.87584	0.0299314
ABE-0000249	b0068	CDS	thiamin transporter subunit; periplasmic-binding component of ABC superfamily	tbpA	440.021	738.568	663.593	283.485	471.444	351.97	614.061	368.966	0.600863	-0.734892	9.26224	8.52735	0.0968915
ABE-0000251	b0069	CDS	DNA-binding transcriptional regulator	yabN	200.647	377.338	160.549	356.424	270.05	401.564	246.178	342.68	1.392	0.477156	7.94356	8.42072	0.0590481
ABE-0000257	b0070	CDS	broad specificity sugar efflux system	setA	265.727	334.517	293.59	366.361	335.585	360.07	297.945	354.005	1.18816	0.248726	8.2189	8.46763	0.0315514
ABE-0000259	b0071	CDS	3-isopropylmalate isomerase subunit	leuD	1177.19	1741.13	1574.1	1839.77	2451.81	1789.64	1497.47	2027.07	1.35366	0.436867	10.5483	10.9852	0.0224764
ABE-0000261	b0072	CDS	3-isopropylmalate isomerase subunit, dehydratase component	leuC	1871.34	3562.12	2781.02	2835.37	3348.37	2915.78	2738.16	3033.18	1.10774	0.147622	11.419	11.5666	0.00986332
ABE-0000265	b0073	CDS	3-isopropylmalate dehydrogenase	leuB	2578.89	5713.67	4649.82	5357.55	6854.88	5329.24	4314.13	5847.23	1.35537	0.438683	12.0749	12.5135	0.00989076
ABE-0000267	b0074	CDS	2-isopropylmalate synthase	leuA	2642.95	3898.72	3288.96	4324.54	4379.77	4775.29	3276.88	4493.2	1.37118	0.455423	11.6781	12.1335	0.0119261
ABE-0000269	b0075	CDS	leu operon leader peptide	leuL	1334.14	3001.61	1600.77	1942.15	1749.38	2069.23	1978.84	1920.25	0.970392	-0.0433601	10.9504	10.9071	0.0127196
ABE-0000280	b0076	CDS	DNA-binding transcriptional activator	leuO	76.4788	99.144	162.272	127.045	111.108	120.772	112.632	119.642	1.06224	0.0871124	6.81547	6.90258	0.024982
ABE-0000290	b0077	CDS	acetolactate synthase III, large subunit	ilvI	1356.84	2599.01	2364.95	1617.46	2122.95	1669.96	2106.93	1803.46	0.855963	-0.224379	11.0409	10.8166	0.0136677
ABE-0000294	b0078	CDS	acetolactate synthase III, thiamin-dependent, small subunit	ilvH	1118.54	1675.42	1257.89	1306.82	1575.48	1455.07	1350.62	1445.79	1.07047	0.0982395	10.3994	10.4976	0.0163205
	b0079			fruL	551.524	545.495	677.487	755.197	872.564	796.387	591.502	808.05	1.3661	0.450061	9.20824	9.6583	0.0383153
ABE-0000299	b0080	CDS	DNA-binding transcriptional dual regulator	fruR	289.45	379.077	318.32	358.974	349.306	382.019	328.949	363.433	1.10483	0.143824	8.36172	8.50554	0.0282045
ABE-0000302	b0081	CDS	conserved protein	yabB	1512.72	1787.72	2023.57	1244.55	1775.15	1234.06	1774.67	1417.92	0.798977	-0.323774	10.7933	10.4696	0.0194079
ABE-0000304	b0082	CDS	16S rRNA m(4)C1402 methyltransferase	yabC	720.8	1045.21	1021.87	1182.12	820.965	977.676	929.295	993.586	1.06918	0.0965082	9.85999	9.9565	0.0201132
ABE-0000306	b0083	CDS	membrane bound cell division protein at septum containing leucine zipper motif	ftsL	1042.45	1113.99	1474.68	1766.98	1365.15	1323.32	1210.37	1485.15	1.22702	0.295159	10.2412	10.5364	0.0204525
ABE-0000309	b0084	CDS	transpeptidase involved in septal peptidoglycan synthesis (penicillin-binding protein 3)	ftsI	471.781	612.074	537.443	745.469	738.912	647.342	540.433	710.574	1.31482	0.394869	9.07797	9.47284	0.0353296
ABE-0000311	b0085	CDS	UDP-N-acetylmuramoyl-L-alanyl-D-glutamate:meso-diaminopimelate ligase	murE	576.026	1023.43	785.853	724.294	980.552	763.411	795.102	822.753	1.03478	0.0493188	9.635	9.68431	0.0215995
ABE-0000313	b0086	CDS	UDP-N-acetylmuramoyl-tripeptide:D-alanyl-D-alanine ligase	murF	306.207	582.812	456.196	529.928	363.456	370.051	448.405	421.145	0.939208	-0.0904839	8.80866	8.71817	0.0260723
ABE-0000316	b0087	CDS	phospho-N-acetylmuramoyl-pentapeptide transferase	mraY	546.458	1261.46	844.538	724.503	708.027	536.185	884.153	656.238	0.742222	-0.430077	9.78815	9.35808	0.0306904
ABE-0000318	b0088	CDS	UDP-N-acetylmuramoyl-L-alanine:D-glutamate ligase	murD	579.582	861.527	716.888	794.58	756.022	700.177	719.332	750.26	1.04299	0.0607311	9.49051	9.55125	0.0223904
ABE-0000320	b0089	CDS	cell division membrane protein	ftsW	604.377	599.152	414.683	845.877	726.321	804.383	539.404	792.194	1.46865	0.554486	9.07522	9.62971	0.0531817
ABE-0000322	b0090	CDS	UDP-N-acetylglucosamine:N-acetylmuramyl-(pentapeptide) pyrophosphoryl-undecaprenol N-acetylglucosamine transferase	murG	725.964	712.551	718.777	936.037	793.094	922.594	719.097	883.908	1.22919	0.29771	9.49004	9.78775	0.0265683
ABE-0000324	b0091	CDS	UDP-N-acetylmuramate:L-alanine ligase	murC	109.116	196.897	142.155	256.12	286.784	254.244	149.389	265.716	1.77868	0.830805	7.22293	8.05374	0.168187
ABE-0000326	b0092	CDS	D-alanine:D-alanine ligase	ddlB	1259.46	1293.04	1061.49	1677.55	1448.82	1668.65	1204.67	1598.34	1.32679	0.407942	10.2344	10.6424	0.0244016
ABE-0000329	b0093	CDS	membrane anchored protein involved in growth of wall at septum	ftsQ	1576.1	1498.11	2255.31	1726.56	1674.81	1594.97	1776.5	1665.44	0.937484	-0.0931343	10.7948	10.7017	0.0138277
ABE-0000331	b0094	CDS	cell division protein	ftsA	1478.52	2179.37	2623.59	2481.24	2534.51	2528.75	2093.83	2514.83	1.20107	0.264319	11.0319	11.2962	0.0138966
ABE-0000333	b0095	CDS	GTP-binding tubulin-like cell division protein	ftsZ	1847.38	2754.88	3186.82	1731.87	2791.11	2188.8	2596.36	2237.26	0.86169	-0.214758	11.3423	11.1275	0.0117758
ABE-0000336	b0096	CDS	UDP-3-O-acyl N-acetylglucosamine deacetylase	lpxC	2109.74	2223.7	2267.48	1648.05	1883.84	2188.85	2200.31	1906.91	0.866658	-0.206465	11.1035	10.897	0.0134251
ABE-0000340	b0097	CDS	regulator of secA translation	yacA	678.907	600.833	427.298	426.346	615.32	754.84	569.013	598.836	1.05241	0.073699	9.15232	9.22602	0.0242446
ABE-0000343	b0098	CDS	preprotein translocase subunit, ATPase	secA	758.942	442.179	704.662	789.066	501.306	1001.61	635.261	763.994	1.20265	0.266213	9.31121	9.57742	0.0266307
ABE-0000346	b0099	CDS	nucleoside triphosphate pyrophosphohydrolase, marked preference for dGTP	mutT	168.399	212.427	196.394	228.859	188.158	212.07	192.407	209.696	1.08986	0.124138	7.58801	7.71215	0.02766
	b0100			b0100	312.443	563.4	311.929	400.022	340.589	483.455	395.924	408.022	1.03056	0.0434233	8.62908	8.6725	0.0266647
ABE-0000351	b0101	CDS	zinc-binding protein	yacG	388.921	354.218	290.867	477.591	318.206	506.554	344.669	434.117	1.25952	0.332873	8.42907	8.76194	0.0338028
ABE-0000355	b0102	CDS	conserved protein	yacF	420.974	455.622	202.785	439.353	463.266	506.24	359.794	469.62	1.30525	0.384323	8.49103	8.87535	0.0456602
ABE-0000357	b0103	CDS	dephospho-CoA kinase	yacE	492.777	612.595	635.418	451.839	615.697	559.911	580.263	542.482	0.93489	-0.0971318	9.18056	9.08343	0.0248146
ABE-0000362	b0104	CDS	GMP reductase	guaC	1249.58	1457.78	1709.8	911.169	955.317	917.525	1472.39	928.004	0.630271	-0.665955	10.5239	9.85799	0.0525383
	b0105			b0105	229.826	131.767	157.549	92.2927	103.576	147.32	173.047	114.396	0.661069	-0.597126	7.43502	6.8379	0.0594906
ABE-0000366	b0106	CDS	assembly protein in type IV pilin biogenesis, transmembrane protein	hofC	105.073	81.239	70.355	151.966	94.2135	159.079	85.5557	135.086	1.57892	0.658942	6.41879	7.07773	0.0649229
ABE-0000370	b0107	CDS	conserved protein with nucleoside triphosphate hydrolase domain	hofB	13.4447	28.1034	48.1259	16.1798	11.4606	13.9534	29.8913	13.8646	0.463833	-1.10832	4.90166	3.79333	0.0666521
ABE-0000372	b0108	CDS	predicted major pilin subunit	ppdD	106.778	100.187	125.705	29.9665	92.6531	87.7964	110.89	70.1387	0.632506	-0.660849	6.79299	6.13214	0.112177
ABE-0000374	b0109	CDS	quinolinate phosphoribosyltransferase	nadC	261.099	381.684	393.51	383.634	365.286	441.909	345.431	396.943	1.14912	0.200532	8.43225	8.63279	0.0298754
ABE-0000380	b0110	CDS	N-acetyl-anhydromuranmyl-L-alanine amidase	ampD	202.255	401.907	356.054	465.209	348.929	458.841	320.072	424.326	1.32572	0.406778	8.32225	8.72903	0.0448302
ABE-0000382	b0111	CDS	predicted inner membrane protein	ampE	284.384	337.124	365.779	340.557	234.216	299.083	329.096	291.285	0.885107	-0.176077	8.36236	8.18629	0.0293039
ABE-0000384	b0112	CDS	aromatic amino acid transporter	aroP	1103.1	2157.53	1407.16	1125.25	1311.78	1020.74	1555.93	1152.59	0.740774	-0.432895	10.6036	10.1707	0.0239538
ABE-0000394	b0113	CDS	DNA-binding transcriptional dual regulator	pdhR	214.725	478.742	448.083	169.394	357.161	193.622	380.517	240.059	0.630877	-0.664569	8.57182	7.90725	0.080099
ABE-0000397	b0114	CDS	pyruvate dehydrogenase, decarboxylase component E1, thiamin-binding	aceE	3595.28	6337.22	6611.65	1914.11	2435.08	1922.85	5514.72	2090.68	0.379109	-1.39932	12.4291	11.0298	0.501539
ABE-0000400	b0115	CDS	pyruvate dehydrogenase, dihydrolipoyltransacetylase component E2	aceF	2572.12	4125.86	4330.5	1281.38	1665.77	1254.97	3676.16	1400.7	0.381023	-1.39205	11.844	10.4519	0.610224
ABE-0000404	b0116	CDS	lipoamide dehydrogenase, E3 component is part of three enzyme complexes	lpdA	3785.21	4274.09	5981.95	1440.73	1435.21	1301.69	4680.42	1392.54	0.297525	-1.74892	12.1924	10.4435	0.962564
ABE-0000406	b0117	CDS	predicted protein	yacH	130.55	139.01	107.089	84.3328	98.8946	89.3642	125.55	90.8639	0.723729	-0.466478	6.97211	6.50563	0.0395805
ABE-0000411	b0118	CDS	bifunctional aconitate hydratase 2/2-methylisocitrate dehydratase	acnB	1574.78	2791.16	2105.26	497.049	456.432	434.227	2157.07	462.569	0.214444	-2.22133	11.0749	8.85353	0.999832
ABE-0000414	b0119	CDS	conserved protein	yacL	681.392	837.48	836.202	539.865	650.132	632.239	785.025	607.412	0.773749	-0.370062	9.61659	9.24653	0.0319619
ABE-0000416	b0120	CDS	S-adenosylmethionine decarboxylase	speD	2674.91	2498.71	2548.62	1106.63	1769.61	1136.75	2574.08	1337.66	0.519667	-0.944339	11.3298	10.3855	0.141678
ABE-0000418	b0121	CDS	spermidine synthase (putrescine aminopropyltransferase)	speE	3492.55	3898.83	4263.37	1284.55	2121.61	1309.94	3884.92	1572.03	0.404651	-1.30525	11.9237	10.6184	0.546974
ABE-0000423	b0122	CDS	predicted protein	yacC	674.864	783.302	445.304	665.974	808.859	557.873	634.49	677.569	1.0679	0.0947701	9.30945	9.40422	0.0239375
ABE-0000430	b0123	CDS	multicopper oxidase (laccase)	cueO	576.416	841.015	946.014	518.119	386.431	420.378	787.815	441.643	0.560592	-0.834977	9.62171	8.78674	0.124281
ABE-0000433	b0124	CDS	glucose dehydrogenase	gcd	273.619	795.238	374.782	92.0325	195.368	112.359	481.213	133.253	0.276911	-1.85251	8.91053	7.05802	0.991641
ABE-0000440	b0125	CDS	hypoxanthine phosphoribosyltransferase	hpt	1585.06	1451.99	1999.12	1561.28	1365.05	1663.74	1678.72	1530.02	0.911421	-0.133811	10.7131	10.5793	0.0149417
ABE-0000442	b0126	CDS	carbonic anhydrase	yadF	7604.52	5795.38	7113.58	1519.81	2406.02	1774.85	6837.83	1900.23	0.277899	-1.84737	12.7393	10.892	0.986109
ABE-0000447	b0127	CDS	predicted transporter subunit: ATP-binding component of ABC superfamily	yadG	619.478	875.087	688.212	426.658	472.359	655.024	727.592	518.014	0.711956	-0.49014	9.50699	9.01685	0.0446321
ABE-0000450	b0128	CDS	predicted transporter subunit: membrane component of ABC superfamily	yadH	270.988	461.475	369.725	235.83	397.354	324.429	367.396	319.204	0.868829	-0.202856	8.52119	8.31834	0.0295905
ABE-0000453	b0129	CDS	predicted PTS Enzyme IIA	yadI	68.636	153.439	148.323	91.4603	124.076	128.977	123.466	114.838	0.930115	-0.104518	6.94797	6.84345	0.0236153
ABE-0000457	b0130	CDS	predicted polysaccharide deacetylase lipoprotein	yadE	75.6994	60.9582	84.4149	63.7829	22.1679	70.1326	73.6908	52.0278	0.706028	-0.502203	6.20341	5.70121	0.0522977
ABE-0000459	b0131	CDS	aspartate 1-decarboxylase	panD	1972.32	1941.62	1740.93	1329.97	1455.6	1351.28	1884.96	1378.95	0.731556	-0.450961	10.8803	10.4294	0.0240643
ABE-0000463	b0132	CDS	predicted transposase	yadD	211.656	344.136	140.321	201.65	353.771	203.656	232.038	253.026	1.09045	0.124925	7.85822	7.98314	0.0288994
ABE-0000465	b0133	CDS	pantothenate synthetase	panC	787.39	1008.01	386.23	749.215	986.309	833.596	727.211	856.373	1.17761	0.235866	9.50623	9.7421	0.0290274
ABE-0000467	b0134	CDS	3-methyl-2-oxobutanoate hydroxymethyltransferase	panB	845.748	1123.9	1219.43	1263.69	1511.02	1426.85	1063.03	1400.52	1.31748	0.397784	10.054	10.4517	0.0265394
ABE-0000470	b0135	CDS	predicted fimbrial-like adhesin protein	yadC	34.1475	16.1667	8.22476	22.4749	42.883	51.7372	19.513	39.0317	2.00029	1.00021	4.28636	5.28657	0.232933
ABE-0000472	b0136	CDS	predicted fimbrial-like adhesin protein	yadK	23.8205	18.0209	48.5705	13.7867	37.8791	34.0211	30.1373	28.5623	0.947739	-0.0774382	4.91348	4.83604	0.0098285
ABE-0000475	b0137	CDS	predicted fimbrial-like adhesin protein	yadL	76.3813	45.4869	50.4044	85.5294	14.5275	88.7371	57.4242	62.9313	1.0959	0.132119	5.84359	5.97571	0.0182795
ABE-0000477	b0138	CDS	predicted fimbrial-like adhesin protein	yadM	80.4732	46.0663	28.5644	67.5287	52.3528	38.7768	51.7013	52.8861	1.02292	0.0326875	5.69213	5.72482	0.0162231
ABE-0000479	b0139	CDS	predicted outer membrane usher protein	htrE	49.6868	21.092	67.9654	54.4183	44.0129	52.4688	46.2481	50.3	1.08761	0.121166	5.53132	5.65249	0.0179222
ABE-0000482	b0140	CDS	predicted periplasmic pilin chaperone	ecpD	59.3806	29.3782	95.196	34.2846	8.39366	31.4081	61.3183	24.6955	0.402742	-1.31207	5.93825	4.62617	0.680638
ABE-0000487	b0141	CDS	predicted fimbrial-like adhesin protein	yadN	7.94015	11.5311	39.79	9.67668	10.0616	11.6539	19.7538	10.4641	0.529726	-0.916681	4.30405	3.38737	0.0100489
ABE-0000491	b0142	CDS	2-amino-4-hydroxy-6-hydroxymethyldihyropteridine pyrophosphokinase	folK	299.923	452.03	422.352	355.592	308.306	326.362	391.435	330.087	0.843273	-0.245928	8.61263	8.3667	0.0301997
ABE-0000493	b0143	CDS	poly(A) polymerase I	pcnB	888.079	1576.4	1583.82	1234.71	1239.09	1252.61	1349.43	1242.14	0.92049	-0.119526	10.3981	10.2786	0.0168481
ABE-0000497	b0144	CDS	glutamyl-Q tRNA(Asp) synthetase	yadB	18.3159	81.8764	153.214	14.7231	27.8175	24.4576	84.4687	22.3327	0.26439	-1.91926	6.40035	4.48109	0.836752
ABE-0000499	b0145	CDS	RNAP-binding protein modulating ppGpp and iNTP regulation	dksA	1247.68	1426.49	1837.96	1114.8	1027.9	1194.03	1504.04	1112.24	0.739503	-0.435372	10.5546	10.1193	0.0260782
ABE-0000503	b0146	CDS	predicted DNA-binding transcriptional regulator	sfsA	815.936	1333.32	1144.35	839.79	856.853	1029.78	1097.87	908.808	0.827793	-0.272658	10.1005	9.82783	0.0225714
ABE-0000505	b0147	CDS	2'-5' RNA ligase	ligT	310.786	400.69	433.522	246.495	212.209	338.748	381.666	265.817	0.696465	-0.521876	8.57617	8.05429	0.0555508
ABE-0000510	b0148	CDS	predicted ATP-dependent helicase	hrpB	406.994	617.984	622.081	725.335	551.076	804.487	549.02	693.633	1.2634	0.337315	9.10071	9.43803	0.0320585
ABE-0000516	b0149	CDS	penicillin-binding protein 1B (PBP1B)	mrcB	207.564	515.769	267.471	360.795	235.453	415.099	330.268	337.116	1.02073	0.0296054	8.36749	8.3971	0.0274742
ABE-0000520	b0150	CDS	ferrichrome outer membrane transporter	fhuA	336.36	651.187	462.698	218.09	186.867	191.114	483.415	198.69	0.411013	-1.28274	8.91712	7.63438	0.607514
ABE-0000522	b0151	CDS	ATP-binding component of iron-hydroxamate transporter	fhuC	516.889	611.436	447.971	466.51	422.266	469.92	525.432	452.899	0.861954	-0.214317	9.03736	8.82304	0.0279183
ABE-0000524	b0152	CDS	iron-hydroxamate transporter subunit; periplasmic-binding component of ABC superfamily	fhuD	170.445	276.804	309.262	138.023	227.059	182.596	252.17	182.559	0.723952	-0.466033	7.97825	7.51222	0.0447279
ABE-0000526	b0153	CDS	fused iron-hydroxamate transporter subunits of ABC superfamily: membrane components	fhuB	292.763	515.306	491.374	246.131	322.295	194.929	433.147	254.452	0.587449	-0.767466	8.75871	7.99125	0.109872
ABE-0000529	b0154	CDS	glutamate-1-semialdehyde aminotransferase (aminomutase)	hemL	251.357	539.874	579.067	226.153	445.618	211.652	456.766	294.474	0.644694	-0.633314	8.83531	8.202	0.0717212
ABE-0000533	b0155	CDS	chloride channel, voltage-gated	yadQ	264.753	436.964	459.531	350.962	566.303	246.457	387.082	387.907	1.00213	0.0030716	8.5965	8.59957	0.0264544
ABE-0000538	b0156	CDS	A-type Fe-S protein	yadR	1100.42	895.02	1035.49	803.633	921.205	760.641	1010.31	828.493	0.82004	-0.286233	9.98058	9.69435	0.0246775
ABE-0000540	b0157	CDS	conserved inner membrane protein	yadS	140.244	236.822	45.6252	51.2448	120.524	114.762	140.897	95.5106	0.677876	-0.560906	7.13849	6.57759	0.0317899
ABE-0000542	b0158	CDS	periplasmic binding component of cobalamin (vitamin B-12) transporter	yadT	304.259	335.444	395.622	305.96	321.542	275.148	345.108	300.883	0.871852	-0.197845	8.43091	8.23306	0.0294165
ABE-0000545	b0159	CDS	5'-methylthioadenosine/S-adenosylhomocysteine nucleosidase	pfs	582.115	1115.73	1047.38	633.511	738.858	684.917	915.075	685.762	0.749405	-0.416183	9.83775	9.42156	0.030121
ABE-0000548	b0160	CDS	deoxyguanosine triphosphate triphosphohydrolase	dgt	171.809	268.575	100.364	180.111	180.787	127.514	180.25	162.804	0.903213	-0.146862	7.49385	7.34699	0.025966
ABE-0000551	b0161	CDS	serine endoprotease (protease Do), membrane-associated	degP	187.836	158.132	418.407	284.057	76.2963	267.361	254.792	209.238	0.821214	-0.284171	7.99317	7.709	0.0375587
ABE-0000554	b0162	CDS	DNA-binding transcriptional activator	cdaR	159.485	267.127	364.724	149.885	362.542	225.449	263.778	245.958	0.932443	-0.100913	8.04318	7.94227	0.0278201
ABE-0000556	b0163	CDS	conserved protein	yaeH	722.359	656.634	519.493	607.186	260.903	541.307	632.829	469.799	0.742379	-0.429773	9.30567	8.8759	0.0474419
ABE-0000559	b0164	CDS	predicted phosphatase	yaeI	243.709	289.494	249.021	179.799	72.0456	259.627	260.741	170.49	0.653868	-0.612929	8.02648	7.41355	0.126602
	b0165			b0165	459.165	330.287	315.708	499.39	302.387	419.228	368.387	407.002	1.10482	0.143813	8.52508	8.66889	0.0275061
ABE-0000565	b0166	CDS	2,3,4,5-tetrahydropyridine-2-carboxylate N-succinyltransferase	dapD	2962.11	3230.09	3519.58	3750.49	2590.14	3674.02	3237.26	3338.22	1.03119	0.0443042	11.6606	11.7049	0.00781918
ABE-0000568	b0167	CDS	uridylyltransferase/uridylyl-removing enzyme	glnD	379.666	583.391	810.639	474.626	553.498	451.524	591.232	493.216	0.834217	-0.261505	9.20758	8.94608	0.0272142
ABE-0000571	b0168	CDS	methionine aminopeptidase	map	1465.76	1568.63	1723.59	857.999	864.171	840.599	1585.99	854.256	0.538625	-0.892646	10.6312	9.73852	0.126592
ABE-0000575	b0169	CDS	30S ribosomal subunit protein S2	rpsB	9614.4	8358.23	5115.3	8834.76	7364.9	8934.91	7695.98	8378.19	1.08865	0.122534	12.9099	13.0324	0.00298803
ABE-0000579	b0170	CDS	protein chain elongation factor EF-Ts	tsf	8705.13	9878.13	10530	6666.51	8573.11	7877.64	9704.43	7705.75	0.794045	-0.332708	13.2444	12.9117	0.00331161
ABE-0000582	b0171	CDS	uridylate kinase	pyrH	2754.79	3870.09	4303.55	2033.66	3187.49	2876.06	3642.81	2699.07	0.740931	-0.432588	11.8308	11.3982	0.0134776
ABE-0000588	b0172	CDS	ribosome recycling factor	frr	1786.19	1359.28	1117.23	1522.62	1089.67	1863.95	1420.9	1492.08	1.05009	0.0705193	10.4726	10.5431	0.0156329
ABE-0000592	b0173	CDS	1-deoxy-d-xylulose 5-phosphate reductoisomerase	ispC	265.63	288.74	304.983	270.271	291.68	323.906	286.451	295.286	1.03084	0.0438226	8.16214	8.20597	0.027024
ABE-0000595	b0174	CDS	undecaprenyl pyrophosphate synthetase (di-trans,poly-cis-decaprenylcistransferase)	uppS	780.814	1036.64	785.298	1157.98	804.769	1074.1	867.583	1012.28	1.16678	0.222535	9.76086	9.98339	0.0224223
ABE-0000600	b0175	CDS	CDP-diglyceride synthase	cdsA	615.24	634.035	768.126	654.425	600.739	674.517	672.467	643.227	0.956518	-0.0641356	9.39332	9.32918	0.023149
ABE-0000603	b0176	CDS	inner membrane zinc RIP metalloprotease	yaeL	2123.72	2381.02	2059.25	3268.27	2254.51	2986.96	2188	2836.58	1.29643	0.374542	11.0954	11.4699	0.0141837
ABE-0000605	b0177	CDS	outer membrane beta-barrel protein assembly factor	yaeT	1894.24	2091.59	1930.76	1447.81	1592.16	1502	1972.19	1513.99	0.767667	-0.381448	10.9456	10.5641	0.0197476
ABE-0000608	b0178	CDS	periplasmic chaperone	hlpA	8966.28	5725.55	5436.9	13118.8	7424.79	11352.5	6709.58	10632	1.58461	0.664124	12.712	13.3761	0.00830705
ABE-0000610	b0179	CDS	UDP-3-O-(3-hydroxymyristoyl)-glucosamine N-acyltransferase	lpxD	1911.29	2891.46	3047.77	2646.57	3021.07	2666.24	2616.84	2777.96	1.06157	0.0862016	11.3536	11.4398	0.00977723
ABE-0000613	b0180	CDS	(3R)-hydroxymyristol acyl carrier protein dehydratase	fabZ	4228.11	3966.69	4602.2	5629.33	3948.25	5403.03	4265.66	4993.54	1.17064	0.227292	12.0586	12.2858	0.00612089
ABE-0000618	b0181	CDS	UDP-N-acetylglucosamine acyltransferase	lpxA	796.597	1061.84	970.077	1009.81	694.63	977.31	942.839	893.916	0.948111	-0.0768721	9.88087	9.804	0.0204085
ABE-0000620	b0182	CDS	tetraacyldisaccharide-1-P synthase	lpxB	366.611	624.822	559.672	462.868	461.113	393.098	517.035	439.027	0.849123	-0.235954	9.01412	8.77816	0.0281172
ABE-0000622	b0183	CDS	ribonuclease HII, degrades RNA of DNA-RNA hybrids	rnhB	403.048	667.585	740.006	641.887	623.983	540.732	603.546	602.2	0.99777	-0.00322073	9.23732	9.2341	0.0238384
ABE-0000624	b0184	CDS	DNA polymerase III alpha subunit	dnaE	1473.99	1998.12	1880.58	1966.66	1421.43	1672.37	1784.23	1686.82	0.945404	-0.0809979	10.8011	10.7201	0.0138055
ABE-0000630	b0185	CDS	acetyl-CoA carboxylase, carboxytransferase, alpha subunit	accA	1263.95	1532.07	2159.72	1206.52	969.522	1265.89	1651.91	1147.31	0.694534	-0.525883	10.6899	10.164	0.0304656
ABE-0000633	b0186	CDS	lysine decarboxylase 2, constitutive	ldcC	111.698	344.947	359.611	142.445	193.7	132.217	272.085	156.121	0.573793	-0.801397	8.08792	7.28652	0.0746694
ABE-0000635	b0187	CDS	predicted lyase	yaeR	223.055	395.417	249.021	115.132	222.916	129.029	289.164	155.692	0.538422	-0.893191	8.17575	7.28256	0.196256
ABE-0000638	b0188	CDS	tRNA(Ile)-lysidine synthetase	tilS	461.552	557.663	630.417	458.758	434.48	483.717	549.877	458.985	0.834704	-0.260663	9.10297	8.8423	0.0292505
ABE-0000641	b0189	CDS	modulator of Rho-dependent transcription termination	rof	468.469	528.459	473.368	618.163	473.704	668.298	490.099	586.722	1.19715	0.259604	8.93693	9.19653	0.0286331
ABE-0000648	b0190	CDS	conserved protein	yaeQ	500.23	711.334	704.995	819.501	719.864	654.92	638.853	731.428	1.14491	0.195233	9.31934	9.51457	0.0253415
ABE-0000650	b0191	CDS	conserved protein	yaeJ	394.475	1090.87	961.241	601.931	851.204	688.575	815.53	713.903	0.875386	-0.192009	9.67159	9.47958	0.022427
ABE-0000652	b0192	CDS	lipoprotein involved with copper homeostasis and adhesion	cutF	276.249	477.41	357.999	361.159	392.511	350.924	370.553	368.198	0.993646	-0.00919577	8.53353	8.52434	0.0264504
ABE-0000655	b0193	CDS	predicted lipoprotein	yaeF	13.2498	13.3853	9.89194	58.3202	34.1127	41.8078	12.1757	44.7469	3.6751	1.87778	3.60593	5.48372	0.98706
ABE-0000657	b0194	CDS	prolyl-tRNA synthetase	proS	1665.14	1268.36	1703.47	1178.89	1379.31	1222.41	1545.66	1260.2	0.815317	-0.294566	10.594	10.2994	0.019454
ABE-0000661	b0195	CDS	conserved protein	yaeB	433.201	647.884	589.293	477.747	455.033	383.953	556.793	438.911	0.788285	-0.343211	9.121	8.77778	0.0330339
ABE-0000663	b0196	CDS	predicted outer membrane protein, signal	rcsF	1081.27	1385.76	1415.83	1153.5	1465.72	1112.92	1294.29	1244.05	0.961185	-0.0571135	10.3379	10.2808	0.0168862
ABE-0000666	b0197	CDS	receptor component of DL-methionine uptake transporter (MUT)	metQ	4853.04	4219.44	6658.72	4515.94	4929.93	4899.62	5243.73	4781.83	0.911913	-0.133032	12.3564	12.2233	0.00511826
ABE-0000668	b0198	CDS	membrane component of DL-methionine uptake transporter (MUT)	metI	2264.79	1891.27	2408.63	2106.4	2751.13	2269.07	2188.23	2375.53	1.08559	0.118485	11.0955	11.214	0.0112995
ABE-0000671	b0199	CDS	ATP-binding component of DL-methionine uptake transporter (MUT)	metN	1399.42	1294.49	1562.04	2070.76	2106.59	2320.65	1418.65	2166	1.52681	0.610516	10.4703	11.0808	0.0353973
ABE-0000675	b0200	CDS	D,D-heptose 1,7-bisphosphate phosphatase	gmhB	1209.34	1501.36	1426.94	1423.04	1598.19	1701.16	1379.21	1574.13	1.14133	0.190711	10.4296	10.6203	0.0167103
ABE-0000677	b0201	rRNA	16S rRNA (rrsH)	rrsH	27879	15403	16420.1	20781.7	21127	19428.9	19900.7	20445.9	1.02739	0.0389872	14.2805	14.3195	0.000690863
ABE-0000684	b0204	rRNA	23S rRNA (rrlH)	rrlH	26185.9	14536.5	17732.9	18875.8	20543	18614.5	19485.1	19344.4	0.99278	-0.0104541	14.2501	14.2396	0.000719545
ABE-0000686	b0205	rRNA	5S rRNA (rrfH)	rrfH	26799.1	16986.1	17923	25387.1	21409	25830.2	20569.4	24208.8	1.17693	0.235028	14.3282	14.5632	0.000671196
ABE-0000688	b0206	tRNA	tRNA-Asp(GUC)	aspU	7901.47	5650.05	3097.95	10314.2	5432.42	8825.63	5549.83	8190.75	1.47586	0.561553	12.4382	12.9998	0.00978368
ABE-0000692	b0207	CDS	2,5-diketo-D-gluconate reductase B	dkgB	245.219	255.306	245.909	133.393	149.902	118.577	248.811	133.957	0.538389	-0.893278	7.95891	7.06563	0.186469
ABE-0000694	b0208	CDS	predicted DNA-binding transcriptional regulator	yafC	177.119	154.713	174.665	149.364	136.236	169.374	168.832	151.658	0.898275	-0.154771	7.39945	7.24468	0.0273587
ABE-0000700	b0209	CDS	conserved protein	yafD	49.6868	62.1751	53.6276	238.952	218.504	163.26	55.1632	206.905	3.75078	1.90719	5.78563	7.69283	0.996817
	b0210			yafE	161.093	177.312	115.258	367.194	190.794	409.769	151.221	322.586	2.13321	1.09303	7.24051	8.33354	0.325941
ABE-0000704	b0211	CDS	membrane-bound lytic murein transglycosylase D	mltD	1606.88	1392.71	726.057	1453.84	1783.49	1906.07	1241.88	1714.47	1.38054	0.465232	10.2783	10.7435	0.0325689
ABE-0000707	b0212	CDS	predicted hydroxyacylglutathione hydrolase	gloB	151.009	221.234	132.708	201.493	215.007	165.35	168.317	193.95	1.15229	0.204505	7.39504	7.59954	0.0299846
ABE-0000713	b0213	CDS	predicted S-adenosyl-L-methionine-dependent methyltransferase	yafS	206.2	287.813	212.121	127.67	104.544	136.084	235.378	122.766	0.52157	-0.939068	7.87884	6.93977	0.208516
ABE-0000717	b0214	CDS	ribonuclease HI, degrades RNA of DNA-RNA hybrids	rnhA	605.449	369.979	334.548	860.652	721.371	866.833	436.659	816.285	1.86939	0.902568	8.77036	9.67293	0.208256
ABE-0000722	b0215	CDS	DNA polymerase III epsilon subunit	dnaQ	540.807	573.714	533.275	540.854	471.767	684.864	549.266	565.828	1.03015	0.0428606	9.10136	9.14422	0.0242625
ABE-0000724	b0216	tRNA	tRNA-Asp(GUC)	aspV	6258.11	5936.42	3602.05	9798.53	5773.39	9308.25	5265.53	8293.39	1.57504	0.655384	12.3624	13.0177	0.0113335
ABE-0000727	b0217	CDS	predicted aminopeptidase	yafT	15.247	57.2497	64.3532	25.1282	41.4841	17.507	45.6166	28.0398	0.614682	-0.702087	5.51149	4.8094	0.0239813
	b0218			yafU	47.4461	20.8023	27.5085	29.7064	31.4762	8.10027	31.9189	23.0943	0.723529	-0.466876	4.99634	4.52946	0.0236026
ABE-0000734	b0219	CDS	predicted C-N hydrolase family amidase, NAD(P)-binding	yafV	353.459	277.267	268.083	537.68	335.854	507.547	299.603	460.36	1.53657	0.619713	8.22691	8.84662	0.0658128
ABE-0000740	b0220	CDS	inhibitor of vertebrate C-lysozyme	ykfE	1603.76	2221.15	1694.86	2661.76	1834.98	2652.86	1839.92	2383.2	1.29527	0.373256	10.8454	11.2187	0.0167256
ABE-0000743	b0221	CDS	medium-long-chain fatty acyl-CoA dehydrogenase	fadE	194.168	285.785	301.76	243.79	202.47	198.535	260.571	214.932	0.824849	-0.277799	8.02553	7.74773	0.0318656
ABE-0000751	b0222	CDS	D-sedoheptulose 7-phosphate isomerase	lpcA	743.987	1565.85	1025.37	1164.84	975.441	1159.75	1111.74	1100.01	0.989453	-0.0152965	10.1186	10.1033	0.0184264
ABE-0000755	b0223	CDS	predicted amidotransfease	yafJ	297.244	761.109	609.132	371.096	493.558	306.817	555.828	390.49	0.702538	-0.509353	9.1185	8.60914	0.0411457
ABE-0000757	b0224	CDS	conserved protein	yafK	988.622	1525.46	1357.81	1063.76	1594.96	1032.81	1290.63	1230.51	0.953417	-0.068821	10.3339	10.265	0.0171714
ABE-0000761	b0225	CDS	translation inhibitor	yafQ	289.937	349.641	154.825	317.718	220.979	300.337	264.801	279.678	1.05618	0.0788575	8.04877	8.12762	0.0283821
ABE-0000764	b0226	CDS	predicted antitoxin of YafQ-DinJ toxin-antitoxin system	dinJ	703.264	1065.96	714.22	933.54	730.679	872.373	827.814	845.53	1.0214	0.0305505	9.69316	9.72371	0.0210565
ABE-0000775	b0227	CDS	predicted lipoprotein and C40 family peptidase	yafL	80.4245	93.5813	80.5248	125.329	91.308	91.4546	84.8435	102.697	1.21043	0.275519	6.40673	6.68225	0.0260349
ABE-0000779	b0228	CDS	conserved protein	yafM	159.729	274.718	273.251	225.529	256.061	242.433	235.899	241.341	1.02307	0.0329032	7.88203	7.91493	0.0272641
	b0229			fhiA	124.217	118.787	205.452	135.213	103.899	60.0465	149.486	99.7195	0.667084	-0.584059	7.22386	6.6398	0.0619511
	b0230			mbhA	87.5852	127.132	106.088	63.4707	149.041	146.066	106.935	119.526	1.11774	0.160591	6.74059	6.90118	0.0234588
ABE-0000789	b0231	CDS	DNA polymerase IV	dinP	103.368	142.255	143.767	107.432	76.8881	93.545	129.797	92.6217	0.713591	-0.48683	7.02011	6.53328	0.0421236
ABE-0000793	b0232	CDS	predicted antitoxin of the YafO-YafN toxin-antitoxin system	yafN	163.138	164.97	128.873	164.66	133.922	138.697	152.327	145.76	0.956887	-0.0635802	7.25103	7.18745	0.0255037
ABE-0000795	b0233	CDS	predicted toxin of the YafO-YafN toxin-antitoxin system	yafO	88.9492	120.931	102.643	66.228	103.899	106.558	104.174	92.2281	0.885324	-0.175723	6.70286	6.52713	0.0244734
ABE-0000801	b0234	CDS	predicted acyltransferase with acyl-CoA N-acyltransferase domain	yafP	167.961	155.235	97.4189	216.477	131.877	155.055	140.205	167.803	1.19684	0.259231	7.13139	7.39062	0.0304179
	b0235			ykfJ	101.371	114.557	84.1926	61.2857	44.9276	93.4927	100.04	66.5687	0.665419	-0.587666	6.64444	6.05677	0.0581927
	b0236			prfH	88.1698	81.6446	60.4075	63.8869	21.8989	50.4829	76.7406	45.4229	0.591902	-0.756571	6.26192	5.50535	0.114594
ABE-0000809	b0237	CDS	aminoacyl-histidine dipeptidase (peptidase D)	pepD	893.34	1076.16	873.658	850.872	950.26	874.881	947.718	892.004	0.941213	-0.0874076	9.88831	9.80091	0.0202841
ABE-0000814	b0238	CDS	guanine-xanthine phosphoribosyltransferase	gpt	1505.02	1861.78	1722.14	1829.52	2011.36	1866.25	1696.31	1902.37	1.12148	0.165399	10.7282	10.8936	0.0141858
ABE-0000817	b0239	CDS	fermentation/respiration switch protein	yafA	212.533	254.437	283.976	199.985	264.885	215.049	250.315	226.639	0.905416	-0.143348	7.9676	7.82426	0.02835
ABE-0000821	b0240	CDS	DNA-binding transcriptional regulator	crl	279.415	254.379	318.431	316.573	258.751	229.211	284.075	268.178	0.94404	-0.0830797	8.15013	8.06705	0.0275058
ABE-0000823	b0241	CDS	outer membrane phosphoporin protein E	phoE	109.652	121.511	105.31	108.472	110.517	152.233	112.158	123.741	1.10327	0.14179	6.80938	6.95118	0.0246963
ABE-0000830	b0242	CDS	gamma-glutamate kinase	proB	425.017	918.487	974.689	616.394	1061.91	739.737	772.731	806.013	1.04307	0.0608354	9.59382	9.65466	0.0225172
ABE-0000832	b0243	CDS	gamma-glutamylphosphate reductase	proA	260.466	464.256	462.587	462.348	414.464	625.55	395.77	500.787	1.26535	0.339536	8.62852	8.96805	0.0362434
ABE-0000834	b0244	tRNA	tRNA-Thr(CGU)	thrW	5786.47	6144.73	3163.64	15115.8	7329.55	13376.8	5031.61	11940.7	2.37314	1.2468	12.2968	13.5436	0.149747
ABE-0000836	b0245	CDS	CP4-6 prophage; toxin of the YkfI-YafW toxin-antitoxin system	ykfI	152.227	83.2091	31.1763	27.2092	25.0196	31.0946	88.8707	27.7744	0.312526	-1.67795	6.47364	4.79569	0.736699
ABE-0000838	b0246	CDS	CP4-6 prophage; antitoxin of the YkfI-YafW toxin-antitoxin system	yafW	70.7307	292.681	507.379	33.8684	166.959	75.7767	290.263	92.2012	0.317647	-1.6545	8.18122	6.52671	0.928985
ABE-0000841	b0247	CDS	CP4-6 prophage; predicted DNA repair protein	ykfG	197.578	166.824	153.492	213.043	187.512	228.898	172.631	209.818	1.21541	0.281443	7.43155	7.71299	0.032481
ABE-0000843	b0248	CDS	CP4-6 prophage; predicted protein	yafX	9.74252	20.3387	13.5597	16.0238	12.0524	16.2005	14.547	14.7589	1.01457	0.0208652	3.86265	3.88351	0.00512694
ABE-0000846	b0249	CDS	CP4-6 prophage; predicted protein	ykfF	374.6	317.713	297.758	285.722	299.105	292.968	330.024	292.599	0.886599	-0.173647	8.36643	8.19278	0.0288081
ABE-0000851	b0250	CDS	CP4-6 prophage; predicted protein	ykfB	661.809	629.979	641.864	557.71	827.153	684.29	644.551	689.717	1.07007	0.097711	9.33215	9.42986	0.0232359
ABE-0000853	b0251	CDS	CP4-6 prophage; inner membrane lipoprotein	yafY	134.106	193.768	347.051	157.688	181.217	161.117	224.975	166.674	0.740856	-0.432736	7.81362	7.38089	0.0344122
ABE-0000856	b0252	CDS	CP4-6 prophage; conserved protein	yafZ	66.3953	95.5514	46.1253	33.14	77.6414	20.9562	69.3573	43.9125	0.633135	-0.659416	6.11598	5.45656	0.084205
ABE-0000858	b0253	CDS	CP4-6 prophage; predicted GTP-binding protein	ykfA	133.034	117.107	71.6332	154.827	61.1769	56.5973	107.258	90.8671	0.847181	-0.239257	6.74494	6.50569	0.0298947
ABE-0000862	b0254	CDS	CP4-6 prophage; predicted DNA-binding transcriptional regulator	perR	147.307	177.776	221.735	216.269	156.413	181.76	182.272	184.814	1.01394	0.0199745	7.50995	7.52993	0.0262764
ABE-0000867	b0255	CDSp	CP4-6 prophage; partial regulator of insertion element IS911A	yi91a	330.32	510.554	606.909	572.225	552.152	446.769	482.594	523.715	1.08521	0.117972	8.91467	9.03264	0.0265613
ABE-0000880	b0257	CDSp	CP4-6 prophage; partial transposase of insertion element IS911A	b0257	257.884	350.22	286.811	278.907	292.003	247.816	298.305	272.909	0.914864	-0.128371	8.22064	8.09227	0.0279364
	b0258			ykfC	164.892	170.706	187.502	220.899	208.066	170.524	174.367	199.83	1.14603	0.196644	7.44598	7.64263	0.0288807
ABE-0000893	b0260	CDS	CP4-6 prophage; predicted S-methylmethionine transporter	mmuP	390.188	718.113	680.321	435.451	582.822	456.489	596.207	491.587	0.824524	-0.278367	9.21967	8.9413	0.0284286
ABE-0000895	b0261	CDS	CP4-6 prophage; S-methylmethionine:homocysteine methyltransferase	mmuM	181.406	204.256	191.503	253.363	186.544	173.084	192.389	204.33	1.06207	0.0868803	7.58788	7.67476	0.0268231
ABE-0000898	b0262	CDS	CP4-6 prophage; predicted ferric transporter subunit; ATP-binding component of ABC superfamily	afuC	96.1099	74.7492	108.311	40.2155	91.577	117.166	93.0567	82.9863	0.891782	-0.165237	6.54004	6.3748	0.0256242
	b0263			afuB	115.157	66.2892	139.487	36.9379	110.57	45.4137	106.978	64.3073	0.601128	-0.734255	6.74117	6.00691	0.11662
ABE-0000909	b0265	CDS	CP4-6 prophage; IS1 repressor protein InsA	insA_2	461.844	612.653	507.379	662.905	772.379	649.014	527.292	694.766	1.31761	0.397925	9.04246	9.44038	0.0358728
ABE-0000912	b0266	CDS	CP4-6 prophage; conserved protein	yagB	211.51	340.022	350.163	281.768	293.24	314.604	300.565	296.537	0.9866	-0.019463	8.23153	8.21207	0.0269004
ABE-0000915	b0267	CDS	CP4-6 prophage; predicted DNA-binding transcriptional regulator	yagA	238.887	300.619	334.214	392.01	239.811	233.81	291.24	288.544	0.990742	-0.013418	8.18606	8.17265	0.0270432
ABE-0000921	b0268	CDS	CP4-6 prophage; predicted lyase/synthase	yagE	22.3591	54.874	48.6817	85.0091	29.055	28.5338	41.9716	47.5327	1.1325	0.179506	5.39134	5.57085	0.0137187
ABE-0000923	b0269	CDS	CP4-6 prophage; predicted dehydratase	yagF	281.851	317.423	260.302	272.924	280.919	262.24	286.526	272.027	0.9494	-0.0749114	8.16252	8.08761	0.0272807
ABE-0000929	b0270	CDS	CP4-6 prophage; predicted sugar transporter	yagG	76.4788	264.519	200.173	105.195	150.44	155.473	180.39	137.036	0.759664	-0.396567	7.49498	7.09841	0.0292177
ABE-0000931	b0271	CDS	CP4-6 prophage; predicted xylosidase/arabinosidase	yagH	55.3862	198.81	193.393	53.2738	273.117	123.594	149.196	149.995	1.00535	0.00770354	7.22107	7.22877	0.0246016
ABE-0000933	b0272	CDS	CP4-6 prophage; predicted DNA-binding transcriptional regulator	yagI	360.473	578.698	580.234	291.497	427.754	325.787	506.468	348.346	0.687795	-0.53995	8.98433	8.44438	0.0523005
ABE-0000939	b0273	CDS	CP4-6 prophage; ornithine carbamoyltransferase 2, chain F	argF	478.358	1512.89	1514.13	898.579	1040.6	734.877	1168.46	891.352	0.762843	-0.390541	10.1904	9.79985	0.0222667
ABE-0000963	b0276	CDS	CP4-6 prophage; predicted protein	yagJ	39.3111	75.3865	64.0197	49.58	48.5864	25.7641	59.5724	41.3102	0.693444	-0.528149	5.89657	5.36842	0.0321248
ABE-0000965	b0277	CDS	CP4-6 prophage; conserved protein	yagK	56.5553	56.4965	76.7459	75.5926	48.0483	66.4744	63.2659	63.3718	1.00167	0.0024131	5.98336	5.98577	0.0179834
ABE-0000970	b0278	CDS	CP4-6 prophage; DNA-binding protein	yagL	24.8434	9.27121	23.5628	11.5496	14.4199	41.651	19.2258	22.5402	1.17239	0.229454	4.26497	4.49443	0.00691265
ABE-0000972	b0279	CDS	CP4-6 prophage; predicted protein	yagM	0.925539	3.76643	8.28033	9.98883	19.0472	7.57767	4.3241	12.2046	2.82245	1.49695	2.1124	3.60935	0.947358
ABE-0000976	b0280	CDS	CP4-6 prophage; predicted protein	yagN	1444.04	1182.25	916.838	1183.57	1368.01	1253.14	1181.04	1268.24	1.07383	0.102765	10.2058	10.3086	0.0178384
ABE-0000979	b0281	CDS	CP4-6 prophage; predicted phage integrase	intF	315.609	326.81	562.507	306.168	436.471	356.255	401.642	366.298	0.912001	-0.132893	8.64977	8.51687	0.0269345
ABE-0000982	b0282	CDSp	predicted transcriptional regulator	yagP	43.7439	97.8692	31.8431	93.1771	85.1742	94.6425	57.8188	90.9979	1.57385	0.654296	5.85347	6.50776	0.102648
ABE-0000984	b0283	CDS	Moco insertion factor for PaoABC aldehyde oxidoreductase	yagQ	23.4795	38.4176	40.5681	27.4173	33.6823	38.7768	34.155	33.2921	0.974735	-0.0369186	5.09403	5.05711	0.0116012
ABE-0000988	b0284	CDS	PaoABC aldehyde oxidoreductase, Moco-containing subunit	yagR	96.0125	71.0986	78.5798	83.7085	121.439	34.2824	81.897	79.81	0.974517	-0.0372403	6.35574	6.3185	0.0222301
ABE-0000990	b0285	CDS	PaoABC aldehyde oxidoreductase, FAD-containing subunit	yagS	43.9875	70.3453	25.1189	265.745	36.3187	257.85	46.4839	186.638	4.01511	2.00544	5.53866	7.5441	0.969385
ABE-0000992	b0286	CDS	PaoABC aldehyde oxidoreductase, 2Fe-2S subunit	yagT	18.6569	78.7474	36.3445	27.1051	56.8187	108.23	44.5829	64.0513	1.43668	0.522735	5.47842	6.00115	0.0320211
ABE-0000995	b0287	CDS	conserved inner membrane protein	yagU	3428.54	5605.66	2245.19	6340	6749.04	7551.8	3759.8	6880.28	1.82996	0.871812	11.8764	12.7483	0.0568911
ABE-0000997	b0288	CDS	predicted ferredoxin	ykgJ	267.335	111.486	175.054	180.944	174.061	219.334	184.625	191.446	1.03695	0.0523417	7.52845	7.5808	0.0274909
ABE-0001000	b0289	CDS	predicted chaperone	yagV	75.2122	92.1327	56.6286	71.6387	59.9932	97.6213	74.6578	76.4177	1.02357	0.0336135	6.22222	6.25584	0.0197337
ABE-0001002	b0290	CDS	predicted receptor	yagW	248.288	337.53	338.271	288.844	364.533	375.643	308.03	343.007	1.11355	0.155167	8.26693	8.42209	0.0285634
ABE-0001005	b0291	CDS	predicted usher protein	yagX	69.8538	79.9063	59.9074	80.8471	80.6545	94.9038	69.8892	85.4685	1.22291	0.290324	6.127	6.41732	0.0251492
ABE-0001007	b0292	CDS	predicted chaperone	yagY	12.4217	18.1368	16.9497	15.9197	16.7873	69.8191	15.8361	34.1754	2.15807	1.10974	3.98514	5.09488	0.0337653
ABE-0001009	b0293	CDS	Mat fimbrillin	yagZ	157.39	192.899	216.122	155.139	210.164	181.185	188.804	182.163	0.964825	-0.0516608	7.56074	7.50908	0.0264497
ABE-0001011	b0294	CDS	predicted regulator	ykgK	21.3848	25.7856	35.9	31.3712	29.0012	50.1171	27.6901	36.8298	1.33007	0.411504	4.7913	5.2028	0.0167647
ABE-0001019	b0295	CDS	predicted protein	ykgL	56.1169	42.7055	24.841	47.603	55.3121	65.377	41.2211	56.0974	1.36089	0.444549	5.36531	5.80986	0.0294406
ABE-0001021	b0296	CDS	predicted ribosomal protein	ykgM	92.5539	87.4391	103.587	59.933	73.7136	63.9137	94.5268	65.8534	0.696664	-0.521465	6.56265	6.04119	0.0409362
	b0297			eaeH	103.173	25.6117	16.9497	120.386	11.8372	54.1934	48.5782	62.139	1.27915	0.355188	5.60224	5.95743	0.0157488
	b0300			ykgA	61.865	81.6446	75.4121	70.5982	72.3146	115.024	72.9739	85.9789	1.17821	0.236601	6.18931	6.42591	0.0225706
ABE-0001038	b0301	CDS	conserved inner membrane protein	ykgB	124.558	226.333	184.946	142.913	94.8054	169.688	178.612	135.802	0.760316	-0.395328	7.48069	7.08536	0.0377593
ABE-0001043	b0303	CDS	predicted protein	ykgI	15.5393	43.1111	30.0092	16.9082	22.7597	36.9477	29.5532	25.5385	0.864153	-0.210641	4.88524	4.6746	0.0100052
ABE-0001048	b0304	CDS	predicted oxidoreductase with FAD/NAD(P)-binding domain and dimerization domain	ykgC	60.9394	55.3376	42.4575	93.9054	32.8752	74.3657	52.9115	67.0488	1.26719	0.341629	5.72551	6.06714	0.019414
ABE-0001054	b0305	CDS	predicted DNA-binding transcriptional regulator	ykgD	79.1092	125.335	112.979	134.017	99.9169	98.7187	105.808	110.884	1.04798	0.0676058	6.7253	6.79291	0.023366
ABE-0001058	b0306	CDS	predicted oxidoreductase	ykgE	206.152	334.691	375.671	358.193	41.3227	77.658	305.505	159.058	0.52064	-0.941641	8.25505	7.31341	0.910463
ABE-0001060	b0307	CDS	predicted amino acid dehydrogenase with NAD(P)-binding domain and ferridoxin-like domain	ykgF	75.3584	138.025	115.147	114.872	74.0364	143.035	109.51	110.648	1.01039	0.0149099	6.77492	6.78983	0.0229678
ABE-0001062	b0308	CDS	predicted transporter	ykgG	447.815	499.081	448.249	481.857	423.073	585.466	465.048	496.799	1.06827	0.095281	8.86124	8.95652	0.0256264
	b0309			b0309	3.75087	5.62067	9.50293	4.31809	0.914694	2.40395	6.29149	2.54558	0.404607	-1.30541	2.6534	1.34799	0.166568
ABE-0001066	b0310	CDS	predicted inner membrane protein	ykgH	39.5059	33.6081	53.7944	8.79225	8.12464	85.1834	42.3028	34.0334	0.80452	-0.3138	5.40268	5.08888	0.290324
ABE-0001070	b0311	CDS	choline dehydrogenase, a flavoprotein	betA	250.48	343.383	268.527	301.174	155.821	230.779	287.463	229.258	0.797521	-0.326406	8.16723	7.84083	0.0378263
ABE-0001072	b0312	CDS	betaine aldehyde dehydrogenase, NAD-dependent	betB	160.167	434.125	367.113	19.7175	21.6836	48.6016	320.468	30.0009	0.0936159	-3.4171	8.32404	4.90693	1
ABE-0001076	b0313	CDS	DNA-binding transcriptional repressor	betI	496.04	965.539	940.29	388.264	399.452	278.127	800.623	355.281	0.443756	-1.17216	9.64498	8.47282	0.422726
ABE-0001080	b0314	CDS	choline transporter of high affinity	betT	248.532	297.142	464.365	37.5101	110.194	61.4052	336.68	69.703	0.207031	-2.27208	8.39523	6.12315	0.999984
ABE-0001086	b0315	CDS	predicted DNA-binding transcriptional regulator	yahA	779.791	844.607	1057.16	400.75	562.752	531.325	893.853	498.276	0.557447	-0.843093	9.80389	8.9608	0.134669
ABE-0001088	b0316	CDS	predicted DNA-bindng transcriptional regulator	yahB	54.1197	161.029	23.674	19.7175	56.1192	73.8431	79.6077	49.8933	0.626739	-0.674062	6.31484	5.64077	0.0264822
ABE-0001091	b0317	CDS	predicted inner membrane protein	yahC	130.696	305.834	298.092	221.471	310.619	218.55	244.874	250.214	1.02181	0.0311212	7.9359	7.96702	0.0277691
ABE-0001095	b0318	CDS	predicted transcriptional regulator with ankyrin domain	yahD	182.088	182.817	33.7326	197.748	140.217	155.003	132.879	164.322	1.23663	0.306417	7.05397	7.36039	0.0701518
ABE-0001097	b0319	CDS	predicted protein	yahE	271.67	261.274	263.97	233.281	307.499	324.324	265.638	288.368	1.08557	0.118448	8.05332	8.17177	0.0277
ABE-0001099	b0320	CDS	predicted acyl-CoA synthetase with NAD(P)-binding domain and succinyl-CoA synthetase domain	yahF	178.873	196.492	180.111	172.203	140.971	140.004	185.158	151.059	0.815838	-0.293646	7.53262	7.23897	0.032552
ABE-0001101	b0321	CDS	conserved protein	yahG	280	199.389	308.651	250.085	165.344	297.463	262.68	237.631	0.90464	-0.144584	8.03716	7.89258	0.0287987
ABE-0001107	b0323	CDS	predicted carbamate kinase-like protein	yahI	179.896	240.066	291.201	176.938	170.51	107.394	237.054	151.614	0.639574	-0.644817	7.88907	7.24426	0.0768365
ABE-0001109	b0324	CDS	predicted deaminase with metallo-dependent hydrolase domain	yahJ	49.8817	34.8829	29.1757	56.6554	30.6692	70.2894	37.9801	52.538	1.3833	0.468118	5.24717	5.71529	0.0224678
ABE-0001113	b0325	CDS	predicted oxidoreductase, Zn-dependent and NAD(P)-binding	yahK	287.55	366.619	284.977	201.025	214.361	374.755	313.049	263.38	0.841341	-0.249238	8.29024	8.041	0.0338448
ABE-0001117	b0326	CDS	predicted protein	yahL	10.5706	17.2097	19.6172	19.2493	31.4224	9.19772	15.7992	19.9565	1.26314	0.33701	3.98178	4.31879	0.00669743
ABE-0001120	b0327	CDS	predicted protein	yahM	44.8156	7.64875	33.0102	67.2685	53.6441	102.69	28.4915	74.5344	2.61602	1.38737	4.83246	6.21983	0.959048
ABE-0001122	b0328	CDS	neutral amino-acid efflux system	yahN	72.3382	73.88	159.494	78.7141	96.5271	82.1524	101.904	85.7979	0.841949	-0.248196	6.67107	6.42287	0.0228098
ABE-0001130	b0329	CDS	predicted protein	yahO	808.239	1060.39	459.753	457.041	318.206	615.15	776.129	463.466	0.59715	-0.743834	9.60015	8.85632	0.0861611
ABE-0001133	b0330	CDS	DNA-binding transcriptional activator	prpR	17.0007	52.8459	29.3424	22.683	19.7466	26.8093	33.063	23.0796	0.69805	-0.518598	5.04715	4.52855	0.0137343
ABE-0001138	b0331	CDS	2-methylisocitrate lyase	prpB	262.366	223.32	228.959	187.863	215.545	257.275	238.215	220.228	0.92449	-0.113271	7.89612	7.78285	0.0278758
ABE-0001148	b0333	CDS	2-methylcitrate synthase	prpC	204.154	195.738	191.503	200.661	63.1677	196.131	197.132	153.32	0.777752	-0.362618	7.62302	7.2604	0.0542201
ABE-0001152	b0334	CDS	2-methylcitrate dehydratase	prpD	70.4871	121.395	186.891	72.9393	109.494	116.801	126.258	99.7447	0.790009	-0.340058	6.98023	6.64017	0.0273472
ABE-0001154	b0335	CDS	predicted propionyl-CoA synthetase with ATPase domain	prpE	53.6326	84.5419	48.7928	111.854	110.355	124.012	62.3224	115.407	1.85178	0.888911	5.96168	6.85059	0.173429
ABE-0001159	b0336	CDS	cytosine transporter	codB	1931.26	3420.96	3151.75	1771.09	2370.4	1881.14	2834.66	2007.55	0.708215	-0.497741	11.469	10.9712	0.0187007
ABE-0001161	b0337	CDS	cytosine deaminase	codA	1954.35	2467.82	2931.68	1758.14	2101.27	1800.66	2451.28	1886.69	0.769674	-0.377681	11.2593	10.8816	0.0161699
ABE-0001165	b0338	CDS	DNA-binding transcriptional dual regulator	cynR	237.133	213.528	216.956	204.043	115.144	176.011	222.539	165.066	0.74174	-0.431015	7.79791	7.3669	0.0463153
ABE-0001171	b0339	CDS	carbonic anhydrase	cynT	74.9687	185.946	224.903	105.403	109.387	94.2766	161.939	103.022	0.636178	-0.652497	7.33931	6.68681	0.0466645
ABE-0001173	b0340	CDS	cyanate aminohydrolase	cynS	29.5198	67.1004	38.7342	56.1872	22.8135	47.3474	45.1181	42.116	0.933461	-0.0993377	5.49564	5.3963	0.0141225
ABE-0001175	b0341	CDS	predicted cyanate transporter	cynX	23.3333	50.9917	27.7308	67.9449	21.2532	21.322	34.0186	36.84	1.08294	0.11495	5.08825	5.2032	0.0112309
ABE-0001177	b0342	CDS	thiogalactoside acetyltransferase	lacA	3.36117	43.3429	29.1201	34.7528	26.4185	40.6058	25.2747	33.9257	1.34228	0.424684	4.65962	5.08431	0.133312
ABE-0001181	b0343	CDS	lactose/galactose transporter	lacY	92.2616	61.0162	35.4554	77.2054	60.9079	69.8191	62.9111	69.3108	1.10173	0.139766	5.97524	6.11501	0.0210593
ABE-0001183	b0344	CDS	beta-D-galactosidase	lacZ	208.928	296.737	356.221	236.715	178.688	301.225	287.295	238.876	0.831465	-0.266272	8.16639	7.90012	0.0322439
ABE-0001189	b0345	CDS	DNA-binding transcriptional repressor	lacI	124.12	267.648	213.177	98.3276	141.024	117.794	201.648	119.048	0.590377	-0.760292	7.6557	6.89541	0.0884059
ABE-0001191	b0346	CDS	DNA-binding transcriptional activator, 3HPP-binding	mhpR	148.573	360.071	351.775	17.0122	32.7138	28.3771	286.806	26.0344	0.0907733	-3.46159	8.16393	4.70234	1
ABE-0001196	b0347	CDS	3-(3-hydroxyphenyl)propionate hydroxylase	mhpA	209.854	172.734	187.113	278.595	126.335	265.271	189.9	223.4	1.17641	0.234388	7.5691	7.80349	0.0282075
ABE-0001198	b0348	CDS	2,3-dihydroxyphenylpropionate 1,2-dioxygenase	mhpB	12.6166	23.9893	27.5641	16.544	12.4291	23.5169	21.39	17.4967	0.817985	-0.289854	4.41886	4.12901	0.00808074
ABE-0001201	b0349	CDS	2-hydroxy-6-ketonona-2,4-dienedioic acid hydrolase	mhpC	124.168	220.945	281.92	67.6327	174.061	11.2881	209.011	84.3273	0.403458	-1.30951	7.70744	6.39793	0.998222
ABE-0001205	b0350	CDS	2-keto-4-pentenoate hydratase	mhpD	145.797	107.662	91.3059	110.97	75.2201	107.185	114.922	97.7915	0.850942	-0.232868	6.84451	6.61164	0.0260196
ABE-0001207	b0351	CDS	acetaldehyde-CoA dehydrogenase II, NAD-binding	mhpF	71.2665	113.978	108.367	128.398	122.3	101.384	97.8704	117.361	1.19914	0.262005	6.6128	6.87481	0.0282467
ABE-0001209	b0352	CDS	4-hyroxy-2-oxovalerate/4-hydroxy-2-oxopentanoic acid aldolase, class I	mhpE	394.426	428.562	356.832	311.475	336.823	348.155	393.273	332.151	0.84458	-0.243694	8.61939	8.37569	0.0307068
ABE-0001213	b0353	CDS	predicted 3-hydroxyphenylpropionic transporter	mhpT	41.6005	274.486	111.257	117.317	91.2004	131.381	142.448	113.299	0.795376	-0.330291	7.15429	6.824	0.0233786
ABE-0001216	b0354	CDS	nucleoprotein/polynucleotide-associated enzyme	yaiL	662.686	722.981	949.237	808.055	880.312	937.384	778.301	875.25	1.12457	0.169367	9.60418	9.77355	0.0229149
ABE-0001219	b0355	CDS	predicted esterase	yaiM	138.149	169.779	127.206	90.1596	93.7831	86.5422	145.045	90.1616	0.621613	-0.685911	7.18035	6.49444	0.0745499
ABE-0001221	b0356	CDS	alcohol dehydrogenase class III/glutathione-dependent formaldehyde dehydrogenase	adhC	880.967	1282.15	1204.82	757.955	988.569	772.713	1122.64	839.746	0.748007	-0.418877	10.1327	9.71381	0.0301056
ABE-0001226	b0357	CDS	regulator protein that represses frmRAB operon	yaiN	511.433	1022.38	997.196	414.328	626.888	395.554	843.671	478.924	0.567667	-0.816884	9.72054	8.90365	0.107691
ABE-0001230	b0358	CDS	predicted protein	yaiO	60.0626	95.4935	160.216	57.4878	158.942	55.2908	105.257	90.5734	0.860495	-0.216762	6.71778	6.50102	0.0263964
ABE-0001232	b0359	CDSp	predicted acyl transferase fragment (pseudogene)	b0359	6.9659	18.8901	73.0225	4.31809	28.0327	43.5324	32.9595	25.2944	0.767439	-0.381877	5.04262	4.66075	0.00873593
ABE-0001237	b0360	CDS	IS2 insertion element repressor InsA	yi21_1	395.741	578.524	464.143	562.392	667.888	638.667	479.469	622.982	1.29932	0.377753	8.90529	9.28305	0.0361109
ABE-0001239	b0361	CDS	IS2 insertion element transposase InsAB'	yi22_1	662.199	890.558	1222.71	1018.76	590.408	424.088	925.156	677.751	0.732581	-0.448941	9.85355	9.40461	0.0412659
ABE-0001241	b0362	CDSp	predicted acyl transferase fragment (pseudogene)	b0362	219.742	107.372	137.487	225.893	154.96	211.757	154.867	197.537	1.27552	0.351089	7.27489	7.62598	0.0388882
ABE-0001243	b0363	CDS	predicted glucosyltransferase	yaiP	46.1308	18.8322	56.573	104.31	46.8646	124.169	40.512	91.7814	2.26554	1.17985	5.34028	6.52013	0.449365
	b0364			yaiS	5.69937	3.82438	25.619	32.4117	23.8897	31.3036	11.7143	29.2017	2.49283	1.31779	3.55019	4.86798	0.970853
ABE-0001256	b0365	CDS	periplasmic-binding component of an ABC superfamily taurine transporter	tauA	154.857	159.581	160.994	136.15	48.2636	175.07	158.477	119.828	0.75612	-0.403313	7.30813	6.90482	0.0602525
ABE-0001259	b0366	CDS	ATP-binding component of an ABC superfamily taurine transporter	tauB	297.926	217.931	395.122	247.328	240.78	347.475	303.66	278.528	0.917236	-0.124636	8.24631	8.12168	0.0276683
ABE-0001261	b0367	CDS	membrane component of an ABC superfamily taurine transporter	tauC	503.152	356.246	466.477	353.095	401.497	634.016	441.959	462.869	1.04731	0.0666933	8.78777	8.85446	0.0256658
ABE-0001263	b0368	CDS	taurine dioxygenase, 2-oxoglutarate-dependent	tauD	147.112	14.7181	23.4517	20.4459	26.7414	57.2767	61.7606	34.8213	0.563811	-0.826715	5.94861	5.1219	0.013709
ABE-0001266	b0369	CDS	porphobilinogen synthase	hemB	501.934	456.028	480.648	395.964	317.991	486.33	479.537	400.095	0.834336	-0.2613	8.9055	8.6442	0.0314898
	b0370			b0370	1.02296	0.405616	0.83359	2.70531	0.591861	0.574858	0.754057	1.29068	1.71164	0.775382	-0.407255	0.368127	6.62462e-05
ABE-0001274	b0371	CDSp	predicted protein	yaiT	116.18	83.9624	108.645	144.318	99.8631	148.366	102.929	130.849	1.27126	0.346253	6.6855	7.03176	0.0315641
ABE-0001277	b0372	CDS	IS3 element protein InsF	tra5_1	262.317	260	185.668	261.739	260.742	395.816	235.995	306.099	1.29706	0.37524	7.88261	8.25785	0.0378548
ABE-0001279	b0373	CDS	IS3 element protein InsE	b0373	656.353	506.788	224.958	551.415	504.965	698.504	462.7	584.961	1.26424	0.338265	8.85393	9.1922	0.0428298
ABE-0001288	b0374	CDSp	predicted protein	yaiU	13.0063	16.5723	55.1281	13.6306	8.28605	10.1384	28.2356	10.685	0.378424	-1.40192	4.81944	3.41752	0.136825
ABE-0001290	b0375	CDS	predicted DNA-binding transcriptional regulator	yaiV	2.58177	3.88232	4.83482	7.80378	3.38975	6.42795	3.7663	5.87383	1.55957	0.641151	1.91315	2.5543	0.00266242
ABE-0001292	b0376	CDS	beta-lactamase/D-alanine carboxypeptidase	ampH	132.109	224.943	216.233	221.679	209.68	243.949	191.095	225.103	1.17796	0.236294	7.57815	7.81444	0.0322261
ABE-0001297	b0377	CDS	predicted transporter	sbmA	232.359	451.914	434.023	271.051	310.512	265.271	372.765	282.278	0.757254	-0.401151	8.54212	8.14097	0.0362018
ABE-0001299	b0378	CDS	predicted DNA-binding transcriptional regulator	yaiW	167.328	202.924	234.906	197.904	153.4	198.169	201.719	183.157	0.907983	-0.139263	7.6562	7.51694	0.027681
ABE-0001302	b0379	CDS	predicted inner membrane protein	yaiY	36.4857	13.9068	22.3958	38.2905	19.0472	50.7442	24.2628	36.0273	1.48488	0.570346	4.60067	5.17102	0.0228376
ABE-0001307	b0380	CDS	predicted inner membrane protein	yaiZ	79.5477	161.551	144.656	145.67	125.098	173.293	128.585	148.021	1.15115	0.203079	7.00658	7.20965	0.0291535
ABE-0001309	b0381	CDS	D-alanine-D-alanine ligase A	ddlA	171.079	143.356	211.287	205.291	145.813	178.154	175.241	176.419	1.00673	0.00967073	7.45319	7.46286	0.0260668
ABE-0001313	b0382	CDS	anti-adaptor protein	yaiB	1001.87	1151.66	935.788	428.948	341.181	522.075	1029.77	430.735	0.418281	-1.25746	10.0081	8.75066	0.631081
ABE-0001328	b0383	CDS	bacterial alkaline phosphatase	phoA	69.4154	243.659	321.432	44.5856	98.5179	44.055	211.502	62.3862	0.294967	-1.76138	7.72453	5.96315	0.954141
ABE-0001330	b0384	CDS	conserved protein	psiF	208.539	281.787	182.278	134.693	114.875	189.912	224.201	146.493	0.653401	-0.613959	7.80865	7.19469	0.069504
ABE-0001336	b0385	CDS	predicted diguanylate cyclase	yaiC	141.705	204.43	246.687	152.694	129.779	153.591	197.607	145.355	0.735573	-0.443059	7.62649	7.18343	0.0398301
ABE-0001338	b0386	CDS	pyrroline-5-carboxylate reductase, NAD(P)-binding	proC	311.761	384.234	353.109	551.831	414.464	357.352	349.701	441.216	1.26169	0.335362	8.44998	8.78534	0.0338603
ABE-0001344	b0387	CDS	conserved protein	yaiI	311.127	482.451	341.327	539.189	320.358	438.407	378.302	432.651	1.14367	0.193668	8.56339	8.75706	0.028578
ABE-0001353	b0388	CDS	shikimate kinase II	aroL	1360.93	1552.29	1441.44	2023	1376.08	1960.32	1451.56	1786.46	1.23072	0.299507	10.5034	10.8029	0.0175659
ABE-0001355	b0389	CDS	predicted protein	yaiA	785.393	1278.5	893.887	1128.79	991.098	932.68	985.927	1017.52	1.03205	0.045509	9.94534	9.99085	0.0194481
ABE-0001357	b0390	CDS	conserved protein	aroM	136.736	206.69	132.541	91.6163	139.249	153.696	158.656	128.187	0.807957	-0.307649	7.30976	7.00211	0.0319451
ABE-0001360	b0391	CDS	conserved protein	yaiE	1177.38	2455.71	1330.91	1732.28	1967.94	1987.02	1654.67	1895.75	1.1457	0.196224	10.6923	10.8886	0.0164381
	b0392			ykiA	93.4307	143.124	159.216	170.643	199.511	122.497	131.924	164.217	1.24479	0.315899	7.04356	7.35946	0.0328234
ABE-0001366	b0393	CDS	DNA-binding protein, non-specific	yaiD	826.945	826.297	1103.62	794.528	892.795	838.299	918.953	841.874	0.916123	-0.126387	9.84385	9.71746	0.0210802
ABE-0001372	b0394	CDS	manno(fructo)kinase	yajF	256.667	352.654	336.77	509.326	459.015	491.66	315.364	486.667	1.54319	0.625919	8.30087	8.92679	0.0731588
ABE-0001378	b0396	CDS	predicted transporter	araJ	98.2046	182.585	196.06	201.546	196.982	143.296	158.95	180.608	1.13626	0.184289	7.31243	7.49672	0.0296273
ABE-0001381	b0397	CDS	exonuclease, dsDNA, ATP-dependent	sbcC	224.955	188.437	157.771	146.399	195.583	150.142	190.388	164.041	0.861618	-0.21488	7.5728	7.35792	0.029294
ABE-0001383	b0398	CDS	exonuclease, dsDNA, ATP-dependent	sbcD	364.76	542.482	642.809	346.592	578.84	391.687	516.684	439.04	0.849726	-0.23493	9.01314	8.77821	0.0290813
ABE-0001389	b0399	CDS	DNA-binding response regulator in two-component regulatory system with PhoR (or CreC)	phoB	211.754	192.03	197.95	252.634	178.688	245.151	200.578	225.491	1.12421	0.168908	7.64802	7.81693	0.0283505
ABE-0001391	b0400	CDS	sensory histidine kinase in two-component regulatory system with PhoB	phoR	89.485	104.069	146.49	119.19	160.717	176.899	113.348	152.269	1.34337	0.425861	6.82462	7.25048	0.0398496
ABE-0001394	b0401	CDS	branched chain amino acid transporter (LIV-II)	brnQ	196.458	298.765	220.957	339.932	421.136	351.499	238.727	370.856	1.55348	0.6355	7.89922	8.53471	0.0783905
ABE-0001398	b0402	CDS	predicted cryptic proline transporter	proY	236.792	493.46	336.77	254.507	237.82	366.393	355.674	286.24	0.804782	-0.313329	8.47441	8.16108	0.0325985
ABE-0001402	b0403	CDS	maltodextrin glucosidase	malZ	278.831	372.181	176.388	215.02	378.414	302.845	275.8	298.76	1.08325	0.115365	8.10748	8.22284	0.0283894
ABE-0001404	b0404	CDS	ACP phosphodiesterase	yajB	123.535	181.542	252.078	136.254	122.569	119.361	185.718	126.061	0.678778	-0.558989	7.53697	6.97798	0.0480722
ABE-0001411	b0405	CDS	S-adenosylmethionine:tRNA ribosyltransferase-isomerase	queA	648.608	927.005	1004.87	563.433	761.456	678.802	860.16	667.897	0.77648	-0.364979	9.74846	9.38348	0.0299665
ABE-0001413	b0406	CDS	tRNA-guanine transglycosylase	tgt	2294.61	2548.95	3096.51	1208.23	2071.78	1521.6	2646.69	1600.54	0.604732	-0.725632	11.37	10.6443	0.0508601
ABE-0001415	b0407	CDS	SecYEG protein translocase auxillary subunit	yajC	3734.94	3446.57	3854.19	3136.75	3665.93	3548.39	3678.57	3450.36	0.937962	-0.0923979	11.8449	11.7525	0.00731465
ABE-0001417	b0408	CDS	SecYEG protein translocase auxillary subunit	secD	1119.07	706.988	780.24	1154.8	785.292	1289.04	868.768	1076.38	1.23897	0.309143	9.76283	10.072	0.0250298
ABE-0001419	b0409	CDS	SecYEG protein translocase auxillary subunit	secF	904.3	1587.41	1186.2	1039.46	1197.28	1199.1	1225.97	1145.28	0.934185	-0.0982194	10.2597	10.1615	0.0176945
ABE-0001422	b0410	CDS	conserved protein	yajD	805.95	663.008	736.671	952.789	767.59	1120.24	735.21	946.873	1.2879	0.365016	9.52201	9.88703	0.0287947
ABE-0001425	b0411	CDS	nucleoside channel, receptor of phage T6 and colicin K	tsx	1912.65	1383.67	1624.89	1125.46	1190.66	1165.34	1640.4	1160.49	0.707441	-0.499319	10.6798	10.1805	0.0292888
ABE-0001433	b0412	CDS	predicted lipoprotein	yajI	70.6332	90.7999	93.1398	126.837	78.5023	100.339	84.8577	101.893	1.20075	0.263935	6.40697	6.67091	0.0254085
ABE-0001437	b0413	CDS	DNA-binding transcriptional regulator	ybaD	913.166	1560.35	1243.77	1087.95	1235.97	1044.57	1239.09	1122.83	0.906169	-0.142148	10.2751	10.1329	0.0181244
ABE-0001441	b0414	CDS	bifunctional diaminohydroxyphosphoribosylaminopyrimidine deaminase/5-amino-6-(5-phosphoribosylamino) uracil reductase	ribD	352.874	807.523	649.923	757.174	754.192	760.275	603.44	757.214	1.25483	0.327491	9.23707	9.56456	0.0352911
ABE-0001444	b0415	CDS	riboflavin synthase beta chain	ribE	1414.52	2506.07	2180.28	2488.36	2333.82	2479.94	2033.62	2434.04	1.1969	0.2593	10.9898	11.2491	0.0141662
ABE-0001447	b0416	CDS	transcription antitermination protein	nusB	849.304	1847.06	1651.29	1460.29	1601.79	1478.22	1449.22	1513.44	1.04431	0.0625543	10.5011	10.5636	0.0161512
ABE-0001452	b0417	CDS	thiamin-monophosphate kinase	thiL	224.468	620.186	502.321	269.907	391.704	317.635	448.992	326.415	0.726996	-0.45998	8.81055	8.35056	0.0363259
ABE-0001454	b0418	CDS	phosphatidylglycerophosphatase A	pgpA	204.349	449.19	318.431	450.486	304.97	486.852	323.99	414.103	1.27813	0.354038	8.33981	8.69384	0.039757
ABE-0001457	b0419	CDS	predicted oxidoreductase, NAD(P)-binding	yajO	258.615	580.784	407.57	340.037	250.357	331.379	415.656	307.258	0.739211	-0.435942	8.69925	8.26331	0.0379018
ABE-0001461	b0420	CDS	1-deoxyxylulose-5-phosphate synthase, thiamine-requiring, FAD-requiring	dxs	287.989	387.768	285.921	435.763	256.921	371.933	320.56	354.872	1.10704	0.146708	8.32445	8.47116	0.0278197
ABE-0001463	b0421	CDS	geranyltranstransferase	ispA	546.555	1093.95	1225.1	711.808	1041.24	629.783	955.2	794.279	0.831531	-0.266158	9.89966	9.6335	0.0234934
ABE-0001466	b0422	CDS	exonuclease VII small subunit	xseB	1448.81	2808.83	2438.81	1662.57	1928.71	1658.26	2232.15	1749.85	0.783929	-0.351206	11.1242	10.773	0.0156802
ABE-0001470	b0423	CDS	sulfur transfer protein	thiI	373.528	864.888	707.885	420.728	481.936	590.326	648.767	497.663	0.767091	-0.38253	9.34156	8.95903	0.0311583
ABE-0001472	b0424	CDS	conserved protein	thiJ	265.289	512.292	506.156	274.953	321.542	355.994	427.912	317.496	0.741965	-0.430576	8.74117	8.3106	0.0379924
ABE-0001474	b0425	CDS	2-dehydropantoate reductase, NADPH-specific	apbA	327.933	486.507	507.045	333.794	427.969	397.801	440.495	386.521	0.87747	-0.188577	8.78298	8.5944	0.0279777
ABE-0001478	b0426	CDS	predicted nucleotide binding protein	yajQ	1508.77	1350.24	1369.37	1862.03	1307.26	1942.71	1409.46	1704	1.20897	0.273783	10.4609	10.7347	0.0173855
ABE-0001481	b0427	CDS	predicted transporter	yajR	310.494	384.002	417.073	478.788	298.513	382.071	370.523	386.457	1.043	0.0607461	8.53342	8.59417	0.0264622
ABE-0001484	b0428	CDS	protoheme IX farnesyltransferase	cyoE	1348.8	1876.15	1643.34	207.737	119.018	198.901	1622.76	175.218	0.107975	-3.21123	10.6642	7.45301	1
ABE-0001487	b0429	CDS	cytochrome o ubiquinol oxidase subunit IV	cyoD	3659.58	3761.97	5286.24	71.2745	24.8044	22.942	4235.93	39.6736	0.00936598	-6.73835	12.0485	5.31011	1
ABE-0001491	b0430	CDS	cytochrome o ubiquinol oxidase subunit III	cyoC	4158.5	4205.13	5576.5	134.641	171.478	187.404	4646.71	164.508	0.0354031	-4.81998	12.182	7.36201	1
ABE-0001493	b0431	CDS	cytochrome o ubiquinol oxidase subunit I	cyoB	5678.33	5555.02	6406.75	96.7148	179.818	142.721	5880.03	139.751	0.0237671	-5.39489	12.5216	7.12672	1
ABE-0001495	b0432	CDS	cytochrome o ubiquinol oxidase subunit II	cyoA	5549.78	5449.91	6151.23	33.3481	51.1691	27.4364	5716.97	37.3179	0.00652756	-7.25924	12.481	5.22179	1
ABE-0001501	b0433	CDS	muropeptide transporter	ampG	287.794	260.347	408.57	345.551	194.615	302.845	318.904	281.004	0.881155	-0.182532	8.31698	8.13445	0.0296839
ABE-0001504	b0434	CDS	predicted lipoprotein	yajG	2727.76	2532.49	3049.44	1435.69	2113.48	1793.56	2769.9	1780.91	0.642951	-0.637219	11.4356	10.7984	0.0334664
ABE-0001508	b0435	CDS	regulator of penicillin binding proteins and beta lactamase transcription (morphogene)	bolA	1054.77	1181.33	985.748	868.04	644.859	994.922	1073.95	835.94	0.77838	-0.361454	10.0687	9.70726	0.028622
ABE-0001511	b0436	CDS	peptidyl-prolyl cis/trans isomerase (trigger factor)	tig	4318.66	4155.13	5188.38	3183.32	4131.4	3660.69	4554.06	3658.47	0.803344	-0.315911	12.1529	11.837	0.00809336
ABE-0001515	b0437	CDS	proteolytic subunit of ClpA-ClpP and ClpX-ClpP ATP-dependent serine proteases	clpP	765.08	1931.54	1684.46	908.672	1553.69	1041.54	1460.36	1167.97	0.799779	-0.322327	10.5121	10.1898	0.0199466
ABE-0001517	b0438	CDS	ATPase and specificity subunit of ClpX-ClpP ATP-dependent serine protease	clpX	1151.71	1007.03	1187.92	1182.22	915.609	1139.21	1115.55	1079.01	0.967245	-0.0480472	10.1235	10.0755	0.0183264
ABE-0001521	b0439	CDS	DNA-binding ATP-dependent protease La	lon	1535.96	1329.14	2027.51	1166.14	1188.46	1188.81	1630.87	1181.14	0.724236	-0.465469	10.6714	10.206	0.0263115
ABE-0001527	b0440	CDS	HU, DNA-binding transcriptional regulator, beta subunit	hupB	3973.58	3773.04	4200.02	5592.24	4558.51	6916.43	3982.21	5689.06	1.42862	0.51462	11.9594	12.474	0.0099984
ABE-0001531	b0441	CDS	peptidyl-prolyl cis-trans isomerase D	ppiD	778.135	735.265	656.814	738.081	636.573	789.384	723.404	721.346	0.997155	-0.00411082	9.49866	9.49455	0.0221589
ABE-0001534	b0442	CDS	conserved protein	ybaV	238.497	260.579	210.62	191.401	124.237	222.627	236.565	179.421	0.758443	-0.398887	7.8861	7.48721	0.0431444
ABE-0001537	b0443	CDS	long-chain acyl-CoA thioesterase III	ybaW	245.56	151.41	185.057	38.7067	93.3526	79.6962	194.009	70.5852	0.363824	-1.45869	7.59998	6.14129	0.918968
ABE-0001539	b0444	CDS	enzyme in preQ0 biosynthesis	ybaX	500.765	895.831	766.069	683.819	584.113	690.247	720.889	652.726	0.905447	-0.143298	9.49363	9.35033	0.0233707
ABE-0001542	b0445	CDS	predicted transporter subunit: periplasmic-binding component of ABC superfamily	ybaE	216.917	243.543	326.212	293.318	229.911	321.032	262.224	281.42	1.07321	0.101927	8.03466	8.13658	0.0277939
ABE-0001548	b0446	CDS	thiamin pyrimidine pyrophosphate hydrolase	cof	316.096	244.644	276.641	451.735	342.257	383.378	279.127	392.456	1.40601	0.491611	8.12478	8.61639	0.0492237
ABE-0001553	b0447	CDS	predicted DNA-binding transcriptional regulator	ybaO	227.488	191.335	125.761	168.249	61.6073	236.423	181.528	155.427	0.856214	-0.223956	7.50405	7.28009	0.0373626
ABE-0001555	b0448	CDS	predicted ATP-binding component of multidrug ABC transporter	mdlA	108.678	144.921	173.553	173.92	151.732	174.652	142.384	166.768	1.17126	0.228056	7.15364	7.3817	0.0299046
ABE-0001557	b0449	CDS	predicted ATP-binding component of multidrug ABC transporter	mdlB	128.406	169.605	164.829	268.242	182.508	257.902	154.28	236.217	1.53109	0.614564	7.26941	7.88397	0.0665308
ABE-0001562	b0450	CDS	nitrogen assimilation regulatory protein for GlnL, GlnE, and AmtB	glnK	410.306	708.668	532.275	16.596	38.74	45.3092	550.417	33.5484	0.060951	-4.03621	9.10438	5.06817	1
ABE-0001564	b0451	CDS	ammonium transporter	amtB	39.1649	391.419	272.528	43.9092	101.047	40.0833	234.371	61.6798	0.263172	-1.92592	7.87265	5.94673	0.909019
ABE-0001566	b0452	CDS	acyl-CoA thioesterase II	tesB	128.309	192.088	145.767	123.716	127.304	92.8134	155.388	114.611	0.73758	-0.439129	7.27973	6.8406	0.0396291
ABE-0001574	b0453	CDS	predicted outer membrane lipoprotein	ybaY	149.548	409.44	286.755	88.5468	73.337	119.623	281.914	93.8355	0.332851	-1.58705	8.13911	6.55206	0.909203
ABE-0001576	b0454	CDS	predicted methyltransferase	ybaZ	283.8	285.264	213.344	436.907	332.142	438.773	260.802	402.607	1.54373	0.626417	8.02681	8.65323	0.0722259
ABE-0001579	b0455	misc_RNA	4.5S RNA	ffs	3714.68	3229.28	1176.03	4585.65	2453.48	4383.29	2706.66	3807.47	1.40671	0.49232	11.4023	11.8946	0.0219321
ABE-0001582	b0456	CDS	conserved protein	ybaA	99.1788	90.9738	136.153	159.613	72.2608	153.801	108.769	128.558	1.18194	0.24116	6.76512	7.00628	0.0254655
ABE-0001584	b0457	CDS	conserved inner membrane protein	ylaB	96.8406	91.9588	101.031	111.646	85.3356	93.1269	96.6102	96.7028	1.00096	0.00138285	6.5941	6.59549	0.0221243
ABE-0001587	b0458	CDS	predicted inner membrane protein	ylaC	661.809	1022.61	931.509	202.222	185.629	129.5	871.978	172.45	0.197769	-2.33811	9.76815	7.43004	0.999981
ABE-0001591	b0459	CDS	maltose O-acetyltransferase	maa	182.185	270.198	307.984	130.687	127.734	155.264	253.456	137.895	0.54406	-0.878161	7.98559	7.10743	0.153997
ABE-0001594	b0460	CDS	haemolysin expression modulating protein	hha	1169.05	1205.9	926.674	1128.22	855.777	1170.41	1100.54	1051.47	0.95541	-0.0658074	10.104	10.0382	0.0186619
ABE-0001596	b0461	CDS	toxin overexpression modulator	ybaJ	361.301	421.55	339.271	295.243	249.389	269.765	374.041	271.466	0.725764	-0.462427	8.54705	8.08463	0.0459046
ABE-0001601	b0462	CDS	multidrug efflux system protein	acrB	983.361	1074.3	1164.41	1266.66	919.429	1139.58	1074.03	1108.55	1.03215	0.0456508	10.0688	10.1145	0.018322
ABE-0001603	b0463	CDS	multidrug efflux system	acrA	1650.19	2267.56	2189.4	1106.37	2162.55	1183.27	2035.72	1484.06	0.729012	-0.455985	10.9913	10.5353	0.0270654
ABE-0001608	b0464	CDS	DNA-binding transcriptional repressor	acrR	281.656	324.492	404.903	145.775	279.036	241.858	337.017	222.223	0.659381	-0.600815	8.39668	7.79586	0.0749607
ABE-0001613	b0465	CDS	mechanosensitive channel protein	kefA	640.278	522.085	579.512	712.225	555.704	733.048	580.625	666.992	1.14875	0.200063	9.18146	9.38153	0.0257947
ABE-0001616	b0466	CDS	predicted protein	ybaM	416.59	682.999	729.503	751.868	702.593	576.53	609.697	676.997	1.11038	0.151056	9.25195	9.40301	0.0253806
ABE-0001619	b0467	CDS	primosomal replication protein N''	priC	388.434	594.401	659.314	648.858	690.217	590.588	547.383	643.221	1.17508	0.232764	9.09641	9.32917	0.0285733
ABE-0001625	b0468	CDS	conserved inner membrane protein	ybaN	353.702	643.886	550.559	236.506	285.654	219.021	516.049	247.06	0.478754	-1.06264	9.01136	7.94872	0.308092
ABE-0001628	b0469	CDS	adenine phosphoribosyltransferase	apt	1564.7	1848.97	2076.47	1391.05	1723.39	1146.84	1830.05	1420.43	0.77617	-0.365556	10.8377	10.4721	0.0206777
ABE-0001633	b0470	CDS	DNA polymerase III/DNA elongation factor III, tau and gamma subunits	dnaX	508.803	1072.85	936.4	851.6	849.159	842.793	839.352	847.851	1.01013	0.0145347	9.71313	9.72767	0.0213429
ABE-0001636	b0471	CDS	conserved protein	ybaB	1507.31	1979.4	1826.4	1287.52	1550.25	1139.26	1771.04	1325.68	0.74853	-0.417867	10.7904	10.3725	0.023421
ABE-0001638	b0472	CDS	gap repair protein	recR	1230.43	1927.66	2180.95	1104.18	1365.42	1155.99	1779.68	1208.53	0.679072	-0.558364	10.7974	10.239	0.0311518
ABE-0001642	b0473	CDS	molecular chaperone HSP90 family	htpG	463.89	323.855	550.114	177.562	254.554	183.432	445.953	205.183	0.460099	-1.11998	8.80075	7.68076	0.412164
ABE-0001645	b0474	CDS	adenylate kinase	adk	3624.41	3923.35	3917.43	3691.29	4648.64	4639.1	3821.73	4326.34	1.13204	0.178923	11.9	12.0789	0.00672788
ABE-0001649	b0475	CDS	ferrochelatase	hemH	246.973	359.955	511.769	217.673	224.1	226.076	372.899	222.616	0.596989	-0.744224	8.54264	7.79842	0.0863653
ABE-0001651	b0476	CDS	acetyl esterase	aes	33.0758	20.5126	65.2423	73.7717	61.2307	82.2569	39.6102	72.4198	1.82831	0.87051	5.3078	6.17831	0.203737
ABE-0001655	b0477	CDS	inosine/guanosine kinase	gsk	348.539	359.665	290.59	243.062	255.953	250.115	332.931	249.71	0.750035	-0.41497	8.37908	7.96411	0.0412719
ABE-0001658	b0478	CDS	predicted transporter with NAD(P)-binding Rossmann-fold domain	ybaL	329.589	332.025	234.795	466.458	315.354	376.636	298.803	386.149	1.29232	0.369964	8.22305	8.59302	0.037803
ABE-0001661	b0479	CDS	predicted fosmidomycin efflux system	fsr	196.799	271.183	226.514	205.656	159.049	201.618	231.499	188.774	0.815444	-0.294342	7.85486	7.56052	0.0331366
ABE-0001668	b0480	CDS	5'-nucleotidase/UDP-sugar hydrolase	ushA	703.312	536.166	897.832	668.263	720.456	769.107	712.437	719.276	1.0096	0.0137826	9.47662	9.4904	0.022416
ABE-0001670	b0481	CDS	bifunctional cys-tRNA Pro deacetylase/cys-tRNA Cys deacylase	ybaK	269.04	273.848	300.593	370.679	282.425	235.274	281.16	296.126	1.05323	0.0748189	8.13525	8.21007	0.0270961
ABE-0001673	b0482	CDS	conserved protein	ybaP	230.216	193.768	172.275	265.641	227.49	187.142	198.753	226.758	1.1409	0.190173	7.63483	7.82501	0.0291586
ABE-0001677	b0483	CDS	predicted DNA-binding transcriptional regulator	ybaQ	494.092	511.829	354.387	635.227	287.752	551.341	453.436	491.44	1.08381	0.116117	8.82475	8.94087	0.025634
ABE-0001681	b0484	CDS	copper transporter	copA	167.669	252.119	172.553	225.529	201.878	165.193	197.447	197.534	1.00044	0.000632494	7.62532	7.62595	0.0264878
ABE-0001688	b0485	CDS	predicted glutaminase	ybaS	138.246	45.7187	107.589	191.088	129.133	108.491	97.1846	142.904	1.47044	0.556251	6.60266	7.15891	0.0698732
ABE-0001690	b0486	CDS	predicted transporter	ybaT	97.62	202.808	76.8014	237.391	173.738	206.374	125.743	205.834	1.63694	0.711004	6.97434	7.68534	0.13816
ABE-0001693	b0487	CDS	copper responsive transcription regulator	cueR	286.479	709.364	682.71	444.555	588.525	503.471	559.518	512.184	0.915402	-0.127522	9.12804	9.00052	0.0247705
ABE-0001695	b0488	CDS	conserved inner membrane protein	ybbJ	96.1586	261.216	306.15	179.851	277.26	143.401	221.175	200.171	0.905033	-0.143958	7.78904	7.64509	0.0265577
ABE-0001697	b0489	CDS	predicted protease, membrane anchored	ybbK	288.622	361.288	274.307	320.215	319.444	272.326	308.072	303.995	0.986765	-0.0192219	8.26712	8.2479	0.0268523
ABE-0001703	b0490	CDS	predicted transporter subunit: ATP-binding component of ABC superfamily	ybbL	220.863	278.252	271.361	315.481	277.206	404.647	256.826	332.445	1.29444	0.372326	8.00464	8.37697	0.0376152
ABE-0001705	b0491	CDS	predicted inner membrane protein	ybbM	130.988	127.827	115.591	158.209	114.767	191.637	124.802	154.871	1.24093	0.311423	6.9635	7.27492	0.0304475
ABE-0001707	b0492	CDS	predicted thioredoxin domain-containing protein	ybbN	447.766	980.547	953.016	659.679	640.125	578.307	793.776	626.037	0.788682	-0.342485	9.63259	9.2901	0.0268655
ABE-0001709	b0493	CDS	predicted oxidoreductase with NAD(P)-binding Rossmann-fold domain	ybbO	207.272	625.691	478.481	415.473	421.889	422.05	437.148	419.804	0.960325	-0.0584054	8.77198	8.71357	0.0264598
ABE-0001713	b0494	CDS	multifunctional acyl-CoA thioesterase I and protease I and lysophospholipase L1	tesA	518.838	923.181	892.275	876.156	938.53	688.418	778.098	834.368	1.07232	0.100732	9.60381	9.70454	0.0223719
ABE-0001717	b0495	CDS	predicted transporter subunit: ATP-binding component of ABC superfamily	ybbA	151.447	203.098	80.3025	221.887	167.443	208.935	144.949	199.422	1.3758	0.460275	7.1794	7.63968	0.0557287
ABE-0001720	b0496	CDS	predicted inner membrane protein	ybbP	310.64	476.424	213.733	305.076	61.9302	232.504	333.599	199.837	0.599032	-0.739295	8.38197	7.64268	0.230276
ABE-0001724	b0497	CDS	rhsD element protein	rhsD	67.3208	69.7079	43.5134	151.966	98.5718	202.402	60.1807	150.98	2.50877	1.32698	5.91123	7.23821	0.656133
ABE-0001726	b0498	CDS	predicted protein	ybbC	89.144	121.743	87.5825	155.607	131.016	150.09	99.4897	145.571	1.46318	0.549106	6.63648	7.18558	0.0533828
	b0499			b0499	42.5748	48.0944	26.3415	39.227	45.089	78.651	39.0036	54.3223	1.39275	0.47794	5.28553	5.76347	0.0247842
	b0500			ybbD	12.7627	3.18698	3.00092	48.1753	35.1888	27.6977	6.31687	37.0206	5.8606	2.55105	2.65921	5.21026	1
	b0501			b0501	176.827	217.642	649.422	139.167	312.072	185.574	347.964	212.271	0.610039	-0.713027	8.44279	7.72977	0.0570812
	b0502			b0502	72.0946	58.4086	29.2868	136.722	139.841	131.172	53.2634	135.912	2.55169	1.35145	5.73507	7.08652	0.844719
ABE-0001740	b0503	CDS	tRNA 2-selenouridine synthase, selenophosphate-dependent	ybbB	237.912	223.958	411.738	574.774	396.009	549.982	291.203	506.922	1.74079	0.799739	8.18588	8.98562	0.147355
ABE-0001742	b0504	CDS	DNA-binding transcriptional activator of the allD operon	ybbS	57.0911	112.645	183.168	146.503	124.183	118.943	117.635	129.876	1.10407	0.142827	6.87817	7.021	0.0295304
ABE-0001747	b0505	CDS	ureidoglycolate hydrolase	allA	218.086	488.129	302.26	246.807	274.893	266.734	336.158	262.811	0.781808	-0.355114	8.393	8.03788	0.0327497
ABE-0001750	b0506	CDS	DNA-binding transcriptional repressor	allR	680.612	769.105	476.48	785.06	781.041	755.415	642.066	773.839	1.20523	0.269312	9.32658	9.59589	0.0281813
ABE-0001754	b0507	CDS	glyoxylate carboligase	gcl	50.4175	95.3197	138.154	28.978	80.9773	44.9434	94.6303	51.6329	0.545628	-0.874011	6.56423	5.69022	0.128559
ABE-0001756	b0508	CDS	hydroxypyruvate isomerase	hyi	28.3507	95.9571	206.564	64.5112	74.8973	86.4377	110.29	75.2821	0.68258	-0.55093	6.78516	6.23423	0.0213497
ABE-0001759	b0509	CDS	tartronate semialdehyde reductase, NADH-dependent	glxR	143.507	38.7073	109.867	35.8974	40.1927	115.076	97.3606	63.722	0.654495	-0.611545	6.60527	5.99372	0.0514701
	b0510			ybbV	109.749	100.709	86.6934	80.3269	73.9288	128.873	99.0505	94.3761	0.952808	-0.0697422	6.63009	6.56035	0.0226732
ABE-0001764	b0511	CDS	predicted allantoin transporter	allP	54.8017	58.2348	87.527	13.4225	18.6167	61.562	66.8545	31.2004	0.466691	-1.09946	6.06295	4.96349	0.700994
ABE-0001768	b0512	CDS	allantoinase	allB	78.3298	94.2187	107.422	88.4428	81.1388	113.404	93.3235	94.3284	1.01077	0.015452	6.54417	6.55962	0.0218192
ABE-0001771	b0513	CDS	predicted uracil/xanthine transporter	ybbY	73.556	132.868	146.601	71.2745	19.7466	106.349	117.675	65.7899	0.559082	-0.838869	6.87866	6.03979	0.317556
ABE-0001773	b0514	CDS	glycerate kinase II	glxK	200.55	224.132	34.5106	293.838	188.05	240.656	153.064	240.848	1.57351	0.65399	7.25799	7.91198	0.308762
ABE-0001775	b0515	CDS	conserved protein	ylbA	93.5769	96.5944	107.478	159.041	118.157	203.291	99.2163	160.163	1.61428	0.69089	6.63251	7.3234	0.0722759
ABE-0001777	b0516	CDS	allantoate amidohydrolase	allC	180.578	319.219	262.359	339.568	394.556	382.594	254.052	372.239	1.46521	0.551108	7.98898	8.54009	0.0642304
ABE-0001780	b0517	CDS	ureidoglycolate dehydrogenase	allD	7.89144	8.11231	9.28064	10.1449	5.811	11.1313	8.42813	9.02908	1.0713	0.0993666	3.07521	3.17458	0.00266927
ABE-0001784	b0518	CDS	predicted acyl-CoA synthetase with NAD(P)-binding Rossmann-fold domain	fdrA	155.783	315.743	213.121	325.105	197.251	217.714	228.216	246.69	1.08095	0.112303	7.83425	7.94656	0.0281907
ABE-0001787	b0519	CDSp	predicted protein, C-ter fragment (pseudogene)	ylbE	7.11204	7.59081	13.004	8.01188	6.99472	8.98868	9.23562	7.99843	0.866041	-0.207492	3.20721	2.99972	0.0027754
ABE-0001789	b0520	CDS	conserved protein	ylbF	122.366	152.917	240.185	151.601	83.0758	188.135	171.823	140.937	0.820249	-0.285866	7.42478	7.13891	0.0322348
ABE-0001791	b0521	CDS	predicted carbamate kinase	arcC	48.1767	32.1016	107.033	133.028	55.1507	84.5563	62.4371	90.9118	1.45605	0.542064	5.96433	6.5064	0.0530702
ABE-0001794	b0522	CDS	N5-carboxyaminoimidazole ribonucleotide synthase	purK	699.172	1399.2	1290.51	1350.57	1064.33	1255.33	1129.63	1223.41	1.08302	0.115063	10.1416	10.2567	0.0191048
ABE-0001796	b0523	CDS	N5-carboxyaminoimidazole ribonucleotide mutase	purE	894.704	1786.1	1411.32	1618.92	1729.63	1745.63	1364.04	1698.06	1.24487	0.316001	10.4137	10.7297	0.021496
ABE-0001804	b0524	CDS	UDP-2,3-diacylglucosamine pyrophosphatase	ybbF	559.123	800.511	693.214	548.449	685.106	642.116	684.283	625.224	0.913692	-0.13022	9.41845	9.28823	0.0239106
ABE-0001806	b0525	CDS	peptidyl-prolyl cis-trans isomerase B (rotamase B)	ppiB	4655.9	4406.26	4518.28	4449.5	4075.39	4271.19	4526.81	4265.36	0.942244	-0.0858273	12.1443	12.0585	0.00581419
ABE-0001810	b0526	CDS	cysteinyl-tRNA synthetase	cysS	327.836	365.228	343.661	403.195	404.671	446.403	345.575	418.09	1.20984	0.274814	8.43286	8.70767	0.0318779
ABE-0001812	b0527	CDS	conserved inner membrane protein	ybcI	14.7112	142.371	117.814	37.302	14.9579	19.7019	91.6321	23.9873	0.261778	-1.93358	6.51778	4.5842	0.828218
ABE-0001816	b0528	CDS	predicted RNA-binding protein	ybcJ	107.411	369.805	126.817	60.1411	62.4144	63.1298	201.345	61.8951	0.307409	-1.70177	7.65352	5.95175	0.875745
ABE-0001818	b0529	CDS	bifunctional 5,10-methylene-tetrahydrofolate dehydrogenase/5,10-methylene-tetrahydrofolate cyclohydrolase	folD	715.539	1519.96	864.544	708.115	1089.13	1045.72	1033.35	947.655	0.917073	-0.124891	10.0131	9.88822	0.0198101
ABE-0001825	b0530	CDS	predicted fimbrial-like adhesin protein	sfmA	22.3591	8.92354	28.2309	9.98883	4.62728	7.52541	19.8378	7.38051	0.372042	-1.42646	4.31018	2.88372	0.30305
ABE-0001828	b0531	CDS	pilin chaperone, periplasmic	sfmC	10.4732	5.85245	5.8907	18.4169	10.4921	26.2867	7.40545	18.3986	2.48446	1.31293	2.88859	4.20152	0.211816
ABE-0001830	b0532	CDS	predicted outer membrane export usher protein	sfmD	29.5685	16.5723	8.9472	28.874	16.6797	22.524	18.3627	22.6926	1.2358	0.305442	4.1987	4.50415	0.011417
	b0533			sfmH	16.27	14.5442	50.9602	32.5678	8.93172	15.3121	27.2581	18.9372	0.694736	-0.525463	4.76861	4.24315	0.0129293
ABE-0001834	b0534	CDS	predicted fimbrial-like adhesin protein	sfmF	155.491	185.714	282.532	50.2563	217.966	166.082	207.912	144.768	0.696295	-0.52223	7.69983	7.1776	0.0942325
ABE-0001836	b0535	CDS	predicted DNA-binding transcriptional regulator	fimZ	0.730689	1.21685	1.00031	3.43366	2.15222	21.1652	0.982615	8.91703	9.0748	3.18187	-0.0253025	3.15656	0.999742
ABE-0001840	b0536	tRNA	tRNA-Arg(UCU)	argU	1562.7	1632.25	976.745	1890.13	1127.66	1572.18	1390.57	1529.99	1.10026	0.137848	10.4415	10.5793	0.0163209
ABE-0001842	b0537	CDS	DLP12 prophage; predicted integrase	intD	211.802	189.712	157.993	352.731	287.591	337.546	186.503	325.956	1.74773	0.805481	7.54305	8.34853	0.135835
	b0538			b0538	47.7383	99.5496	157.826	85.3733	129.94	112.045	101.705	109.12	1.0729	0.101522	6.66824	6.76977	0.0260207
	b0539			b0539	140	197.593	154.103	150.665	163.623	240.656	163.899	184.981	1.12863	0.174576	7.35666	7.53124	0.027737
	b0542			b0542	255.4	352.712	453.195	555.005	395.309	515.961	353.769	488.758	1.38157	0.466313	8.46666	8.93298	0.0479646
ABE-0001863	b0543	CDS	DLP12 prophage; multidrug resistance protein	emrE	142.338	200.548	145.6	207.164	82.7529	165.507	162.829	151.808	0.932316	-0.101109	7.34721	7.2461	0.0276623
ABE-0001866	b0544	CDS	DLP12 prophage; predicted recombinase	ybcK	14.6625	4.98328	29.5647	11.6536	5.05772	13.7443	16.4035	10.1519	0.618887	-0.692253	4.03593	3.34368	0.00661707
ABE-0001869	b0545	CDS	DLP12 prophage; predicted kinase inhibitor	ybcL	65.421	47.9785	66.3538	67.1645	77.2648	79.1213	59.9178	74.5169	1.24365	0.314583	5.90491	6.21949	0.0245056
ABE-0001871	b0546	CDS	DLP12 prophage; predicted DNA-binding transcriptional regulator	ybcM	72.9715	110.617	78.8021	190.568	101.746	151.553	87.4636	147.956	1.69163	0.758414	6.45061	7.20902	0.0908511
ABE-0001874	b0547	CDS	DLP12 prophage; predicted protein	ybcN	50.0765	37.6643	16.0605	35.0129	55.6887	5.69632	34.6004	32.1327	0.928678	-0.10675	5.11272	5.00597	0.0175131
ABE-0001876	b0548	CDS	DLP12 prophage; conserved protein	ninE	19.6312	89.5831	53.2942	44.5856	35.8883	67.0493	54.1695	49.1744	0.907788	-0.139573	5.75941	5.61984	0.015125
ABE-0001878	b0549	CDS	DLP12 prophage; predicted protein	ybcO	238.205	287.987	419.24	212.211	327.084	234.49	315.144	257.928	0.818445	-0.289042	8.29987	8.01082	0.0326449
ABE-0001880	b0550	CDS	DLP12 prophage; endonuclease RUS	rus	138.587	169.837	85.8598	150.197	85.8736	39.4039	131.428	91.8247	0.698669	-0.517318	7.03813	6.52081	0.0687061
ABE-0001883	b0551	CDS	DLP12 prophage; predicted antitermination protein	ybcQ	56.2143	20.3967	38.623	27.6774	17.5944	51.6849	38.4113	32.3189	0.84139	-0.249154	5.26346	5.01431	0.013756
	b0553			nmpC	5688.75	4842.12	6133.39	4032.11	5247.17	4225.15	5554.76	4501.48	0.810382	-0.303325	12.4395	12.1362	0.0063346
ABE-0001895	b0554	CDS	DLP12 prophage; predicted phage lysis protein	ybcR	68.7822	34.5932	67.2985	53.0137	80.3855	61.6143	56.8913	65.0045	1.14261	0.192331	5.83014	6.02247	0.0201519
ABE-0001898	b0555	CDS	DLP12 prophage; endolysin	ybcS	117.738	72.0257	120.315	178.602	207.474	153.487	103.36	179.855	1.74008	0.799158	6.69153	7.49069	0.133312
ABE-0001900	b0556	CDS	DLP12 prophage; predicted murein endopeptidase	ybcT	36.3396	36.8531	32.3989	54.3143	55.4735	47.3474	35.1972	52.3784	1.48814	0.573512	5.13739	5.7109	0.0329904
ABE-0001902	b0557	CDS	DLP12 prophage; predicted lipoprotein	ybcU	1056.48	749.983	1412.05	1870.36	1798.5	2073.82	1072.84	1914.23	1.78427	0.835334	10.0672	10.9025	0.109481
ABE-0001907	b0558	CDS	DLP12 prophage; predicted protein	ybcV	18.1698	13.5012	3.38993	11.4976	5.75719	38.3587	11.687	18.5378	1.58619	0.665569	3.54683	4.2124	0.00817626
ABE-0001912	b0559	CDS	DLP12 prophage; predicted protein	ybcW	22.7975	138.489	140.21	254.663	223.024	325.735	100.499	267.807	2.66479	1.41402	6.65103	8.06505	0.99231
	b0561			ybcX	2.24078	3.41876	4.44581	2.60126	2.63647	9.56354	3.36845	4.93376	1.4647	0.550601	1.75209	2.30269	0.000920795
	b0562			ybcY	45.254	32.9128	25.0077	20.4979	44.6048	41.8078	34.3915	35.6368	1.03621	0.0513175	5.10398	5.1553	0.0117341
	b0563			ylcE	70.2923	19.006	24.7298	106.131	25.0196	66.4744	38.0094	65.8751	1.73313	0.793379	5.24828	6.04166	0.073505
ABE-0001929	b0564	CDS	DLP12 prophage; DNA-binding transcriptional activator	appY	32.9784	16.9779	26.1192	67.7368	59.5627	71.8049	25.3585	66.3681	2.6172	1.38802	4.6644	6.05242	0.762006
ABE-0001931	b0565	CDS	DLP12 prophage; outer membrane protease VII (outer membrane protein 3b)	ompT	14816.7	11973.5	13015.3	14629	15651.4	14958.9	13268.5	15079.8	1.13651	0.184609	13.6957	13.8803	0.00129853
ABE-0001935	b0566	CDS	DNA-binding transcriptional activator of porin biosynthesis	envY	35.9986	41.8943	33.7326	46.1463	26.9566	29.7881	37.2085	34.297	0.921751	-0.11755	5.21756	5.10001	0.0129398
ABE-0001937	b0567	CDS	predicted protein	ybcH	18.1698	14.6022	18.728	53.794	16.8949	14.0579	17.1666	28.2489	1.64557	0.718589	4.10154	4.82013	0.012522
ABE-0001939	b0568	CDS	bacteriophage N4 receptor, outer membrane subunit	nfrA	180.09	175.516	165.94	229.743	135.106	175.854	173.849	180.234	1.03673	0.0520417	7.44169	7.49373	0.0261034
ABE-0001942	b0569	CDS	bacteriophage N4 receptor, inner membrane subunit	nfrB	91.9206	178.529	112.09	63.2626	53.9132	100.6	127.513	72.5919	0.56929	-0.812765	6.9945	6.18174	0.111049
ABE-0001946	b0570	CDS	sensory histidine kinase in two-component regulatory system with CusR, senses copper ions	cusS	200.209	440.962	252.967	274.121	159.641	125.633	298.046	186.465	0.625624	-0.676632	8.21939	7.54276	0.083917
ABE-0001948	b0571	CDS	DNA-binding response regulator in two-component regulatory system with CusS	cusR	232.067	534.717	317.32	205.187	347.207	151.867	361.368	234.754	0.649625	-0.62232	8.49732	7.875	0.0713594
ABE-0001958	b0572	CDS	copper/silver efflux system, outer membrane component	cusC	269.332	963.916	124.927	324.013	62.1992	120.877	452.725	169.03	0.37336	-1.42136	8.82249	7.40113	0.62279
ABE-0001967	b0573	CDS	periplasmic copper-binding protein	ylcC	377.279	1095.45	272.417	553.08	133.007	58.8445	581.716	248.31	0.426859	-1.22817	9.18417	7.956	0.94822
ABE-0001969	b0574	CDS	copper/silver efflux system, membrane fusion protein	cusB	225.685	354.566	218.289	214.552	153.991	34.6482	266.18	134.397	0.50491	-0.985901	8.05626	7.07036	0.713451
ABE-0001971	b0575	CDS	copper/silver efflux system, membrane component	cusA	43.4029	172.445	146.545	31.1111	18.0249	17.5593	120.798	22.2317	0.184041	-2.4419	6.91645	4.47455	0.999918
ABE-0001976	b0576	CDS	phenylalanine transporter	pheP	76.9172	195.623	127.095	88.0266	103.145	83.3543	133.211	91.5087	0.686943	-0.541737	7.05757	6.51584	0.0382232
ABE-0001978	b0577	CDS	mechanosensitive channel of miniconductance	ybdG	136.152	134.838	124.594	193.482	132.039	166.552	131.861	164.024	1.24391	0.314887	7.04288	7.35776	0.0316625
ABE-0001981	b0578	CDS	dihydropteridine reductase, NAD(P)H-dependent, oxygen-insensitive	nfnB	1803.83	1456.22	1302.73	1265.51	1459.15	1231.66	1520.93	1318.77	0.867086	-0.205753	10.5707	10.365	0.0172477
ABE-0001986	b0579	CDS	conserved protein	ybdF	346.054	498.791	545.279	379.576	360.605	337.755	463.375	359.312	0.775424	-0.366944	8.85604	8.48909	0.0351105
ABE-0001988	b0580	CDS	predicted inner membrane protein	ybdJ	158.218	296.853	154.27	46.4065	82.4839	67.7809	203.114	65.5571	0.322761	-1.63146	7.66614	6.03468	0.954611
ABE-0001992	b0581	CDS	gamma-glutamyl:cysteine ligase	ybdK	124.996	161.609	146.767	187.135	172.554	202.977	144.458	187.555	1.29834	0.37667	7.1745	7.55117	0.037448
ABE-0002009	b0583	CDS	phosphopantetheinyltransferase component of enterobactin synthase multienzyme complex	entD	73.9457	110.154	90.25	123.248	71.3461	118.996	91.4498	104.53	1.14303	0.192862	6.51491	6.70777	0.0237746
ABE-0002014	b0584	CDS	iron-enterobactin outer membrane transporter	fepA	399.93	563.69	370.837	358.245	371.796	412.852	444.819	380.965	0.856449	-0.223561	8.79707	8.57351	0.0288348
ABE-0002019	b0585	CDS	enterobactin/ferric enterobactin esterase	fes	182.575	308.789	165.051	163.775	161.47	182.178	218.805	169.141	0.773022	-0.371418	7.7735	7.40208	0.0340918
ABE-0002021	b0586	CDS	enterobactin synthase multienzyme complex component F, ATP-dependent	entF	18.5108	105.808	42.2352	34.6488	15.2808	31.0946	55.5179	27.008	0.486474	-1.03956	5.79488	4.75532	0.0549004
ABE-0002023	b0587	CDS	regulator of length of O-antigen component of lipopolysaccharide chains	fepE	177.216	82.34	113.313	210.234	126.174	268.772	124.29	201.727	1.62304	0.698695	6.95756	7.65626	0.0876706
ABE-0002025	b0588	CDS	ATP-binding component of ABC superfamily iron-enterobactin transporter	fepC	46.7154	265.678	38.6786	53.4819	43.0982	51.1101	117.024	49.2301	0.420683	-1.24919	6.87066	5.62147	0.0574628
ABE-0002027	b0589	CDS	membrane component of an ABC superfamily iron-enterobactin transporter	fepG	35.9012	46.9355	35.1775	19.5615	20.7689	19.7019	39.3381	20.0108	0.508687	-0.975149	5.29785	4.32271	0.10539
ABE-0002031	b0590	CDS	membrane component of ABC superfamily iron-enterobactin transporter	fepD	31.9067	41.0251	47.1256	22.631	35.8883	31.0946	40.0192	29.8713	0.746424	-0.421932	5.32262	4.90069	0.0191952
ABE-0002036	b0591	CDS	enterobactin exporter	ybdA	430.96	543.177	456.807	247.328	294.478	336.344	476.982	292.716	0.613685	-0.70443	8.89779	8.19336	0.0926834
ABE-0002038	b0592	CDS	periplasmic-binding component of an ABC superfamily iron-enterobactin transporter	fepB	140	191.566	96.1963	30.2266	17.1102	33.0282	142.588	26.7883	0.187873	-2.41217	7.1557	4.74353	0.999988
ABE-0002047	b0593	CDS	isochorismate synthase 1	entC	209.026	486.101	593.516	159.041	176.052	174.286	429.548	169.793	0.395283	-1.33904	8.74667	7.40763	0.569658
ABE-0002049	b0594	CDS	Enterobactin synthetase component E	entE	57.627	261.796	48.0704	34.3366	8.87791	34.6482	122.498	25.9543	0.211875	-2.23871	6.93661	4.6979	0.998797
ABE-0002052	b0595	CDS	isochorismatase/enterobactin synthetase aryl carrier protein	entB	427.648	588.432	540.944	338.476	293.509	405.066	519.008	345.684	0.666046	-0.586305	9.01961	8.43331	0.0617457
ABE-0002054	b0596	CDS	2,3-dihydro-2,3-dihydroxybenzoate dehydrogenase	entA	27.7175	33.0287	26.3415	8.01188	19.7466	12.5423	29.0292	13.4336	0.462762	-1.11166	4.85943	3.74778	0.241155
ABE-0002057	b0597	CDS	thioesterase	ybdB	53.5838	131.941	51.5714	71.8468	25.8805	33.9689	79.0321	43.8987	0.555454	-0.84826	6.30437	5.45611	0.0983619
ABE-0002061	b0598	CDS	carbon starvation protein	cstA	1295.71	1503.04	2004.95	382.177	566.734	483.978	1601.23	477.63	0.298289	-1.74522	10.645	8.89975	0.98433
ABE-0002065	b0599	CDS	predicted oxidoreductase	ybdH	343.57	415.061	377.227	379.055	438.139	396.181	378.619	404.458	1.06825	0.0952436	8.5646	8.65985	0.0267981
ABE-0002069	b0600	CDS	methionine aminotransferase, PLP-dependent	ybdL	170.348	294.767	235.628	175.533	256.437	188.658	233.581	206.876	0.885672	-0.175156	7.86778	7.69262	0.0285431
ABE-0002071	b0601	CDS	conserved protein	ybdM	24.8434	143.298	199.728	72.6792	91.8461	25.0324	122.623	63.1859	0.515285	-0.956559	6.93809	5.98153	0.065773
ABE-0002073	b0602	CDS	conserved protein	ybdN	100.64	87.2653	89.3609	109.565	78.7175	76.7174	92.4221	88.3333	0.955759	-0.0652809	6.53017	6.46489	0.0218642
ABE-0002077	b0603	CDS	predicted DNA-binding transcriptional regulator	ybdO	12.3243	3.24492	9.33621	17.8446	2.9593	14.7373	8.30181	11.8471	1.42705	0.513033	3.05343	3.56646	0.00344719
ABE-0002084	b0604	CDS	periplasmic disulfide isomerase/thiol-disulphide oxidase	dsbG	241.809	329.128	231.627	248.056	250.142	294.85	267.521	264.349	0.988142	-0.0172093	8.06351	8.0463	0.0269488
ABE-0002090	b0605	CDS	alkyl hydroperoxide reductase, C22 subunit	ahpC	6928.34	5873.95	6773.31	2905.71	2883.65	3218.21	6525.2	3002.52	0.460143	-1.11985	12.6718	11.552	0.13443
ABE-0002093	b0606	CDS	alkyl hydroperoxide reductase, F52a subunit, FAD/NAD(P)-binding	ahpF	919.645	919.473	1172.69	984.004	788.144	929.127	1003.94	900.425	0.896893	-0.156992	9.97145	9.81446	0.0208661
ABE-0002095	b0607	CDS	universal stress protein UP12	ybdQ	382.394	615.145	608.41	553.912	585.35	600.413	535.316	579.892	1.08327	0.115392	9.06425	9.17964	0.0256717
ABE-0002099	b0608	CDS	predicted oxidoreductase, Zn-dependent and NAD(P)-binding	ybdR	113.939	133.39	117.314	146.451	85.1742	78.0239	121.547	103.216	0.849185	-0.235848	6.92538	6.68953	0.0288598
	b0609			b0609	70.8768	106.677	71.7999	114.351	78.0718	110.582	83.1179	101.002	1.21516	0.281148	6.37709	6.65823	0.0266596
ABE-0002104	b0610	CDS	regulator of nucleoside diphosphate kinase	rnk	305.574	310.702	345.718	372.708	304.163	368.17	320.664	348.347	1.08633	0.119461	8.32492	8.44438	0.0275967
ABE-0002107	b0611	CDS	ribonuclease I	rna	486.249	229.52	396.9	515.674	305.562	498.088	370.89	439.774	1.18573	0.245773	8.53485	8.78062	0.0317848
ABE-0002110	b0612	CDS	citrate:succinate antiporter	citT	34.6834	86.1643	144.489	127.097	155.498	92.343	88.4456	124.98	1.41307	0.49883	6.46672	6.96555	0.0745505
ABE-0002114	b0613	CDS	triphosphoribosyl-dephospho-CoA transferase	citG	7.79401	6.4319	15.7271	10.301	7.748	6.84603	9.98433	8.29834	0.831136	-0.266843	3.31967	3.05282	0.00294583
ABE-0002116	b0614	CDS	apo-citrate lyase phosphoribosyl-dephospho-CoA transferase	ybdU	163.577	93.5813	251.022	100.929	118.372	45.675	169.393	88.3254	0.521422	-0.939477	7.40423	6.46476	0.197991
ABE-0002119	b0615	CDS	citrate lyase, citrate-ACP transferase (alpha) subunit	citF	227.585	449.712	426.187	194.886	318.421	181.603	367.828	231.637	0.629742	-0.667167	8.52289	7.85572	0.0782156
ABE-0002122	b0616	CDS	citrate lyase, citryl-ACP lyase (beta) subunit	citE	149.937	197.767	224.514	143.485	173.738	139.534	190.739	152.252	0.798223	-0.325136	7.57546	7.25032	0.0332953
ABE-0002124	b0617	CDS	citrate lyase, acyl carrier (gamma) subunit	citD	185.205	199.505	221.013	156.336	121.708	156.152	201.908	144.732	0.716823	-0.480311	7.65755	7.17724	0.0474459
ABE-0002126	b0618	CDS	citrate lyase synthetase	citC	11.4962	9.03943	43.4023	10.353	20.5537	12.9082	21.3126	14.605	0.685273	-0.545249	4.41364	3.86839	0.00632095
ABE-0002129	b0619	CDS	sensory histidine kinase in two-component regulatory system with citB	citA	71.8511	116.238	84.0259	139.375	199.941	151.188	90.7049	163.501	1.80256	0.850051	6.50311	7.35316	0.148611
ABE-0002131	b0620	CDS	DNA-binding response regulator in two-component regulatory system with citA	citB	184.962	183.28	213.344	244.882	229.911	233.288	193.862	236.027	1.2175	0.283924	7.59888	7.88281	0.0330015
ABE-0002133	b0621	CDS	anaerobic C4-dicarboxylate transport	dcuC	296.854	383.828	361.5	486.435	641.631	420.169	347.394	516.078	1.48557	0.571016	8.44043	9.01145	0.0568579
ABE-0002139	b0622	CDS	lipid A palmitoyl transferase	crcA	15.3932	12.8638	10.1698	13.9427	14.6889	15.3644	12.8089	14.6653	1.14493	0.195261	3.67908	3.87434	0.00540176
ABE-0002142	b0623	CDS	DNA-binding transcriptional repressor	cspE	7989.4	7531.99	3915.32	5678.55	4771.21	5957.56	6478.9	5469.11	0.844141	-0.244445	12.6615	12.4171	0.00449425
ABE-0002144	b0624	CDS	predicted inner membrane protein associated with chromosome condensation	crcB	291.204	363.142	312.874	312.775	487.962	489.883	322.407	430.207	1.33436	0.41615	8.33274	8.74889	0.0390948
ABE-0002148	b0625	CDSp	N-terminal fragment of a carbon-nitrogen hydrolase (pseudogene)	ybeH	336.604	287.292	273.584	415.057	353.879	308.96	299.16	359.299	1.20102	0.264266	8.22477	8.48904	0.0317577
ABE-0002150	b0626	CDSp	C-terminal fragment of a carbon-nitrogen hydrolase (pseudogene)	ybeM	146.186	364.185	301.037	244.31	288.398	299.501	270.47	277.403	1.02563	0.036517	8.07932	8.11584	0.0281889
ABE-0002153	b0627	CDS	component of Sec-independent translocase	tatE	1050.93	800.337	735.393	2747.92	1138.79	2176.15	862.219	2020.95	2.3439	1.22891	9.75191	10.9808	0.36384
ABE-0002155	b0628	CDS	lipoate synthase	lipA	510.946	819.691	620.691	464.585	478.977	487.479	650.443	477.014	0.733367	-0.447392	9.34528	8.89789	0.0381401
ABE-0002158	b0629	CDS	predicted DNA-binding transcriptional regulator	ybeF	47.0076	60.089	71.2442	58.7364	44.82	99.4504	59.447	67.6689	1.13831	0.186891	5.89353	6.08042	0.0185385
ABE-0002160	b0630	CDS	lipoyl-protein ligase	lipB	342.888	247.947	315.931	177.562	260.365	246.405	302.255	228.111	0.754695	-0.406034	8.23962	7.83359	0.041626
ABE-0002162	b0631	CDS	conserved protein	ybeD	666.291	594.69	608.132	893.428	576.365	918.048	623.038	795.947	1.27753	0.353353	9.28318	9.63653	0.0294208
ABE-0002168	b0632	CDS	D-alanyl-D-alanine carboxypeptidase (penicillin-binding protein 5)	dacA	1700.99	1988.91	1257.78	1727.34	1530.55	2276.49	1649.23	1844.79	1.11858	0.16167	10.6876	10.8492	0.0146081
ABE-0002171	b0633	CDS	minor lipoprotein	rlpA	768.782	1594.88	1594.88	766.435	1228.38	962.886	1319.51	985.901	0.747169	-0.420493	10.3658	9.9453	0.0258082
ABE-0002173	b0634	CDS	cell wall shape-determining protein	mrdB	526.583	794.775	661.315	666.494	605.958	588.132	660.891	620.195	0.938422	-0.0916909	9.36827	9.27658	0.0235233
ABE-0002178	b0635	CDS	transpeptidase involved in peptidoglycan synthesis (penicillin-binding protein 2)	mrdA	346.541	384.002	471.09	364.072	241.156	380.451	400.544	328.56	0.820284	-0.285805	8.64582	8.36001	0.0334876
ABE-0002180	b0636	CDS	23S rRNA m(3)Psi1915 pseudouridine methyltransferase	ybeA	1092.33	1372.6	1367.75	1584.63	1190.88	1413.78	1277.56	1396.43	1.09304	0.128351	10.3192	10.4475	0.016891
ABE-0002183	b0637	CDS	ribosome-associated protein	ybeB	1114.54	1990.07	1667.63	1854.02	1581.4	2127.23	1590.74	1854.22	1.16563	0.221108	10.6355	10.8566	0.0162213
ABE-0002185	b0638	CDS	predicted alpha-ribazole-5'-P phosphatase	phpB	155.539	188.901	113.924	124.288	133.653	215.049	152.788	157.663	1.03191	0.0453155	7.25539	7.3007	0.0254397
ABE-0002187	b0639	CDS	nicotinic acid mononucleotide adenylyltransferase, NAD(P)-dependent	nadD	526.827	829.947	923.896	489.505	721.532	577.052	760.223	596.03	0.78402	-0.351039	9.57028	9.21924	0.0302552
ABE-0002192	b0640	CDS	DNA polymerase III, delta subunit	holA	501.35	1059.35	786.52	649.586	710.448	766.494	782.407	708.843	0.905977	-0.142454	9.61178	9.46932	0.02244
ABE-0002194	b0641	CDS	minor lipoprotein	rlpB	1059.3	1237.24	1403.21	831.83	1057.23	913.031	1233.25	934.029	0.75737	-0.400929	10.2683	9.86732	0.0277817
ABE-0002196	b0642	CDS	leucyl-tRNA synthetase	leuS	1356.16	1225.31	1549.48	1371.96	1269.54	1484.7	1376.98	1375.4	0.998851	-0.00165796	10.4273	10.4256	0.0158665
ABE-0002199	b0643	CDS	conserved protein	ybeL	295.637	398.546	305.316	398.929	233.839	345.542	333.166	326.103	0.9788	-0.0309144	8.3801	8.34918	0.0269203
ABE-0002201	b0644	CDS	conserved protein	ybeQ	39.3598	63.7975	9.83636	45.3139	20.2847	65.3247	37.6646	43.6411	1.15868	0.21248	5.23514	5.44762	0.0189729
ABE-0002208	b0645	CDS	predicted protein	ybeR	15.0522	9.90861	11.1145	43.5451	65.9118	108.073	12.0251	72.51	6.02988	2.59213	3.58798	6.18011	0.999995
ABE-0002210	b0646	CDS	predicted chaperone	ybeS	8.67084	46.5299	59.6851	75.5406	68.9249	93.9108	38.2953	79.4588	2.0749	1.05304	5.25909	6.31213	0.798383
ABE-0002213	b0647	CDS	conserved outer membrane protein	ybeT	15.588	8.57587	8.11361	37.4581	25.0734	45.2047	10.7592	35.9121	3.33781	1.7389	3.42749	5.1664	0.962956
ABE-0002220	b0648	CDS	predicted tRNA ligase	ybeU	56.4092	134.838	116.591	128.97	59.3475	162.58	102.613	116.966	1.13988	0.188877	6.68107	6.86995	0.0241852
ABE-0002222	b0649	CDS	Hsc56 co-chaperone of HscC	ybeV	37.46	66.0574	106.144	90.4198	46.4342	58.5832	69.8871	65.1457	0.932157	-0.101355	6.12695	6.0256	0.018175
ABE-0002225	b0650	CDS	Hsp70 family chaperone Hsc62, binds to RpoD and inhibits transcription	hscC	49.3946	33.9558	129.873	70.0779	76.9419	18.5	71.0746	55.1733	0.776273	-0.365364	6.15126	5.7859	0.0234621
ABE-0002227	b0651	CDS	ribonucleoside hydrolase 1	rihA	257.349	320.61	338.716	148.22	177.235	208.36	305.558	177.938	0.582339	-0.780069	8.2553	7.47523	0.123037
ABE-0002232	b0652	CDS	ATP-binding component of an ABC superfamily glutamate/aspartate transporter	gltL	506.562	592.836	550.392	376.35	249.981	330.543	549.93	318.958	0.579997	-0.785882	9.1031	8.31722	0.127818
ABE-0002234	b0653	CDS	membrane component of an ABC superfamily glutamate/aspartate transporter	gltK	254.475	649.796	683.322	128.346	177.02	133.158	529.197	146.175	0.27622	-1.85611	9.04766	7.19155	0.988237
ABE-0002239	b0654	CDS	membrane component of an ABC superfamily glutamate and aspartate transporter	gltJ	280.828	513.451	531.997	259.814	345.163	323.488	442.092	309.488	0.700053	-0.514463	8.7882	8.27374	0.0461858
ABE-0002241	b0655	CDS	periplasmic-binding component of an ABC superfamily glutamate/aspartate transporter	gltI	1995.46	1991.4	1994.11	519.836	615.105	588.497	1993.66	574.479	0.288153	-1.79509	10.9612	9.16611	0.989865
ABE-0002250	b0657	CDS	apolipoprotein N-acyltransferase	lnt	350.584	395.012	345.773	295.399	262.033	241.44	363.79	266.291	0.731991	-0.450103	8.50696	8.05686	0.0452061
ABE-0002252	b0658	CDS	predicted ion transport	ybeX	961.099	1550.9	1608.5	1227.85	1262.76	1267.3	1373.5	1252.64	0.912004	-0.132888	10.4236	10.2908	0.0168544
ABE-0002255	b0659	CDS	conserved protein	ybeY	1212.16	2023.38	2229.19	1280.96	1869.58	1288.99	1821.58	1479.84	0.812397	-0.299744	10.831	10.5312	0.0173915
ABE-0002257	b0660	CDS	predicted protein with nucleoside triphosphate hydrolase domain	ybeZ	1600.74	1706.95	2256.53	1085.04	1582.15	1174.7	1854.74	1280.63	0.690462	-0.534365	10.857	10.3226	0.0312494
ABE-0002260	b0661	CDS	isopentenyl-adenosine A37 tRNA methylthiolase	yleA	680.612	763.716	928.564	554.796	836.031	635.479	790.964	675.435	0.853939	-0.227795	9.62747	9.39967	0.0255859
ABE-0002265	b0662	CDS	2-octoprenyl-3-methyl-6-methoxy-1,4-benzoquinone hydroxylase	ubiF	338.65	505.513	341.994	354.187	459.661	376.27	395.386	396.706	1.00334	0.00481024	8.62712	8.63193	0.0261816
ABE-0002272	b0664	tRNA	tRNA-Gln(CUG)	glnX	3412.56	2947.72	2205.29	4507.2	2193.65	3539.5	2855.19	3413.45	1.19552	0.257644	11.4794	11.737	0.0095051
ABE-0002274	b0665	tRNA	tRNA-Gln(CUG)	glnV	3694.31	3011.52	2894.17	5083.48	2912.98	3972.42	3200	3989.63	1.24676	0.318182	11.6439	11.962	0.00901052
ABE-0002276	b0666	tRNA	tRNA-Met(CAU)	metU	5986.34	5888.03	5138.58	6383.64	6430.68	6948.04	5670.98	6587.45	1.16161	0.216122	12.4694	12.6855	0.00438501
ABE-0002280	b0668	tRNA	tRNA-Gln(UUG)	glnW	5268.85	6168.66	5959.61	7758.62	5898.27	6160.23	5799.04	6605.71	1.1391	0.187898	12.5016	12.6895	0.00416556
ABE-0002288	b0672	tRNA	tRNA-Leu(UAG)	leuW	5004.39	4569.14	4382.24	6288.7	5410.95	5848.55	4651.92	5849.4	1.25742	0.330461	12.1836	12.5141	0.00624425
ABE-0002290	b0673	tRNA	tRNA-Met(CAU)	metT	8453.53	5842.72	7675.81	9792.7	8043.98	8757.12	7324.02	8864.6	1.21035	0.27542	12.8384	13.1138	0.00338554
ABE-0002292	b0674	CDS	asparagine synthetase B	asnB	438.949	566.993	632.25	357.569	519.654	411.232	546.064	429.485	0.78651	-0.346462	9.09293	8.74646	0.0342922
ABE-0002296	b0675	CDS	UMP phosphatase	nagD	566.235	677.262	864.489	876.26	810.419	887.005	702.662	857.895	1.22092	0.28797	9.45669	9.74466	0.0275707
ABE-0002299	b0676	CDS	DNA-binding transcriptional dual regulator, repressor of N-acetylglucosamine	nagC	749.346	743.783	721.722	870.121	831.457	842.48	738.284	848.019	1.14864	0.199922	9.52803	9.72795	0.0236381
ABE-0002301	b0677	CDS	N-acetylglucosamine-6-phosphate deacetylase	nagA	710.132	756.531	789.077	690.01	710.825	907.543	751.913	769.459	1.02334	0.0332791	9.55442	9.5877	0.0217436
ABE-0002304	b0678	CDS	glucosamine-6-phosphate deaminase	nagB	439.923	451.102	453.473	349.609	361.681	311.73	448.166	341.007	0.760893	-0.394235	8.80789	8.41366	0.0391558
ABE-0002312	b0679	CDS	fused N-acetyl glucosamine specific PTS enzyme: IIC, IIB , and IIA components	nagE	385.56	428.794	502.766	352.887	293.724	604.855	439.04	417.155	0.950153	-0.0737676	8.77821	8.70444	0.0271379
ABE-0002317	b0680	CDS	glutamyl-tRNA synthetase	glnS	1083.95	2259.28	2069.25	1355.26	1681.42	1415.4	1804.16	1484.03	0.822559	-0.281809	10.8171	10.5353	0.0162159
ABE-0002323	b0681	CDS	chitoporin	ybfM	267.773	240.82	299.203	186.822	219.096	187.978	269.265	197.966	0.735207	-0.443779	8.07288	7.62911	0.044223
ABE-0002325	b0682	CDS	novel lipoprotein induced by chitosugars	ybfN	136.006	106.793	133.708	109.669	99.325	125.005	125.502	111.333	0.887102	-0.172828	6.97157	6.79874	0.0255926
ABE-0002327	b0683	CDS	DNA-binding transcriptional dual regulator of siderophore biosynthesis and transport	fur	3188.09	3281.43	2798.08	1939.24	1494.02	1746.16	3089.2	1726.47	0.558873	-0.839408	11.593	10.7536	0.0669131
ABE-0002332	b0684	CDS	flavodoxin 1	fldA	2844.43	3154.94	3301.07	1959.01	2440.46	1857.94	3100.14	2085.8	0.672808	-0.571733	11.5981	11.0264	0.023726
ABE-0002335	b0685	CDS	LexA regulated protein	ybfE	325.887	330.751	367.169	132.612	247.344	87.3784	341.269	155.778	0.456468	-1.13142	8.41476	7.28335	0.650878
ABE-0002337	b0686	CDS	esterase	ybfF	222.909	345.411	435.079	241.189	277.906	253.355	334.466	257.483	0.769834	-0.377381	8.38572	8.00833	0.0353759
ABE-0002343	b0687	CDS	regulatory protein for replication initiation	seqA	1045.71	1325.38	1263.83	880.422	945.094	837.515	1211.64	887.677	0.732624	-0.448856	10.2427	9.79389	0.0311225
ABE-0002345	b0688	CDS	phosphoglucomutase	pgm	408.211	493.229	461.253	481.597	409.568	530.541	454.231	473.902	1.04331	0.0611624	8.82728	8.88845	0.0255743
ABE-0002350	b0689	CDS	predicted protein	ybfP	13.8344	19.2957	17.5054	20.9661	16.6797	15.887	16.8785	17.8443	1.05722	0.0802754	4.07711	4.15739	0.00635227
ABE-0002352	b0690	CDSp	C-terminal fragment of a predicted protein (pseudogene)	ybfG	64.3493	64.6088	110.089	27.5213	8.12464	14.3192	79.6825	16.655	0.209018	-2.2583	6.31619	4.05789	0.999976
ABE-0002355	b0691	CDSp	N-terminal fragment of a predicted protein (pseudogene)	ybfH	32.9297	16.7461	49.4597	87.7144	9.25455	30.3107	33.0452	42.4266	1.2839	0.360528	5.04637	5.4069	0.0106288
ABE-0002360	b0692	CDS	putrescine/proton symporter: putrescine/ornithine antiporter	potE	8.08629	16.5143	22.0624	9.62466	8.01703	5.0692	15.5543	7.57029	0.4867	-1.0389	3.95924	2.92035	0.0393543
ABE-0002362	b0693	CDS	ornithine decarboxylase isozyme, inducible	speF	116.18	299.402	228.015	176.938	108.472	198.065	214.532	161.158	0.751207	-0.412718	7.74505	7.33233	0.0359871
ABE-0002366	b0694	CDS	DNA-binding response regulator in two-component regulatory system with KdpD	kdpE	417.418	464.662	369.003	347.58	342.042	213.952	417.027	301.191	0.722233	-0.469463	8.704	8.23454	0.0498522
ABE-0002368	b0695	CDS	sensory histidine kinase in two-component regulatory system with KdpE	kdpD	198.601	332.894	291.701	372.188	324.447	310.371	274.399	335.669	1.22329	0.290764	8.10013	8.39089	0.0349022
ABE-0002374	b0696	CDS	potassium translocating ATPase, subunit C	kdpC	194.217	224.827	242.241	277.918	261.334	296.208	220.428	278.487	1.26339	0.337299	7.78417	8.12147	0.0362961
ABE-0002376	b0697	CDS	potassium translocating ATPase, subunit B	kdpB	18.4134	54.1786	93.1954	19.1973	50.5772	60.6213	55.2625	43.4653	0.786524	-0.346436	5.78823	5.44179	0.0158019
ABE-0002381	b0698	CDS	P-type ATPase, high-affinity potassium transport system, A chain	kdpA	160.557	379.308	296.314	137.503	111.431	229.473	278.726	159.469	0.572134	-0.805574	8.12271	7.31713	0.122865
ABE-0002386	b0699	CDS	predicted protein	ybfA	477.042	448.263	512.88	1137.43	775.876	1201.71	479.395	1038.34	2.16593	1.11499	8.90507	10.0201	0.348413
ABE-0002392	b0700	CDS	rhsC element core protein RhsC	rhsC	70.8768	16.6882	10.3921	28.4578	11.6758	26.1299	32.6524	22.0878	0.676454	-0.563936	5.02912	4.46518	0.00856202
ABE-0002398	b0702	CDS	predicted inner membrane protein	ybfB	1.07168	1.56452	18.2278	48.9037	7.69419	33.0804	6.95468	29.8928	4.29822	2.10374	2.79798	4.90172	1
	b0703			ybfO	7.40431	5.33095	11.059	13.1624	23.6206	65.0112	7.93141	33.9314	4.2781	2.09697	2.98758	5.08455	0.976448
ABE-0002404	b0704	CDS	predicted protein	ybfC	102.784	62.7545	42.1797	162.683	143.822	124.796	69.2392	143.767	2.07638	1.05407	6.11352	7.16759	0.414909
	b0705			ybfL	99.7634	142.139	65.5202	90.3157	63.8672	71.2823	102.474	75.1551	0.733404	-0.447319	6.67912	6.2318	0.0312309
ABE-0002411	b0706	CDS	conserved protein	ybfD	30.2018	41.3728	14.2266	50.9847	31.7991	52.312	28.6004	45.0319	1.57452	0.654913	4.83796	5.49288	0.0505702
ABE-0002414	b0707	CDS	conserved protein	ybgA	201.232	387.942	375.671	112.634	257.729	106.558	321.615	158.974	0.494298	-1.01655	8.32919	7.31264	0.377252
ABE-0002417	b0708	CDS	deoxyribodipyrimidine photolyase, FAD-binding	phrB	258.031	376.527	320.654	436.335	411.074	397.697	318.404	415.035	1.30349	0.382376	8.31471	8.69709	0.0396828
ABE-0002420	b0709	CDS	dipeptide and tripeptide permease D	ybgH	141.413	156.394	235.906	210.858	178.258	160.019	177.904	183.045	1.0289	0.0410988	7.47496	7.51606	0.026458
ABE-0002424	b0710	CDS	metal-binding predicted hydrolase-oxidase	ybgI	1106.75	1937.45	2181.78	1510.29	2248.91	1376.73	1742	1711.98	0.982768	-0.0250767	10.7665	10.7414	0.0138498
ABE-0002426	b0711	CDS	predicted enzyme subunit	ybgJ	336.263	782.664	559.895	474.261	779.266	576.478	559.607	610.002	1.09005	0.124398	9.12827	9.25267	0.0261599
ABE-0002428	b0712	CDS	predicted enzyme subunit	ybgK	158.17	324.666	457.919	209.453	244.6	199.998	313.585	218.017	0.695241	-0.524415	8.29271	7.7683	0.0405037
ABE-0002431	b0713	CDS	predicted lactam utilization protein	ybgL	344.252	562.589	526.107	327.342	384.118	490.563	477.649	400.674	0.838846	-0.253521	8.89981	8.64629	0.0298946
ABE-0002433	b0714	CDS	endonuclease VIII	nei	221.35	337.878	303.371	222.512	182.132	293.595	287.533	232.746	0.809459	-0.304969	8.16758	7.86261	0.0344913
ABE-0002435	b0715	CDS	predicted regulator	abrB	164.259	203.155	157.437	252.322	184.768	169.74	174.951	202.277	1.15619	0.209383	7.4508	7.66019	0.0290811
ABE-0002441	b0716	CDS	predicted fimbrial-like adhesin protein	ybgO	46.5205	29.9576	53.9611	24.6599	26.3647	61.8756	43.4797	37.6334	0.865539	-0.208329	5.44227	5.23394	0.0163927
ABE-0002443	b0717	CDS	predicted assembly protein	ybgP	33.3681	15.4713	55.9617	13.5265	60.2622	71.9095	34.9337	48.5661	1.39023	0.475329	5.12655	5.60188	0.0162373
ABE-0002446	b0718	CDS	predicted outer membrane protein	ybgQ	110.042	34.2455	40.2346	132.924	36.9644	123.647	61.5073	97.8451	1.59079	0.669742	5.94269	6.61243	0.0583837
ABE-0002448	b0719	CDS	predicted fimbrial-like adhesin protein	ybgD	9.10925	19.6434	55.8505	11.3935	11.0301	14.894	28.2011	12.4392	0.441091	-1.18085	4.81768	3.63683	0.0318457
ABE-0002451	b0720	CDS	citrate synthase	gltA	3088.09	3861.87	5357.76	866.219	887.738	786.771	4102.57	846.909	0.206434	-2.27625	12.0023	9.72606	0.99987
ABE-0002460	b0721	CDS	succinate dehydrogenase, membrane subunit, binds cytochrome b556	sdhC	2396.9	3827.62	3469.85	58.5803	73.5522	65.7428	3231.46	65.9584	0.0204114	-5.61448	11.658	6.04349	1
ABE-0002464	b0722	CDS	succinate dehydrogenase, membrane subunit, binds cytochrome b556	sdhD	2097.08	4548.34	3765.77	27.4693	147.051	52.5211	3470.4	75.6803	0.0218074	-5.51904	11.7609	6.24185	1
ABE-0002466	b0723	CDS	succinate dehydrogenase, flavoprotein subunit	sdhA	2666.97	3983.38	5051.11	316.261	319.713	294.379	3900.48	310.118	0.0795075	-3.65277	11.9294	8.27667	1
ABE-0002468	b0724	CDS	succinate dehydrogenase, FeS subunit	sdhB	1201.98	3339.2	3113.96	160.186	141.724	154.532	2551.71	152.147	0.0596255	-4.06793	11.3173	7.24932	1
	b0725			b0725	1563.38	3390.19	3207.54	327.759	268.059	294.745	2720.37	296.854	0.109123	-3.19598	11.4096	8.21361	1
ABE-0002478	b0726	CDS	2-oxoglutarate decarboxylase, thiamin-requiring	sucA	1399.32	3764.81	3847.46	338.476	492.644	365.871	3003.86	398.997	0.132828	-2.91237	11.5526	8.64023	1
ABE-0002480	b0727	CDS	dihydrolipoyltranssuccinase	sucB	2314.63	5551.54	6387.41	551.259	706.198	565.555	4751.19	607.671	0.127898	-2.96693	12.2141	9.24715	1
ABE-0002483	b0728	CDS	succinyl-CoA synthetase, beta subunit	sucC	3776.93	6523.4	7868.43	785.008	945.471	854.134	6056.25	861.538	0.142256	-2.81344	12.5642	9.75077	1
ABE-0002485	b0729	CDS	succinyl-CoA synthetase, NAD(P)-binding, alpha subunit	sucD	1017.02	1712.45	1975.16	277.346	379.706	162.737	1568.21	273.263	0.174251	-2.52076	10.6149	8.09415	0.999999
ABE-0002487	b0730	CDS	transcriptional repressor of the mngAB operon	farR	177.119	195.043	146.378	269.803	181.648	281.628	172.847	244.359	1.41373	0.49951	7.43335	7.93286	0.0481757
ABE-0002493	b0731	CDS	PTS system 2-O-alpha-mannosyl-D-glycerate-specific EIIABC component	hrsA	149.986	177.544	148.157	158.677	112.238	200.05	158.562	156.989	0.990075	-0.0143896	7.3089	7.29452	0.0256789
ABE-0002495	b0732	CDS	alpha-mannosidase	ybgG	33.3194	19.9911	17.2275	20.0297	82.5915	104.415	23.5127	69.0121	2.9351	1.55341	4.55537	6.10878	0.527105
ABE-0002499	b0733	CDS	cytochrome d terminal oxidase, subunit I	cydA	500.23	1057.38	948.515	1093.2	1834.98	905.871	835.375	1278.02	1.52988	0.613414	9.70628	10.3197	0.0512425
ABE-0002501	b0734	CDS	cytochrome d terminal oxidase, subunit II	cydB	908.295	1461.43	1634.73	2912.63	2451.11	2631.91	1334.82	2665.22	1.99669	0.997609	10.3824	11.38	0.183371
ABE-0002505	b0735	CDS	conserved inner membrane protein	ybgE	447.864	798.02	546.502	1650.71	1244.31	1286.01	597.462	1393.67	2.33266	1.22198	9.2227	10.4447	0.565967
ABE-0002508	b0736	CDS	thioesterase	ybgC	1700.75	1754.35	1427.61	2186.67	1842.79	2431.44	1627.57	2153.63	1.32322	0.404054	10.6685	11.0726	0.0194059
ABE-0002511	b0737	CDS	membrane spanning protein in TolA-TolQ-TolR complex	tolQ	1022.62	1406.62	1376.26	1423.3	1083.75	1219.12	1268.5	1242.06	0.979155	-0.0303908	10.3089	10.2785	0.0168866
ABE-0002513	b0738	CDS	membrane spanning protein in TolA-TolQ-TolR complex	tolR	1274.71	1543.14	1934.87	1486.1	1432.46	1199.52	1584.24	1372.69	0.866469	-0.206781	10.6296	10.4228	0.0167528
ABE-0002515	b0739	CDS	membrane anchored protein in TolA-TolQ-TolR complex	tolA	1109.58	1565.5	1069.83	1070.26	1419.12	1273.62	1248.3	1254.34	1.00483	0.00695568	10.2858	10.2927	0.0169359
ABE-0002517	b0740	CDS	periplasmic protein	tolB	3416.31	4544	3814.56	2519.89	3934.15	2691.27	3924.96	3048.44	0.776681	-0.364606	11.9385	11.5739	0.0109585
ABE-0002521	b0741	CDS	peptidoglycan-associated outer membrane lipoprotein	pal	6291.33	7050.47	8026.75	3696.49	6188.44	4654.36	7122.85	4846.43	0.680406	-0.555531	12.7982	12.2427	0.00999265
ABE-0002523	b0742	CDS	SecB-dependent secretory protein	ybgF	3820.48	4022.26	5046.89	2297.48	4096.54	2412.99	4296.54	2935.67	0.683264	-0.549486	12.069	11.5195	0.0182124
ABE-0002525	b0743	tRNA	tRNA-Lys(UUU)	lysT	21218.2	15018	13525.2	19498	20339.6	18144.9	16587.1	19327.5	1.16521	0.220591	14.0178	14.2384	0.000956859
ABE-0002527	b0744	tRNA	tRNA-Val(UAC)	valT	12063.3	12046.3	9022.67	13740	8985.63	12313.9	11044.1	11679.8	1.05756	0.0807432	13.431	13.5117	0.00170348
ABE-0002529	b0745	tRNA	tRNA-Lys(UUU)	lysW	18027.2	12935.8	11529.1	16277.3	18952.5	16279.4	14164	17169.7	1.21221	0.277635	13.7899	14.0676	0.00129963
ABE-0002531	b0746	tRNA	tRNA-Val(UAC)	valZ	11592.1	12306.4	8514.4	13454.4	8851.07	12331.9	10804.3	11545.8	1.06863	0.0957642	13.3993	13.4951	0.00176622
ABE-0002533	b0747	tRNA	tRNA-Lys(UUU)	lysY	20520.1	13671.3	12768.3	18328.4	20404	17422.2	15653.2	18718.2	1.1958	0.257981	13.9342	14.1922	0.00109738
ABE-0002535	b0748	tRNA	tRNA-Lys(UUU)	lysZ	19709.5	13397.5	11868.3	17870.4	16950.7	17632.4	14991.8	17484.5	1.16627	0.221906	13.8719	14.0938	0.0011491
ABE-0002537	b0749	tRNA	tRNA-Lys(UUU)	lysQ	20590.2	14572.4	11929.2	18441.8	19463.3	17786.4	15697.3	18563.9	1.18262	0.241982	13.9382	14.1802	0.00108832
ABE-0002541	b0750	CDS	quinolinate synthase, subunit A	nadA	1094.57	1306.26	1644.9	1129.88	1351.43	1338.43	1348.57	1273.25	0.944143	-0.0829226	10.3972	10.3143	0.0166194
ABE-0002547	b0751	CDS	predicted nicotinamide mononucleotide transporter	pnuC	739.506	906.84	1059.22	662.801	818.867	686.694	901.854	722.787	0.801446	-0.319323	9.81675	9.49743	0.027178
ABE-0002549	b0752	CDS	zinc efflux system	ybgR	75.1148	78.9212	28.7311	28.4578	115.682	37.209	60.9224	60.4495	0.992239	-0.0112402	5.9289	5.91766	0.0172989
ABE-0002553	b0753	CDS	conserved protein	ybgS	212.825	271.936	193.504	231.668	120.74	216.146	226.089	189.518	0.838247	-0.254553	7.82074	7.56619	0.033299
ABE-0002560	b0754	CDS	3-deoxy-D-arabino-heptulosonate-7-phosphate synthase, phenylalanine repressible	aroG	3590.36	5331.47	4507.67	2925.69	4418.94	3481.49	4476.5	3608.71	0.806145	-0.310889	12.1282	11.8173	0.0082464
ABE-0002563	b0755	CDS	phosphoglyceromutase 1	gpmA	2628.73	2063.19	2437.64	1201.89	867.614	1260.66	2376.52	1110.05	0.467092	-1.09822	11.2146	10.1164	0.273219
ABE-0002566	b0756	CDS	galactose-1-epimerase (mutarotase)	galM	981.266	1647.84	1791.44	1097.42	1436.93	1340.88	1473.52	1291.74	0.87664	-0.189943	10.525	10.3351	0.0169924
ABE-0002568	b0757	CDS	galactokinase	galK	1055.8	1304.05	1510.47	1377	1449.95	1516.42	1290.11	1447.79	1.12223	0.166365	10.3333	10.4996	0.0173755
ABE-0002573	b0758	CDS	galactose-1-phosphate uridylyltransferase	galT	197.383	357.116	523.717	67.5807	146.19	105.303	359.405	106.358	0.295928	-1.75668	8.48947	6.73278	0.984926
ABE-0002575	b0759	CDS	UDP-glucose-4-epimerase	galE	577.536	696.732	794.745	296.283	394.771	411.755	689.671	367.603	0.533012	-0.907759	9.42976	8.52201	0.186201
ABE-0002582	b0760	CDS	ATP-binding component of molybdate ABC transporter	modF	284.628	433.082	710.386	159.821	256.491	163.939	476.032	193.417	0.406311	-1.29934	8.89491	7.59557	0.609097
ABE-0002585	b0761	CDS	DNA-binding transcriptional dual regulator	modE	135.421	299.634	247.521	146.243	238.412	179.93	227.525	188.195	0.82714	-0.273797	7.82988	7.55609	0.0302763
ABE-0002595	b0762	CDS	predicted protein	ybhT	755.971	838.581	552.559	764.614	428.992	808.354	715.704	667.32	0.932397	-0.100984	9.48322	9.38223	0.0238078
ABE-0002601	b0763	CDS	molybdate transporter subunit; periplasmic-binding component of ABC superfamily	modA	1036.6	908.405	1078.5	1272.59	1119.32	1418.49	1007.84	1270.13	1.26026	0.333716	9.97705	10.3108	0.0237308
ABE-0002603	b0764	CDS	molybdate transporter subunit; membrane component of ABC superfamily	modB	504.273	648.637	637.641	1015.79	910.659	1028.73	596.85	985.061	1.65043	0.722844	9.22123	9.94407	0.0830178
ABE-0002605	b0765	CDS	molybdate transporter subunit; ATP-binding component of ABC superfamily	modC	273.472	664.688	506.489	657.962	664.176	536.081	481.55	619.406	1.28628	0.3632	8.91154	9.27474	0.0411486
ABE-0002607	b0766	CDS	pyridoxal phosphatase / fructose 1,6-bisphosphatase	ybhA	842.63	651.187	687.601	784.019	481.237	653.509	727.139	639.588	0.879595	-0.185088	9.50609	9.321	0.0253207
ABE-0002611	b0767	CDS	6-phosphogluconolactonase	ybhE	422.971	1414.9	1119.79	540.75	954.887	640.914	985.888	712.184	0.722378	-0.469175	9.94528	9.47611	0.0288933
ABE-0002613	b0768	CDS	predicted DNA-binding transcriptional regulator	ybhD	33.0271	63.5658	20.5063	15.9197	9.36216	11.5494	39.0331	12.2771	0.314531	-1.66873	5.28662	3.6179	0.810423
ABE-0002618	b0769	CDS	conserved protein	ybhH	35.2192	14.6022	59.4072	53.2218	46.1113	24.4576	36.4095	41.2636	1.13332	0.180553	5.18624	5.3668	0.0159752
ABE-0002621	b0770	CDS	predicted transporter	ybhI	37.46	14.2545	20.284	35.6372	19.1548	22.5762	23.9995	25.7894	1.07458	0.103775	4.58493	4.68871	0.00922365
ABE-0002626	b0771	CDS	predicted hydratase	ybhJ	248.385	167.577	194.56	185.158	155.875	185.418	203.508	175.483	0.862294	-0.213748	7.66894	7.45519	0.0291745
ABE-0002629	b0772	CDS	predicted pectinesterase	ybhC	1292.54	1434.89	2152.61	1033.84	1644.3	1474.09	1626.68	1384.08	0.85086	-0.233006	10.6677	10.4347	0.0172875
ABE-0002632	b0773	CDS	predicted kinase inhibitor	ybhB	276.493	303.111	177.999	392.53	196.067	391.217	252.534	326.605	1.29331	0.371067	7.98034	8.3514	0.0360791
ABE-0002635	b0774	CDS	adenosylmethionine-8-amino-7-oxononanoate aminotransferase	bioA	379.568	416.973	321.488	522.801	242.986	364.826	372.676	376.871	1.01125	0.0161464	8.54178	8.55793	0.0265427
ABE-0002644	b0775	CDS	biotin synthase	bioB	851.691	1299.77	1431	633.511	772.163	707.075	1194.15	704.25	0.589749	-0.761827	10.2218	9.45994	0.0778184
ABE-0002646	b0776	CDS	8-amino-7-oxononanoate synthase	bioF	244.488	406.369	264.359	185.522	146.136	196.183	305.072	175.947	0.576739	-0.79401	8.25301	7.459	0.116012
ABE-0002648	b0777	CDS	predicted methltransferase, enzyme of biotin synthesis	bioC	305.866	457.418	506.267	287.647	279.466	267.152	423.184	278.088	0.657134	-0.605741	8.72514	8.1194	0.0613475
ABE-0002650	b0778	CDS	dethiobiotin synthetase	bioD	485.664	520.752	559.061	366.049	339.728	369.79	521.826	358.523	0.687054	-0.541505	9.02743	8.48592	0.0540028
ABE-0002658	b0779	CDS	excinulease of nucleotide excision repair, DNA damage recognition component	uvrB	487.564	585.014	565.563	632.002	456.217	703.208	546.047	597.142	1.09357	0.129049	9.09288	9.22193	0.0248371
ABE-0002661	b0780	CDS	predicted transferase with NAD(P)-binding Rossmann-fold domain	ybhK	354.238	408.049	389.954	569.416	386.539	446.717	384.08	467.557	1.21734	0.283735	8.58526	8.869	0.0310539
ABE-0002669	b0781	CDS	molybdopterin biosynthesis protein A	moaA	532.088	679.928	660.87	509.222	461.652	586.146	624.295	519.007	0.831348	-0.266476	9.28608	9.01961	0.0288371
ABE-0002671	b0782	CDS	molybdopterin biosynthesis protein B	moaB	948.97	1586.94	1502.57	877.3	855.401	959.176	1346.16	897.292	0.666556	-0.585202	10.3946	9.80943	0.0398504
ABE-0002673	b0783	CDS	molybdopterin biosynthesis, protein C	moaC	1192.34	1622.64	1708.53	1233.72	1281.06	1368.21	1507.83	1294.33	0.858405	-0.22027	10.5583	10.338	0.0175467
ABE-0002675	b0784	CDS	molybdopterin synthase, small subunit	moaD	692.303	1063.23	1082.5	950.552	842.164	697.511	946.013	830.076	0.877447	-0.188616	9.88572	9.6971	0.0219957
ABE-0002678	b0785	CDS	molybdopterin synthase, large subunit	moaE	393.939	499.255	536.165	471.088	467.624	415.988	476.453	451.567	0.947768	-0.0773949	8.89619	8.81879	0.0256628
ABE-0002685	b0786	CDS	predicted inner membrane protein	ybhL	524.537	875.318	619.469	742.295	685.859	774.333	673.108	734.163	1.09071	0.125261	9.39469	9.51996	0.0239444
ABE-0002688	b0787	CDS	conserved inner membrane protein	ybhM	17.5365	65.5938	48.515	21.5904	47.2413	38.9335	43.8818	35.9217	0.818603	-0.288764	5.45555	5.16679	0.0133402
ABE-0002690	b0788	CDS	conserved inner membrane protein	ybhN	56.7989	99.8394	104.032	40.7357	83.9366	36.007	86.8901	53.5598	0.616408	-0.698042	6.44112	5.74308	0.0773354
ABE-0002692	b0789	CDS	cardiolipin synthase 2	ybhO	96.1586	168.678	117.203	86.6219	159.264	112.202	127.347	119.363	0.937306	-0.0934076	6.99262	6.89921	0.0244796
ABE-0002696	b0790	CDS	predicted DNase	ybhP	248.239	168.794	193.838	86.6219	181.863	129.5	203.624	132.661	0.651503	-0.618156	7.66976	7.05161	0.0780512
ABE-0002699	b0791	CDS	predicted inner membrane protein	ybhQ	219.012	140.517	181.667	135.161	26.9566	60.8826	180.399	74.3335	0.412052	-1.2791	7.49504	6.21594	0.93148
ABE-0002701	b0792	CDS	predicted transporter subunit: membrane component of ABC superfamily	ybhR	159.582	279.643	296.591	175.845	224.423	260.045	245.272	220.104	0.897387	-0.156197	7.93824	7.78204	0.0278814
ABE-0002703	b0793	CDS	predicted transporter subunit: membrane component of ABC superfamily	ybhS	355.553	260.289	303.983	238.275	227.167	320.666	306.608	262.036	0.854628	-0.226631	8.26025	8.03362	0.0309296
ABE-0002707	b0794	CDS	fused predicted transporter subunits of ABC superfamily: ATP-binding components	ybhF	118.664	143.936	157.938	113.415	131.77	130.075	140.179	125.086	0.892333	-0.164345	7.13113	6.96678	0.026165
ABE-0002709	b0795	CDS	predicted membrane fusion protein (MFP) component of efflux pump, membrane anchor	ybhG	266.555	500.24	472.201	303.463	392.242	379.929	412.999	358.545	0.868149	-0.203985	8.68999	8.48601	0.0280672
ABE-0002711	b0796	CDS	predicted DNA-binding transcriptional regulator	ybiH	125.289	130.434	31.2318	85.1132	82.1073	130.911	95.6517	99.3771	1.03895	0.0551229	6.57972	6.63484	0.0261361
ABE-0002719	b0797	CDS	RNA helicase	rhlE	347.808	559.402	499.654	324.169	418.177	387.924	468.955	376.757	0.803397	-0.315815	8.8733	8.55749	0.0324073
ABE-0002722	b0798	CDS	conserved protein	ybiA	116.082	107.314	102.532	173.504	105.782	138.384	108.643	139.223	1.28148	0.357809	6.76345	7.12126	0.0317726
ABE-0002732	b0799	CDS	ATP-dependent DNA helicase	dinG	298.218	221.003	294.98	260.23	214.146	267.936	271.4	247.437	0.911706	-0.133359	8.08428	7.95092	0.0280846
ABE-0002734	b0800	CDS	predicted transferase/phosphorylase	ybiB	400.028	584.144	508.823	578.104	480.376	550.452	497.665	536.311	1.07765	0.107893	8.95903	9.06693	0.0256857
ABE-0002738	b0801	CDS	predicted dehydrogenase	ybiC	1087.07	1755.79	2162.94	813.362	1193.57	902.108	1668.6	969.679	0.581133	-0.783061	10.7044	9.92136	0.0696451
ABE-0002741	b0802	CDS	predicted protein	ybiJ	570.765	484.826	480.537	195.459	107.45	131.12	512.043	144.676	0.282547	-1.82344	9.00012	7.17668	0.996349
ABE-0002744	b0803	CDS	conserved protein	ybiI	158.559	222.451	172.164	61.7539	126.766	96.1057	184.392	94.8752	0.514531	-0.958671	7.52663	6.56796	0.264804
ABE-0002746	b0804	CDS	conserved protein	ybiX	248.483	252.814	221.624	118.669	142.262	143.662	240.974	134.864	0.559665	-0.837365	7.91273	7.07537	0.148332
ABE-0002749	b0805	CDS	predicted iron outer membrane transporter	ybiL	152.032	216.425	151.991	36.8338	55.6349	15.4689	173.483	35.9792	0.207394	-2.26956	7.43865	5.16909	0.999992
ABE-0002753	b0806	CDS	predicted protein	ybiM	156.66	212.311	186.002	91.7724	168.519	123.699	184.991	127.997	0.691909	-0.531346	7.53131	6.99996	0.0570008
ABE-0002757	b0807	CDS	predicted SAM-dependent methyltransferase	ybiN	299.972	376.701	430.021	428.063	440.883	503.157	368.898	457.368	1.23982	0.310132	8.52708	8.83721	0.0339023
ABE-0002760	b0808	CDS	predicted mechanosensitive channel	ybiO	143.946	196.897	253.411	161.434	69.5706	150.822	198.085	127.275	0.64253	-0.638164	7.62997	6.99181	0.0854063
ABE-0002764	b0809	CDS	glutamine transporter subunit; ATP-binding component of ABC superfamily	glnQ	1574.2	1109.82	1460.45	888.382	889.029	701.013	1381.49	826.141	0.598008	-0.741764	10.432	9.69024	0.0728855
ABE-0002766	b0810	CDS	glutamine transporter subunit; membrane component of ABC superfamily	glnP	1117.42	1264.88	1446.17	831.258	794.708	783.27	1276.16	803.079	0.629295	-0.668192	10.3176	9.6494	0.0578404
ABE-0002771	b0811	CDS	glutamine transporter subunit; periplasmic binding component of ABC superfamily	glnH	5553.67	6383.98	6192.8	3487.25	4117.31	3369.14	6043.48	3657.9	0.605263	-0.724366	12.5612	11.8368	0.021132
ABE-0002776	b0812	CDS	Fe-binding and storage protein	dps	1741.77	2675.03	1505.85	801.084	772.325	801.038	1974.22	791.482	0.400909	-1.31865	10.9471	9.62841	0.559134
ABE-0002779	b0813	CDS	threonine and homoserine efflux system	ybiF	145.894	280.049	221.235	167.209	161.094	168.747	215.726	165.683	0.768026	-0.380772	7.75306	7.37228	0.0348244
ABE-0002784	b0814	CDS	outer membrane protein	ompX	2212.23	2526.12	2204.01	2762.54	2035.36	2429.77	2314.12	2409.22	1.0411	0.0581019	11.1762	11.2344	0.0106439
ABE-0002786	b0815	CDS	predicted hydrolase, inner membrane	ybiP	112.77	181.31	127.484	108.264	107.557	122.183	140.521	112.668	0.801789	-0.318705	7.13464	6.81594	0.030035
ABE-0002789	b0816	CDS	predicted protein	b0816	123.438	152.917	114.646	154.255	111.808	112.777	130.334	126.28	0.968895	-0.0455876	7.02607	6.98048	0.0244608
ABE-0002793	b0817	CDS	DNA-binding transcriptional regulator of mntH	mntR	344.203	508.7	376.338	384.362	406.501	474.676	409.747	421.846	1.02953	0.0419833	8.67859	8.72057	0.0261478
ABE-0002795	b0818	CDS	predicted transporter	ybiR	397.933	610.393	496.875	244.882	344.033	285.547	501.734	291.488	0.58096	-0.783489	8.97078	8.18729	0.117017
ABE-0002797	b0819	CDS	conserved protein	ybiS	1179.87	1135.38	1127.79	1063.24	1005.03	1043.84	1147.68	1037.37	0.903885	-0.145788	10.1645	10.0187	0.0192394
ABE-0002801	b0820	CDS	fused predicted transporter subunits of ABC superfamily: ATP-binding components	ybiT	448.107	891.485	930.009	737.925	725.03	665.842	756.534	709.599	0.937961	-0.0924006	9.56326	9.47086	0.0222546
ABE-0002804	b0821	CDS	predicted protein	ybiU	211.51	185.946	211.176	202.378	200.91	180.871	202.877	194.72	0.95979	-0.0592093	7.66446	7.60525	0.0267618
ABE-0002807	b0822	CDS	predicted hydrolase	ybiV	626.103	672.742	507.934	285.982	376.047	308.908	602.26	323.646	0.537385	-0.895971	9.23424	8.33827	0.18008
ABE-0002810	b0823	CDS	predicted pyruvate formate lyase	ybiW	291.155	320.089	283.198	296.179	245.084	298.508	298.147	279.924	0.938877	-0.0909915	8.21988	8.12889	0.0275378
ABE-0002812	b0824	CDS	predicted pyruvate formate lyase activating enzyme	ybiY	28.4481	80.3119	30.1204	19.2493	33.6285	19.7019	46.2935	24.1932	0.522606	-0.936205	5.53274	4.59653	0.0593405
ABE-0002818	b0825	CDS	fructose-6-phosphate aldolase 1	fsa	108.629	251.945	219.012	266.421	174.222	164.2	193.195	201.614	1.04358	0.0615386	7.59392	7.65546	0.0272953
ABE-0002820	b0826	CDS	molybdopterin synthase sulfurylase	moeB	165.623	253.104	46.6811	49.684	169.057	154.95	155.136	124.564	0.802933	-0.316649	7.27739	6.96074	0.0261627
ABE-0002823	b0827	CDS	molybdopterin biosynthesis protein	moeA	265.873	488.303	438.746	208.205	290.173	233.079	397.641	243.819	0.613163	-0.705656	8.63532	7.92967	0.0834793
ABE-0002828	b0828	CDS	L-asparaginase	ybiK	524.683	784.171	952.016	687.669	840.496	781.388	753.623	769.851	1.02153	0.0307361	9.5577	9.58844	0.0220744
ABE-0002830	b0829	CDS	ATP-binding component of a glutathione transporter	yliA	662.589	1309.5	1532.75	805.87	1241.94	1038.82	1168.28	1028.88	0.880676	-0.183316	10.1902	10.0069	0.0192242
ABE-0002832	b0830	CDS	periplasmic solute-binding component of a glutathione transporter	yliB	720.703	843.333	791.966	861.485	754.569	992.884	785.334	869.646	1.10736	0.147122	9.61716	9.76428	0.0220627
ABE-0002834	b0831	CDS	permease component of a glutathione transporter	yliC	639.986	652.114	573.066	929.742	669.449	918.518	621.722	839.236	1.34986	0.432808	9.28013	9.71293	0.0348451
ABE-0002836	b0832	CDS	permease component of a glutathione transporter	yliD	454.976	556.62	361.445	679.293	617.795	781.075	457.68	692.721	1.51355	0.597934	8.8382	9.43613	0.0628265
ABE-0002839	b0833	CDS	conserved inner membrane protein	yliE	306.597	268.286	387.953	293.318	364.855	392.001	320.945	350.058	1.09071	0.125267	8.32618	8.45145	0.0278885
ABE-0002841	b0834	CDS	predicted diguanylate cyclase	yliF	187.446	171.575	164.551	272.144	229.642	298.926	174.524	266.904	1.52932	0.612895	7.44728	8.06018	0.0677557
ABE-0002843	b0835	CDS	predicted SAM-dependent methyltransferase	yliG	284.433	329.708	343.272	280.728	181.97	168.172	319.138	210.29	0.658932	-0.601798	8.31803	7.71624	0.0745187
ABE-0002849	b0836	CDS	regulator of biofilm formation	yliH	75.3584	135.939	142.822	1129.62	985.987	1193.46	118.04	1103.02	9.34449	3.22412	6.88313	10.1072	1
ABE-0002852	b0837	CDS	predicted dehydrogenase	yliI	187.69	356.42	347.218	527.847	579.432	624.661	297.109	577.313	1.9431	0.958361	8.21485	9.17321	0.287612
ABE-0002855	b0838	CDS	predicted glutathione S-transferase	yliJ	841.948	1018.1	1067.5	721.069	563.505	818.44	975.846	701.005	0.718356	-0.477229	9.93051	9.45328	0.0385707
ABE-0002860	b0839	CDS	D-alanyl-D-alanine carboxypeptidase (penicillin-binding protein 6a)	dacC	362.763	549.667	426.187	307.157	335.693	503.418	446.206	382.089	0.856308	-0.223799	8.80156	8.57777	0.030049
ABE-0002862	b0840	CDS	DNA-binding transcriptional repressor	deoR	254.962	343.035	361.945	433.786	375.67	476.243	319.98	428.567	1.33935	0.421535	8.32184	8.74338	0.0424358
ABE-0002865	b0841	CDS	undecaprenyl pyrophosphate phosphatase	ybjG	362.227	629.573	495.041	663.009	529.716	674.569	495.614	622.431	1.25588	0.328698	8.95307	9.28177	0.0336935
ABE-0002871	b0842	CDS	multidrug efflux system protein	cmr	170.786	255.074	181.223	319.695	224.369	285.809	202.361	276.624	1.36698	0.450996	7.66079	8.11178	0.0459811
ABE-0002873	b0843	CDS	predicted protein	ybjH	120.905	291.464	226.737	191.661	171.371	212.018	213.035	191.683	0.899773	-0.152367	7.73495	7.58258	0.02678
ABE-0002877	b0844	CDS	FMN phosphatase	ybjI	156.026	201.707	236.684	309.238	104.221	371.933	198.139	261.797	1.32128	0.401936	7.63037	8.03231	0.0305356
ABE-0002880	b0845	CDS	predicted transporter	ybjJ	179.555	317.191	68.3544	287.543	244.815	274.416	188.367	268.925	1.42767	0.513658	7.5574	8.07106	0.116148
ABE-0002885	b0846	CDS	predicted DNA-binding transcriptional regulator	ybjK	112.916	129.044	142.822	112.322	81.354	122.288	128.26	105.321	0.821153	-0.284277	7.00293	6.71865	0.0296821
ABE-0002887	b0847	CDS	predicted transporter	ybjL	243.66	432.212	321.821	271.727	262.141	381.131	332.565	305	0.917113	-0.124828	8.37749	8.25266	0.0275992
ABE-0002891	b0848	CDS	predicted inner membrane protein	ybjM	93.6743	157.321	149.379	376.766	178.096	345.124	133.458	299.995	2.24786	1.16855	7.06024	8.2288	0.445532
ABE-0002893	b0849	CDS	glutaredoxin 1, redox coenzyme for ribonucleotide reductase (RNR1a)	grxA	351.607	325.188	330.435	388.836	299.589	366.707	335.743	351.711	1.04756	0.0670301	8.39122	8.45825	0.0268349
ABE-0002898	b0850	CDS	predicted inner membrane protein	ybjC	623.131	1238.92	1494.24	800.563	954.134	837.202	1118.76	863.966	0.77225	-0.37286	10.1277	9.75483	0.0241101
ABE-0002900	b0851	CDS	nitroreductase A, NADPH-dependent, FMN-dependent	nfsA	434.078	716.897	698.104	407.773	434.049	503.366	616.359	448.396	0.727491	-0.458998	9.26763	8.80863	0.0394975
ABE-0002903	b0852	CDS	ribosomal protein S6 modification protein	rimK	172.637	310.817	461.309	179.435	261.603	209.039	314.921	216.692	0.688084	-0.539344	8.29885	7.7595	0.0446431
ABE-0002910	b0853	CDS	predicted oxidoreductase	ybjN	621.621	492.823	659.481	749.527	491.352	812.117	591.308	684.332	1.15732	0.210786	9.20777	9.41855	0.02555
ABE-0002913	b0854	CDS	putrescine transporter subunit: periplasmic-binding component of ABC superfamily	potF	775.699	1428.17	1570.21	516.402	635.497	559.807	1258.03	570.569	0.453543	-1.14069	10.2969	9.15626	0.319728
ABE-0002915	b0855	CDS	putrescine transporter subunit: ATP-binding component of ABC superfamily	potG	175.56	234.214	204.563	26.793	75.7044	17.7161	204.779	40.0711	0.19568	-2.35343	7.67792	5.32449	0.999999
ABE-0002917	b0856	CDS	putrescine transporter subunit: membrane component of ABC superfamily	potH	242.978	411.99	246.743	131.416	157.973	82.0479	300.57	123.812	0.411924	-1.27955	8.23156	6.95201	0.682256
ABE-0002919	b0857	CDS	putrescine transporter subunit: membrane component of ABC superfamily	potI	378.935	445.424	446.527	310.174	289.42	299.919	423.629	299.838	0.707784	-0.498618	8.72666	8.22804	0.0494464
ABE-0002922	b0858	CDS	predicted inner membrane protein	ybjO	202.06	259.072	292.924	255.652	224.692	178.258	251.352	219.534	0.873412	-0.195265	7.97357	7.7783	0.0295972
ABE-0002924	b0859	CDS	23S rRNA m(5)U747 methyltransferase	ybjF	209.269	223.089	234.461	251.542	197.413	196.758	222.273	215.237	0.968347	-0.0464036	7.79619	7.74979	0.0269632
ABE-0002927	b0860	CDS	periplasmic-binding component of an ABC superfamily arginine transporter	artJ	3095.83	3127.53	3467.57	2765.71	3603.9	2464.52	3230.31	2944.71	0.911587	-0.133548	11.6575	11.5239	0.00880485
ABE-0002931	b0861	CDS	arginine transporter subunit; membrane component of ABC superfamily	artM	365.101	476.424	550.058	703.692	792.502	446.769	463.861	647.654	1.39622	0.481531	8.85755	9.33908	0.0420286
ABE-0002933	b0862	CDS	arginine transporter subunit; membrane component of ABC superfamily	artQ	379.179	609.698	670.54	447.104	573.406	556.985	553.139	525.832	0.950632	-0.0730412	9.1115	9.03846	0.0246215
ABE-0002937	b0863	CDS	periplasmic-binding component of an ABC superfamily arginine transporter	artI	941.127	1033.68	1139.18	1297.09	1108.23	1285.59	1038	1230.3	1.18527	0.245212	10.0196	10.2648	0.0209119
ABE-0002939	b0864	CDS	arginine transporter subunit; ATP-binding component of ABC superfamily	artP	1203.4	1897.24	1841.51	1461.65	2109.45	1697.08	1647.38	1756.06	1.06597	0.0921665	10.686	10.7781	0.0142457
ABE-0002941	b0865	CDS	predicted lipoprotein	ybjP	408.747	540.859	482.315	114.039	323.479	188.658	477.307	208.725	0.437298	-1.19331	8.89877	7.70546	0.724437
ABE-0002945	b0866	CDS	conserved protein	ybjQ	321.065	275.123	221.179	316.105	186.113	318.419	272.456	273.546	1.004	0.0057602	8.08988	8.09564	0.0269753
ABE-0002947	b0867	CDS	N-acetyl-anhydromuranmyl-L-alanine amidase	ybjR	222.227	244.76	406.681	129.439	282.533	138.959	291.223	183.643	0.630595	-0.665215	8.18598	7.52076	0.0936487
ABE-0002949	b0868	CDS	predicted NAD(P)H-binding oxidoreductase with NAD(P)-binding Rossmann-fold domain	ybjS	157.975	286.596	302.371	178.186	216.567	190.905	248.981	195.219	0.784075	-0.350937	7.95989	7.60895	0.0335782
ABE-0002951	b0869	CDS	conserved protein with NAD(P)-binding Rossmann-fold domain	ybjT	381.955	409.73	480.759	452.567	536.495	554.529	424.148	514.53	1.21309	0.278688	8.72842	9.00711	0.0309672
ABE-0002954	b0870	CDS	L-allo-threonine aldolase, PLP-dependent	ltaE	473.389	578.466	354.498	754.417	753.278	736.706	468.784	748.134	1.5959	0.674372	8.87278	9.54715	0.0826592
ABE-0002958	b0871	CDS	pyruvate dehydrogenase (pyruvate oxidase), thiamin-dependent, FAD-binding	poxB	355.163	533.5	389.453	213.98	315.839	284.816	426.039	271.545	0.63737	-0.649796	8.73484	8.08505	0.0763313
ABE-0002960	b0872	CDS	HCP oxidoreductase, NADH-dependent	hcr	62.7905	46.7617	99.5862	31.2151	232.494	25.346	69.7128	96.3516	1.38212	0.466885	6.12335	6.59024	0.0202702
ABE-0002962	b0873	CDS	Hybrid cluster protein (HCP)	hcp	26.6458	18.4265	27.3973	158.521	167.066	151.71	24.1566	159.099	6.58616	2.71944	4.59434	7.31378	1
ABE-0002966	b0874	CDS	predicted transporter	ybjE	206.2	243.369	295.424	231.928	220.118	244.105	248.331	232.051	0.93444	-0.0978264	7.95612	7.8583	0.0273822
ABE-0002976	b0875	CDS	aquaporin	aqpZ	89.6799	191.914	246.131	115.132	103.36	79.6439	175.908	99.3787	0.564945	-0.823817	7.45868	6.63486	0.0891723
ABE-0002980	b0876	CDS	conserved protein with nucleoside triphosphate hydrolase domain	ybjD	233.187	258.957	215.344	214.344	214.469	230.779	235.829	219.864	0.932301	-0.101132	7.8816	7.78047	0.0275016
ABE-0002982	b0877	CDS	conserved protein	ybjX	631.705	697.311	1190.03	1542.6	1459.74	1421.73	839.683	1474.69	1.75625	0.812495	9.7137	10.5262	0.120852
ABE-0002986	b0878	CDS	macrolide-specific efflux protein	macA	393.5	542.25	336.104	338.008	354.417	470.704	423.951	387.709	0.914514	-0.128922	8.72775	8.59883	0.0269809
ABE-0002989	b0879	CDS	macrolide efflux transporter subunit	macB	348.977	561.778	561.506	585.699	573.137	567.698	490.754	575.511	1.17271	0.229845	8.93886	9.1687	0.0294082
ABE-0002991	b0880	CDS	cold shock protein homolog	cspD	1802.02	1513.87	1822.95	2253.52	1553.69	2369.72	1712.95	2058.98	1.20201	0.265445	10.7423	11.0077	0.0149899
ABE-0002998	b0881	CDS	regulatory protein for ClpA substrate specificity	yljA	1745.57	2915.22	2000.56	2184.9	1992.26	2300.21	2220.45	2159.12	0.972382	-0.0404046	11.1166	11.0762	0.0113502
ABE-0003001	b0882	CDS	ATPase and specificity subunit of ClpA-ClpP ATP-dependent serine protease, chaperone activity	clpA	1033.05	1697.62	1513.19	723.202	990.721	938.742	1414.62	884.222	0.625061	-0.677932	10.4662	9.78826	0.0551654
ABE-0003003	b0883	tRNA	tRNA-Ser(GGA)	serW	7163.14	5456.57	4116.71	8597.37	5838.17	8786.02	5578.81	7740.52	1.38749	0.472474	12.4457	12.9182	0.00671788
ABE-0003005	b0884	CDS	translation initiation factor IF-1	infA	3418.55	3617.86	2777.63	5770.01	3884.17	5649.07	3271.35	5101.08	1.55932	0.640918	11.6757	12.3166	0.017491
ABE-0003009	b0885	CDS	leucyl/phenylalanyl-tRNA-protein transferase	aat	144.238	248.063	188.114	183.649	177.128	200.939	193.471	187.239	0.967784	-0.0472435	7.59598	7.54873	0.0263655
ABE-0003012	b0886	CDS	membrane and ATP-binding components of an ABC superfamily cysteine transporter	cydC	356.674	404.109	442.525	350.442	385.194	357.614	401.103	364.416	0.908537	-0.138384	8.64783	8.50944	0.0274894
ABE-0003015	b0887	CDS	cysteine transporter subunit of ABC superfamily	cydD	211.169	365.576	354.776	233.541	197.951	271.96	310.507	234.484	0.755165	-0.405137	8.27848	7.87334	0.0385787
ABE-0003018	b0888	CDS	thioredoxin reductase, FAD/NAD(P)-binding	trxB	1220.88	677.088	903.723	602.66	598.963	578.464	933.898	593.362	0.635361	-0.654353	9.86712	9.21277	0.0572813
ABE-0003023	b0889	CDS	DNA-binding transcriptional dual regulator, leucine-binding	lrp	4477.27	3483.19	3574.32	4730.44	3613.58	4319.74	3844.93	4221.25	1.09788	0.134714	11.9087	12.0435	0.00662099
ABE-0003027	b0890	CDS	DNA-binding membrane protein required for chromosome resolution and partitioning	ftsK	660.737	977.881	910.836	1065.48	903.61	1019.43	849.818	996.172	1.17222	0.229241	9.73101	9.96025	0.0233596
ABE-0003031	b0891	CDS	chaperone for lipoproteins	lolA	702.63	1465.84	1367.92	1302.45	1287.94	1464.79	1178.8	1351.73	1.1467	0.19749	10.2031	10.4006	0.0204499
ABE-0003034	b0892	CDS	recombination protein	ycaJ	368.024	551.463	512.602	381.813	454.98	487.897	477.363	441.563	0.925005	-0.112467	8.89894	8.78648	0.026091
ABE-0003038	b0893	CDS	seryl-tRNA synthetase, also charges selenocysteinyl-tRNA with serine	serS	972.693	1791.84	1070.44	1899.96	1757.13	1806.41	1278.32	1821.17	1.42465	0.51061	10.32	10.8306	0.0340766
ABE-0003044	b0894	CDS	dimethyl sulfoxide reductase, anaerobic, subunit A	dmsA	103.076	131.883	102.643	745.209	919.483	685.753	112.534	783.481	6.96218	2.79954	6.81422	9.61376	1
ABE-0003046	b0895	CDS	dimethyl sulfoxide reductase, anaerobic, subunit B	dmsB	178.97	296.215	251.077	779.077	1401.58	647.342	242.088	942.666	3.89391	1.96122	7.91939	9.8806	0.997538
ABE-0003048	b0896	CDS	dimethyl sulfoxide reductase, anaerobic, subunit C	dmsC	178.58	246.846	247.632	356.893	531.276	489.726	224.353	459.298	2.04722	1.03366	7.80963	8.84329	0.312242
ABE-0003050	b0897	CDS	predicted hydrolase	ycaC	407.286	310.933	231.794	139.375	127.412	207.106	316.671	157.964	0.498827	-1.00339	8.30684	7.30345	0.277978
ABE-0003056	b0898	CDS	predicted transporter	ycaD	290.473	503.253	479.981	431.029	520.246	417.974	424.569	456.416	1.07501	0.10435	8.72986	8.83421	0.0270137
ABE-0003058	b0899	CDS	predicted transporter	ycaM	45.4488	49.1374	63.2973	43.5971	68.9249	56.7541	52.6279	56.4254	1.07216	0.100518	5.71775	5.81827	0.0168039
ABE-0003060	b0900	CDS	predicted DNA-binding transcriptional regulator	ycaN	112.185	84.4839	116.925	151.549	85.8736	171.464	104.531	136.296	1.30388	0.382806	6.70779	7.0906	0.0316586
ABE-0003065	b0901	CDS	predicted NAD(P)H oxidoreductase	ycaK	66.3465	62.0012	68.4655	103.322	62.8449	82.6227	65.6044	82.9299	1.26409	0.338098	6.03572	6.37382	0.0250508
ABE-0003068	b0902	CDS	pyruvate formate lyase activating enzyme 1	pflA	480.501	690.995	534.72	999.404	985.502	1330.64	568.739	1105.18	1.94321	0.958445	9.15162	10.1101	0.201275
ABE-0003071	b0903	CDS	pyruvate formate lyase I	pflB	1853.85	1462.3	2014.62	4128.61	5036.84	4835.18	1776.93	4666.88	2.62638	1.39307	10.7952	12.1882	0.615967
ABE-0003073	b0904	CDS	formate transporter	focA	1465.96	1386.86	1225.38	3795.76	4346.25	4376.02	1359.4	4172.68	3.06951	1.61801	10.4088	12.0268	0.915648
ABE-0003081	b0905	CDS	conserved protein	ycaO	277.272	241.225	249.299	274.797	227.113	271.124	255.932	257.678	1.00682	0.00980778	7.99962	8.00943	0.0269466
ABE-0003089	b0906	CDS	conserved inner membrane protein	ycaP	251.99	210.399	314.819	286.919	268.812	418.13	259.069	324.621	1.25303	0.325416	8.01719	8.34261	0.034811
ABE-0003093	b0907	CDS	3-phosphoserine/phosphohydroxythreonine aminotransferase	serC	2735.21	3637.79	3783.72	3145.08	3512.26	3310.34	3385.58	3322.56	0.981388	-0.0271049	11.7252	11.6981	0.00763279
ABE-0003095	b0908	CDS	3-phosphoshikimate 1-carboxyvinyltransferase	aroA	2288.03	2926.34	3885.53	2530.66	3341.11	2595.9	3033.3	2822.56	0.930523	-0.103886	11.5667	11.4628	0.0089548
ABE-0003098	b0909	CDS	predicted peptidase with chaperone function	ycaL	113.841	36.2157	82.4699	93.2811	56.3882	126.782	77.5089	92.1505	1.1889	0.249629	6.27629	6.52592	0.0264879
ABE-0003101	b0910	CDS	cytidylate kinase	cmk	1917.04	1812.46	1956.27	1824.05	1482.07	1721.86	1895.26	1675.99	0.88431	-0.177376	10.8882	10.7108	0.014431
ABE-0003104	b0911	CDS	30S ribosomal subunit protein S1	rpsA	14233	9086.6	10484.3	11681.4	8418.68	11091.7	11268	10397.2	0.922723	-0.11603	13.4599	13.3439	0.00186242
ABE-0003107	b0912	CDS	integration host factor (IHF), DNA-binding protein, beta subunit	himD	4316.13	4251.6	4519.11	4719.83	3852.48	4650.13	4362.28	4407.48	1.01036	0.0148698	12.0909	12.1057	0.00572751
ABE-0003111	b0913	CDS	conserved inner membrane protein	ycaI	17.3417	16.92	41.5128	75.2804	37.341	105.408	25.2581	72.6765	2.87735	1.52474	4.65868	6.18342	0.872098
ABE-0003113	b0914	CDS	lipid transporter subunit of ABC superfamily; membrane component	msbA	413.083	645.798	465.699	331.817	462.459	466.993	508.193	420.423	0.827289	-0.273536	8.98923	8.7157	0.0304551
ABE-0003115	b0915	CDS	lipid A 4'kinase	lpxK	265.825	277.383	321.988	307.157	211.779	299.396	288.399	272.777	0.945834	-0.0803412	8.17192	8.09158	0.0275698
ABE-0003117	b0916	CDS	conserved protein	ycaQ	101.517	166.94	187.891	131.207	76.3501	92.7088	152.116	100.089	0.657977	-0.603891	7.24903	6.64514	0.0583052
ABE-0003120	b0917	CDS	conserved protein	ycaR	1565.38	2090.6	1830.23	1894.55	1462.49	1493.48	1828.74	1616.84	0.884129	-0.177671	10.8366	10.659	0.0148137
ABE-0003122	b0918	CDS	3-deoxy-manno-octulosonate cytidylyltransferase	kdsB	767.272	1379.73	1244.94	787.349	756.075	632.709	1130.65	725.378	0.64156	-0.640344	10.1429	9.50259	0.0511183
ABE-0003125	b0919	CDS	conserved protein	ycbJ	112.721	163.057	140.988	478.944	440.99	478.752	138.922	466.229	3.35604	1.74676	7.11813	8.86489	0.990299
ABE-0003127	b0920	CDS	conserved inner membrane protein	ycbC	319.067	263.592	262.247	426.762	398.053	528.869	281.636	451.228	1.60217	0.680027	8.13769	8.81771	0.0833833
ABE-0003131	b0921	CDS	predicted S-adenosyl-L-methionine-dependent methyltransferase	smtA	1122.53	1666.73	1515.63	1624.69	1416.11	1881.67	1434.97	1640.82	1.14346	0.193402	10.4868	10.6802	0.0165112
ABE-0003134	b0922	CDS	Involved in chromosome partioning, Ca2+ binding protein	mukF	695.908	1007.78	1081.5	929.014	846.146	917.891	928.396	897.683	0.966918	-0.048534	9.8586	9.81006	0.0200911
ABE-0003136	b0923	CDS	protein involved in chromosome partitioning	mukE	723.625	1180.75	1395.26	1151.79	1124.91	1144.49	1099.88	1140.4	1.03684	0.0521902	10.1031	10.1553	0.0186505
ABE-0003138	b0924	CDS	predicted bifunctional chromosome partitioning protein and nucleotide hydrolase	mukB	215.943	401.328	479.759	334.418	301.741	383.482	365.676	339.881	0.929457	-0.10554	8.51442	8.40888	0.0266783
ABE-0003142	b0925	CDS	predicted carboxypeptidase	ycbB	494.628	691.748	521.161	593.243	608.917	610.028	569.179	604.063	1.06129	0.0858168	9.15274	9.23856	0.0244995
ABE-0003145	b0926	CDS	conserved protein	ycbK	1430.98	2383.98	2697.66	1897.93	2606.72	2077.64	2170.87	2194.1	1.0107	0.0153505	11.0841	11.0994	0.0115506
ABE-0003147	b0927	CDS	predicted metal-binding enzyme	ycbL	442.213	1139.78	957.462	1089.25	885.478	1087.47	846.485	1020.73	1.20585	0.270051	9.72534	9.99539	0.0289251
ABE-0003150	b0928	CDS	aspartate transaminase	aspC	2842.82	4575.75	4745.18	2339.62	3023.28	2452.13	4054.58	2605.01	0.642486	-0.638264	11.9853	11.3471	0.0210321
ABE-0003153	b0929	CDS	outer membrane porin 1a (Ia;b;F)	ompF	25029.2	16886.6	17954.1	21138.7	21856.9	19136.5	19956.6	20710.7	1.03779	0.0535103	14.2846	14.3381	0.000664269
ABE-0003162	b0930	CDS	asparaginyl tRNA synthetase	asnS	726.012	621.751	544.279	776.007	633.022	739.267	630.681	716.099	1.13544	0.183249	9.30077	9.48401	0.0249604
ABE-0003167	b0931	CDS	nicotinate phosphoribosyltransferase	pncB	792.846	1109.24	1004.25	1048.36	986.202	969.576	968.781	1001.38	1.03365	0.0477457	9.92003	9.96777	0.0194644
ABE-0003171	b0932	CDS	aminopeptidase N	pepN	844.238	1244.6	1342.3	843.536	1020.53	899.13	1143.71	921.065	0.805328	-0.312352	10.1595	9.84716	0.0234865
ABE-0003173	b0933	CDS	ATP-binding component of an ABC superfamily alkanesulfonate transporter	ssuB	164.6	153.033	169.941	236.767	188.535	212.07	162.525	212.457	1.30723	0.386513	7.34452	7.73103	0.0381957
ABE-0003175	b0934	CDS	membrane component of an ABC superfamily alkanesulfonate transporter	ssuC	88.5595	152.396	182.112	233.385	257.298	161.639	141.022	217.441	1.54189	0.6247	7.13978	7.76448	0.0778921
ABE-0003178	b0935	CDS	alkanesulfonate monooxygenase, FMNH(2)-dependent	ssuD	185.351	388.464	272.806	100.461	228.458	120.877	282.207	149.932	0.531283	-0.912447	8.14061	7.22816	0.220737
ABE-0003180	b0936	CDS	periplasmic-binding component of an ABC superfamily alkanesulfonate transporter	ssuA	69.318	101.52	28.1198	98.0675	70.8081	54.8728	66.3192	74.5828	1.1246	0.169416	6.05135	6.22077	0.0237791
ABE-0003182	b0937	CDS	NAD(P)H-dependent FMN reductase	ssuE	145.943	83.9624	53.9055	152.33	40.7308	217.192	94.6036	136.751	1.44551	0.531581	6.56382	7.0954	0.0301595
ABE-0003185	b0938	CDS	laminin-binding fimbrin subunit	ycbQ	48.1767	33.3184	20.9509	21.7985	16.2493	62.4504	34.1487	33.4994	0.980987	-0.0276941	5.09376	5.06606	0.0119177
ABE-0003187	b0939	CDS	predicted periplasmic pilin chaperone	ycbR	37.7523	59.5675	88.1383	36.8338	51.0615	52.7824	61.8194	46.8926	0.758542	-0.3987	5.94999	5.55129	0.0214578
ABE-0003189	b0940	CDS	fimbrial usher protein	ycbS	86.952	82.1661	31.1207	130.427	69.9472	164.2	66.7463	121.525	1.8207	0.864492	6.06062	6.92511	0.164466
ABE-0003191	b0941	CDS	predicted fimbrial-like adhesin protein	ycbT	84.8086	102.91	61.4634	50.4124	17.9711	87.7964	83.0608	52.06	0.626769	-0.673994	6.3761	5.7021	0.141398
ABE-0003193	b0942	CDS	predicted fimbrial-like adhesin protein	ycbU	99.9582	195.565	167.941	70.3901	84.3133	38.62	154.488	64.4411	0.417127	-1.26144	7.27135	6.00991	0.632192
ABE-0003195	b0943	CDS	predicted fimbrial-like adhesin protein	ycbV	118.372	117.049	78.8576	135.838	114.66	151.762	104.759	134.087	1.27995	0.356085	6.71094	7.06702	0.0337766
ABE-0003197	b0944	CDS	fimbrial chaperone protein	ycbF	198.796	177.312	241.852	266.421	185.898	221.634	205.987	224.651	1.09061	0.125133	7.68641	7.81154	0.0277453
ABE-0003201	b0945	CDS	dihydro-orotate oxidase, FMN-linked	pyrD	1432.39	958.933	803.859	1496.97	1884.22	2029.25	1065.06	1803.48	1.69331	0.759845	10.0567	10.8166	0.0783154
ABE-0003204	b0946	CDS	predicted protein	ycbW	724.064	590.576	371.17	595.168	495.226	670.807	561.937	587.067	1.04472	0.0631173	9.13426	9.19738	0.0248283
ABE-0003206	b0947	CDS	predicted 2Fe-2S cluster-containing protein	ycbX	345.665	475.208	418.685	437.011	522.452	466	413.186	475.155	1.14998	0.201607	8.69065	8.89225	0.0286812
ABE-0003211	b0948	CDS	23S rRNA m2G2445 methyltransferase	ycbY	328.079	563.342	624.693	281.404	375.724	344.287	505.371	333.805	0.660515	-0.598337	8.9812	8.38286	0.0569641
ABE-0003213	b0949	CDS	DNA-binding ABC ATPase	uup	429.06	578.813	644.31	538.2	408.276	508.801	550.728	485.093	0.880821	-0.183079	9.1052	8.92212	0.0267243
ABE-0003219	b0950	CDS	paraquat-inducible membrane protein A	pqiA	209.269	273.733	240.463	265.484	171.371	234.437	241.155	223.764	0.927885	-0.107981	7.91382	7.80584	0.0279132
ABE-0003221	b0951	CDS	paraquat-inducible protein B	pqiB	501.642	502.732	532.664	374.581	476.448	411.284	512.346	420.771	0.821264	-0.284082	9.00097	8.71689	0.0314904
ABE-0003223	b0952	CDS	conserved protein	ymbA	306.5	137.967	192.115	263.195	151.032	206.322	212.194	206.85	0.974815	-0.0368	7.72924	7.69244	0.0265699
ABE-0003227	b0953	CDS	ribosome modulation factor	rmf	4545.42	3646.66	4366.29	9824.17	4236.65	9896.28	4186.12	7985.7	1.90766	0.931804	12.0314	12.9632	0.0268944
ABE-0003229	b0954	CDS	beta-hydroxydecanoyl thioester dehydrase	fabA	1208.02	1218.41	885.94	1724.74	894.894	1691.02	1104.12	1436.88	1.30138	0.380041	10.1087	10.4887	0.0227082
ABE-0003233	b0955	CDS	predicted peptidase	ycbZ	644.273	1141.34	908.78	887.081	731.863	915.905	898.132	844.95	0.940785	-0.0880625	9.81078	9.72272	0.0207394
ABE-0003238	b0956	CDS	conserved protein	ycbG	622.011	818.996	652.923	820.125	711.955	852.252	697.977	794.777	1.13869	0.187372	9.44704	9.63441	0.0241375
ABE-0003240	b0957	CDS	outer membrane protein A (3a;II*;G;d)	ompA	14819.2	11467.4	11675.7	12230.1	12253.4	11761.1	12654.1	12081.5	0.95475	-0.0668056	13.6273	13.5605	0.0014717
ABE-0003244	b0958	CDS	SOS cell division inhibitor	sulA	322.77	482.335	602.13	390.449	339.083	430.934	469.078	386.822	0.824643	-0.278159	8.87368	8.59553	0.0299469
ABE-0003249	b0959	CDS	CRP-S promoter co-activator	yccR	119.054	34.7091	31.7876	283.069	68.9787	268.197	61.8501	206.748	3.34273	1.74103	5.9507	7.69173	0.989124
ABE-0003251	b0960	CDS	predicted inner membrane protein	yccS	169.812	330.229	328.101	163.047	239.219	212.75	276.047	205.005	0.742645	-0.429255	8.10877	7.67952	0.0390843
ABE-0003253	b0961	CDS	conserved inner membrane protein	yccF	252.136	342.919	356.054	436.699	419.629	324.951	317.036	393.76	1.242	0.312668	8.30851	8.62117	0.0343529
ABE-0003257	b0962	CDS	DNA helicase IV	helD	238.058	331.272	412.071	465.261	440.775	553.327	327.134	486.454	1.48702	0.572423	8.35374	8.92616	0.0652722
ABE-0003259	b0963	CDS	methylglyoxal synthase	mgsA	718.657	823.11	1016.42	1083.84	919.429	1221.47	852.73	1074.91	1.26055	0.334058	9.73595	10.07	0.0263744
ABE-0003262	b0964	CDS	conserved protein	yccT	187.543	148.745	168.774	162.683	115.843	193.727	168.354	157.418	0.935038	-0.0969024	7.39536	7.29845	0.0267003
ABE-0003267	b0965	CDS	predicted CoA-binding protein with NAD(P)-binding Rossmann-fold domain	yccU	245.706	332.373	268.249	350.181	404.349	336.971	282.11	363.834	1.28969	0.367024	8.14011	8.50714	0.0383115
ABE-0003269	b0966	CDS	DNA-binding protein, hemimethylated	yccV	1328.2	1149.22	1201.48	1010.8	1149.39	1057.63	1226.3	1072.61	0.874669	-0.19319	10.2601	10.0669	0.0195044
ABE-0003272	b0967	CDS	23S rRNA m(5)C1962 methyltransferase	yccW	440.8	822.878	740.728	466.302	594.175	421.789	668.136	494.088	0.739503	-0.435372	9.384	8.94863	0.0363965
ABE-0003276	b0968	CDS	acylphosphatase	yccX	285.748	463.85	373.448	506.101	395.094	551.341	374.349	484.179	1.29339	0.371156	8.54824	8.9194	0.0377922
ABE-0003278	b0969	CDS	sulfur transfer protein	yccK	512.408	334.285	531.719	461.359	418.553	513.661	459.471	464.525	1.011	0.0157821	8.84383	8.85961	0.0255348
ABE-0003280	b0970	CDS	inner membrane protein	yccA	1197.6	1888.66	2391.01	839.842	932.719	786.248	1825.76	852.937	0.467168	-1.09799	10.8343	9.73629	0.237387
ABE-0003283	b0971	tRNA	tRNA-Ser(UGA)	serT	1313.73	1428.35	327.434	1228.57	308.521	838.508	1023.17	791.868	0.773936	-0.369714	9.99883	9.62912	0.0280714
ABE-0003286	b0972	CDS	hydrogenase 1, small subunit	hyaA	24.2589	258.551	166.885	601.255	982.435	569.475	149.898	717.722	4.78806	2.25944	7.22784	9.48728	1
ABE-0003288	b0973	CDS	hydrogenase 1, large subunit	hyaB	351.656	441.02	470.923	527.795	790.081	649.589	421.2	655.822	1.55703	0.638799	8.71836	9.35716	0.0674059
ABE-0003290	b0974	CDS	hydrogenase 1, b-type cytochrome subunit	hyaC	296.903	291.116	293.702	555.577	806.007	749.405	293.907	703.663	2.39417	1.25953	8.19922	9.45874	0.606585
ABE-0003292	b0975	CDS	protein involved in processing of HyaA and HyaB proteins	hyaD	31.858	67.9116	172.609	398.201	732.616	462.342	90.7928	531.053	5.84907	2.54821	6.50451	9.05271	1
ABE-0003294	b0976	CDS	protein involved in processing of HyaA and HyaB proteins	hyaE	172.248	152.801	206.675	257.473	356.677	365.871	177.241	326.673	1.8431	0.882135	7.46957	8.35171	0.173565
ABE-0003296	b0977	CDS	protein involved in nickel incorporation into hydrogenase-1 proteins	hyaF	35.0731	133.1	178.499	222.72	252.725	305.772	115.557	260.405	2.25347	1.17215	6.85247	8.02462	0.877261
ABE-0003300	b0978	CDS	cytochrome bd-II oxidase, subunit I	appC	201.329	267.706	408.181	568.271	787.552	731.271	292.406	695.698	2.37922	1.25049	8.19183	9.44232	0.694306
ABE-0003302	b0979	CDS	cytochrome bd-II oxidase, subunit II	appB	113.257	209.008	339.105	267.253	426.032	276.925	220.456	323.403	1.46697	0.552842	7.78435	8.33719	0.0800248
ABE-0003305	b0980	CDS	phosphoanhydride phosphorylase	appA	90.0696	218.685	199.839	155.503	233.839	236.162	169.531	208.501	1.22987	0.298506	7.40541	7.70391	0.0375584
ABE-0003309	b0981	CDS	cryptic autophosphorylating protein tyrosine kinase Etk	yccC	72.9715	17.2676	159.938	240.981	131.178	182.021	83.3924	184.726	2.21515	1.1474	6.38184	7.52925	0.957195
ABE-0003312	b0982	CDS	phosphotyrosine-protein phosphatase	yccY	121.781	62.9284	44.4581	60.6093	24.0511	31.9307	76.3893	38.8637	0.508758	-0.974947	6.2553	5.28035	0.152893
ABE-0003317	b0983	CDS	predicted exopolysaccharide export protein	yccZ	146.527	205.705	277.474	243.374	134.944	143.401	209.902	173.906	0.828511	-0.271408	7.71357	7.44217	0.0319744
ABE-0003319	b0984	CDS	conserved protein	ymcA	25.1844	40.3298	74.7453	122.311	57.1415	98.2484	46.7531	92.567	1.97991	0.985435	5.54699	6.53243	0.260004
ABE-0003321	b0985	CDS	conserved protein	ymcB	103.66	108.01	70.4662	82.4079	39.1704	107.498	94.0454	76.3589	0.811937	-0.300561	6.55529	6.25472	0.0306486
ABE-0003323	b0986	CDS	predicted outer membrane lipoprotein	ymcC	86.1238	63.0442	88.0271	86.726	78.3409	105.356	79.0651	90.1408	1.14008	0.18914	6.30497	6.49411	0.0229843
ABE-0003325	b0987	CDS	predicted protein	ymcD	369.729	414.771	316.542	279.375	180.787	309.691	367.014	256.618	0.699205	-0.516213	8.51969	8.00348	0.0570221
ABE-0003341	b0989	CDS	stress protein, member of the CspA-family	cspH	121.148	146.949	105.477	91.6684	118.587	102.9	124.525	104.385	0.838269	-0.254515	6.96029	6.70577	0.0275148
ABE-0003346	b0990	CDS	DNA-binding transcriptional regulator	cspG	186.131	350.22	229.348	254.039	227.866	209.196	255.233	230.367	0.902575	-0.147881	7.99567	7.84779	0.0276117
ABE-0003349	b0991	CDS	cold shock gene	sfa	246.437	203.851	183.112	148.896	161.363	204.336	211.133	171.532	0.812433	-0.29968	7.72201	7.42233	0.0333195
ABE-0003351	b0992	CDS	predicted 4Fe-4S membrane protein	yccM	17.9749	16.0508	16.783	136.046	99.2712	172.144	16.9362	135.82	8.01951	3.00351	4.08204	7.08555	1
ABE-0003354	b0993	CDS	hybrid sensory histidine kinase in two-component regulatory system with TorR	torS	50.0278	150.02	136.153	239.316	175.029	253.93	112.067	222.758	1.98773	0.99112	6.80822	7.79934	0.426861
ABE-0003360	b0994	CDS	periplasmic sensory protein associated with the TorRS two-component regulatory system	torT	32.4913	215.092	253.523	164.66	216.675	295.79	167.035	225.708	1.35126	0.434306	7.38401	7.81832	0.156434
ABE-0003362	b0995	CDS	DNA-binding response regulator in two-component regulatory system with TorS	torR	114.475	177.312	243.519	99.5242	128.649	106.714	178.435	111.629	0.6256	-0.676687	7.47926	6.80257	0.0653864
ABE-0003370	b0996	CDS	trimethylamine N-oxide (TMAO) reductase I, cytochrome c-type subunit	torC	142.923	90.5102	12.4483	94.2696	22.7597	156.1	81.9604	91.0431	1.11082	0.151623	6.35686	6.50848	0.0245727
ABE-0003372	b0997	CDS	trimethylamine N-oxide (TMAO) reductase I, catalytic subunit	torA	452.54	564.269	459.697	485.395	349.79	442.745	492.169	425.977	0.865509	-0.208379	8.94301	8.73463	0.0286388
ABE-0003374	b0998	CDS	chaperone involved in maturation of TorA subunit of trimethylamine N-oxide reductase system I	torD	54.412	107.662	68.0765	69.7658	30.0773	64.2273	76.7168	54.6901	0.712883	-0.488263	6.26147	5.77321	0.0359277
ABE-0003377	b0999	CDS	modulator of CbpA co-chaperone	yccD	105.804	227.434	205.397	166.012	156.628	139.847	179.545	154.162	0.858629	-0.219893	7.4882	7.26831	0.0272121
ABE-0003379	b1000	CDS	curved DNA-binding protein, DnaJ homologue that functions as a co-chaperone of DnaK	cbpA	331.051	614.566	549.892	683.403	574.051	691.554	498.503	649.669	1.30324	0.382104	8.96146	9.34356	0.0384764
ABE-0003384	b1001	CDS	predicted protein	yccE	15.5393	38.997	38.4007	101.449	46.0037	56.8064	30.979	68.0864	2.19782	1.13607	4.95322	6.08929	0.348884
ABE-0003388	b1002	CDS	glucose-1-phosphatase/inositol phosphatase	agp	200.598	449.422	427.076	341.441	334.617	342.04	359.032	339.366	0.945225	-0.0812709	8.48797	8.4067	0.0266293
ABE-0003390	b1003	CDS	predicted protein	yccJ	212.241	396.171	129.818	301.694	372.012	371.881	246.076	348.529	1.41634	0.502171	7.94296	8.44513	0.0768
ABE-0003392	b1004	CDS	NAD(P)H:quinone oxidoreductase	wrbA	493.215	646.667	691.658	836.721	851.796	637.622	610.513	775.379	1.27005	0.34488	9.25388	9.59876	0.030878
	b1005			ycdF	290.863	363.316	254.634	267.513	229.319	317.844	302.938	271.559	0.896419	-0.157755	8.24288	8.08512	0.0286331
ABE-0003401	b1006	CDS	predicted pyrimidine transporter	ycdG	99.0814	226.797	188.391	99.0039	139.249	67.2061	171.423	101.82	0.593966	-0.751548	7.42142	6.66987	0.0924349
ABE-0003403	b1007	CDS	predicted oxidoreductase, flavin:NADH component	ycdH	132.109	183.918	129.373	122.623	131.608	140.213	148.466	131.482	0.885598	-0.175277	7.21399	7.03872	0.026523
ABE-0003407	b1008	CDS	predicted oxidoreductase	ycdI	46.2282	131.825	194.338	74.6041	155.39	55.7612	124.13	95.2519	0.767354	-0.382036	6.95571	6.57368	0.0274542
ABE-0003410	b1009	CDS	predicted hydrolase	ycdJ	6.77105	21.2079	23.8407	9.46858	10.3845	9.24998	17.2732	9.70101	0.561622	-0.832329	4.11046	3.27814	0.0120644
ABE-0003412	b1010	CDS	conserved protein	ycdK	102.881	283.409	232.794	225.269	251.218	145.23	206.361	207.239	1.00425	0.00612209	7.68903	7.69515	0.027065
ABE-0003414	b1011	CDS	predicted isochorismatase	ycdL	8.76827	58.061	24.452	62.4822	39.4395	8.3093	30.4271	36.7437	1.2076	0.27214	4.92728	5.19942	0.0106208
ABE-0003416	b1012	CDS	predicted monooxygenase	ycdM	44.1336	180.151	221.791	33.6603	89.4786	105.46	148.692	76.1997	0.512467	-0.964468	7.21618	6.25171	0.117542
ABE-0003422	b1013	CDS	rut operon repressor	ycdC	226.562	213.296	340.383	198.944	169.487	118.525	260.08	162.319	0.624111	-0.680125	8.02281	7.34269	0.0849573
ABE-0003424	b1014	CDS	multifunctional proline dehydrogenase, delta-1-pyrroline-5-carboxylate dehydrogenase, and DNA-binding transcriptional regulator	putA	253.208	154.192	144.044	184.325	181.97	186.567	183.815	184.288	1.00257	0.0037068	7.52211	7.52582	0.0263949
ABE-0003433	b1015	CDS	proline:sodium symporter	putP	553.083	778.144	450.639	395.079	541.499	529.757	593.955	488.779	0.822921	-0.281174	9.21421	8.93304	0.0291293
ABE-0003441	b1016	CDSp	N-terminal fragment of ferrous iron permease (pseudogene)	ycdN_1	417.418	892.122	569.12	13.0583	62.6297	12.6991	626.22	29.4624	0.0470479	-4.40972	9.29053	4.8808	1
ABE-0003443	b1017	CDSp	C-terminal fragment of ferrous iron permease (pseudogene)	ycdN_2	233.674	596.429	369.225	13.8907	65.4813	20.2245	399.776	33.1989	0.0830437	-3.58999	8.64305	5.05306	1
ABE-0003448	b1018	CDS	component of a tripartite ferrous iron transporter	ycdO	402.999	717.244	710.052	113.935	150.709	69.2965	610.099	111.314	0.182452	-2.45441	9.2529	6.79849	0.999997
ABE-0003451	b1019	CDS	redox component of a tripartite ferrous iron transporter	ycdB	291.691	465.589	465.255	167.729	178.258	210.973	407.511	185.653	0.455578	-1.13423	8.6707	7.53647	0.416133
ABE-0003458	b1020	CDS	conserved protein with nucleoside triphosphate hydrolase domain	phoH	282.192	393.331	360.111	64.8234	53.4827	77.8148	345.211	65.3736	0.189373	-2.4007	8.43134	6.03064	0.999991
ABE-0003460	b1021	CDS	predicted inner membrane protein	ycdP	65.1287	85.5849	13.1707	14.3069	51.5995	38.6722	54.6281	34.8596	0.638125	-0.648089	5.77157	5.12348	0.0211228
ABE-0003464	b1022	CDS	putative polysaccharide polymerase	ycdQ	38.3368	113.051	114.313	23.5674	81.3002	58.1651	88.5669	54.3442	0.613595	-0.70464	6.4687	5.76406	0.0662673
ABE-0003467	b1023	CDS	putatative polysaccharide N-deacetylase/carbohydrate esterase	ycdR	20.3619	28.6828	33.0102	10.405	4.35825	13.7966	27.3516	9.51996	0.348058	-1.5226	4.77355	3.25095	0.878181
ABE-0003469	b1024	CDS	putative outer membrane poly-beta-1,6-N-acetyl-D-glucosamine (PGA) translocation/docking protein	ycdS	19.7286	45.8925	35.9555	43.8052	20.6075	29.6836	33.8589	31.3654	0.926358	-0.110359	5.08146	4.9711	0.0112164
ABE-0003472	b1025	CDS	predicted diguanylate cyclase	ycdT	97.0355	95.3197	109.923	166.533	98.8946	137.914	100.759	134.447	1.33434	0.416124	6.65477	7.07089	0.0345967
ABE-0003475	b1026	CDS	IS3 element protein InsF	tra5_3	154.321	224.132	411.849	590.122	418.5	340.054	263.434	449.558	1.70653	0.771067	8.0413	8.81236	0.158441
	b1028			b1028	14.7599	27.466	11.7814	6.29505	2.69028	5.27824	18.0024	4.75452	0.264104	-1.92082	4.17012	2.2493	0.97754
ABE-0003489	b1029	CDS	predicted inner membrane protein	ycdU	30.6889	67.3901	52.8496	55.0947	44.82	59.0013	50.3096	52.972	1.05292	0.0743971	5.65276	5.72716	0.0165454
	b1031			ycdV	15.4906	7.88053	8.16918	77.8817	7.53278	155.473	10.5134	80.2958	7.63744	2.93309	3.39416	6.32725	0.999511
ABE-0003503	b1033	CDS	glyoxylate/hydroxypyruvate reductase	ycdW	827.773	862.57	859.654	739.33	610.531	748.569	849.999	699.477	0.822915	-0.281185	9.73132	9.45013	0.0266854
ABE-0003508	b1034	CDS	predicted zinc-binding hydrolase	ycdX	614.85	716.143	711.386	374.893	456.917	438.407	680.793	423.406	0.62193	-0.685176	9.41107	8.7259	0.080288
ABE-0003511	b1035	CDS	conserved protein	ycdY	772.143	664.63	963.297	952.737	681.286	788.443	800.023	807.489	1.00933	0.0133999	9.6439	9.6573	0.0212863
ABE-0003514	b1036	CDS	predicted inner membrane protein	ycdZ	388.093	423.81	459.142	504.54	329.667	498.663	423.682	444.29	1.04864	0.0685205	8.72684	8.79536	0.025873
ABE-0003516	b1037	CDS	outer membrane channel lipoprotein	csgG	79.0118	139.648	69.9104	182.66	110.14	187.09	96.19	159.963	1.663	0.733784	6.58781	7.3216	0.102034
ABE-0003519	b1038	CDS	predicted transport protein	csgF	203.18	336.719	149.491	221.991	145.06	255.498	229.797	207.516	0.903044	-0.147132	7.84421	7.69708	0.0274314
ABE-0003528	b1039	CDS	predicted transport protein	csgE	59.0397	127.189	44.7916	71.8468	59.778	53.3572	77.0069	61.6607	0.800716	-0.320637	6.26692	5.94628	0.0201266
ABE-0003530	b1040	CDS	DNA-binding transcriptional regulator of adhesion determinants	csgD	138.441	153.149	49.6264	134.017	117.404	145.962	113.739	132.461	1.1646	0.21984	6.82958	7.04942	0.0339339
ABE-0003534	b1041	CDS	curlin nucleator protein, minor subunit in curli complex	csgB	11.1552	22.8883	35.1775	99.8363	44.7124	96.7329	23.0737	80.4272	3.48567	1.80144	4.52818	6.32961	0.992405
ABE-0003537	b1042	CDS	cryptic curlin major subunit	csgA	135.08	384.176	63.7419	277.034	318.744	285.338	194.333	293.705	1.51135	0.595842	7.60238	8.19823	0.254349
ABE-0003542	b1043	CDS	predicted curli production protein	csgC	91.6284	110.212	225.959	220.587	170.295	230.309	142.599	207.063	1.45206	0.538104	7.15582	7.69393	0.0727913
ABE-0003545	b1044	CDS	predicted protein	ymdA	1954.35	1586.48	2055.24	1621	1932.91	1917.67	1865.36	1823.86	0.977754	-0.0324561	10.8652	10.8328	0.0129481
ABE-0003549	b1045	CDS	conserved protein	ymdB	289.742	409.788	454.251	305.18	316.43	269.347	384.594	296.986	0.772206	-0.372942	8.58719	8.21425	0.0365296
ABE-0003551	b1046	CDS	predicted hydrolase	ymdC	153.834	189.538	196.116	174.18	154.852	144.603	179.83	157.878	0.877934	-0.187816	7.49049	7.30267	0.028255
ABE-0003553	b1047	CDS	membrane protein required for modification of periplasmic glucan	mdoC	201.134	246.209	174.498	126.109	110.732	110.111	207.28	115.651	0.557943	-0.841809	7.69544	6.85363	0.139265
ABE-0003558	b1048	CDS	glucan biosynthesis protein, periplasmic	mdoG	1561.29	2831.6	2333.05	2013.53	2501.9	1991.78	2241.98	2169.07	0.96748	-0.0476969	11.1306	11.0829	0.0113297
ABE-0003560	b1049	CDS	glycosyl transferase	mdoH	747.836	1116.14	1118.51	985.773	1006.22	957.974	994.162	983.321	0.989096	-0.0158174	9.95734	9.94152	0.0192783
ABE-0003565	b1050	CDS	predicted lipoprotein	yceK	120.466	114.905	183.334	183.285	145.49	104.311	139.569	144.362	1.03434	0.0487153	7.12483	7.17355	0.0249861
ABE-0003567	b1051	CDS	predicted protein	msyB	1394.74	1482.93	1435.66	908.412	1014.34	1156.51	1437.78	1026.42	0.713894	-0.486219	10.4896	10.0034	0.0320826
	b1052			b1052	2.43563	20.3387	12.226	3.22556	9.7388	21.2175	11.6668	11.3939	0.976614	-0.0341392	3.54433	3.5102	0.00268925
ABE-0003572	b1053	CDS	predicted drug efflux system	yceE	36.0473	75.6183	61.4634	25.5444	96.1505	20.3291	57.7097	47.3413	0.820336	-0.285714	5.85074	5.56503	0.0351532
ABE-0003574	b1054	CDS	lauryl-acyl carrier protein (ACP)-dependent acyltransferase	htrB	492.289	848.084	826.477	480.296	786.583	441.543	722.283	569.474	0.788436	-0.342935	9.49642	9.15349	0.0320018
ABE-0003581	b1055	CDS	conserved protein	yceA	1124.53	490.273	729.002	316.261	285.6	376.479	781.269	326.113	0.417415	-1.26044	9.60967	8.34923	0.517226
ABE-0003583	b1056	CDS	secreted protein	yceI	770.584	657.387	642.809	97.3391	112.4	133.994	690.26	114.578	0.165992	-2.59081	9.431	6.84018	0.999999
ABE-0003585	b1057	CDS	predicted cytochrome b561	yceJ	211.218	143.878	257.302	24.0877	34.3279	12.4901	204.132	23.6352	0.115784	-3.11049	7.67336	4.56287	1
ABE-0003588	b1058	CDS	predicted protein	yceO	2.53305	1.39068	3.11207	2.44518	2.25983	5.53954	2.34527	3.41485	1.45606	0.542069	1.22975	1.77182	0.000771161
ABE-0003590	b1059	CDS	N-methyltryptophan oxidase, FAD-binding	solA	275.324	279.295	335.548	322.4	258.536	335.351	296.722	305.429	1.02934	0.0417235	8.21297	8.25469	0.026967
ABE-0003594	b1060	CDS	regulator of biofilm formation	yceP	307.23	260.463	297.147	385.35	342.687	455.026	288.28	394.355	1.36796	0.452022	8.17133	8.62335	0.0442629
ABE-0003599	b1061	CDS	DNA damage-inducible protein I	dinI	1396.98	1431.94	1074.39	1717.82	1001.97	1674.98	1301.1	1464.92	1.12591	0.17109	10.3455	10.5166	0.0168412
ABE-0003607	b1062	CDS	dihydro-orotase	pyrC	1144.55	1815.54	1740.43	1186.8	1530.18	1356.61	1566.84	1357.86	0.866626	-0.206518	10.6136	10.4071	0.0167948
ABE-0003611	b1063	CDS	predicted lipoprotein	yceB	285.115	476.83	388.008	543.091	547.579	651.993	383.318	580.888	1.51542	0.599718	8.5824	9.18212	0.068222
ABE-0003615	b1064	CDS	glutaredoxin 2 (Grx2)	grxB	1249.87	1151.02	1224.82	888.122	1076.6	931.112	1208.57	965.276	0.798693	-0.324287	10.2391	9.9148	0.0242251
ABE-0003618	b1065	CDS	predicted drug efflux system	yceL	133.96	188.611	113.591	103.218	120.901	152.076	145.387	125.398	0.862513	-0.213382	7.18376	6.97037	0.0272231
ABE-0003622	b1066	CDS	ribosomal-protein-S5-alanine N-acetyltransferase	rimJ	959.979	1201.9	1058.99	1629.48	1110.33	1530.74	1073.62	1423.52	1.3259	0.406973	10.0683	10.4752	0.025421
ABE-0003625	b1067	CDS	conserved protein	yceH	609.833	877.81	778.184	970.894	726.751	834.38	755.276	844.008	1.11748	0.160254	9.56086	9.72111	0.0229002
ABE-0003627	b1068	CDS	predicted oxidoreductase with NAD(P)-binding Rossmann-fold domain	mviM	95.9638	232.939	294.535	177.042	208.227	174.443	207.813	186.571	0.897783	-0.155561	7.69914	7.54358	0.0263383
ABE-0003630	b1069	CDS	peptidoglycan lipid II flippase	mviN	268.942	391.883	327.323	296.908	210.703	298.821	329.383	268.811	0.816104	-0.293175	8.36362	8.07045	0.0335946
ABE-0003632	b1070	CDS	export chaperone for FlgK and FlgL	flgN	5928.47	5463	5791.95	5594.06	6447.63	5995.5	5727.81	6012.4	1.04969	0.0699569	12.4838	12.5537	0.00411559
ABE-0003634	b1071	CDS	anti-sigma factor for FliA (sigma 28)	flgM	5182.34	5849.85	5934.61	4563.91	5695.59	5165.83	5655.6	5141.77	0.909148	-0.137413	12.4655	12.3281	0.00475553
ABE-0003637	b1072	CDS	assembly protein for flagellar basal-body periplasmic P ring	flgA	2154.75	2744.86	3474.29	2035.28	2614.36	2065.52	2791.3	2238.38	0.801914	-0.318481	11.4467	11.1282	0.0128397
ABE-0003641	b1073	CDS	flagellar component of cell-proximal portion of basal-body rod	flgB	4809.05	5183.59	6592.48	7797.79	5985.97	8220.1	5528.37	7334.62	1.32672	0.407867	12.4326	12.8405	0.00574715
ABE-0003643	b1074	CDS	flagellar component of cell-proximal portion of basal-body rod	flgC	5254.72	9013.7	9422.96	9817.93	10292	10586.1	7897.13	10232	1.29566	0.373691	12.9471	13.3208	0.0037774
ABE-0003645	b1075	CDS	flagellar hook assembly protein	flgD	3572.58	6832.25	7791.4	5799.77	8076.75	5990.28	6065.41	6622.26	1.09181	0.12672	12.5664	12.6931	0.00421231
ABE-0003647	b1076	CDS	flagellar hook protein	flgE	3706.98	7028.68	7155.21	4161.18	7377.76	5071.6	5963.62	5536.85	0.928437	-0.107124	12.542	12.4348	0.00443802
ABE-0003649	b1077	CDS	flagellar component of cell-proximal portion of basal-body rod	flgF	1650.82	3886.49	5470.8	2925.17	4402.96	3365.01	3669.37	3564.38	0.971387	-0.0418818	11.8413	11.7994	0.00770748
ABE-0003652	b1078	CDS	flagellar component of cell-distal portion of basal-body rod	flgG	1765.54	5320.23	6125.5	3851.16	6007.71	4265.08	4403.76	4707.98	1.06908	0.0963752	12.1045	12.2009	0.0071048
ABE-0003654	b1079	CDS	flagellar protein of basal-body outer-membrane L ring	flgH	931.872	2324.29	2135.77	2051.77	2049.18	1985.82	1797.31	2028.92	1.12887	0.174875	10.8116	10.9865	0.0159266
ABE-0003656	b1080	CDS	predicted flagellar basal body protein	flgI	874.829	1397.93	1374.92	1271.34	1249.04	1376.68	1215.89	1299.02	1.06837	0.0954079	10.2478	10.3432	0.0175953
ABE-0003658	b1081	CDS	muramidase	flgJ	557.077	1203.92	1158.19	786.621	1069.76	798.477	973.064	884.953	0.90945	-0.136934	9.92639	9.78946	0.0203926
ABE-0003660	b1082	CDS	flagellar hook-filament junction protein 1	flgK	4363.67	4486.4	6277.93	4463.6	5655.12	5177.59	5042.67	5098.77	1.01113	0.0159621	12.3	12.3159	0.00490311
ABE-0003666	b1083	CDS	flagellar hook-filament junction protein	flgL	3293.99	3047.56	4079.2	2607.45	3584.63	3181.31	3473.59	3124.47	0.899493	-0.152817	11.7622	11.6094	0.00828558
ABE-0003668	b1084	CDS	RNase E	rne	749.346	1814.67	1657.12	903.989	1583.34	908.85	1407.04	1132.06	0.804565	-0.31372	10.4585	10.1447	0.0206966
ABE-0003672	b1085	CDS	predicted protein	b1085	93.4795	131.246	139.376	101.085	101.047	90.2526	121.367	97.4615	0.80303	-0.316474	6.92323	6.60676	0.0289626
ABE-0003675	b1086	CDS	Ribosomal large subunit pseudouridine synthase C	rluC	321.6	351.205	562.507	328.851	382.019	279.903	411.771	330.258	0.802043	-0.318248	8.6857	8.36745	0.0325395
ABE-0003678	b1087	CDS	predicted protein	yceF	451.273	426.244	373.448	502.563	390.736	433.495	416.989	442.265	1.06062	0.0849019	8.70386	8.78877	0.0262033
ABE-0003684	b1088	CDS	conserved protein	yceD	15583.6	11135.5	10097.6	13480.9	10997.1	14810.8	12272.2	13096.3	1.06715	0.0937563	13.5831	13.6769	0.00146897
ABE-0003686	b1089	CDS	50S ribosomal subunit protein L32	rpmF	10327.7	6591.54	6736.24	10431.8	6476.2	10707.9	7885.16	9205.3	1.16742	0.223324	12.9449	13.1682	0.00292634
ABE-0003692	b1090	CDS	fatty acid/phospholipid synthesis protein	plsX	1983.04	2266.58	2265.86	2027.68	2353.19	2376.2	2171.83	2252.36	1.03708	0.0525244	11.0847	11.1372	0.0112316
ABE-0003696	b1091	CDS	3-oxoacyl-[acyl-carrier-protein] synthase III	fabH	1884.06	2615.76	2702.83	1532.14	2259.19	2115.16	2400.88	1968.83	0.820045	-0.286226	11.2293	10.9431	0.0141749
ABE-0003698	b1092	CDS	malonyl-CoA-[acyl-carrier-protein] transacylase	fabD	2601.64	3377.73	4633.21	1806.94	2935.74	2126.24	3537.53	2289.64	0.647243	-0.627621	11.7885	11.1609	0.024555
ABE-0003700	b1093	CDS	3-oxoacyl-[acyl-carrier-protein] reductase	fabG	7458.63	6382.24	5807.12	7042.18	6212.87	8147.4	6549.33	7134.15	1.08929	0.123394	12.6771	12.8005	0.00350968
ABE-0003703	b1094	CDS	acyl carrier protein (ACP)	acpP	16371	10448.9	10427.1	17500	12362.8	17018.3	12415.7	15627	1.25865	0.331881	13.5999	13.9318	0.00170907
ABE-0003705	b1095	CDS	3-oxoacyl-[acyl-carrier-protein] synthase II	fabF	274.349	256.291	384.341	429.052	124.129	485.964	304.994	346.382	1.1357	0.183583	8.25264	8.43622	0.0269009
ABE-0003709	b1096	CDS	4-amino-4-deoxychorismate lyase component of para-aminobenzoate synthase multienzyme complex	pabC	189.102	287.755	381.84	204.303	294.854	237.887	286.232	245.681	0.858328	-0.2204	8.16104	7.94064	0.0292501
ABE-0003712	b1097	CDS	conserved protein	yceG	202.206	263.129	257.913	324.065	238.251	329.602	241.082	297.306	1.23321	0.302422	7.91338	8.21581	0.0337902
ABE-0003714	b1098	CDS	thymidylate kinase	tmk	276.931	340.485	326.101	331.296	335.101	422.782	314.506	363.06	1.15438	0.207121	8.29694	8.50406	0.0296332
ABE-0003716	b1099	CDS	DNA polymerase III, delta prime subunit	holB	218.622	494.387	353.22	180.996	233.301	245.621	355.41	219.972	0.618926	-0.692161	8.47334	7.78118	0.0725722
ABE-0003719	b1100	CDS	predicted metallodependent hydrolase	ycfH	198.991	279.295	292.257	181.62	159.641	248.286	256.848	196.516	0.765106	-0.386268	8.00477	7.6185	0.0396314
ABE-0003722	b1101	CDS	PTS system glucose-specific IICB component	ptsG	3150.58	3260.57	3425.67	3669.7	3172.59	3789.72	3278.94	3544	1.08084	0.112151	11.679	11.7912	0.00771222
ABE-0003724	b1102	CDS	ferric-rhodotorulic acid outer membrane transporter	fhuE	112.818	140.864	194.671	107.016	109.763	108.805	149.451	108.528	0.726176	-0.461609	7.22353	6.76192	0.0384986
ABE-0003729	b1103	CDS	purine nucleoside phosphoramidase	ycfF	452.004	755.14	567.064	454.18	597.403	407.417	591.403	486.333	0.822339	-0.282195	9.208	8.9258	0.0296029
ABE-0003731	b1104	CDS	probable lipoprotein	ycfL	336.458	579.277	541.889	445.7	508.785	503.471	485.875	485.985	1.00023	0.000328138	8.92444	8.92477	0.0252452
ABE-0003733	b1105	CDS	predicted outer membrane lipoprotein	ycfM	483.375	587.795	497.765	591.474	506.364	532.893	522.978	543.577	1.03939	0.0557339	9.03061	9.08634	0.0247156
ABE-0003735	b1106	CDS	thiamin kinase	ycfN	574.857	1211.11	1084	912.886	747.52	778.932	956.656	813.113	0.849953	-0.234545	9.90186	9.66731	0.0221249
ABE-0003737	b1107	CDS	beta-N-acetylglucosaminidase	nagZ	918.865	1619.04	1428.5	1674.53	1385.06	1756.82	1322.13	1605.47	1.2143	0.280127	10.3687	10.6488	0.0198891
ABE-0003740	b1108	CDS	conserved protein	ycfP	977.613	1419.54	1113.12	2015.2	1712.68	2263.37	1170.09	1997.08	1.70678	0.771274	10.1924	10.9637	0.0699375
ABE-0003746	b1109	CDS	respiratory NADH dehydrogenase 2/cupric reductase	ndh	256.569	360.94	407.459	47.2909	175.137	22.5762	341.656	81.668	0.239036	-2.0647	8.4164	6.3517	0.999999
ABE-0003752	b1110	CDS	predicted protein	ycfJ	121.976	158.016	205.786	223.292	135.106	190.278	161.926	182.892	1.12948	0.175656	7.33919	7.51485	0.0281087
ABE-0003754	b1111	CDS	predicted DNA-binding transcriptional regulator	ycfQ	1023.16	1350.87	1446.89	1660.38	1256.2	1477.12	1273.64	1464.57	1.14991	0.201516	10.3147	10.5163	0.0179007
ABE-0003758	b1112	CDS	multiple stress resistance protein	ycfR	145.164	142.081	143.878	78.2459	125.152	90.2526	143.708	97.8834	0.681129	-0.553999	7.16699	6.61299	0.0562724
ABE-0003760	b1113	CDS	conserved protein	ycfS	207.126	211.963	386.897	137.086	28.7322	110.738	268.662	92.1857	0.343129	-1.54318	8.06965	6.52647	0.989403
ABE-0003763	b1114	CDS	transcription-repair coupling factor	mfd	338.211	747.549	545.112	510.731	422.481	558.187	543.624	497.133	0.914479	-0.128979	9.08647	8.95749	0.0251027
ABE-0003767	b1115	CDS	predicted inner membrane protein	ycfT	23.2846	8.11231	9.66965	45.2619	26.2571	3.86722	13.6889	25.1287	1.83571	0.876336	3.77493	4.65127	0.00847875
ABE-0003772	b1116	CDS	outer membrane-specific lipoprotein transporter subunit; membrane component of ABC superfamily	ycfU	318.726	673.727	459.419	391.593	439.537	348.05	483.958	393.06	0.812179	-0.30013	8.91874	8.61861	0.0298969
ABE-0003774	b1117	CDS	outer membrane-specific lipoprotein transporter subunit; ATP-binding component of ABC superfamily	ycfV	341.378	406.485	326.434	216.789	304.432	188.971	358.099	236.731	0.661076	-0.597111	8.48421	7.8871	0.0710705
ABE-0003776	b1118	CDS	outer membrane-specific lipoprotein transporter subunit; membrane component of ABC superfamily	ycfW	392.623	633.108	499.876	548.918	582.23	523.591	508.536	551.579	1.08464	0.117219	8.99021	9.10742	0.0259257
ABE-0003778	b1119	CDS	N-acetyl-D-glucosamine kinase	ycfX	676.618	1459	1073.44	862.421	1000.46	949.09	1069.69	937.324	0.87626	-0.190568	10.063	9.8724	0.0200961
ABE-0003781	b1120	CDS	deacetylase of acetyl-CoA synthetase, NAD-dependent	cobB	780.717	1185.96	1105.23	1025.52	973.88	1191.05	1023.97	1063.48	1.03859	0.0546263	9.99996	10.0546	0.019007
ABE-0003784	b1121	CDS	predicted inner membrane protein	ycfZ	36.5344	38.4755	31.2318	46.0943	37.3949	54.1934	35.4139	45.8942	1.29594	0.373994	5.14625	5.52024	0.018957
ABE-0003786	b1122	CDS	predicted inner membrane protein	ymfA	135.859	172.155	192.504	122.155	204.031	119.779	166.839	148.655	0.891007	-0.166491	7.38232	7.21582	0.0281754
ABE-0003789	b1123	CDS	periplasmic-binding component of an ABC superfamily polyamine transporter	potD	1925.61	1854.76	2422.08	1786.49	2178.59	1781.17	2067.48	1915.42	0.926448	-0.110218	11.0137	10.9034	0.0125577
ABE-0003791	b1124	CDS	membrane component of an ABC superfamily polyamine transporter	potC	1470.29	1613.77	1958.33	1478.5	1648.55	1666.41	1680.8	1597.82	0.950633	-0.0730401	10.7149	10.6419	0.0142522
ABE-0003794	b1125	CDS	membrane component of an ABC superfamily polyamine transporter	potB	487.028	572.324	570.954	452.619	448.523	506.763	543.435	469.302	0.863583	-0.211592	9.08596	8.87437	0.0278293
ABE-0003796	b1126	CDS	ATP-binding component of an ABC superfamily polyamine transporter	potA	991.886	1534.68	1420.66	1240.8	1625.41	1372.97	1315.74	1413.06	1.07397	0.102948	10.3617	10.4646	0.0166487
ABE-0003800	b1127	CDS	peptidase T	pepT	251.406	198.288	191.059	887.81	580.938	868.453	213.584	779.067	3.64759	1.86694	7.73866	9.6056	0.995716
ABE-0003802	b1128	CDS	conserved protein	ycfD	441.044	822.53	627.86	582.578	764.415	804.539	630.478	717.178	1.13751	0.185884	9.3003	9.48619	0.0258917
ABE-0003805	b1129	CDS	sensory histidine kinase in two-compoent regulatory system with PhoP	phoQ	280.877	404.746	424.52	442.526	380.405	407.679	370.048	410.203	1.10851	0.148628	8.53157	8.6802	0.0282077
ABE-0003807	b1130	CDS	DNA-binding response regulator in two-component regulatory system with PhoQ	phoP	882.136	1102.29	1562.31	898.839	1362.14	963.095	1182.25	1074.69	0.909025	-0.137608	10.2073	10.0697	0.0188136
ABE-0003810	b1131	CDS	adenylosuccinate lyase	purB	1012.69	1638.28	1745.82	747.706	933.365	789.175	1465.59	823.415	0.56183	-0.831794	10.5173	9.68548	0.0913739
ABE-0003812	b1132	CDS	predicted lysogenization regulator	ycfC	784.175	1375.79	1245.55	815.443	981.951	787.659	1135.17	861.684	0.759078	-0.397679	10.1487	9.75102	0.0272379
ABE-0003815	b1133	CDS	tRNA (5-methylaminomethyl-2-thiouridylate)-methyltransferase	trmU	750.223	1378.63	1353.31	1044.15	1354.07	1016.61	1160.72	1138.27	0.980663	-0.0281699	10.1808	10.1526	0.0179139
ABE-0003818	b1134	CDS	thiamin pyrophosphate (TPP) hydrolase	ymfB	256.813	336.024	394.233	366.621	366.362	494.273	329.023	409.085	1.24333	0.314214	8.36204	8.67626	0.0344534
ABE-0003820	b1135	CDS	23S rRNA pseudouridine synthase	ymfC	141.072	279.585	182.945	221.627	179.334	195.661	201.201	198.874	0.988436	-0.0167809	7.65249	7.63571	0.0265732
ABE-0003823	b1136	CDS	e14 prophage; isocitrate dehydrogenase, specific for NADP+	icdA	11355.2	10008.2	11120.2	2161.33	2292.98	2332.72	10827.9	2262.34	0.208937	-2.25886	13.4025	11.1436	0.999721
ABE-0003825	b1137	CDS	e14 prophage; predicted SAM-dependent methyltransferase	ymfD	31.2735	32.0436	37.4004	6.97137	14.3661	5.0692	33.5725	8.80222	0.262185	-1.93134	5.06921	3.13787	0.997958
ABE-0003827	b1138	CDS	e14 prophage; predicted inner membrane protein	ymfE	28.0097	35.4624	37.6227	33.8684	23.513	32.2443	33.6983	29.8752	0.886551	-0.173725	5.0746	4.90088	0.0120971
ABE-0003834	b1139	CDS	e14 prophage; cell death peptidase, inhibitor of T4 late gene expression	lit	17.9262	37.3746	28.2865	32.984	25.45	38.0974	27.8624	32.1771	1.15486	0.207714	4.80025	5.00796	0.0122807
ABE-0003836	b1140	CDS	e14 prophage; predicted integrase	intE	47.6896	32.1016	39.7345	51.0367	9.30836	43.9505	39.8419	34.7652	0.872579	-0.196643	5.31621	5.11957	0.0229747
ABE-0003838	b1141	CDS	e14 prophage; predicted excisionase	xisE	65.2749	83.1512	22.3958	60.3492	40.0851	96.0535	56.9406	65.4959	1.15025	0.201947	5.83139	6.03333	0.0215129
	b1142			ymfH	25.1844	86.2802	88.9163	95.8304	97.7647	124.012	66.7936	105.869	1.58502	0.6645	6.06164	6.72614	0.128552
ABE-0003846	b1143	CDS	e14 prophage; predicted protein	ymfI	337.773	431.807	266.193	462.4	210.487	498.297	345.258	390.395	1.13073	0.17726	8.43153	8.60879	0.0273157
ABE-0003848	b1144	CDS	e14 prophage; predicted protein	ymfJ	69.8538	64.6667	81.025	120.802	51.0077	102.22	71.8485	91.3434	1.27133	0.346342	6.16689	6.51323	0.0241225
ABE-0003851	b1145	CDS	e14 prophage; repressor protein phage e14	ymfK	194.85	157.089	197.339	250.813	124.076	281.21	183.093	218.7	1.19447	0.256376	7.51643	7.77281	0.0287073
ABE-0003856	b1146	CDS	e14 prophage; predicted DNA-binding transcriptional regulator	b1146	50.6124	29.9576	44.7916	33.3481	33.5209	99.8684	41.7872	55.5791	1.33005	0.411483	5.38499	5.79647	0.0168035
ABE-0003860	b1147	CDS	e14 prophage; predicted DNA-binding transcriptional regulator	ymfL	82.032	191.798	201.118	109.721	136.289	152.39	158.316	132.8	0.838829	-0.253551	7.30666	7.05311	0.0265337
ABE-0003862	b1148	CDS	e14 prophage; predicted protein	ymfM	39.0188	105.46	105.144	77.3094	37.1796	81.7866	83.2074	65.4252	0.78629	-0.346866	6.37864	6.03177	0.0236024
ABE-0003865	b1149	CDSp	e14 prophage; chimeric replication protein/phage terminase (pseudogene)	ymfN	166.5	89.1195	215.177	89.0151	133.007	124.744	156.932	115.589	0.736553	-0.441139	7.294	6.85286	0.034762
ABE-0003868	b1150	CDS	e14 prophage; predicted protein	ymfR	71.6562	114.036	87.8048	68.8813	69.3015	95.4786	91.1657	77.8872	0.854348	-0.227105	6.51042	6.28331	0.0234996
	b1151			ymfO	470.71	373.978	267.416	243.998	296.307	233.131	370.701	257.812	0.695472	-0.523936	8.53411	8.01018	0.0499605
	b1152			ymfP	99.6172	128.059	112.312	57.6959	148.127	215.31	113.329	140.378	1.23867	0.308791	6.82438	7.13317	0.0246388
ABE-0003874	b1153	CDS	e14 prophage; conserved protein	ymfQ	156.416	31.7539	126.317	92.6568	136.989	132.113	104.829	120.586	1.15031	0.202028	6.71189	6.91392	0.0399436
ABE-0003876	b1154	CDS	e14 prophage; predicted protein	ycfK	8.5247	19.1219	18.0611	8.11593	33.6285	10.1384	15.2359	17.2943	1.1351	0.182819	3.9294	4.11222	0.00503635
ABE-0003878	b1155	CDS	e14 prophage; phage tail fiber assembly protein	ymfS	71.6562	119.657	68.5767	75.5406	84.3671	88.9984	86.6298	82.9687	0.957738	-0.062297	6.43679	6.37449	0.0208233
ABE-0003880	b1156	CDS	e14 prophage; predicted tail fiber assembly protein	tfaE	95.7202	19.9911	23.1182	111.594	38.2557	47.0338	46.2765	65.6278	1.41817	0.504028	5.53221	6.03624	0.0572179
	b1157			stfE	7.16075	19.2957	9.22507	12.0698	20.9842	5.17372	11.8938	12.7426	1.07136	0.0994418	3.57214	3.67158	0.00365025
ABE-0003888	b1158	CDS	e14 prophage; site-specific DNA recombinase	pin	181.357	177.37	183.946	162.683	130.532	227.853	180.891	173.689	0.960188	-0.058611	7.49898	7.44036	0.0267152
ABE-0003891	b1159	CDS	e14 prophage; 5-methylcytosine-specific restriction endonuclease B	mcrA	11.2526	32.9708	43.2911	30.6428	42.9906	42.5395	29.1715	38.7243	1.32747	0.40868	4.86649	5.27517	0.0281253
ABE-0003893	b1160	CDS	RssB anti-adaptor protein	ycgW	1.65623	2.25986	4.2791	10.0409	9.84641	20.4858	2.73173	13.4577	4.92644	2.30055	1.44981	3.75036	0.99959
ABE-0003897	b1161	CDS	predicted protein	ycgX	67.8566	48.4421	41.4016	40.2155	40.7846	61.0917	52.5668	47.3639	0.901024	-0.150363	5.71608	5.56572	0.0163766
ABE-0003900	b1162	CDS	predicted DNA-binding transcriptional regulator	ycgE	313.368	424.042	383.174	358.818	445.348	353.119	373.528	385.762	1.03275	0.0464942	8.54507	8.59157	0.0264566
ABE-0003903	b1163	CDS	predicted FAD-binding phosphodiesterase	ycgF	149.937	282.077	145.656	30.2266	5.48817	90.7752	192.557	42.1633	0.218966	-2.19122	7.58914	5.39792	1
ABE-0003907	b1164	CDS	predicted protein	ycgZ	129.868	120.989	138.098	35.8453	75.3278	48.7061	129.652	53.2931	0.411048	-1.28262	7.0185	5.73588	0.719853
ABE-0003909	b1165	CDS	predicted protein	ymgA	93.2359	74.1118	77.0237	42.7127	25.5038	40.6581	81.4571	36.2915	0.445529	-1.16641	6.34797	5.18156	0.422705
ABE-0003911	b1166	CDS	two-component system connector protein	ymgB	24.064	19.2957	10.3921	9.31251	8.82411	18.7613	17.9173	12.2993	0.686449	-0.542776	4.16328	3.6205	0.0108825
ABE-0003915	b1167	CDS	predicted protein	ymgC	16.2213	6.72163	3.11207	3.64176	8.39366	14.1101	8.685	8.71519	1.00348	0.00500666	3.11853	3.12353	0.00218815
ABE-0003918	b1168	CDS	conserved inner membrane protein	ycgG	55.4349	20.049	36.678	40.2675	47.2413	56.6496	37.3873	48.0528	1.28527	0.362072	5.22448	5.58655	0.0239273
ABE-0003921	b1169	CDSp	predicted protein, N-ter fragment (pseudogene)	ycgH_1	42.3799	41.141	60.3519	63.8869	59.3475	85.6538	47.9576	69.6294	1.45189	0.537936	5.58369	6.12162	0.0363458
ABE-0003924	b1170	CDSp	predicted protein, C-ter fragment (pseudogene)	ycgH_2	276.298	244.007	276.752	334.106	212.64	354.008	265.685	300.251	1.1301	0.176449	8.05358	8.23003	0.0283988
ABE-0003926	b1171	CDS	predicted protein	ymgD	216.527	183.164	245.409	320.683	269.351	401.355	215.034	330.463	1.5368	0.619926	7.74842	8.36834	0.0691738
ABE-0003928	b1172	CDS	predicted protein	b1172	766.687	715.332	766.792	939.575	691.778	1042.95	749.604	891.434	1.18921	0.249999	9.54998	9.79998	0.0241675
ABE-0003935	b1174	CDS	cell division topological specificity factor	minE	1886.35	1684.75	1572.6	1094.4	1080.58	1298.34	1714.57	1157.77	0.675258	-0.56649	10.7436	10.1771	0.0358758
ABE-0003938	b1175	CDS	membrane ATPase of the MinC-MinD-MinE system	minD	2162.01	2501.32	2457.15	1040.92	1649.84	1230.35	2373.49	1307.04	0.550681	-0.86071	11.2128	10.3521	0.0972463
ABE-0003941	b1176	CDS	cell division inhibitor	minC	1640.74	2380.27	2088.42	1710.9	1892.88	1775.58	2036.48	1793.12	0.880501	-0.183603	10.9919	10.8083	0.013553
ABE-0003946	b1177	CDS	predicted protein	ycgJ	384.586	573.83	342.717	489.557	360.82	400.885	433.711	417.087	0.961671	-0.0563847	8.76059	8.70421	0.0259284
ABE-0003948	b1178	CDS	predicted protein	ycgK	491.802	318.872	496.153	290.561	267.521	366.655	435.609	308.245	0.70762	-0.498954	8.76689	8.26794	0.0479198
ABE-0003954	b1179	CDS	conserved protein	ycgL	856.367	936.335	954.85	864.814	760.272	891.918	915.851	839.001	0.91609	-0.126439	9.83897	9.71253	0.0212641
ABE-0003957	b1180	CDS	predicted isomerase/hydrolase	ycgM	649.241	662.196	558.783	704.681	617.042	701.535	623.407	674.419	1.08183	0.113472	9.28403	9.3975	0.0238514
ABE-0003960	b1181	CDS	conserved protein	ycgN	395.595	302.068	362.556	335.458	311.373	395.188	353.406	347.34	0.982834	-0.0249798	8.46518	8.4402	0.0265846
ABE-0003962	b1182	CDS	hemolysin E	hlyE	28.3994	12.5741	8.78048	53.0137	30.1311	54.2979	16.5847	45.8142	2.76244	1.46595	4.05178	5.51772	0.887665
ABE-0003974	b1183	CDS	DNA polymerase V, subunit D	umuD	93.5282	197.998	203.785	83.9686	98.6256	95.3218	165.104	92.6387	0.561093	-0.833687	7.36723	6.53354	0.0985952
ABE-0003977	b1184	CDS	DNA polymerase V, subunit C	umuC	159.047	194.29	200.84	181.412	180.787	217.871	184.725	193.356	1.04672	0.065881	7.52924	7.59512	0.0266702
ABE-0003979	b1185	CDS	oxidoreductase that catalyzes reoxidation of DsbA protein disulfide isomerase I	dsbB	536.326	815.983	422.63	851.236	604.774	790.116	591.646	748.709	1.26547	0.33967	9.20859	9.54826	0.0333011
ABE-0003984	b1186	CDS	sodium:proton antiporter	nhaB	271.086	442.353	360.111	275.577	332.895	305.197	357.85	304.556	0.851074	-0.232644	8.48321	8.25057	0.0298668
ABE-0003988	b1187	CDS	DNA-binding transcriptional dual regulator of fatty acid metabolism	fadR	230.557	481.176	569.287	351.898	340.697	400.101	427.006	364.232	0.852989	-0.2294	8.73811	8.50871	0.0274679
ABE-0003990	b1188	CDS	conserved protein	ycgB	60.3062	101.404	77.5239	46.1463	37.5025	26.548	79.7447	36.7323	0.460623	-1.11834	6.31732	5.19898	0.316633
ABE-0003995	b1189	CDS	D-amino acid dehydrogenase	dadA	371.092	598.051	467.088	348.204	353.825	392.575	478.744	364.868	0.762137	-0.391878	8.90311	8.51123	0.0365686
ABE-0003997	b1190	CDS	alanine racemase 2, PLP-binding	dadX	82.032	97.6954	172.72	56.0831	117.942	123.072	117.482	99.0322	0.842953	-0.246475	6.8763	6.62983	0.0267517
ABE-0003999	b1191	CDS	predicted cation/proton antiporter	ycgO	364.857	397.619	487.706	740.474	583.736	712.823	416.727	679.011	1.62939	0.704332	8.70296	9.40729	0.0863928
ABE-0004002	b1192	CDS	L,D-carboxypeptidase A	ldcA	326.423	296.099	304.038	333.898	427.593	429.628	308.854	397.039	1.28553	0.362359	8.27078	8.63314	0.0365867
ABE-0004006	b1193	CDS	lytic murein endotransglycosylase E	mltE	561.656	644.118	520.772	577.74	668.588	517.424	575.515	587.917	1.02155	0.030759	9.16871	9.19947	0.0239547
ABE-0004009	b1194	CDS	c-di-GMP binding protein	ycgR	3719.89	3742.21	5239.17	2036.79	3176.36	2553.2	4233.76	2588.78	0.611462	-0.709665	12.0477	11.3381	0.0294071
ABE-0004014	b1195	CDS	predicted inner membrane protein	ymgE	30.1531	225.001	42.2908	24.5559	36.2111	23.5169	99.1482	28.0946	0.28336	-1.81929	6.63151	4.81222	0.486821
ABE-0004019	b1196	CDS	predicted protein	ycgY	20.4593	6.08423	4.94597	6.45112	7.31755	13.7443	10.4965	9.171	0.87372	-0.194757	3.39184	3.19708	0.00267238
ABE-0004021	b1197	CDS	periplasmic trehalase	treA	80.6193	99.0861	42.7354	131.468	42.5602	54.0366	74.1469	76.0215	1.02528	0.0360198	6.21232	6.24834	0.0190806
ABE-0004024	b1198	CDS	dihydroxyacetone kinase phosphoryl donor subunit	dhaM	421.218	656.46	573.732	315.325	416.132	386.095	550.47	372.517	0.676726	-0.563356	9.10452	8.54116	0.0549372
ABE-0004026	b1199	CDS	dihydroxyacetone kinase subunit	dhaL	460.772	577.828	763.291	506.101	647.442	475.303	600.63	542.949	0.903964	-0.145662	9.23033	9.08467	0.0251538
ABE-0004029	b1200	CDS	dihydroxyacetone kinase, N-terminal domain	dhaK	398.566	446.467	481.926	324.637	405.371	387.506	442.32	372.505	0.842162	-0.247831	8.78895	8.54112	0.0305444
ABE-0004033	b1201	CDS	DNA-binding transcriptional regulator	dhaR	134.69	52.788	79.4689	121.219	67.0417	126.364	88.9824	104.875	1.1786	0.237077	6.47545	6.71252	0.026795
ABE-0004035	b1202	CDS	predicted adhesin	ycgV	27.1329	6.89546	11.0034	94.1656	60.1008	97.6735	15.0106	83.98	5.59471	2.48406	3.90791	6.39197	1
ABE-0004038	b1203	CDS	predicted GTP-binding protein	ychF	1056.09	907.072	1004.75	1022.81	736.975	1070.02	989.305	943.269	0.953467	-0.0687455	9.95027	9.88153	0.0198625
ABE-0004043	b1204	CDS	peptidyl-tRNA hydrolase	pth	587.23	655.938	778.462	489.193	530.953	539.582	673.877	519.909	0.77152	-0.374225	9.39634	9.02212	0.0335236
ABE-0004049	b1205	CDS	predicted inner membrane protein	ychH	263.243	390.086	205.008	373.957	272.471	415.361	286.112	353.93	1.23703	0.306881	8.16044	8.46732	0.0357972
ABE-0004051	b1206	CDS	predicted sulphate anion transporter	ychM	57.286	85.7008	58.518	92.4487	77.1571	87.7964	67.1683	85.8008	1.2774	0.353211	6.06971	6.42292	0.0284894
ABE-0004054	b1207	CDS	phosphoribosylpyrophosphate synthase	prsA	1987.38	1815.3	1532.36	2022.48	1439.62	1788.23	1778.35	1750.11	0.984121	-0.0230926	10.7963	10.7732	0.0134214
ABE-0004056	b1208	CDS	4-diphosphocytidyl-2-C-methylerythritol kinase	ispE	1526.6	2405.65	1892.42	1430.07	1752.29	1718.04	1941.56	1633.46	0.841317	-0.249278	10.923	10.6737	0.0153046
ABE-0004059	b1209	CDS	chaperone for lipoproteins	hemM	822.025	1498.92	1212.54	1090.97	1214.55	1087.58	1177.83	1131.03	0.960269	-0.0584899	10.2019	10.1434	0.0178054
ABE-0004064	b1210	CDS	glutamyl tRNA reductase	hemA	473.438	570.295	478.592	611.504	608.971	629.574	507.442	616.683	1.21528	0.281287	8.9871	9.26838	0.0298486
ABE-0004066	b1211	CDS	peptide chain release factor RF-1	prfA	401.635	468.66	338.993	293.734	365.931	408.41	403.096	356.025	0.883227	-0.179144	8.65498	8.47584	0.0285889
ABE-0004068	b1212	CDS	release factors RF-1 and RF-2 N5-glutamine methyltransferase	hemK	195.386	182.701	138.432	230.367	230.933	179.721	172.173	213.674	1.24104	0.311554	7.42771	7.73927	0.0341761
ABE-0004071	b1213	CDS	predicted transcriptional regulator	ychQ	173.758	364.011	281.476	191.973	223.562	226.546	273.081	214.027	0.783748	-0.351538	8.09319	7.74165	0.0334018
ABE-0004074	b1214	CDS	predicted transcriptional regulator	ychA	673.208	698.934	698.493	571.392	674.937	647.969	690.212	631.433	0.914839	-0.128409	9.43089	9.30249	0.0239489
ABE-0004077	b1215	CDS	3-deoxy-D-manno-octulosonate 8-phosphate synthase	kdsA	764.106	840.841	1081.28	1112.87	1018.16	1393.09	895.408	1174.71	1.31192	0.391684	9.8064	10.1981	0.0283006
ABE-0004082	b1216	CDS	calcium/sodium:proton antiporter	chaA	330.71	421.145	451.806	162.579	131.877	133.367	401.22	142.608	0.355435	-1.49234	8.64825	7.15591	0.905257
ABE-0004087	b1217	CDS	predicted cation regulator	chaB	368.657	395.475	411.349	519.679	253.586	348.416	391.827	373.894	0.954231	-0.0675889	8.61407	8.54648	0.0274578
ABE-0004089	b1218	CDS	regulatory protein for cation transport	chaC	205.129	205.01	254.467	321.62	213.608	316.642	221.535	283.957	1.28177	0.358134	7.79139	8.14953	0.0362834
ABE-0004091	b1219	CDS	conserved protein	ychN	490.584	633.456	572.788	930.626	642.115	872.895	565.609	815.212	1.4413	0.52737	9.14366	9.67103	0.0450468
ABE-0004095	b1220	CDS	predicted invasin	ychP	103.904	222.451	172.553	138.023	173.469	135.51	166.303	149	0.895959	-0.158495	7.37767	7.21917	0.0261015
ABE-0004097	b1221	CDS	DNA-binding response regulator in two-component regulatory system with NarX (or NarQ)	narL	269.088	414.771	442.136	349.193	314.601	393.777	375.332	352.524	0.939232	-0.0904459	8.55202	8.46158	0.0267334
ABE-0004099	b1222	CDS	sensory histidine kinase in two-component regulatory system with NarL	narX	307.376	490.331	492.652	360.638	380.997	435.951	430.12	392.529	0.912604	-0.13194	8.74859	8.61665	0.0267243
ABE-0004111	b1223	CDS	nitrate/nitrite transporter	narK	72.7766	61.3059	30.954	227.506	162.654	216.669	55.0122	202.276	3.67694	1.87851	5.78168	7.66018	0.998208
ABE-0004119	b1224	CDS	nitrate reductase 1, alpha subunit	narG	135.616	178.529	205.063	106.079	342.418	192.525	173.069	213.674	1.23462	0.304064	7.43521	7.73927	0.028103
ABE-0004121	b1225	CDS	nitrate reductase 1, beta (Fe-S) subunit	narH	375.428	489.868	306.983	439.092	343.495	360.697	390.76	381.095	0.975266	-0.0361322	8.61014	8.57401	0.0262711
ABE-0004123	b1226	CDS	molybdenum-cofactor-assembly chaperone subunit (delta subunit) of nitrate reductase 1	narJ	290.035	428.156	324.989	414.276	435.448	414.838	347.727	421.521	1.21222	0.277651	8.44181	8.71946	0.0329319
ABE-0004125	b1227	CDS	nitrate reductase 1, gamma (cytochrome b(NR)) subunit	narI	173.271	328.375	337.937	178.967	289.366	213.324	279.861	227.219	0.8119	-0.300626	8.12857	7.82794	0.0322997
	b1228			b1228	4.6277	11.5311	5.77956	5.77479	11.2454	44.3163	7.31278	20.4455	2.79586	1.48329	2.87042	4.35371	0.0632974
ABE-0004131	b1229	CDS	predicted protamine-like protein	tpr	10.4732	10.2563	11.1701	68.4651	9.7388	62.764	10.6332	46.9893	4.41911	2.14376	3.4105	5.55426	0.940674
ABE-0004134	b1230	tRNA	tRNA-Tyr(GUA)	tyrV	5702.44	4259.95	3086.12	6488.27	3829.5	4874.74	4349.5	5064.17	1.16431	0.219475	12.0866	12.3061	0.00627593
ABE-0004136	b1231	tRNA	tRNA-Tyr(GUA)	tyrT	1241.25	1108.08	441.636	1491.04	1149.12	1435.63	930.322	1358.6	1.46035	0.546317	9.86159	10.4079	0.0584231
ABE-0004138	b1232	CDS	formyltetrahydrofolate hydrolase	purU	1534.3	1801.8	1569.98	1283.93	1306.29	1427.63	1635.36	1339.28	0.818953	-0.288148	10.6754	10.3872	0.018689
ABE-0004140	b1233	CDS	conserved protein	ychJ	901.183	1253.99	881.827	782.355	979.422	877.128	1012.33	879.635	0.868918	-0.202707	9.98347	9.78076	0.0216565
ABE-0004144	b1234	CDS	conserved protein	ychK	232.749	428.852	303.038	301.226	350.274	285.443	321.546	312.314	0.971289	-0.0420269	8.32888	8.28685	0.0268056
ABE-0004147	b1235	CDS	response regulator of RpoS	hnr	152.568	213.817	192.393	169.082	162.385	202.507	186.259	177.991	0.95561	-0.0655063	7.54117	7.47566	0.0264408
ABE-0004150	b1236	CDS	glucose-1-phosphate uridylyltransferase	galU	647.877	1136.3	899.611	462.14	882.088	697.25	894.597	680.493	0.760669	-0.394659	9.80509	9.41044	0.0332452
ABE-0004152	b1237	CDS	global DNA-binding transcriptional dual regulator H-NS	hns	10645	7656.4	7120.86	11043.1	9362.06	11819.8	8474.09	10741.6	1.26758	0.342082	13.0488	13.3909	0.00302955
ABE-0004157	b1238	CDS	thymidine kinase/deoxyuridine kinase	tdk	445.866	436.674	381.173	367.142	397.784	440.811	421.238	401.912	0.954122	-0.0677538	8.71849	8.65074	0.0262622
ABE-0004159	b1239	CDSp	C-terminal fragment of an IS4 family transposase (pseudogene)	ychG	123.243	163.289	126.872	105.923	116.005	225.71	137.802	149.213	1.08281	0.114778	7.10645	7.22123	0.024966
ABE-0004161	b1240	CDSp	internal fragment of an IS4 family transposase (pseudogene)	b1240	699.415	393.563	409.793	549.126	483.658	590.849	500.924	541.211	1.08043	0.1116	8.96845	9.08005	0.0264268
ABE-0004164	b1241	CDS	fused acetaldehyde-CoA dehydrogenase and iron-dependent alcohol dehydrogenase and pyruvate-formate lyase deactivase	adhE	1604.69	2178.73	2444.81	6873.41	8954.1	8465.2	2076.08	8097.57	3.90042	1.96363	11.0196	12.9833	0.994833
ABE-0004168	b1242	CDS	predicted inner membrane protein	ychE	75.5532	22.5406	17.95	102.802	81.9458	149.62	38.6813	111.456	2.88139	1.52676	5.27356	6.80033	0.988099
ABE-0004172	b1243	CDS	periplasmic-binding component of an ABC superfamily oligopeptide transporter	oppA	9285.69	9044.07	9857.32	7852.89	10198.3	8587.54	9395.69	8879.58	0.945069	-0.0815086	13.1978	13.1163	0.00232314
ABE-0004174	b1244	CDS	oligopeptide transporter subunit; membrane component of ABC superfamily	oppB	3531.27	5316.52	5004.71	3810.17	4922.56	4004.3	4617.5	4245.68	0.919475	-0.121118	12.1729	12.0518	0.00589663
ABE-0004176	b1245	CDS	membrane component of an ABC superfamily oligopeptide transporter	oppC	3704.25	4820.91	5379.77	3414.98	4467.58	3300.47	4634.98	3727.68	0.804249	-0.314286	12.1783	11.8641	0.00789776
ABE-0004178	b1246	CDS	oligopeptide transporter subunit; ATP-binding component of ABC superfamily	oppD	2224.36	2936.66	2940.74	2150.93	2678.17	2035.68	2700.59	2288.26	0.847319	-0.239023	11.3991	11.16	0.0117458
ABE-0004182	b1247	CDS	ATP-binding subunit of oligopeptide ABC transporter	oppF	2064.83	1957.62	2268.37	1777.6	1638.06	1792.93	2096.94	1736.19	0.827966	-0.272356	11.0341	10.7617	0.015204
ABE-0004184	b1248	CDS	predicted protein	yciU	980.243	896.121	811.472	1397.29	1029.62	1224.39	895.945	1217.1	1.35846	0.441969	9.80727	10.2492	0.03048
ABE-0004186	b1249	CDS	cardiolipin synthase 1	cls	564.238	834.177	653.813	661.604	513.412	671.538	684.076	615.518	0.899781	-0.152355	9.41801	9.26566	0.024381
ABE-0004189	b1250	CDS	voltage-gated potassium channel	kch	315.56	317.307	257.524	445.96	308.898	534.67	296.797	429.842	1.44827	0.534331	8.21333	8.74766	0.0507293
ABE-0004192	b1251	CDS	predicted enzyme	yciI	1255.42	1471.4	1459.51	1426.58	1384.09	1452.67	1395.44	1421.11	1.0184	0.0263	10.4465	10.4728	0.0156469
ABE-0004196	b1252	CDS	transducer of proton motive force for active transport	tonB	625.226	1036.06	734.726	457.717	430.283	588.184	798.67	492.061	0.616101	-0.698761	9.64146	8.94269	0.0752478
ABE-0004198	b1253	CDS	esterase	yciA	1032.8	1122.11	910.225	1783.53	949.453	1568.37	1021.71	1433.78	1.40331	0.488838	9.99677	10.4856	0.0288753
ABE-0004200	b1254	CDS	predicted inner membrane protein	ispZ	470.856	739.032	397.623	714.618	433.027	598.688	535.837	582.111	1.08636	0.119501	9.06565	9.18515	0.0256277
ABE-0004204	b1255	CDS	predicted inner membrane protein	yciC	551.085	1162.44	981.914	778.609	612.468	965.29	898.478	785.456	0.874207	-0.193954	9.81134	9.61739	0.0223296
ABE-0004210	b1256	CDS	outer membrane protein W	yciD	156.708	179.746	170.219	367.974	430.068	386.2	168.891	394.747	2.33729	1.22484	7.39995	8.62479	0.593
ABE-0004212	b1257	CDS	conserved protein	yciE	46.3257	44.9654	50.0154	59.2046	11.7296	58.6355	47.1022	43.1899	0.916941	-0.125099	5.55772	5.43262	0.0229535
ABE-0004222	b1258	CDS	conserved protein	yciF	88.9979	133.911	116.591	10.5091	54.0746	82.9885	113.167	49.1907	0.434674	-1.20199	6.82231	5.62031	0.953065
ABE-0004229	b1259	CDS	predicted protein	yciG	163.82	372.587	161.828	42.6086	48.1022	54.507	232.745	48.4059	0.207978	-2.2655	7.86261	5.59711	0.999801
ABE-0004232	b1260	CDS	tryptophan synthase, alpha subunit	trpA	881.406	1274.27	1155.41	954.766	884.402	1028.11	1103.7	955.758	0.865962	-0.207625	10.1081	9.9005	0.0208003
ABE-0004234	b1261	CDS	tryptophan synthase, beta subunit	trpB	1374.86	3776.8	3723.65	1478.3	2092.66	1453.61	2958.44	1674.85	0.566128	-0.820801	11.5306	10.7098	0.0413346
ABE-0004238	b1262	CDS	indole-3-glycerol-phosphate synthase/phosphoribosylanthranilate isomerase	trpC	531.259	1901.76	1774.71	825.431	1086.17	1062.6	1402.58	991.401	0.706842	-0.50054	10.4539	9.95332	0.0231053
ABE-0004241	b1263	CDS	anthranilate synthase component II; glutamine amidotransferase/anthranilate phosphoribosyl transferase	trpD	746.666	2225.15	1675.24	1121.87	1192.82	1058.68	1549.02	1124.45	0.725915	-0.462128	10.5971	10.135	0.0220361
ABE-0004244	b1264	CDS	component I of anthranilate synthase	trpE	588.204	1503.27	1449.11	818.824	980.068	799.993	1180.2	866.295	0.734027	-0.446096	10.2048	9.75871	0.0258112
ABE-0004246	b1265	CDS	trp operon leader peptide	trpL	764.008	1734.47	1528.75	748.954	882.788	755.52	1342.41	795.754	0.59278	-0.75443	10.3906	9.63618	0.0605418
ABE-0004252	b1266	CDS	conserved protein	yciV	979.318	1363.39	1149.19	1222.49	1322.22	1109.27	1163.97	1217.99	1.04641	0.065455	10.1848	10.2503	0.0176305
ABE-0004254	b1267	CDS	predicted RNA-binding protein	yciO	753.925	1058.83	953.072	1143.83	957.523	871.693	921.942	991.014	1.07492	0.104229	9.84853	9.95276	0.0202177
ABE-0004256	b1268	CDS	predicted inner membrane protein	yciQ	18.4134	73.2426	55.7394	28.7699	55.0969	17.1412	49.1318	33.6693	0.685286	-0.545221	5.61858	5.07336	0.0229394
ABE-0004259	b1269	CDS	23S rRNA pseudouridylate synthase	yciL	1101.49	1437.97	1200.37	1013.19	1314.04	1341.4	1246.61	1222.88	0.980964	-0.0277277	10.2838	10.2561	0.017057
ABE-0004261	b1270	CDS	cob(I)alamin adenolsyltransferase/cobinamide ATP-dependent adenolsyltransferase	btuR	484.252	698.064	722.834	883.596	781.149	818.336	635.05	827.693	1.30335	0.382226	9.31073	9.69295	0.0336652
ABE-0004263	b1271	CDS	predicted oxoacyl-(acyl carrier protein) reductase	yciK	505.929	686.417	833.09	725.335	905.924	775.64	675.145	802.3	1.18834	0.248943	9.39905	9.648	0.0267308
ABE-0004267	b1272	CDS	predicted inner membrane peptidase	sohB	667.362	595.617	501.821	705.409	506.741	812.065	588.267	674.738	1.14699	0.197857	9.20033	9.39818	0.0254108
ABE-0004269	b1273	CDS	predicted protein	yciN	414.495	706.64	420.574	372.656	358.775	463.231	513.903	398.221	0.774894	-0.367928	9.00535	8.63742	0.0338601
ABE-0004275	b1274	CDS	DNA topoisomerase I, omega subunit	topA	640.132	594.343	618.969	503.292	418.392	486.695	617.814	469.46	0.759872	-0.396173	9.27103	8.87486	0.0368282
ABE-0004279	b1275	CDS	DNA-binding transcriptional dual regulator, O-acetyl-L-serine-binding	cysB	399.882	558.706	478.203	322.4	447.124	366.289	478.93	378.604	0.790521	-0.339125	8.90367	8.56455	0.0346714
ABE-0004283	b1276	CDS	aconitate hydratase 1	acnA	310.835	285.148	459.364	213.355	197.628	211.495	351.782	207.493	0.589833	-0.761621	8.45854	7.69692	0.101934
ABE-0004285	b1277	CDS	GTP cyclohydrolase II	ribA	1062.37	1099.86	1135.35	683.195	915.394	777.521	1099.19	792.036	0.720562	-0.472806	10.1022	9.62942	0.0360506
ABE-0004294	b1278	CDS	phosphatidylglycerophosphatase B	pgpB	226.124	262.144	304.538	283.381	298.836	275.2	264.269	285.806	1.0815	0.11303	8.04586	8.15889	0.028007
ABE-0004298	b1279	CDS	conserved inner membrane protein	yciS	578.121	728.196	961.352	698.49	763.393	738.797	755.89	733.56	0.970459	-0.0432608	9.56203	9.51877	0.0219707
ABE-0004300	b1280	CDS	conserved protein	yciM	218.086	271.415	343.439	314.232	307.391	271.803	277.647	297.809	1.07262	0.101136	8.11711	8.21824	0.0279858
ABE-0004304	b1281	CDS	orotidine-5'-phosphate decarboxylase	pyrF	519.422	770.901	734.504	710.456	651.747	704.671	674.943	688.958	1.02076	0.0296507	9.39862	9.42827	0.0228314
ABE-0004307	b1282	CDS	translation initiation factor	yciH	1949.19	1956.17	1970.66	2342.59	1761.65	2810.06	1958.67	2304.77	1.1767	0.234744	10.9357	11.1704	0.0129922
ABE-0004309	b1283	CDS	lipoprotein	osmB	322.867	445.829	393.01	627.424	396.601	484.553	387.235	502.859	1.29859	0.376943	8.59707	8.97401	0.036048
ABE-0004312	b1284	CDS	predicted DNA-binding transcriptional regulator	yciT	242.394	298.649	332.88	491.95	305.615	383.169	291.308	393.578	1.35107	0.434106	8.1864	8.62051	0.0417697
ABE-0004317	b1285	CDS	modulator of Rnase II stability	yciR	52.6096	82.4558	36.5668	34.0245	36.6416	53.7231	57.2108	41.463	0.724742	-0.464461	5.83821	5.37375	0.0235162
ABE-0004320	b1286	CDS	ribonuclease II	rnb	1379.93	1936.93	2034.18	1055.64	1429.24	1121.76	1783.68	1202.21	0.674006	-0.569166	10.8006	10.2315	0.0345434
ABE-0004322	b1287	CDS	predicted oxidoreductase	yciW	488.977	602.861	641.475	598.342	667.243	622.309	577.771	629.298	1.08918	0.123245	9.17435	9.2976	0.0247056
ABE-0004327	b1288	CDS	enoyl-[acyl-carrier-protein] reductase, NADH-dependent	fabI	1815.18	1484.44	1920.48	1512.68	1100.59	1329.23	1740.03	1314.17	0.755255	-0.404964	10.7649	10.3599	0.0230423
ABE-0004333	b1289	CDS	conserved protein	ycjD	64.2032	126.031	105.644	116.328	113.637	122.81	98.6258	117.592	1.1923	0.253753	6.62389	6.87765	0.0292598
ABE-0004339	b1290	CDS	peptide transport system ATP-binding protein	sapF	240.932	284.684	361.111	302.214	264.508	253.773	295.576	273.499	0.925307	-0.111996	8.20739	8.09539	0.0275711
ABE-0004342	b1291	CDS	peptide transport system ATP-binding protein	sapD	259.248	347.265	330.991	319.122	206.398	315.074	312.501	280.198	0.89663	-0.157415	8.28772	8.1303	0.0290714
ABE-0004348	b1292	CDS	predicted antimicrobial peptide transporter subunit; membrane component of ABC superfamily	sapC	300.654	510.728	416.851	371.46	365.824	413.427	409.411	383.57	0.936883	-0.0940587	8.67741	8.58335	0.0264142
ABE-0004350	b1293	CDS	predicted antimicrobial peptide transporter subunit; membrane component of ABC superfamily	sapB	41.698	121.859	30.176	51.713	48.6402	87.4306	64.5775	62.5946	0.969295	-0.0449926	6.01296	5.96797	0.0184085
ABE-0004354	b1294	CDS	periplasmic-binding component of an ABC superfamily predicted antimicrobial peptide transporter	sapA	394.426	678.885	590.126	362.199	406.716	405.64	554.479	391.519	0.706102	-0.502052	9.11499	8.61294	0.0443852
ABE-0004359	b1295	CDS	predicted protein	ymjA	259.784	421.435	254.856	323.857	339.352	322.338	312.025	328.516	1.05285	0.0742998	8.28552	8.35982	0.0277047
ABE-0004362	b1296	CDS	putrescine importer	ycjJ	146.917	212.485	102.365	57.852	58.0024	71.4391	153.922	62.4312	0.405602	-1.30186	7.26606	5.96419	0.577392
ABE-0004365	b1297	CDS	gamma-Glu-putrescine synthase	ycjK	383.076	817.026	468.2	120.542	78.2333	164.514	556.1	121.096	0.21776	-2.19919	9.1192	6.92001	0.999885
ABE-0004369	b1298	CDS	gamma-Glu-GABA hydrolase	ycjL	535.351	833.888	525.217	162.423	181.97	156.361	631.485	166.918	0.264326	-1.91961	9.30261	7.383	0.997093
ABE-0004371	b1299	CDS	DNA-binding transcriptional repressor	ycjC	298.608	727.095	378.839	161.694	157.112	209.353	468.181	176.053	0.376037	-1.41106	8.87092	7.45987	0.73125
ABE-0004376	b1300	CDS	gamma-Glu-gamma-aminobutyraldehyde dehydrogenase, NAD(P)H-dependent	aldH	35.3653	419.522	29.787	21.9026	15.4422	22.1581	161.558	19.8343	0.122769	-3.02598	7.33591	4.30993	0.997116
ABE-0004378	b1301	CDS	gamma-Glu-putrescine oxidase, FAD/NAD(P)-binding	ordL	287.209	654.721	434.856	109.253	213.339	94.8515	458.929	139.148	0.303201	-1.72165	8.84213	7.12047	0.9877
ABE-0004380	b1302	CDS	GABA aminotransferase, PLP-dependent	goaG	203.18	410.367	261.247	92.6048	170.241	228.271	291.598	163.705	0.561408	-0.832879	8.18784	7.35496	0.165867
ABE-0004383	b1303	CDS	psp operon transcriptional activator	pspF	246.486	247.368	206.73	332.805	271.826	318.105	233.528	307.579	1.3171	0.397361	7.86745	8.26481	0.0403219
ABE-0004387	b1304	CDS	psp operon regulatory protein	pspA	470.953	340.311	460.475	483.002	595.896	462.708	423.913	513.869	1.2122	0.277631	8.72763	9.00526	0.0311818
ABE-0004389	b1305	CDS	psp operon regulatory protein	pspB	762.157	776.29	970.799	849.883	1016.92	952.591	836.416	939.8	1.1236	0.168134	9.70808	9.87621	0.0219329
ABE-0004391	b1306	CDS	psp operon regulatory protein	pspC	327.933	423.231	440.358	440.029	399.829	292.08	397.174	377.313	0.949993	-0.0740108	8.63363	8.55962	0.0267097
ABE-0004394	b1307	CDS	phage shock protein response effector	pspD	619.137	480.886	711.219	777.724	586.857	708.015	603.747	690.866	1.1443	0.19446	9.2378	9.43226	0.0257479
ABE-0004397	b1308	CDS	thiosulfate:cyanide sulfurtransferase	pspE	302.992	384.292	303.316	332.077	227.651	458.632	330.2	339.453	1.02802	0.0398732	8.3672	8.40707	0.0267135
ABE-0004400	b1309	CDS	predicted glucosyltransferase	ycjM	48.81	20.3387	48.0704	11.0293	41.3227	45.5183	39.073	32.6234	0.834934	-0.260265	5.2881	5.02784	0.0169592
ABE-0004402	b1310	CDS	predicted sugar transporter subunit: periplasmic-binding component of ABC superfamily	ycjN	145.017	168.794	163.05	176.469	157.812	95.3741	158.954	143.218	0.901006	-0.150392	7.31246	7.16207	0.027886
ABE-0004405	b1311	CDS	predicted sugar transporter subunit: membrane component of ABC superfamily	ycjO	98.984	149.73	184.835	54.3143	86.2503	72.3275	144.516	70.964	0.491045	-1.02607	7.17509	6.14902	0.248469
ABE-0004409	b1312	CDS	predicted sugar transporter subunit: membrane component of ABC superfamily	ycjP	85.5393	197.477	300.759	53.742	196.767	42.9053	194.592	97.8047	0.502615	-0.992475	7.60431	6.61183	0.461486
ABE-0004412	b1313	CDS	predicted oxidoreductase, Zn-dependent and NAD(P)-binding	ycjQ	230.167	302.242	262.692	172.672	250.196	220.484	265.034	214.45	0.809145	-0.305531	8.05003	7.7445	0.0345805
ABE-0004414	b1314	CDS	predicted enzyme	ycjR	91.4335	175.4	200.395	75.3325	170.886	122.601	155.743	122.94	0.789379	-0.34121	7.28302	6.94181	0.0330961
ABE-0004416	b1315	CDS	predicted oxidoreductase, NADH-binding	ycjS	23.382	17.2676	15.1713	45.0018	29.3778	19.9632	18.607	31.4476	1.6901	0.757105	4.21777	4.97488	0.0306829
ABE-0004418	b1316	CDS	predicted hydrolase	ycjT	10.2296	10.1983	23.1182	9.26048	13.4514	18.6045	14.5154	13.7721	0.948793	-0.0758345	3.85951	3.78368	0.00467289
ABE-0004420	b1317	CDS	predicted beta-phosphoglucomutase	ycjU	57.9193	87.2073	107.144	18.1048	11.2454	14.6327	84.0902	14.661	0.174348	-2.51996	6.39387	3.87391	0.999995
ABE-0004422	b1318	CDSp	N-terminal fragment of a predicted sugar transporter subunit: ATP-binding component of ABC superfamily (pseudogene)	ycjV	92.3591	127.421	146.601	63.1065	66.0194	128.455	122.127	85.8602	0.70304	-0.508322	6.93224	6.42392	0.0501616
ABE-0004425	b1319	CDS	outer membrane porin	ompG	94.7947	145.674	125.094	123.56	72.6913	92.4476	121.854	96.2329	0.789738	-0.340555	6.92901	6.58846	0.031577
ABE-0004428	b1320	CDS	predicted DNA-binding transcriptional regulator	ycjW	179.896	193.652	237.629	250.969	176.59	218.603	203.726	215.387	1.05724	0.0803058	7.67048	7.75079	0.0270451
ABE-0004433	b1321	CDS	conserved protein with nucleoside triphosphate hydrolase domain	ycjX	258.225	326.521	426.854	242.541	295.93	251.317	337.2	263.263	0.780733	-0.357099	8.39746	8.04036	0.0356734
ABE-0004436	b1322	CDS	conserved inner membrane protein	ycjF	153.299	117.976	164.829	95.8824	137.527	173.241	145.368	135.55	0.932464	-0.10088	7.18356	7.08268	0.0258944
ABE-0004440	b1323	CDS	DNA-binding transcriptional dual regulator, tyrosine-binding	tyrR	298.559	400.632	409.96	448.561	366.201	438.982	369.717	417.915	1.13036	0.176786	8.53028	8.70706	0.0285789
ABE-0004442	b1324	CDS	lipid hydroperoxide peroxidase	tpx	4565.64	3601.81	4024.46	1306.46	1377.48	1306.86	4063.97	1330.26	0.327331	-1.61118	11.9887	10.3775	0.907646
ABE-0004448	b1325	CDS	L-Ala-D/L-Glu epimerase	ycjG	133.278	236.3	288.033	358.401	168.196	311.05	219.204	279.216	1.27377	0.34911	7.77613	8.12524	0.0367349
ABE-0004450	b1326	CDS	murein peptide amidase A	ycjI	146.04	231.664	204.285	230.107	232.655	231.668	193.997	231.477	1.1932	0.254835	7.59989	7.85472	0.0326794
ABE-0004453	b1327	CDS	predicted hydrolase	ycjY	77.9401	122.206	103.532	81.5755	99.3788	117.48	101.226	99.4781	0.982732	-0.0251301	6.66144	6.63631	0.0223712
ABE-0004457	b1328	CDS	predicted DNA-binding transcriptional regulator	ycjZ	167.133	145.79	168.163	178.498	139.841	164.984	160.362	161.108	1.00465	0.00669422	7.32519	7.33188	0.0256763
ABE-0004460	b1329	CDS	periplasmic-binding component of an ABC superfamily murein tripeptide (L-ala-gamma-D-glutamyl-meso-DAP) transporter	mppA	200.647	256.349	275.807	262.051	183.046	229.629	244.268	224.909	0.920747	-0.119123	7.93232	7.8132	0.027905
ABE-0004462	b1330	CDS	conserved inner membrane protein	ynaI	153.006	177.138	342.772	221.159	159.318	106.61	224.306	162.362	0.723845	-0.466248	7.80932	7.34307	0.042556
ABE-0004470	b1332	CDS	predicted inner membrane protein	ynaJ	1089.7	1196.28	704.995	544.547	394.395	542.979	996.991	493.974	0.495465	-1.01315	9.96144	8.94829	0.238123
ABE-0004472	b1333	CDS	stress-induced protein	ydaA	583.577	628.356	782.63	713.681	884.402	820.479	664.854	806.187	1.21258	0.278076	9.37689	9.65497	0.0271628
ABE-0004475	b1334	CDS	DNA-binding transcriptional dual regulator, global regulator of anaerobic growth	fnr	1393.47	1668.06	1808.95	769.244	1167.47	803.651	1623.49	913.456	0.562648	-0.829696	10.6649	9.83519	0.104782
ABE-0004486	b1335	CDS	O-6-alkylguanine-DNA:cysteine-protein methyltransferase	ogt	251.26	314.932	293.424	361.679	375.455	338.591	286.538	358.575	1.2514	0.323547	8.16258	8.48613	0.0352871
ABE-0004488	b1336	CDS	predicted cryptic aminobenzoyl-glutamate transporter	abgT	149.889	241.052	319.821	117.005	148.396	132.688	236.92	132.696	0.560087	-0.836277	7.88826	7.05198	0.115932
ABE-0004491	b1337	CDS	predicted peptidase, aminobenzoyl-glutamate utilization protein	abgB	109.603	87.8447	117.981	16.7001	73.5522	66.3699	105.143	52.2074	0.496537	-1.01003	6.71621	5.70618	0.571127
ABE-0004493	b1338	CDS	predicted peptidase, aminobenzoyl-glutamate utilization protein	abgA	374.454	402.602	425.298	488.204	410.805	447.762	400.785	448.924	1.12011	0.163643	8.64668	8.81033	0.0276093
ABE-0004496	b1339	CDS	predicted DNA-binding transcriptional regulator	abgR	103.563	97.2898	111.479	141.248	103.629	124.431	104.111	123.103	1.18242	0.241748	6.70197	6.94372	0.0269139
ABE-0004502	b1340	CDS	conserved protein	ydaL	70.2435	270.488	267.805	84.8531	203.224	73.9998	202.845	120.692	0.594996	-0.749048	7.66424	6.91519	0.0756765
ABE-0004504	b1341	CDS	predicted diguanylate cyclase, GGDEF domain signalling protein	ydaM	117.543	158.19	40.179	110.553	88.0259	90.0959	105.304	96.2251	0.913782	-0.130078	6.71842	6.58834	0.0221699
ABE-0004508	b1342	CDS	predicted Zn(II) transporter	ydaN	191.002	311.165	230.849	251.906	264.347	273.162	244.339	263.138	1.07694	0.106938	7.93274	8.03968	0.0282395
ABE-0004511	b1343	CDS	ATP-dependent RNA helicase, specific for 23S rRNA	dbpA	256.228	353.697	317.32	229.691	289.151	234.019	309.082	250.954	0.811934	-0.300566	8.27184	7.97128	0.0337203
ABE-0004514	b1344	CDS	putative tRNA 2-thiocytidine (s(2)C32) synthase	ydaO	614.509	701.309	797.913	498.713	598.64	661.975	704.577	586.443	0.832333	-0.264767	9.46061	9.19585	0.0277991
ABE-0004517	b1345	CDS	Rac prophage; integrase	intR	412.742	695.689	644.199	310.746	567.917	385.05	584.21	421.238	0.721039	-0.471851	9.19034	8.71849	0.0454133
ABE-0004519	b1346	CDS	Rac prophage; conserved protein	xisR	40.9673	17.2097	65.9092	43.5971	37.5563	37.5748	41.3621	39.576	0.95682	-0.0636804	5.37024	5.30656	0.0134807
ABE-0004522	b1347	CDS	Rac prophage; predicted protein	ydaC	16.4161	2.49164	4.44581	5.15049	32.0143	48.9674	7.78453	28.7107	3.68818	1.88291	2.96061	4.84352	0.959487
ABE-0004524	b1348	CDS	Rac prophage; restriction alleviation protein	lar	46.5205	45.4869	29.787	47.3429	48.8554	89.5733	40.5981	61.9239	1.52529	0.609083	5.34334	5.95242	0.0358674
ABE-0004529	b1349	CDS	Rac prophage; recombination and repair protein	recT	123.34	67.6799	78.6353	149.312	92.1689	174.809	89.8852	138.763	1.54379	0.626472	6.49001	7.11648	0.0621602
ABE-0004531	b1350	CDS	Rac prophage; exonuclease VIII, 5' -> 3' specific dsDNA exonuclease	recE	48.9561	67.9696	106.477	96.7148	113.314	124.535	74.4677	111.521	1.49758	0.582635	6.21854	6.80118	0.0623156
ABE-0004533	b1351	CDS	Rac prophage; predicted protein	racC	8.81698	2.43369	9.94751	35.3771	6.45667	51.9462	7.06606	31.26	4.42396	2.14534	2.82091	4.96625	0.987295
ABE-0004537	b1352	CDS	Rac prophage; inhibitor of ftsZ, killing protein	kilR	58.4551	67.8537	72.4112	72.263	65.858	96.8374	66.24	78.3194	1.18236	0.241668	6.04963	6.2913	0.0220937
ABE-0004540	b1353	CDS	Rac prophage; phage superinfection exclusion protein	sieB	24.405	13.5012	2.16733	21.6425	23.0288	15.6257	13.3578	20.099	1.50466	0.589434	3.73962	4.32905	0.133397
	b1354			b1354	45.254	16.9779	16.9497	12.1219	8.7703	70.0804	26.3939	30.3242	1.14891	0.200266	4.72213	4.9224	0.00946333
ABE-0004544	b1355	CDS	Rac prophage; predicted protein	ydaG	60.9394	95.3776	86.9712	130.011	127.627	109.85	81.0961	122.496	1.5105	0.595029	6.34156	6.93659	0.0587942
ABE-0004548	b1356	CDS	Rac prophage; predicted DNA-binding transcriptional regulator	racR	582.554	544.394	382.618	672.217	522.99	719.669	503.189	638.292	1.26849	0.343118	8.97496	9.31807	0.0332858
ABE-0004552	b1357	CDS	Rac prophage; predicted DNA-binding transcriptional regulator	ydaS	44.2797	47.515	42.5131	64.7713	58.0024	77.5013	44.7693	66.7583	1.49116	0.576439	5.48444	6.06088	0.0380341
ABE-0004556	b1358	CDS	Rac prophage; predicted protein	ydaT	82.4217	138.605	123.371	127.618	113.799	138.645	114.799	126.687	1.10355	0.142158	6.84297	6.98513	0.025705
ABE-0004558	b1359	CDS	Rac prophage; conserved protein	ydaU	120.369	206.169	184.835	186.51	165.56	182.178	170.457	178.082	1.04473	0.0631347	7.41327	7.4764	0.0266584
ABE-0004560	b1360	CDS	Rac prophage; predicted DNA replication protein	ydaV	175.804	184.845	298.648	235.726	261.872	216.042	219.765	237.88	1.08243	0.114269	7.77982	7.89409	0.0284756
	b1361			ydaW	127.968	116.528	253.134	173.192	170.241	176.481	165.876	173.305	1.04478	0.0632017	7.37396	7.43717	0.0274314
	b1362			rzpR	69.2693	82.1082	70.9107	52.5974	42.7754	117.323	74.0961	70.8987	0.956848	-0.0636382	6.21133	6.14769	0.0211208
ABE-0004567	b1363	CDS	Rac prophage; potassium transporter subunit	trkG	76.9659	78.3997	81.2473	97.235	91.2542	112.045	78.8709	100.178	1.27015	0.345001	6.30142	6.64642	0.0288209
	b1364			b1364	238.497	236.474	260.136	353.459	234.807	465.739	245.035	351.335	1.43381	0.519857	7.93685	8.4567	0.0468007
ABE-0004571	b1365	CDS	Rac prophage; conserved protein	ynaK	311.712	166.186	187.725	457.613	333.003	497.095	221.874	429.237	1.9346	0.952032	7.7936	8.74563	0.266558
	b1366			ydaY	22.4078	16.1087	43.3467	15.0353	35.6731	137.391	27.2877	62.6998	2.29773	1.20021	4.77018	5.97039	0.0476951
	b1367			b1367	30.9325	8.05437	37.456	9.67668	7.90941	31.1991	25.4809	16.2617	0.638192	-0.647938	4.67135	4.02341	0.0186655
	b1368			ynaA	22.0181	6.37396	7.00216	21.2783	6.56428	11.4449	11.7981	13.0958	1.11	0.150556	3.56048	3.71103	0.00416055
ABE-0004583	b1369	CDSp	Rac prophage; predicted protein, N-ter fragment (pseudogene)	b1369	91.6771	122.959	186.78	68.5692	58.2714	92.9701	133.805	73.2702	0.547588	-0.868838	7.06399	6.19516	0.124645
ABE-0004586	b1370	CDS	Rac prophage; IS5 transposase and trans-activator	trs5_5	324.28	192.262	199.951	219.442	195.207	225.031	238.831	213.226	0.892793	-0.163602	7.89984	7.73624	0.0278687
ABE-0004590	b1371	CDSp	Rac prophage; predicted protein, C-ter fragment (pseudogene)	b1371	152.373	276.34	149.935	135.786	97.3342	231.459	192.883	154.859	0.802869	-0.316764	7.59158	7.27482	0.0352061
ABE-0004595	b1372	CDS	Rac prophage; predicted tail fiber protein	stfR	20.508	9.27121	12.0037	19.6135	12.5905	16.3573	13.9276	16.1871	1.16223	0.216894	3.79988	4.01677	0.00627371
ABE-0004599	b1374	CDS	Rac prophage; predicted site-specific recombinase	pinR	67.7592	77.1249	53.7944	106.183	76.5653	116.644	66.2262	99.7975	1.50692	0.591603	6.04933	6.64093	0.0490551
ABE-0004602	b1375	CDS	Rac prophage; predicted DNA-binding transcriptional regulator	ynaE	2.67919	30.595	5.05711	24.6079	52.5142	25.8163	12.7771	34.3128	2.68549	1.42519	3.67549	5.10068	0.998629
ABE-0004605	b1376	CDS	stress-induced protein, ATP-binding protein	ynaF	594.245	721.822	683.211	1104.86	858.467	1062.86	666.426	1008.73	1.51364	0.598022	9.3803	9.97832	0.0518241
ABE-0004608	b1377	CDS	outer membrane pore protein N, non-specific	ompN	57.1886	66.2312	22.2846	83.2403	19.8004	85.6538	48.5681	62.8982	1.29505	0.373007	5.60194	5.97495	0.0178789
ABE-0004613	b1378	CDS	predicted pyruvate-flavodoxin oxidoreductase	ydbK	172.345	242.095	245.409	144.006	54.7202	83.9292	219.95	94.2184	0.428364	-1.22309	7.78103	6.55794	0.715131
ABE-0004616	b1379	CDS	heat-inducible protein	hslJ	292.616	252.351	265.693	374.529	262.894	333.313	270.22	323.579	1.19746	0.259981	8.07799	8.33797	0.0314645
ABE-0004619	b1380	CDS	fermentative D-lactate dehydrogenase, NAD-dependent	ldhA	558.344	285.322	468.756	499.234	439.053	544.129	437.474	494.139	1.12953	0.17572	8.77305	8.94877	0.0289817
ABE-0004623	b1381	CDS	predicted protein	ydbH	199.916	200.142	265.304	272.092	274.408	293.073	221.788	279.858	1.26183	0.335514	7.79303	8.12855	0.0367132
ABE-0004625	b1382	CDS	lipoprotein	ynbE	159.729	292.217	227.014	391.698	256.114	245.569	226.32	297.794	1.31581	0.395948	7.82222	8.21817	0.0410339
ABE-0004627	b1383	CDS	conserved protein	ydbL	331.099	177.428	300.148	414.641	354.256	397.854	269.558	388.917	1.44279	0.528863	8.07445	8.60332	0.0620878
ABE-0004630	b1384	CDS	DNA-binding transcriptional dual regulator	feaR	19.4363	24.7425	34.9552	19.7696	4.51967	13.483	26.378	12.5908	0.47732	-1.06697	4.72126	3.65429	0.295957
ABE-0004637	b1385	CDS	phenylacetaldehyde dehydrogenase	feaB	179.749	270.314	282.754	248.42	243.847	297.776	244.272	263.348	1.07809	0.108478	7.93235	8.04083	0.0281484
ABE-0004639	b1386	CDS	tyramine oxidase, copper-requiring	tynA	74.579	84.5419	130.818	97.235	133.545	91.7682	96.6463	107.516	1.11247	0.153767	6.59464	6.74841	0.0243081
ABE-0004644	b1387	CDS	enoyl-CoA hydratase	paaZ	134.447	103.953	123.427	79.8586	88.4563	107.969	120.609	92.0946	0.763579	-0.38915	6.91419	6.52504	0.0339178
ABE-0004649	b1388	CDS	predicted multicomponent oxygenase/reductase subunit for phenylacetic acid degradation	paaA	43.4516	17.8471	18.9503	49.632	12.4291	19.7542	26.7497	27.2718	1.01952	0.0278872	4.74145	4.76934	0.00883575
ABE-0004651	b1389	CDS	predicted multicomponent oxygenase/reductase subunit for phenylacetic acid degradation	paaB	139.269	115.253	132.819	101.189	74.7897	118.421	129.114	98.1331	0.760053	-0.395829	7.0125	6.61667	0.0364303
ABE-0004653	b1390	CDS	predicted multicomponent oxygenase/reductase subunit for phenylacetic acid degradation	paaC	22.4078	170.185	227.626	71.2745	131.339	85.0267	140.073	95.8802	0.684503	-0.546872	7.13003	6.58316	0.02201
ABE-0004655	b1391	CDS	predicted multicomponent oxygenase/reductase subunit for phenylacetic acid degradation	paaD	82.3243	182.933	141.71	69.2455	85.7122	139.429	135.656	98.1289	0.723367	-0.467199	7.08381	6.61661	0.0395371
ABE-0004657	b1392	CDS	predicted multicomponent oxygenase/reductase subunit for phenylacetic acid degradation	paaE	34.4398	32.681	101.253	18.0527	27.7099	30.4152	56.1248	25.3926	0.452431	-1.14423	5.81057	4.66634	0.127103
ABE-0004659	b1393	CDS	enoyl-CoA hydratase-isomerase	paaF	10.0348	16.862	11.6703	7.95985	9.79261	7.36863	12.8557	8.3737	0.651361	-0.618471	3.68434	3.06586	0.00849586
ABE-0004661	b1394	CDS	acyl-CoA hydratase	paaG	62.9367	79.5586	95.0849	86.4138	39.1166	73.634	79.1934	66.3882	0.838304	-0.254454	6.30731	6.05285	0.0246206
ABE-0004663	b1395	CDS	3-hydroxybutyryl-CoA dehydrogenase	paaH	21.5797	56.8441	64.242	21.7465	40.4618	94.0676	47.5553	52.092	1.0954	0.131456	5.57153	5.70299	0.0142478
ABE-0004666	b1396	CDS	predicted thioesterase	paaI	17.9262	27.6398	13.2263	25.4923	28.0865	54.6637	19.5974	36.0809	1.8411	0.880568	4.29259	5.17316	0.0611648
ABE-0004668	b1397	CDS	predicted beta-ketoadipyl CoA thiolase	paaJ	328.177	444.265	408.793	387.015	254.931	390.224	393.745	344.057	0.873806	-0.194615	8.62112	8.4265	0.0295973
ABE-0004671	b1398	CDS	phenylacetyl-CoA ligase	paaK	88.5595	100.013	114.202	67.2685	57.8948	114.71	100.925	79.9578	0.792251	-0.33597	6.65714	6.32117	0.0316714
ABE-0004674	b1399	CDS	DNA-binding transcriptional repressor of phenylacetic acid degradation, aryl-CoA responsive	paaX	118.177	112.761	119.037	112.739	163.892	135.301	116.658	137.31	1.17703	0.235152	6.86614	7.1013	0.0274057
ABE-0004676	b1400	CDS	predicted hexapeptide repeat acetyltransferase	paaY	214.774	269.792	260.858	206.124	263.701	257.066	248.475	242.297	0.975137	-0.0363236	7.95696	7.92063	0.0270151
ABE-0004680	b1401	CDSp	predicted outer membrane protein, N-ter fragment (pseudogene)	ydbA_1	74.2867	104.359	73.4115	150.717	60.4774	89.1029	84.0191	100.099	1.19139	0.25264	6.39265	6.64529	0.0229847
ABE-0004683	b1402	CDS	IS2 insertion element transposase InsAB'	yi22_2	371.774	641.046	598.573	536.952	522.021	725.261	537.131	594.745	1.10726	0.146996	9.06913	9.21613	0.0260971
ABE-0004694	b1405	CDSp	predicted outer membrane protein, C-ter fragment (pseudogene)	ydbA_2	359.304	154.018	160.16	357.673	182.616	355.471	224.494	298.587	1.33004	0.411472	7.81053	8.22201	0.0465056
ABE-0004698	b1406	CDS	predicted oxidoreductase, NAD(P)-binding	ydbC	167.182	237.459	180	193.534	134.137	158.504	194.88	162.058	0.831579	-0.266075	7.60644	7.34037	0.0312757
ABE-0004701	b1407	CDS	predicted protein	ydbD	80.1322	141.328	150.935	225.529	137.312	175.854	124.132	179.565	1.44657	0.532633	6.95573	7.48836	0.0553823
ABE-0004704	b1408	CDS	predicted inner membrane protein	ynbA	56.3117	20.6284	84.8039	48.2794	83.56	50.692	53.9147	60.8438	1.12852	0.174431	5.75261	5.92704	0.0222366
ABE-0004706	b1409	CDS	predicted CDP-diglyceride synthase	ynbB	40.334	15.7611	23.9518	65.7078	21.4684	27.7499	26.6823	38.3087	1.43574	0.521789	4.73781	5.2596	0.0177776
ABE-0004708	b1410	CDS	predicted hydrolase	ynbC	14.4676	14.6022	72.3556	75.5406	91.308	88.3713	33.8085	85.0733	2.51633	1.33132	5.07931	6.41063	0.98392
ABE-0004710	b1411	CDS	predicted phosphatase, inner membrane protein	ynbD	133.083	151.932	248.243	119.658	226.145	208.36	177.753	184.721	1.0392	0.0554751	7.47373	7.5292	0.0262814
ABE-0004712	b1412	CDS	NADH-azoreductase, FMN-dependent	acpD	343.96	329.65	439.747	220.587	262.356	302.898	371.119	261.947	0.70583	-0.502607	8.53574	8.03313	0.0510253
ABE-0004718	b1413	CDS	ATP-dependent helicase	hrpA	518.253	553.839	531.775	743.856	555.166	660.407	534.622	653.143	1.22169	0.288878	9.06238	9.35125	0.0290659
ABE-0004722	b1414	CDS	conserved protein	ydcF	330.417	396.171	382.951	245.923	309.382	238.723	369.846	264.676	0.715637	-0.4827	8.53078	8.04808	0.0491954
ABE-0004725	b1415	CDS	aldehyde dehydrogenase A, NAD-linked	aldA	605.254	1545.97	1629.78	102.438	101.208	160.385	1260.34	121.344	0.0962788	-3.37664	10.2996	6.92296	1
ABE-0004727	b1416	CDSp	C-terminal fragment of glyceraldehyde-3-phosphate dehydrogenase C (pseudogene)	gapC_2	588.984	1017.52	621.803	780.326	1008.1	890.507	742.767	892.978	1.20223	0.265714	9.53677	9.80248	0.0269224
	b1417			gapC_1	586.987	669.729	493.041	862.005	721.102	849.483	583.252	810.863	1.39024	0.475339	9.18798	9.66331	0.0409831
ABE-0004733	b1418	CDS	cytochrome b561	cybB	935.379	1633.01	1843.73	784.904	1314.58	863.906	1470.71	987.796	0.671647	-0.574226	10.5223	9.94807	0.0385472
ABE-0004736	b1419	CDS	predicted protein	ydcA	241.614	339.095	189.614	305.856	349.144	354.948	256.774	336.65	1.31107	0.390746	8.00436	8.3951	0.0430426
ABE-0004738	b1420	CDS	regulatory peptide	mokB	306.159	261.854	198.617	478.892	303.678	382.176	255.543	388.249	1.51931	0.603415	7.99742	8.60084	0.0668712
ABE-0004744	b1421	CDS	methyl-accepting chemotaxis protein III, ribose and galactose sensor receptor	trg	955.887	716.433	889.997	884.428	666.974	730.487	854.106	760.63	0.890557	-0.16722	9.73827	9.57105	0.022796
ABE-0004746	b1422	CDS	predicted DNA-binding transcriptional regulator	ydcI	236.792	552.506	356.999	7.90783	12.0524	16.8276	382.099	12.2626	0.0320928	-4.96161	8.5778	3.6162	1
ABE-0004750	b1423	CDS	conserved protein	ydcJ	41.4544	30.8268	61.4634	114.403	36.3187	77.3445	44.5815	76.0222	1.70524	0.769975	5.47837	6.24835	0.0535744
ABE-0004754	b1424	CDS	glucan biosynthesis protein, periplasmic	ydcG	70.0974	169.721	90.3612	82.2518	90.5009	73.7908	110.06	82.1812	0.746695	-0.421409	6.78215	6.36074	0.0283688
	b1425			b1425	14.4189	91.785	105.922	14.8272	26.9028	48.0267	70.7085	29.9189	0.42313	-1.24083	6.14381	4.90298	0.127177
ABE-0004761	b1426	CDS	predicted protein	ydcH	32.6861	86.1643	16.8941	96.0905	74.8973	139.743	45.2482	103.577	2.28908	1.19477	5.49979	6.69456	0.842035
ABE-0004763	b1427	CDS	ribosomal-protein-L7/L12-serine acetyltransferase	rimL	189.882	160.913	119.815	198.632	161.255	213.115	156.87	191.001	1.21757	0.28401	7.29343	7.57744	0.0327183
ABE-0004765	b1428	CDS	predicted enzyme	ydcK	162.213	164.854	130.429	158.937	167.12	207.21	152.499	177.756	1.16562	0.2211	7.25265	7.47375	0.0291781
ABE-0004770	b1429	CDS	potassium-tellurite ethidium and proflavin transporter	tehA	142.095	219.322	185.113	243.946	173.846	222.052	182.176	213.281	1.17074	0.22742	7.50919	7.73661	0.030528
ABE-0004772	b1430	CDS	predicted S-adenosyl-L-methionine-dependent methyltransferase	tehB	385.852	202.634	191.726	292.954	387.023	277.447	260.071	319.141	1.22713	0.295292	8.02276	8.31805	0.0372881
ABE-0004775	b1431	CDS	predicted lipoprotein	ydcL	322.039	274.66	294.702	340.817	272.686	332.163	297.134	315.222	1.06088	0.0852578	8.21497	8.30023	0.0272994
ABE-0004778	b1432	CDS	predicted transposase	ydcM	288.379	298.881	209.787	322.92	245.299	349.095	265.682	305.772	1.15089	0.202754	8.05356	8.25631	0.0299741
ABE-0004780	b1433	CDS	predicted benzoate transporter	ydcO	9.88865	19.1219	19.1726	34.3886	15.7112	38.5155	16.061	29.5384	1.83914	0.879029	4.00549	4.88452	0.0467121
ABE-0004783	b1434	CDS	predicted DNA-binding transcriptional regulator	ydcN	103.125	150.078	202.618	102.698	122.354	119.57	151.94	114.874	0.756048	-0.403451	7.24736	6.84391	0.0336895
ABE-0004786	b1435	CDS	predicted peptidase	ydcP	260.223	287.234	327.268	216.425	263.163	200.155	291.575	226.581	0.777094	-0.363839	8.18772	7.82388	0.038047
ABE-0004789	b1436	CDS	predicted protein	yncJ	91.7745	150.541	169.719	90.2116	121.009	135.301	137.345	115.507	0.840999	-0.249824	7.10166	6.85184	0.0273349
	b1437			b1437	63.5699	50.3543	71.9666	55.0426	26.1495	64.175	61.9636	48.4557	0.782003	-0.354754	5.95335	5.59859	0.0267754
ABE-0004796	b1438	CDS	predicted DNA-binding transcriptional regulator	ydcQ	277.662	509.917	340.105	297.012	374.863	465.008	375.894	378.961	1.00816	0.0117212	8.55418	8.5659	0.0264567
ABE-0004800	b1439	CDS	predicted DNA-binding transcriptional regulator with an aminotransferase domain	ydcR	158.852	247.078	271.084	164.556	210.38	194.145	225.671	189.693	0.840575	-0.250551	7.81808	7.56753	0.0301547
ABE-0004803	b1440	CDS	periplasmic-binding component of an ABC superfamily predicted spermidine/putrescine transporter	ydcS	14.4676	157.784	112.312	10.6131	82.3763	12.8559	94.8548	35.2818	0.371956	-1.4268	6.56765	5.14085	0.837844
ABE-0004805	b1441	CDS	ATP-binding component of an ABC superfamily predicted spermidine/putrescine transporter	ydcT	333.584	375.078	190.448	245.975	223.132	331.745	299.703	266.951	0.890716	-0.166962	8.22739	8.06043	0.0281241
ABE-0004807	b1442	CDS	membrane component of an ABC superfamily predicted spermidine/putrescine transporter	ydcU	73.1176	144.689	196.894	28.7699	46.9184	54.9773	138.233	43.5552	0.315084	-1.66619	7.11096	5.44477	0.947285
ABE-0004809	b1443	CDS	membrane component of an ABC superfamily predicted spermidine/putrescine transporter	ydcV	93.5769	184.613	146.045	22.2668	21.1994	43.6369	141.412	29.0344	0.205318	-2.28407	7.14376	4.85969	0.99996
ABE-0004813	b1444	CDS	gamma-aminobutyraldehyde dehydrogenase	ydcW	39.993	23.178	30.2315	20.5499	14.1509	25.7118	31.1342	20.1375	0.646798	-0.628613	4.96043	4.33182	0.0253637
ABE-0004818	b1445	CDS	predicted inner membrane protein	ydcX	208.246	619.143	314.264	29.2381	103.791	61.4575	380.551	64.8288	0.170355	-2.55338	8.57195	6.01856	0.999999
ABE-0004821	b1446	CDS	predicted protein	ydcY	656.305	781.1	752.621	468.799	695.867	550.714	730.008	571.793	0.783269	-0.35242	9.51177	9.15935	0.0327362
ABE-0004823	b1447	CDS	predicted inner membrane protein	ydcZ	127.968	205.995	164.995	154.463	200.426	290.46	166.319	215.116	1.29339	0.371159	7.37781	7.74897	0.0359319
ABE-0004827	b1448	CDS	predicted acyltransferase with acyl-CoA N-acyltransferase domain	yncA	764.398	852.256	817.03	1188.83	1022.9	1370.98	811.228	1194.24	1.47213	0.557909	9.66396	10.2219	0.0418028
ABE-0004834	b1449	CDS	predicted oxidoreductase, Zn-dependent and NAD(P)-binding	yncB	9.01183	97.8692	89.083	11.3935	12.9671	16.3573	65.3214	13.5727	0.207783	-2.26685	6.02948	3.76263	0.936003
ABE-0004837	b1450	CDS	predicted DNA-binding transcriptional regulator	yncC	4.67641	5.62067	4.00123	4.16201	2.9055	4.23304	4.7661	3.76685	0.790342	-0.339451	2.25281	1.91336	0.00124341
ABE-0004839	b1451	CDS	predicted TonB-dependent receptor	yncD	121.733	96.3627	47.0145	9.26048	11.7296	16.9322	88.37	12.6408	0.143044	-2.80547	6.46548	3.66001	1
ABE-0004843	b1452	CDS	conserved protein	yncE	431.594	642.959	686.323	9.00035	17.702	13.4308	586.958	13.3777	0.0227916	-5.45535	9.19711	3.74176	1
ABE-0004845	b1453	CDS	L-asparagine transporter	ansP	16.0264	7.41697	21.1176	7.54365	8.7703	10.87	14.8537	9.06133	0.610039	-0.713025	3.89275	3.17972	0.00958899
ABE-0004851	b1454	CDS	predicted enzyme	yncG	8.9144	7.53286	5.8907	5.67074	9.20075	8.36156	7.44599	7.74435	1.04007	0.056681	2.89646	2.95314	0.00220969
ABE-0004855	b1455	CDS	predicted protein	yncH	1.60752	12.9218	2.22291	1.14455	7.20994	7.15959	5.58406	5.17136	0.926094	-0.11077	2.48131	2.37054	0.000777864
	b1456			rhsE	66.9798	64.0873	50.46	69.3496	32.7138	94.956	60.509	65.6731	1.08534	0.118153	5.91908	6.03723	0.0175778
ABE-0004861	b1457	CDS	predicted protein	ydcD	119.638	175.632	141.488	179.383	109.118	229.525	145.586	172.675	1.18607	0.24619	7.18573	7.43192	0.0281964
ABE-0004865	b1458	CDSp	N-terminal fragment of a predicted protein (pseudogene)	b1458	24.1614	29.3782	25.8413	26.4288	5.11153	37.5748	26.4603	23.0384	0.870677	-0.199791	4.72576	4.52597	0.0210651
ABE-0004868	b1459	CDSp	internal fragment of a predicted protein (pseudogene)	b1459	58.5038	60.9582	32.899	22.1627	26.9566	73.7908	50.787	40.97	0.806703	-0.309891	5.66639	5.3565	0.0245948
ABE-0004875	b1461	CDS	4-oxalocrotonate tautomerase	ydcE	239.958	260.753	224.125	219.286	225.607	285.129	241.612	243.341	1.00716	0.0102862	7.91655	7.92683	0.026907
ABE-0004877	b1462	CDS	predicted oxidoreductase	yddH	177.314	169.953	144.1	166.168	128.488	188.083	163.789	160.913	0.982441	-0.0255567	7.35569	7.33014	0.0257969
ABE-0004882	b1463	CDS	N-hydroxyarylamine O-acetyltransferase	nhoA	113.403	184.845	98.0858	87.3503	102.715	98.2484	132.111	96.1045	0.727452	-0.459077	7.04561	6.58653	0.0356086
ABE-0004886	b1464	CDS	conserved protein	yddE	253.062	320.089	277.641	294.358	319.282	356.412	283.597	323.351	1.14018	0.189257	8.1477	8.33696	0.0295119
ABE-0004889	b1465	CDS	nitrate reductase 2 (NRZ), gamma subunit	narV	145.212	153.67	185.168	144.11	137.473	155.055	161.35	145.546	0.902049	-0.148722	7.33405	7.18533	0.0267969
ABE-0004892	b1466	CDS	nitrate reductase 2 (NRZ), delta subunit (assembly subunit)	narW	214.482	204.43	223.569	368.182	163.945	263.703	214.16	265.277	1.23868	0.308808	7.74255	8.05135	0.0308861
ABE-0004896	b1467	CDS	nitrate reductase 2 (NRZ), beta subunit	narY	122.22	129.797	139.821	102.229	92.0075	101.018	130.613	98.4184	0.753514	-0.408294	7.02915	6.62086	0.0359352
ABE-0004898	b1468	CDS	nitrate reductase 2 (NRZ), alpha subunit	narZ	148.525	174.589	153.992	31.8914	49.6087	42.8008	159.035	41.4336	0.260531	-1.94047	7.3132	5.37273	0.998168
ABE-0004901	b1469	CDS	nitrate/nitrite transporter	narU	209.756	175.458	266.249	113.831	105.028	32.7669	217.154	83.8755	0.386248	-1.3724	7.76258	6.39018	0.933567
	b1470			yddJ	0.243563	1.91219	0.111145	0.728352	1.02231	2.56073	0.755632	1.43713	1.90189	0.927434	-0.404244	0.52319	0.0625191
	b1471			yddK	0.292276	0.289725	0.277863	0.676327	0.48425	1.30649	0.286621	0.822357	2.86914	1.52062	-1.80278	-0.282163	0.00157904
	b1472			b1472	12.7627	8.63382	26.7305	7.69973	10.7611	12.8036	16.0423	10.4215	0.649625	-0.622321	4.00381	3.38149	0.00783318
ABE-0004912	b1473	CDS	predicted methyl viologen efflux pump	yddG	189.054	282.308	290.367	258.825	233.677	281.785	253.91	258.096	1.01649	0.023591	7.98817	8.01176	0.0270844
ABE-0004917	b1474	CDS	formate dehydrogenase-N, alpha subunit, nitrate-inducible	fdnG	196.799	138.431	138.876	247.536	199.78	207.315	158.035	218.21	1.38077	0.465471	7.3041	7.76957	0.0472215
ABE-0004919	b1475	CDS	formate dehydrogenase-N, Fe-S (beta) subunit, nitrate-inducible	fdnH	352.289	296.099	275.14	373.281	188.158	450.375	307.843	337.271	1.09559	0.131714	8.26605	8.39777	0.0269577
ABE-0004921	b1476	CDS	formate dehydrogenase-N, cytochrome B556 (gamma) subunit, nitrate-inducible	fdnI	99.2762	104.069	207.786	266.005	91.2542	266.159	137.044	207.806	1.51635	0.600599	7.09849	7.69909	0.0521376
ABE-0004925	b1477	CDS	predicted DNA-binding transcriptional regulator	yddM	344.544	205.821	185.335	357.153	159.856	284.032	245.233	267.014	1.08881	0.122759	7.93801	8.06077	0.0276338
ABE-0004928	b1478	CDS	alcohol dehydrogenase, 1-propanol preferring	adhP	232.359	309.021	277.919	326.614	198.973	276.088	273.1	267.225	0.978489	-0.0313722	8.09328	8.06191	0.0271294
ABE-0004931	b1479	CDS	malate dehydrogenase, (decarboxylating, NAD-requiring) (malic enzyme)	sfcA	495.261	793.094	846.928	333.429	613.383	400.989	711.761	449.267	0.631205	-0.663819	9.47525	8.81143	0.0762947
ABE-0004935	b1480	CDS	30S ribosomal subunit protein S22	rpsV	2598.62	4319.46	2315.44	2121.33	2115.2	2116.83	3077.84	2117.79	0.688076	-0.539359	11.5877	11.0483	0.0184283
ABE-0004938	b1481	CDS	biofilm-dependent modulation protein	bdm	321.016	359.317	257.246	150.197	174.653	151.397	312.526	158.749	0.507953	-0.977234	8.28783	7.3106	0.246271
ABE-0004944	b1482	CDS	osmotically inducible, stress-inducible membrane protein	osmC	377.279	347.786	373.226	366.569	214.738	304.204	366.097	295.17	0.806263	-0.310678	8.51608	8.2054	0.0361943
ABE-0004947	b1483	CDS	ATP-binding component of an ABC superfamily D-ala-D-ala transporter	yddO	164.064	185.656	211.676	195.771	167.497	210.659	187.132	191.309	1.02232	0.0318464	7.54791	7.57976	0.0264338
ABE-0004949	b1484	CDS	ATP-binding component of an ABC superfamily D-ala-D-ala transporter	yddP	9.35282	19.8752	19.1726	22.8391	10.8149	38.1496	16.1335	23.9345	1.48353	0.569033	4.01199	4.58102	0.0115857
ABE-0004953	b1485	CDS	membrane component of an ABC superfamily D-ala-D-ala transporter	yddQ	65.1774	136.75	72.4668	88.807	65.9118	23.2033	91.4649	59.3074	0.648417	-0.625006	6.51515	5.89014	0.0775463
ABE-0004955	b1486	CDS	membrane component of an ABC superfamily D-ala-D-ala transporter	yddR	131.378	210.283	290.034	111.178	131.931	75.6199	210.565	106.243	0.504562	-0.986897	7.71812	6.73122	0.219627
ABE-0004958	b1487	CDS	periplasmic-binding component of an ABC superfamily D-ala-D-a la transporter	yddS	27.0355	61.4797	22.1735	19.9256	20.9842	22.1059	36.8962	21.0052	0.569305	-0.812725	5.2054	4.39268	0.0301557
ABE-0004960	b1488	CDS	D-ala-D-ala dipeptidase, Zn-dependent	ddpX	150.181	166.94	188.503	130.635	37.8791	123.385	168.541	97.2999	0.577307	-0.79259	7.39696	6.60437	0.24047
ABE-0004963	b1489	CDS	cAMP phosphodiesterase, heme-regulated	dos	18.5108	104.475	71.522	46.9267	57.6795	59.2626	64.8359	54.6229	0.84248	-0.247287	6.01872	5.77144	0.0165265
ABE-0004965	b1490	CDS	predicted diguanylate cyclase	yddV	167.766	289.088	168.496	143.694	125.044	87.5351	208.45	118.758	0.569717	-0.811683	7.70356	6.89188	0.120829
ABE-0004970	b1491	CDS	predicted liprotein	yddW	90.4106	261.158	230.682	123.508	136.935	207.367	194.084	155.937	0.80345	-0.31572	7.60054	7.28482	0.0289274
ABE-0004973	b1492	CDS	predicted glutamate:gamma-aminobutyric acid antiporter	xasA	168.399	206.4	207.564	432.849	321.65	367.857	194.121	374.119	1.92724	0.946537	7.60081	8.54735	0.225006
ABE-0004976	b1493	CDS	glutamate decarboxylase B, PLP-dependent	gadB	73.9457	135.476	91.6949	277.086	335.747	336.448	100.372	316.427	3.15254	1.65651	6.64921	8.30573	0.981946
ABE-0004979	b1494	CDS	predicted peptidase	pqqL	17.5365	93.2916	115.536	39.227	82.8605	22.524	75.4546	48.2038	0.638846	-0.646461	6.23754	5.59108	0.0265773
ABE-0004982	b1495	CDS	predicted porin protein	yddB	136.736	62.9863	96.4186	9.57263	36.803	61.1962	98.7137	35.8573	0.363245	-1.46098	6.62518	5.16419	0.982568
ABE-0004984	b1496	CDS	membrane and ATP-binding components of an ABC superfamily predicted multidrug transporter	yddA	52.0738	37.6643	23.6184	11.8097	8.07083	35.3799	37.7855	18.4201	0.487492	-1.03655	5.23976	4.20321	0.362588
ABE-0004986	b1497	CDS	conserved protein	ydeM	2.48434	11.1255	14.56	23.7755	5.21914	18.6567	9.38995	15.8838	1.69157	0.758367	3.23112	3.98948	0.020583
ABE-0004988	b1498	CDS	conserved protein	ydeN	59.8678	34.4194	73.4671	48.2273	33.6823	59.1058	55.9181	47.0051	0.840607	-0.250496	5.80524	5.55475	0.0176578
ABE-0004992	b1499	CDS	predicted DNA-binding transcriptional acfivator	ydeO	7.01461	3.4767	1.88947	4.68227	1.77558	5.64406	4.12693	4.03397	0.977474	-0.032869	2.04507	2.0122	0.000701815
ABE-0004994	b1500	CDS	membrane protein	b1500	12.714	0.521506	11.9481	1.97696	1.18372	15.9392	8.39454	6.36664	0.758426	-0.39892	3.06945	2.67053	0.00108429
ABE-0005001	b1501	CDS	predicted oxidoreductase	ydeP	53.5351	59.046	54.9614	40.1634	62.6835	67.9377	55.8475	56.9282	1.01935	0.0276504	5.80342	5.83107	0.0168113
ABE-0005006	b1502	CDS	predicted fimbrial-like adhesin protein	ydeQ	6.04036	9.67683	10.2809	5.87884	5.64958	10.7133	8.66605	7.41389	0.855511	-0.225142	3.11537	2.89023	0.00273177
ABE-0005008	b1503	CDS	predicted fimbrial-like adhesin protein	ydeR	12.5678	3.07109	16.8941	35.7933	45.1428	43.6369	10.8443	41.5244	3.82913	1.93702	3.43887	5.37589	0.999786
ABE-0005013	b1504	CDS	predicted fimbrial-like adhesin protein	ydeS	6.81976	36.3316	39.5678	10.8212	9.25455	14.894	27.573	11.6566	0.422754	-1.24211	4.78519	3.54308	0.047069
	b1505			b1505	3.02018	4.63561	4.16795	3.74581	2.31364	3.86722	3.94125	3.30889	0.839555	-0.252304	1.97865	1.72635	0.000822838
	b1506			b1506	9.40153	6.14218	5.22383	8.74023	9.30836	12.2288	6.92251	10.0925	1.45792	0.54391	2.7913	3.33521	0.00595162
ABE-0005022	b1507	CDS	serine kinase	hipA	140.292	176.848	188.836	242.385	202.901	254.714	168.659	233.333	1.38346	0.468285	7.39796	7.86625	0.0468963
ABE-0005024	b1508	CDS	DNA-binding transcriptional regulator	hipB	367.195	372.645	373.059	299.249	330.097	292.916	370.967	307.421	0.828702	-0.271075	8.53515	8.26407	0.0322508
ABE-0005035	b1509	CDSp	C-terminal fragment of a predicted autotransporter (pseudogene)	ydeU	249.652	191.045	246.243	299.145	241.587	262.762	228.98	267.831	1.16967	0.226104	7.83908	8.06518	0.0308811
ABE-0005037	b1510	CDSp	N-terminal fragment of a predicted autotransporter (pseudogene)	ydeK	208.539	203.677	199.784	411.727	303.625	370.626	204	361.993	1.77448	0.827393	7.67242	8.49982	0.138944
ABE-0005041	b1511	CDS	autoinducer-2 (AI-2) kinase	ydeV	30.3967	99.9553	65.8536	78.8702	32.929	49.3855	65.4018	53.7282	0.821509	-0.283651	6.03126	5.74761	0.0186477
ABE-0005045	b1512	CDS	lsr operon transcriptional repressor	ydeW	181.601	261.216	269.139	263.56	238.789	258.111	237.318	253.487	1.06813	0.0950846	7.89068	7.98577	0.0278586
ABE-0005056	b1513	CDS	fused AI2 transporter subunits of ABC superfamily: ATP-binding components	ego	12.1781	13.7909	63.5751	36.8338	26.6337	37.418	29.8481	33.6285	1.12666	0.172048	4.89957	5.07161	0.0244376
ABE-0005059	b1514	CDS	membrane component of an ABC superfamily AI2 transporter	ydeY	208.587	348.076	343.773	354.239	258.643	289.415	300.145	300.766	1.00207	0.00297915	8.22952	8.2325	0.0269409
ABE-0005061	b1515	CDS	membrane component of an ABC superfamily AI2 transporter	ydeZ	64.8852	115.716	142.766	78.558	53.3213	57.1722	107.789	63.0172	0.584633	-0.774396	6.75207	5.97767	0.0760114
ABE-0005063	b1516	CDS	periplasmic-binding component of an ABC superfamily AI2 transporter	yneA	168.107	172.85	206.119	209.922	178.742	188.083	182.359	192.249	1.05423	0.0761951	7.51064	7.58683	0.0267541
ABE-0005065	b1517	CDS	putative autoinducer-2 (AI-2) aldolase	yneB	127.724	326.173	329.824	147.96	198.542	175.488	261.24	173.997	0.666041	-0.586317	8.02923	7.44292	0.0468816
ABE-0005067	b1518	CDS	autoinducer-2 (AI-2) modifying protein LsrG	yneC	58.5038	58.5825	58.2402	76.3209	80.3855	92.9179	58.4422	83.2081	1.42377	0.509715	5.86894	6.37865	0.0367379
ABE-0005070	b1519	CDS	trans-aconitate methyltransferase	tam	345.567	460.258	524.828	438.884	240.995	430.83	443.551	370.236	0.83471	-0.260654	8.79296	8.5323	0.0324571
ABE-0005072	b1520	CDS	conserved inner membrane protein	yneE	103.514	175.4	118.092	118.93	131.877	92.7088	132.335	114.505	0.865266	-0.208784	7.04805	6.83927	0.0261942
ABE-0005076	b1521	CDS	altronate oxidoreductase, NAD-dependent	uxaB	96.8406	216.019	255.245	145.827	130.586	132.583	189.368	136.332	0.719929	-0.474073	7.56505	7.09098	0.0355459
	b1522			yneF	117.592	162.71	106.588	171.111	140.11	140.161	128.963	150.46	1.16669	0.222421	7.01082	7.23324	0.028804
ABE-0005084	b1523	CDS	conserved protein	yneG	187.69	257.798	262.303	225.061	238.359	219.23	235.93	227.55	0.964479	-0.0521776	7.88222	7.83004	0.0269444
ABE-0005086	b1524	CDS	predicted glutaminase	yneH	293.98	553.491	509.157	342.118	535.527	357.196	452.21	411.613	0.910227	-0.135702	8.82085	8.68515	0.0267228
ABE-0005092	b1525	CDS	succinate semialdehyde dehydrogenase	yneI	440.8	495.778	676.375	508.91	461.436	565.137	537.651	511.828	0.95197	-0.0710114	9.07053	8.99952	0.0248263
ABE-0005096	b1526	CDS	predicted DNA-binding transcriptional regulator	yneJ	149.84	239.371	234.072	129.543	159.641	179.721	207.761	156.302	0.752315	-0.410592	7.69878	7.28819	0.0387271
ABE-0005100	b1527	CDS	predicted protein	yneK	6.04036	25.0323	27.2306	22.0066	14.4737	44.055	19.4344	26.8451	1.38132	0.466046	4.28054	4.74659	0.0178143
ABE-0005103	b1528	CDS	predicted arabinose transporter	sotB	202.498	322.175	447.027	327.655	366.362	445.933	323.9	379.983	1.17315	0.230387	8.3394	8.56979	0.0331215
ABE-0005106	b1529	CDS	predicted transporter	marC	220.23	255.074	244.409	219.91	259.45	282.882	239.904	254.081	1.05909	0.0828301	7.90631	7.98914	0.0273446
ABE-0005110	b1530	CDS	DNA-binding transcriptional repressor of multiple antibiotic resistance	marR	409.137	525.794	669.54	385.715	439.376	370.313	534.823	398.468	0.745046	-0.424599	9.06292	8.63832	0.0382671
ABE-0005112	b1531	CDS	DNA-binding transcriptional dual activator of multiple antibiotic resistance	marA	427.161	346.975	717.332	154.619	225.015	230.779	497.156	203.471	0.40927	-1.28888	8.95755	7.66868	0.62038
ABE-0005114	b1532	CDS	predicted protein	marB	219.645	250.497	313.208	113.779	221.84	253.721	261.116	196.447	0.752334	-0.410554	8.02855	7.618	0.0476949
ABE-0005116	b1533	CDS	cysteine and O-acetyl-L-serine efflux system	eamA	627.175	841.71	644.476	259.71	396.063	377.42	704.454	344.397	0.488886	-1.03243	9.46036	8.42793	0.314581
ABE-0005121	b1534	CDS	predicted transporter	ydeE	313.514	279.121	311.818	420.624	293.832	393.777	301.485	369.411	1.22531	0.293142	8.23594	8.52908	0.0325431
ABE-0005123	b1535	CDS	conserved protein	ydeH	38.1907	68.8388	36.9558	94.3216	68.8711	99.8162	47.9951	87.6696	1.82664	0.869191	5.58481	6.45401	0.143038
ABE-0005127	b1536	CDS	conserved protein	ydeI	125.678	91.1476	120.982	135.474	21.6836	123.072	112.603	93.4097	0.829551	-0.269597	6.8151	6.5455	0.0619986
ABE-0005131	b1537	CDS	conserved protein	ydeJ	80.7655	68.0855	61.6301	73.5636	25.9343	112.515	70.1603	70.6711	1.00728	0.0104636	6.13258	6.14305	0.0207698
ABE-0005133	b1538	CDS	dipeptidyl carboxypeptidase II	dcp	430.717	493.286	432.133	460.631	368.191	604.071	452.045	477.631	1.0566	0.0794287	8.82032	8.89975	0.0255702
ABE-0005137	b1539	CDS	L-allo-threonine dehydrogenase, NAD(P)-binding	ydfG	874.829	1186.83	1030.76	1468.51	1153.16	1377.31	1030.81	1332.99	1.29315	0.370895	10.0096	10.3805	0.0252269
ABE-0005144	b1540	CDS	predicted DNA-binding transcriptional regulator	ydfH	360.23	440.498	447.971	568.999	484.196	556.462	416.233	536.553	1.28907	0.366327	8.70125	9.06758	0.0358483
ABE-0005147	b1541	CDS	conserved protein	ydfZ	475.484	590.402	416.628	22183.4	17554.5	20961	494.171	20232.9	40.9432	5.35555	8.94887	14.3044	1
ABE-0005149	b1542	CDS	predicted mannonate dehydrogenase	ydfI	171.907	91.2056	173.387	237.911	173.792	233.706	145.5	215.136	1.4786	0.564235	7.18487	7.74911	0.0666877
ABE-0005152	b1543	CDSp	C-terminal fragment of a predicted major facilitator superfamily (MFS) transporter (pseudogene)	ydfJ	23.1385	9.96655	7.16888	44.8457	16.7873	48.079	13.4246	36.5707	2.72415	1.4458	3.74681	5.19262	0.711572
ABE-0005166	b1546	CDS	Qin prophage; predicted tail fibre assembly protein	tfaQ	219.06	121.279	146.49	298	253.263	284.555	162.276	278.606	1.71686	0.779772	7.34231	8.12208	0.140316
ABE-0005168	b1547	CDS	Qin prophage; predicted side tail fibre assembly protein	stfQ	74.2867	75.8501	88.0827	69.8178	12.1601	16.8799	79.4065	32.9526	0.414986	-1.26887	6.31119	5.04232	0.969489
	b1548			nohA	167.961	175.747	164.273	198.112	242.34	224.874	169.327	221.775	1.30974	0.389286	7.40367	7.79295	0.0386476
ABE-0005175	b1549	CDS	Qin prophage; predicted protein	ydfO	22.6026	28.7408	26.786	35.7413	41.7531	59.5761	26.0431	45.6902	1.7544	0.810981	4.70283	5.51381	0.0575882
ABE-0005177	b1550	CDS	Qin prophage; predicted protein	gnsB	758.796	642.379	416.017	1640.2	762.317	1095.42	605.731	1165.98	1.92491	0.944791	9.24253	10.1873	0.167459
ABE-0005180	b1551	CDS	Qin prophage; predicted protein	ynfN	22.9923	14.8919	47.6814	7.90783	8.7703	9.82484	28.5219	8.83432	0.309739	-1.69088	4.834	3.14312	0.719786
ABE-0005183	b1552	CDS	Qin prophage; cold shock protein	cspI	40.0905	58.8722	22.7292	62.6383	39.6547	60.7259	40.564	54.3396	1.3396	0.421806	5.34213	5.76393	0.0276824
ABE-0005187	b1553	CDS	Qin prophage; Rz-like protein	ydfP	51.5379	65.5359	60.0185	36.0014	50.3082	45.1524	59.0308	43.8207	0.742336	-0.429855	5.8834	5.45354	0.0259078
ABE-0005189	b1554	CDS	Qin prophage; predicted lysozyme	ydfQ	52.4147	42.184	50.1821	29.3942	16.4645	20.3291	48.2603	22.0626	0.457158	-1.12923	5.59276	4.46353	0.293224
ABE-0005192	b1555	CDS	Qin prophage; predicted protein	ydfR	5.0174	34.3035	25.619	14.1508	20.1233	41.1284	21.6466	25.1342	1.16111	0.215509	4.43607	4.65158	0.0125533
ABE-0005197	b1556	CDS	Qin prophage; predicted S lysis protein	essQ	113.987	137.678	119.426	146.919	103.253	149.62	123.697	133.264	1.07734	0.107477	6.95067	7.05814	0.0248448
ABE-0005199	b1557	CDS	Qin prophage; cold shock protein	cspB	30.4941	46.7037	25.4523	70.7542	35.0812	85.6015	34.2167	63.8123	1.86495	0.899134	5.09663	5.99576	0.0906729
ABE-0005205	b1558	CDS	Qin prophage; cold shock protein	cspF	4.87126	61.7115	57.1843	4.37011	17.5944	8.3093	41.2557	10.0913	0.244603	-2.03148	5.36652	3.33504	0.802164
ABE-0005207	b1559	CDS	Qin prophage; predicted antitermination protein Q	ydfT	20.1183	67.9116	31.343	28.8219	75.812	151.501	39.791	85.3784	2.14567	1.10143	5.31437	6.4158	0.169415
ABE-0005209	b1560	CDS	Qin prophage; predicted protein	ydfU	2.87404	33.6661	44.9583	51.2448	6.8333	4.91242	27.1661	20.9968	0.772905	-0.371638	4.76374	4.3921	0.00833948
ABE-0005215	b1561	CDS	Qin prophage; predicted protein	rem	105.706	71.4463	14.56	99.5242	77.2648	137.6	63.9042	104.796	1.6399	0.713605	5.99784	6.71144	0.309504
ABE-0005219	b1562	CDS	Qin prophage; small toxic polypeptide	hokD	115.741	155.061	163.161	89.7954	47.6717	151.501	144.655	96.3228	0.665881	-0.586663	7.17647	6.5898	0.0874698
ABE-0005221	b1563	CDS	Qin prophage; toxin of the RelE-RelB toxin-antitoxin system	relE	357.258	352.886	320.377	505.216	328.806	372.351	343.507	402.124	1.17064	0.227303	8.42419	8.6515	0.0293811
ABE-0005224	b1564	CDS	Qin prophage; bifunctional antitoxin of the RelE-RelB toxin-antitoxin system and transcriptional repressor	relB	495.651	589.07	620.969	437.011	585.566	670.859	568.563	564.479	0.992816	-0.0104015	9.15118	9.14078	0.024176
ABE-0005231	b1565	CDS	Qin prophage; predicted protein	ydfV	12.8601	56.9021	110.756	88.963	43.0982	88.9984	60.1728	73.6866	1.22458	0.292289	5.91104	6.20333	0.0566661
ABE-0005234	b1566	CDS	Qin prophage; predicted protein	flxA	2820.07	2847.65	3307.52	4281	5271.38	5041.08	2991.75	4864.49	1.62597	0.701299	11.5468	12.2481	0.0239027
	b1567			ydfW	39.4085	59.8573	15.6715	74.8122	76.8343	52.5211	38.3124	68.0559	1.77634	0.828908	5.25974	6.08865	0.185798
	b1568			ydfX	65.2262	11.647	8.72491	111.802	29.2702	68.1468	28.5327	69.7397	2.4442	1.28936	4.83454	6.12391	0.958231
ABE-0005244	b1569	CDS	Qin prophage; DNA-binding transcriptional regulator for DicB	dicC	103.807	106.851	93.4733	126.161	78.2333	132.844	101.377	112.413	1.10886	0.149079	6.66358	6.81266	0.0236363
ABE-0005248	b1570	CDS	Qin prophage; predicted regulator for DicB	dicA	1418.66	1449.79	1184.03	1122.81	1251.03	1169.31	1350.82	1181.05	0.874318	-0.193769	10.3996	10.2059	0.0183725
ABE-0005251	b1571	CDS	Qin prophage; predicted protein	ydfA	50.6611	68.2593	68.5767	76.2689	133.761	89.9391	62.499	99.9895	1.59986	0.677943	5.96576	6.6437	0.0592295
ABE-0005253	b1572	CDS	Qin prophage; predicted protein	ydfB	82.4704	45.1392	96.8632	88.2347	85.1204	179.094	74.8243	117.483	1.57012	0.650875	6.22543	6.87631	0.0593377
ABE-0005255	b1573	CDS	Qin prophage; predicted protein	ydfC	11.1552	54.7002	142.711	23.4634	141.078	101.488	69.522	88.6767	1.27552	0.351085	6.1194	6.47048	0.0494781
ABE-0005257	b1574	misc_RNA	Qin prophage; DicF antisense RNA	dicF	266.214	181.368	340.216	620.816	399.399	441.595	262.599	487.27	1.85556	0.891858	8.03672	8.92858	0.1977
ABE-0005260	b1575	CDS	Qin prophage; cell division inhibition protein	dicB	28.643	4.86739	17.172	31.4752	35.6193	61.0917	16.8941	42.7287	2.52921	1.33869	4.07845	5.41713	0.89327
ABE-0005262	b1576	CDS	Qin prophage; predicted protein	ydfD	9.15797	4.80944	14.3933	10.9773	7.42516	22.8898	9.45358	13.7641	1.45597	0.541977	3.24086	3.78284	0.00689046
	b1577			ydfE	50.8559	66.6948	53.2942	74.396	43.6363	35.6934	56.9483	51.2419	0.899797	-0.152329	5.83158	5.67925	0.0182578
	b1579			intQ	18.0237	7.99642	12.1148	46.7706	35.3502	62.1369	12.7116	48.0859	3.78283	1.91946	3.66808	5.58754	0.995573
ABE-0005272	b1580	CDS	predicted oxidoreductase, Zn-dependent and NAD(P)-binding	rspB	11.3987	24.5687	54.2945	13.4225	15.1732	22.8375	30.0873	17.1444	0.569821	-0.811419	4.91108	4.09966	0.0173525
ABE-0005275	b1581	CDS	D-altronate/D-mannonate dehydratase	rspA	24.6486	26.3071	16.3384	6.8153	9.84641	11.9152	22.4313	9.52565	0.424658	-1.23563	4.48744	3.25182	0.232116
ABE-0005279	b1582	CDS	conserved inner membrane protein	ynfA	803.563	1216.79	792.466	717.687	516.964	617.188	937.606	617.28	0.658357	-0.603058	9.87284	9.26978	0.0524191
ABE-0005284	b1583	CDS	predicted protein	ynfB	2242.29	2030.98	2616.31	4044.49	3082.68	3854.79	2296.52	3660.65	1.594	0.672649	11.1652	11.8379	0.0283381
ABE-0005286	b1584	CDS	spermidine N1-acetyltransferase	speG	1141.97	1344.67	1517.02	1387.46	1209.44	1466.41	1334.56	1354.44	1.0149	0.0213338	10.3821	10.4035	0.0161515
ABE-0005288	b1585	CDS	predicted protein	ynfC	110.431	116.991	82.2476	156.544	113.906	229.264	103.223	166.571	1.6137	0.69037	6.68963	7.38	0.0703802
ABE-0005297	b1586	CDS	predicted protein	ynfD	231.58	333.474	211.176	206.696	215.545	241.545	258.743	221.262	0.855141	-0.225766	8.01538	7.78961	0.0297944
ABE-0005302	b1587	CDS	oxidoreductase subunit	ynfE	36.2422	14.3704	15.2269	739.07	946.924	773.183	21.9465	819.726	37.3511	5.22308	4.45592	9.679	1
ABE-0005307	b1588	CDS	oxidoreductase subunit	ynfF	63.4725	47.5729	38.4563	1258.12	1531.9	1161.63	49.8339	1317.22	26.4322	4.72422	5.63906	10.3633	1
ABE-0005309	b1589	CDS	oxidoreductase, Fe-S subunit	ynfG	15.7342	56.4965	25.9524	746.717	1084.13	702.79	32.7277	844.545	25.8052	4.68959	5.03244	9.72203	1
ABE-0005311	b1590	CDS	oxidoreductase, membrane subunit	ynfH	252.818	359.955	335.048	1042.32	1619.39	1162.78	315.94	1274.83	4.03503	2.01258	8.30351	10.3161	0.998968
ABE-0005314	b1591	CDS	twin-argninine leader-binding protein for DmsA and TorA	ynfI	216.479	197.998	204.341	349.193	351.296	345.96	206.273	348.816	1.69105	0.757915	7.68841	8.44632	0.112717
ABE-0005317	b1592	CDS	predicted voltage-gated chloride channel	ynfJ	154.662	162.594	153.269	162.319	126.282	172.353	156.842	153.651	0.979655	-0.0296545	7.29317	7.26351	0.0256078
ABE-0005319	b1593	CDS	predicted dethiobiotin synthetase	ynfK	98.2533	140.749	206.008	773.094	772.755	830.094	148.337	791.981	5.33908	2.41659	7.21273	9.62932	0.999997
ABE-0005323	b1594	CDS	DNA-binding transcriptional repressor	mlc	101.079	176.443	139.599	174.961	146.782	186.567	139.04	169.437	1.21862	0.285245	7.11936	7.4046	0.0327294
ABE-0005326	b1595	CDS	predicted DNA-binding transcriptional regulator	ynfL	313.612	307.399	440.803	347.996	342.365	460.879	353.938	383.747	1.08422	0.116659	8.46735	8.58401	0.0274642
ABE-0005333	b1596	CDS	predicted transporter	ynfM	123.438	170.416	123.538	117.213	84.9051	110.686	139.131	104.268	0.749425	-0.416144	7.1203	6.70415	0.0369066
ABE-0005337	b1597	CDS	acid shock-inducible periplasmic protein	asr	381.761	609.235	617.579	590.746	676.928	558.03	536.191	608.568	1.13498	0.18267	9.0666	9.24927	0.027054
ABE-0005340	b1598	CDS	predicted peptidase	ydgD	211.072	295.926	233.405	284.057	243.255	271.437	246.801	266.25	1.0788	0.109434	7.9472	8.05664	0.0279782
ABE-0005343	b1599	CDS	multidrug efflux system transporter	ydgE	87.7801	87.7288	169.83	68.205	143.661	88.2145	115.113	100.027	0.868944	-0.202665	6.84691	6.64424	0.0250552
ABE-0005345	b1600	CDS	multidrug efflux system transporter	ydgF	125.094	138.199	143.767	102.75	92.7608	142.46	135.686	112.657	0.830273	-0.268342	7.08413	6.81579	0.0298784
ABE-0005350	b1601	CDS	transporter of quorum signal AI-2	ydgG	21.5797	14.4283	12.615	25.1802	10.7073	16.3051	16.2077	17.3975	1.07341	0.102205	4.0186	4.12081	0.00583536
ABE-0005352	b1602	CDS	pyridine nucleotide transhydrogenase, beta subunit	pntB	2132.78	2110.13	1869.19	1560.6	1562.46	1720.5	2037.37	1614.52	0.792454	-0.335602	10.9925	10.6569	0.0174755
ABE-0005354	b1603	CDS	pyridine nucleotide transhydrogenase, alpha subunit	pntA	6323.14	7213.18	9174.11	4047.45	6886.89	3985.91	7570.14	4973.42	0.656978	-0.606082	12.8861	12.28	0.011501
ABE-0005359	b1604	CDS	predicted protein	ydgH	496.771	1045.27	989.749	527.119	749.188	553.588	843.931	609.965	0.722767	-0.468398	9.72098	9.25258	0.0346844
ABE-0005362	b1605	CDS	predicted arginine/ornithine antiporter transporter	ydgI	64.2519	287.234	115.702	218.298	181.755	104.154	155.729	168.069	1.07924	0.110012	7.2829	7.39291	0.0325045
ABE-0005364	b1606	CDS	dihydrofolate reductase isozyme	ydgB	199.722	402.023	310.596	276.254	282.318	286.697	304.113	281.756	0.926484	-0.110162	8.24847	8.1383	0.0271029
ABE-0005366	b1607	CDS	conserved inner membrane protein associated with alginate biosynthesis	ydgC	361.399	543.815	381.451	274.225	293.886	298.821	428.888	288.977	0.673783	-0.569645	8.74446	8.17481	0.0566129
ABE-0005370	b1608	CDS	DNA-binding response regulator in two-component regulatory system with RstB	rstA	234.308	365.691	590.793	373.801	635.497	438.773	396.931	482.69	1.21606	0.282211	8.63274	8.91495	0.0352547
ABE-0005372	b1609	CDS	sensory histidine kinase in two-component regulatory system with RstA	rstB	183.549	313.773	301.037	345.759	365.447	347.998	266.12	353.068	1.32673	0.407872	8.05593	8.4638	0.0447723
ABE-0005378	b1610	CDS	inhibitor of replication at Ter, DNA-binding protein	tus	29.8608	91.1476	157.326	141.404	88.0259	126.103	92.7782	118.511	1.27736	0.353163	6.53571	6.88888	0.0590626
ABE-0005380	b1611	CDS	fumarate hydratase (fumarase C),aerobic Class II	fumC	279.951	334.053	366.669	24.1397	19.37	16.1483	326.891	19.886	0.0608337	-4.03899	8.35267	4.31368	1
ABE-0005392	b1612	CDS	fumarate hydratase (fumarase A), aerobic Class I	fumA	908.49	1025.45	1336.02	190.672	152.323	201.723	1089.99	181.573	0.166582	-2.58569	10.0901	7.5044	0.999999
ABE-0005398	b1613	CDS	mannose-6-phosphate isomerase	manA	317.022	452.377	398.623	628.308	781.149	670.179	389.341	693.212	1.78048	0.832264	8.60489	9.43715	0.1415
ABE-0005402	b1614	CDS	conserved protein	ydgA	541.343	732.484	741.506	557.19	749.027	498.611	671.778	601.609	0.895548	-0.159158	9.39184	9.23268	0.0250135
ABE-0005405	b1615	CDS	predicted outer membrane porin protein	uidC	123.681	134.143	164.217	192.337	105.782	195.399	140.68	164.506	1.16936	0.225718	7.13628	7.362	0.0275282
ABE-0005407	b1616	CDS	glucuronide transporter	uidB	63.3264	57.0759	84.9151	101.813	19.2624	128.35	68.4391	83.1419	1.21483	0.280755	6.09675	6.3775	0.018869
ABE-0005410	b1617	CDS	beta-D-glucuronidase	uidA	261.197	201.301	254.189	330.1	173.469	353.276	238.896	285.615	1.19556	0.25769	7.90024	8.15793	0.029837
ABE-0005415	b1618	CDS	DNA-binding transcriptional repressor	uidR	224.955	310.064	412.183	328.227	362.918	397.54	315.734	362.895	1.14937	0.200844	8.30256	8.50341	0.0309198
ABE-0005419	b1619	CDS	7-alpha-hydroxysteroid dehydrogenase, NAD-dependent	hdhA	848.768	660.458	682.377	967.408	608.003	806.316	730.534	793.909	1.08675	0.120021	9.51281	9.63283	0.0223813
ABE-0005421	b1620	CDS	DNA-binding transcriptional repressor	malI	30.1531	116.47	137.931	127.306	58.2714	208.569	94.8514	131.382	1.38513	0.470026	6.5676	7.03762	0.0488881
ABE-0005429	b1621	CDS	PTS system maltose- and glucose-specific EIICB component	malX	96.9868	160.218	136.542	227.922	120.632	177.108	131.249	175.221	1.33503	0.416869	7.03616	7.45303	0.0379941
ABE-0005432	b1622	CDS	bifunctional beta-cystathionase, PLP-dependent and regulator of maltose regulon	malY	93.0897	66.2312	133.763	91.3562	69.2477	118.368	97.6948	92.9908	0.95185	-0.0711942	6.61021	6.53902	0.0218671
ABE-0005435	b1623	CDS	adenosine deaminase	add	260.807	339.964	309.929	282.549	254.393	296.365	303.567	277.769	0.915018	-0.128128	8.24587	8.11774	0.0279621
ABE-0005437	b1624	CDS	predicted oxidoreductase	ydgJ	455.999	597.761	479.648	597.457	548.117	685.178	511.136	610.251	1.19391	0.255695	8.99756	9.25326	0.0287946
ABE-0005443	b1625	CDS	predicted regulator	ydgT	336.896	589.301	404.903	303.359	268.167	332.79	443.7	301.439	0.679375	-0.557721	8.79344	8.23572	0.0530908
ABE-0005447	b1626	CDS	conserved inner membrane protein	ydgK	182.477	371.718	298.759	273.132	316.323	306.086	284.318	298.513	1.04993	0.0702911	8.15136	8.22165	0.0280758
ABE-0005450	b1627	CDS	inner membrane subunit of SoxR-reducing complex	rnfA	356.284	533.558	507.156	232.24	249.496	260.881	465.666	247.539	0.531581	-0.911639	8.86315	7.95151	0.182673
ABE-0005452	b1628	CDS	inner membrane iron-sulfur protein in SoxR-reducing complex	rnfB	720.118	930.192	793.8	505.477	555.596	434.488	814.704	498.52	0.611904	-0.708623	9.67013	8.96151	0.0820987
ABE-0005454	b1629	CDS	inner membrane iron-sulfur protein in SoxR-reducing complex	rnfC	357.843	614.508	611.355	306.376	375.616	322.338	527.902	334.777	0.634165	-0.657069	9.04413	8.38706	0.0683411
ABE-0005457	b1630	CDS	predicted inner membrane oxidoreductase	rnfD	332.463	386.668	375.282	239.94	196.283	217.035	364.804	217.753	0.596902	-0.744434	8.51098	7.76655	0.107713
ABE-0005459	b1631	CDS	predicted oxidoreductase	rnfG	314.878	581.189	453.973	257.264	224.853	277.081	450.014	253.066	0.562353	-0.830452	8.81382	7.98337	0.125565
ABE-0005461	b1632	CDS	electron transport complex protein	rnfE	602.088	727.558	675.153	686.056	455.787	487.427	668.266	543.09	0.812685	-0.299232	9.38428	9.08505	0.0307622
ABE-0005463	b1633	CDS	DNA glycosylase and apyrimidinic (AP) lyase (endonuclease III)	nth	86.0264	138.199	111.09	24.1917	86.8421	11.6017	111.772	40.8785	0.365732	-1.45114	6.80441	5.35327	0.996631
ABE-0005469	b1634	CDS	proton-dependent peptide transporter	ydgR	276.249	260.115	246.965	480.557	313.363	399.16	261.11	397.693	1.52309	0.607	8.02851	8.63551	0.0639612
ABE-0005473	b1635	CDS	glutathionine S-transferase	gst	530.285	496.763	474.869	476.811	583.091	500.022	500.639	519.974	1.03862	0.0546697	8.96763	9.0223	0.0249486
ABE-0005475	b1636	CDS	pyridoxal kinase 2/pyridoxine kinase	pdxY	262.61	428.156	444.359	409.646	425.494	352.179	378.375	395.773	1.04598	0.0648567	8.56367	8.62853	0.0269216
ABE-0005477	b1637	CDS	tyrosyl-tRNA synthetase	tyrS	1196.72	1476.73	1369.14	1685.1	1458.45	1714.49	1347.53	1619.34	1.20171	0.265091	10.3961	10.6612	0.0182181
ABE-0005482	b1638	CDS	pyridoxine 5'-phosphate oxidase	pdxH	832.06	1177.56	1642.01	1487.24	1501.44	1413.37	1217.21	1467.35	1.20551	0.269638	10.2494	10.519	0.0214452
ABE-0005485	b1639	CDS	predicted lipoprotein	ydhA	19.8747	71.8519	93.8067	113.571	152.054	124.64	61.8444	130.088	2.10348	1.07278	5.95057	7.02335	0.701412
ABE-0005488	b1640	CDS	anhydro-N-acetylmuramic acid kinase	ydhH	406.312	479.09	594.016	471.764	456.809	536.29	493.139	488.288	0.990162	-0.0142638	8.94585	8.93159	0.0250531
ABE-0005493	b1641	CDS	outer membrane lipoprotein	slyB	3101.38	3428.67	3472.51	5990.65	6373.37	5068.52	3334.19	5810.85	1.74281	0.801412	11.7031	12.5045	0.0298291
ABE-0005495	b1642	CDS	DNA-binding transcriptional activator	slyA	1144.7	993.584	1195.48	883.544	1098.39	1069.5	1111.25	1017.14	0.91531	-0.127667	10.118	9.99031	0.019331
ABE-0005499	b1643	CDS	predicted inner membrane protein	ydhI	38.5804	60.9582	66.3538	53.742	112.561	56.5451	55.2975	74.2828	1.34333	0.425814	5.78914	6.21496	0.0257428
ABE-0005501	b1644	CDS	undecaprenyl pyrophosphate phosphatase	ydhJ	137.029	114.384	59.6295	134.537	123.161	120.093	103.681	125.93	1.2146	0.280481	6.696	6.97648	0.0327088
ABE-0005503	b1645	CDS	conserved inner membrane protein	ydhK	123.292	159.87	119.87	104.519	122.999	104.311	134.344	110.61	0.82333	-0.280457	7.06979	6.78933	0.0290049
ABE-0005505	b1646	CDS	superoxide dismutase, Cu, Zn	sodC	186.667	323.218	206.675	155.763	145.974	200.573	238.853	167.437	0.701004	-0.512505	7.89998	7.38747	0.0480995
ABE-0005508	b1647	CDS	predicted oxidoreductase	ydhF	439.534	409.903	472.479	501.002	431.144	556.619	440.639	496.255	1.12622	0.171486	8.78345	8.95494	0.027173
ABE-0005510	b1648	CDS	conserved protein	ydhL	15.8803	13.3853	47.1812	12.6421	65.6428	12.8559	25.4823	30.3803	1.19221	0.25364	4.67142	4.92506	0.0079785
ABE-0005514	b1649	CDS	transcriptional repressor for nemA	ydhM	207.077	298.997	120.037	161.642	205.214	167.127	208.704	177.994	0.852858	-0.229623	7.70531	7.47569	0.0276942
ABE-0005516	b1650	CDS	N-ethylmaleimide reductase, FMN-linked	nemA	197.676	302.415	261.303	135.63	180.141	182.021	253.798	165.93	0.65379	-0.613102	7.98754	7.37443	0.0669282
ABE-0005520	b1651	CDS	glyoxalase I, Ni-dependent	gloA	1189.42	1409.46	1286.79	1336.79	1377.69	1405.27	1295.22	1373.25	1.06024	0.0843959	10.339	10.4234	0.0164932
ABE-0005523	b1652	CDS	ribonuclease T (RNase T)	rnt	339.673	662.023	501.266	432.745	412.581	399.369	500.987	414.899	0.828162	-0.272015	8.96863	8.69661	0.0289212
ABE-0005525	b1653	CDS	predicted ATP-dependent helicase	lhr	95.087	111.95	38.1784	93.9054	33.3594	28.9519	81.7384	52.0723	0.63706	-0.650499	6.35294	5.70244	0.0647179
ABE-0005527	b1654	CDS	monothiol glutaredoxin	ydhD	4905.55	3138.88	3346.98	3210.63	1988.17	3158.95	3797.14	2785.91	0.733688	-0.446761	11.8907	11.4439	0.0136188
ABE-0005533	b1655	CDS	predicted lipoprotein	ydhO	321.406	197.94	239.741	389.929	251.272	355.419	253.029	332.206	1.31292	0.392778	7.98316	8.37594	0.0402816
ABE-0005537	b1656	CDS	superoxide dismutase, Fe	sodB	5063.53	4592.61	5626.73	4406.06	4459.13	4157.37	5094.29	4340.86	0.852102	-0.230902	12.3147	12.0838	0.00605567
ABE-0005540	b1657	CDS	predicted transporter	ydhP	98.1071	185.888	268.305	30.8509	118.049	45.5183	184.1	64.8062	0.352016	-1.50629	7.52435	6.01806	0.961625
ABE-0005545	b1658	CDS	DNA-binding transcriptional repressor, hypoxanthine-binding	purR	627.613	884.242	719.388	868.612	594.013	882.981	743.748	781.869	1.05126	0.0721133	9.53867	9.61078	0.0219954
ABE-0005547	b1659	CDS	predicted DNA-binding transcriptional regulator	ydhB	217.112	242.384	222.68	310.642	197.951	311.834	227.392	273.476	1.20266	0.266231	7.82904	8.09527	0.0310956
ABE-0005551	b1660	CDS	predicted transporter	ydhC	121.781	150.483	213.399	118.721	106.858	123.594	161.888	116.391	0.718961	-0.476014	7.33885	6.86284	0.0405264
ABE-0005555	b1661	CDS	cyclopropane fatty acyl phospholipid synthase (unsaturated-phospholipid methyltransferase)	cfa	861.238	935.292	684.322	1364.46	1141.7	1474.46	826.951	1326.87	1.60454	0.682158	9.69166	10.3738	0.0620814
ABE-0005557	b1662	CDS	riboflavin synthase, alpha subunit	ribC	555.47	421.55	356.443	1273.63	451.428	1019.9	444.488	914.986	2.05852	1.04161	8.796	9.83761	0.198056
ABE-0005561	b1663	CDS	multidrug efflux system transporter	norM	276.785	373.224	236.74	486.279	274.946	429.575	295.583	396.934	1.34288	0.425335	8.20742	8.63275	0.0410174
ABE-0005563	b1664	CDS	conserved protein	ydhQ	159.729	260.173	216.067	320.943	253.263	221.425	211.99	265.21	1.25105	0.323143	7.72785	8.05099	0.0357861
ABE-0005567	b1665	tRNA	tRNA-Val(GAC)	valV	1631.14	1242.28	738.45	1916.09	1011.17	2321.75	1203.96	1749.67	1.45326	0.539295	10.2336	10.7729	0.0326834
ABE-0005569	b1666	tRNA	tRNA-Val(GAC)	valW	633.117	539.469	278.975	865.803	495.334	669.448	483.854	676.862	1.3989	0.48429	8.91843	9.40272	0.0497751
ABE-0005572	b1667	CDS	putative mono-oxygenase	ydhR	932.31	790.776	686.712	680.697	693.876	732.63	803.266	702.401	0.874431	-0.193583	9.64973	9.45615	0.0237959
ABE-0005575	b1668	CDS	conserved protein with FAD/NAD(P)-binding domain	ydhS	98.4968	162.072	193.115	76.425	109.602	112.777	151.228	99.6012	0.658615	-0.602492	7.24058	6.63809	0.054386
ABE-0005577	b1669	CDS	conserved protein	ydhT	138.977	179.166	181.056	383.634	300.558	290.564	166.4	324.919	1.95264	0.965426	7.37851	8.34393	0.244306
ABE-0005579	b1670	CDS	predicted cytochrome	ydhU	38.6778	75.0389	73.8005	208.361	246.429	216.93	62.5057	223.907	3.58218	1.84084	5.96592	7.80675	0.997066
ABE-0005583	b1671	CDS	predicted 4Fe-4S ferridoxin-type protein	ydhX	130.647	110.154	157.215	149.416	194.346	133.89	132.672	159.217	1.20008	0.263132	7.05172	7.31485	0.0298626
ABE-0005585	b1672	CDS	predicted protein	ydhW	91.1412	111.139	79.6912	410.062	420.975	408.671	93.9904	413.236	4.39658	2.13638	6.55444	8.69082	0.99982
ABE-0005587	b1673	CDS	predicted oxidoreductase	ydhV	4.28671	4.17205	6.83544	152.798	110.57	162.946	5.09806	142.105	27.8743	4.80086	2.34995	7.15081	1
ABE-0005589	b1674	CDS	predicted 4Fe-4S ferridoxin-type protein	ydhY	121.538	122.496	126.261	446.376	433.726	539.112	123.432	473.071	3.83266	1.93835	6.94757	8.88591	0.998134
ABE-0005591	b1675	CDS	predicted protein	ydhZ	156.465	294.187	242.019	221.055	135.16	213.22	230.89	189.811	0.822085	-0.282641	7.85106	7.56842	0.0320176
ABE-0005600	b1676	CDS	pyruvate kinase I	pykF	2391.84	2900.44	3271.01	2873.71	3961.49	3165.43	2854.43	3333.54	1.16785	0.223854	11.479	11.7028	0.00946079
ABE-0005603	b1677	CDS	murein lipoprotein	lpp	23752.4	14200.3	14458.1	21077.6	15443.6	19486.5	17470.2	18669.2	1.06863	0.0957644	14.0926	14.1884	0.000850686
ABE-0005605	b1678	CDS	conserved protein	ynhG	190.661	280.86	291.145	270.323	199.619	180.192	254.222	216.711	0.852448	-0.230317	7.98995	7.75963	0.030658
ABE-0005608	b1679	CDS	sulfur acceptor protein	sufE	86.5623	184.092	166.218	40.4756	44.551	71.5436	145.624	52.1901	0.358389	-1.4804	7.1861	5.7057	0.850275
ABE-0005610	b1680	CDS	selenocysteine lyase, PLP-dependent	sufS	60.2088	296.737	208.509	13.1103	16.3569	11.863	188.485	13.7767	0.073092	-3.77414	7.5583	3.78416	1
ABE-0005617	b1681	CDS	component of SufBCD complex	sufD	99.4224	389.333	397.011	37.0419	46.3804	46.5112	295.256	43.3112	0.14669	-2.76915	8.20582	5.43667	0.999998
ABE-0005619	b1682	CDS	transport protein associated with Fe-S cluster assembly	sufC	241.176	455.159	581.735	91.8765	153.507	143.819	426.023	129.734	0.304524	-1.71537	8.73479	7.01941	0.975565
ABE-0005621	b1683	CDS	component of SufBCD complex	sufB	292.86	447.394	399.79	83.8646	91.6308	117.271	380.015	97.5888	0.256803	-1.96127	8.56991	6.60864	0.998481
ABE-0005624	b1684	CDS	Fe-S cluster assembly protein	sufA	247.168	528.285	633.028	201.598	272.956	176.272	469.494	216.942	0.462076	-1.1138	8.87496	7.76116	0.313798
ABE-0005626	b1685	CDS	predicted protein	ydiH	628.295	911.766	733.615	2142.6	2048.65	2381.79	757.892	2191.01	2.89093	1.53153	9.56585	11.0974	0.903406
ABE-0005628	b1686	CDS	esterase	ydiI	511.921	665.963	800.524	777.776	883.595	890.559	659.469	850.643	1.28989	0.367249	9.36516	9.73241	0.0322809
ABE-0005632	b1687	CDS	predicted FAD-linked oxidoreductase	ydiJ	907.028	1313.85	1483.85	1098.04	1259.48	1544.02	1234.91	1300.51	1.05313	0.0746782	10.2702	10.3449	0.0171996
ABE-0005637	b1688	CDS	predicted inner membrane protein	ydiK	359.548	368.82	478.814	555.161	414.518	582.592	402.394	517.424	1.28586	0.362737	8.65247	9.0152	0.0354871
ABE-0005641	b1689	CDS	conserved protein	ydiL	101.03	104.649	65.7425	125.693	122.3	146.432	90.4737	131.475	1.45318	0.539217	6.49943	7.03864	0.0520744
ABE-0005645	b1690	CDS	predicted transporter	ydiM	20.849	24.4528	65.0756	43.9092	46.2728	67.4151	36.7925	52.5324	1.4278	0.513796	5.20134	5.71513	0.0451097
ABE-0005648	b1691	CDS	predicted transporter	ydiN	5.21225	3.30287	19.117	10.249	17.9172	13.6398	9.21071	13.9353	1.51295	0.597364	3.20331	3.80068	0.0376069
ABE-0005651	b1692	CDS	quinate/shikimate 5-dehydrogenase, NAD(P)-binding	ydiB	98.7891	57.7712	66.5761	65.8118	87.9721	110.477	74.3788	88.087	1.1843	0.244038	6.21682	6.46086	0.0238858
ABE-0005653	b1693	CDS	3-dehydroquinate dehydratase	aroD	765.129	1030.96	844.316	546.733	667.404	719.46	880.134	644.532	0.732311	-0.449471	9.78158	9.33211	0.0365288
ABE-0005656	b1694	CDS	acyl-CoA transferase	ydiF	28.4969	18.948	82.5254	32.4637	65.858	17.4025	43.3234	38.5747	0.890389	-0.167492	5.43708	5.26958	0.0122096
ABE-0005658	b1695	CDS	predicted acyl-CoA dehydrogenase	ydiO	25.087	23.1201	44.6804	107.848	191.602	136.294	30.9625	145.248	4.69109	2.22992	4.95245	7.18237	0.999923
ABE-0005660	b1696	CDS	predicted DNA-binding transcriptional regulator	ydiP	37.2164	75.7922	40.6792	54.6785	17.5406	58.3219	51.2293	43.5137	0.849391	-0.2355	5.6789	5.4434	0.0193708
ABE-0005666	b1697	CDS	conserved protein	ydiQ	93.6743	215.787	210.454	110.293	121.062	116.069	173.305	115.808	0.668233	-0.581576	7.43717	6.85559	0.0452811
ABE-0005668	b1698	CDS	predicted electron transfer flavoprotein, FAD-binding	ydiR	249.944	415.988	237.129	275.473	232.279	177.265	301.02	228.339	0.75855	-0.398683	8.23372	7.83503	0.0384951
ABE-0005671	b1699	CDS	predicted oxidoreductase with FAD/NAD(P)-binding domain	ydiS	132.985	192.957	157.16	234.998	175.998	147.32	161.034	186.105	1.15569	0.208754	7.33122	7.53998	0.0287392
ABE-0005674	b1700	CDS	predicted 4Fe-4S ferredoxin-type protein	ydiT	107.509	176.095	137.042	13.7346	80.6007	208.412	140.215	100.916	0.71972	-0.474492	7.1315	6.65701	0.443674
ABE-0005676	b1701	CDS	short chain acyl-CoA synthetase, anaerobic	ydiD	226.757	262.375	166.162	287.699	154.368	286.227	218.432	242.765	1.1114	0.152377	7.77104	7.92341	0.027834
ABE-0005678	b1702	CDS	phosphoenolpyruvate synthase	ppsA	707.843	1106.4	1182.25	493.979	514.865	553.536	998.833	520.793	0.521402	-0.939533	9.9641	9.02457	0.166233
ABE-0005682	b1703	CDS	conserved protein	ydiA	481.67	737.351	629.361	403.611	475.641	451.054	616.127	443.435	0.719714	-0.474504	9.26708	8.79258	0.0420036
ABE-0005686	b1704	CDS	3-deoxy-D-arabino-heptulosonate-7-phosphate synthase, tryptophan repressible	aroH	519.617	585.593	503.266	392.374	448.146	390.903	536.159	410.474	0.765584	-0.385368	9.06652	8.68115	0.0369882
ABE-0005692	b1705	CDS	conserved protein	ydiE	136.2	139.068	84.8595	110.553	74.8435	165.768	120.043	117.055	0.975112	-0.0363609	6.9074	6.87104	0.0238652
ABE-0005694	b1706	CDS	conserved protein	ydiU	453.855	485.29	559.672	240.096	230.019	197.803	499.606	222.639	0.44563	-1.16608	8.96465	7.79856	0.498856
ABE-0005696	b1707	CDS	conserved protein	ydiV	169.374	300.213	167.774	146.659	176.106	132.531	212.454	151.765	0.714344	-0.485308	7.731	7.2457	0.0427158
ABE-0005704	b1708	CDS	predicted lipoprotein	nlpC	431.886	352.538	495.43	582.682	343.118	533.886	426.618	486.562	1.14051	0.189678	8.7368	8.92648	0.0274258
ABE-0005707	b1709	CDS	vitamin B12 transporter subunit : ATP-binding component of ABC superfamily	btuD	349.659	474.86	518.16	398.097	478.816	345.803	447.56	407.572	0.910654	-0.135026	8.80594	8.67091	0.0269315
ABE-0005709	b1710	CDS	predicted glutathione peroxidase	btuE	319.749	610.393	485.594	459.851	661.754	501.015	471.912	540.873	1.14613	0.196771	8.88238	9.07915	0.0285721
ABE-0005712	b1711	CDS	vitamin B12 transporter subunit: membrane component of ABC superfamily	btuC	163.187	403.819	288.533	367.402	285.438	315.231	285.18	322.69	1.13153	0.178278	8.15573	8.33401	0.0322478
ABE-0005715	b1712	CDS	integration host factor (IHF), DNA-binding protein, alpha subunit	himA	4050.79	5310.32	4203.41	5746.13	4949.52	5747.84	4521.51	5481.16	1.21224	0.277679	12.1426	12.4203	0.00615365
ABE-0005717	b1713	CDS	phenylalanine tRNA synthetase, beta subunit	pheT	3045.36	4091.5	4769.8	4066.44	4065.87	3745.46	3968.89	3959.26	0.997573	-0.0035058	11.9545	11.951	0.00644446
ABE-0005722	b1714	CDS	phenylalanine tRNA synthetase, alpha subunit	pheS	857.78	2750.07	2669.6	1329.09	1321.79	1074.72	2092.48	1241.87	0.593488	-0.752708	11.031	10.2783	0.035393
ABE-0005727	b1715	CDS	phenylalanyl-tRNA synthetase operon leader peptide	pheM	258.518	423.463	237.796	598.446	432.973	572.245	306.592	534.554	1.74354	0.802017	8.26018	9.06219	0.145804
ABE-0005729	b1716	CDS	50S ribosomal subunit protein L20	rplT	7626.83	4338	4753.8	6675.19	5019.63	7856.47	5572.88	6517.1	1.16943	0.225807	12.4442	12.67	0.00475805
ABE-0005732	b1717	CDS	50S ribosomal subunit protein L35	rpmI	9918.81	6301.18	7188.38	11029.9	7141.88	11354.1	7802.79	9841.95	1.26134	0.334954	12.9298	13.2647	0.00329414
ABE-0005734	b1718	CDS	protein chain initiation factor IF-3	infC	14044.2	10084.5	9884.99	13943.5	11547.9	13423.3	11337.9	12971.6	1.14409	0.194198	13.4689	13.6631	0.00169856
ABE-0005736	b1719	CDS	threonyl-tRNA synthetase	thrS	3494.06	3980.25	5618.62	3157.56	4350.61	3451.92	4364.31	3653.36	0.8371	-0.256528	12.0915	11.835	0.00748216
ABE-0005740	b1720	CDSp	predicted protein, N-ter fragment (pseudogene)	arpB_1	14.8086	6.83752	2.33405	10.353	1.61417	6.74151	7.9934	6.23623	0.780172	-0.358135	2.99881	2.64067	0.00193733
ABE-0005742	b1721	CDSp	predicted protein, C-ter fragment (pseudogene)	arpB_2	5.06611	14.776	4.83482	9.26048	7.42516	34.5437	8.22564	17.0765	2.076	1.05381	3.04013	4.09394	0.0269253
ABE-0005744	b1722	CDS	conserved protein	ydiY	413.131	686.07	634.14	388.108	457.616	476.505	577.78	440.743	0.762821	-0.390584	9.17438	8.78379	0.0349018
ABE-0005748	b1723	CDS	6-phosphofructokinase II	pfkB	183.111	463.445	367.502	213.147	355.924	432.084	338.019	333.718	0.987276	-0.0184746	8.40096	8.38249	0.0268099
ABE-0005751	b1724	CDS	predicted protein	ydiZ	338.796	566.181	475.258	377.339	354.363	414.995	460.078	382.232	0.830798	-0.26743	8.84574	8.57831	0.0299938
ABE-0005755	b1725	CDS	predicted phosphotransferase/kinase	yniA	241.858	246.614	248.854	238.639	270.911	284.659	245.776	264.736	1.07715	0.107215	7.9412	8.04841	0.0276926
ABE-0005757	b1726	CDS	predicted inner membrane protein	yniB	493.361	401.675	344.328	556.929	341.988	570.677	413.122	489.865	1.18576	0.245817	8.69042	8.93624	0.0291207
ABE-0005761	b1727	CDS	2-deoxyglucose-6-P phosphatase	yniC	640.327	538.368	555.949	520.148	467.57	580.92	578.215	522.879	0.9043	-0.145127	9.17546	9.03033	0.0256806
ABE-0005768	b1728	CDS	predicted inner membrane protein regulated by LexA	ydjM	127.286	197.998	87.8048	190.1	150.763	228.48	137.696	189.781	1.37826	0.462845	7.10535	7.56819	0.0511069
ABE-0005771	b1729	CDS	predicted transporter	ydjN	2251.69	1794.21	2491.99	2113	1899.34	2151.38	2179.3	2054.57	0.942768	-0.0850251	11.0896	11.0046	0.0117655
ABE-0005773	b1730	CDS	predicted protein	ydjO	32.6374	20.1649	16.783	33.7123	24.4815	26.8615	23.1951	28.3518	1.22232	0.28962	4.53575	4.82537	0.0121871
ABE-0005776	b1731	CDS	cell division modulator	cedA	146.138	243.022	211.676	241.709	205.86	206.949	200.279	218.173	1.08935	0.123461	7.64586	7.76933	0.0282509
ABE-0005780	b1732	CDS	hydroperoxidase HPII(III) (catalase)	katE	353.556	366.561	299.481	279.583	142.638	246.771	339.866	222.997	0.656134	-0.607938	8.40882	7.80088	0.0805556
ABE-0005783	b1733	CDS	conserved protein	ydjC	136.785	170.359	258.08	155.971	207.42	180.035	188.408	181.142	0.961438	-0.0567345	7.55771	7.50098	0.0262291
ABE-0005785	b1734	CDS	cryptic phospho-beta-glucosidase, NAD(P)-binding	celF	122.22	142.197	159.716	320.111	172.285	276.559	141.378	256.318	1.813	0.858382	7.14341	8.00179	0.137693
ABE-0005790	b1735	CDS	DNA-binding transcriptional dual regulator	celD	87.1955	108.126	39.1232	83.3443	76.7805	117.689	78.1481	92.6046	1.18499	0.244874	6.28814	6.53301	0.0278164
ABE-0005792	b1736	CDS	N,N'-diacetylchitobiose-specific enzyme IIA component of PTS	celC	201.086	218.047	162.161	325.157	131.555	295.843	193.765	250.851	1.29462	0.372528	7.59816	7.97069	0.0325186
ABE-0005795	b1737	CDS	N,N'-diacetylchitobiose-specific enzyme IIC component of PTS	celB	46.8615	65.362	123.872	79.3904	78.1795	66.6312	78.6984	74.7337	0.949622	-0.0745746	6.29826	6.22369	0.01969
ABE-0005797	b1738	CDS	N,N'-diacetylchitobiose-specific enzyme IIB component of PTS	celA	517.376	612.132	458.086	589.029	345.485	583.324	529.198	505.946	0.956062	-0.064824	9.04766	8.98284	0.0253959
ABE-0005799	b1739	CDS	DNA-binding transcriptional activator	osmE	225.15	336.371	262.303	198.06	129.402	167.702	274.608	165.055	0.601055	-0.73443	8.10123	7.3668	0.103074
ABE-0005803	b1740	CDS	NAD synthetase, NH3/glutamine-dependent	nadE	904.885	1148.53	1105.23	1234.4	1177.59	1405.21	1052.88	1272.4	1.20849	0.27321	10.0401	10.3133	0.0215257
ABE-0005807	b1741	CDS	endonuclease of nucleotide excision repair	ydjQ	150.035	132.752	138.154	216.737	157.973	238.775	140.314	204.495	1.45741	0.543411	7.13251	7.67592	0.0520654
ABE-0005809	b1742	CDS	conserved protein	ydjR	1033.44	1252.77	1043.43	1872.18	1580.59	2027.52	1109.88	1826.76	1.64591	0.718885	10.1162	10.8351	0.0578953
ABE-0005812	b1743	CDS	envelope stress induced periplasmic protein	spy	180.48	228.941	170.775	92.7609	165.075	158.034	193.399	138.623	0.716775	-0.480408	7.59543	7.11503	0.0504413
ABE-0005815	b1744	CDS	succinylglutamate desuccinylase	astE	49.0049	84.3101	90.1389	50.2043	64.1362	56.8064	74.4846	57.049	0.765916	-0.384742	6.21887	5.83413	0.0246565
ABE-0005817	b1745	CDS	succinylarginine dihydrolase	astB	96.8893	258.203	219.568	125.381	256.222	131.956	191.553	171.186	0.893673	-0.16218	7.5816	7.41942	0.0269876
ABE-0005820	b1746	CDS	succinylglutamic semialdehyde dehydrogenase	astD	156.806	196.608	206.23	146.971	167.927	173.502	186.548	162.8	0.872699	-0.196443	7.5434	7.34696	0.0285805
ABE-0005822	b1747	CDS	arginine succinyltransferase	astA	232.895	323.971	238.685	240.773	224.369	173.137	265.183	212.759	0.80231	-0.317768	8.05085	7.73308	0.0346685
ABE-0005824	b1748	CDS	succinylornithine transaminase, PLP-dependent	astC	45.1079	307.167	298.259	96.0385	128.272	88.9461	216.844	104.419	0.481539	-1.05428	7.76052	6.70624	0.0684077
ABE-0005829	b1749	CDS	exonuclease III	xthA	607.202	834.004	871.658	572.173	532.029	414.577	770.954	506.26	0.656666	-0.606768	9.5905	8.98373	0.0588708
ABE-0005832	b1750	CDS	predicted inner membrane protein	ydjX	77.0146	253.857	185.891	705.305	446.048	713.294	172.254	621.549	3.60832	1.85133	7.4284	9.27972	0.998896
ABE-0005834	b1751	CDS	predicted protein	ydjY	179.847	355.841	431.466	878.497	1423.21	1102.11	322.385	1134.6	3.51941	1.81533	8.33264	10.148	0.996468
ABE-0005837	b1752	CDS	conserved inner membrane protein	ydjZ	159.631	222.625	191.559	464.637	624.252	525.89	191.272	538.26	2.81411	1.49268	7.57948	9.07216	0.91057
ABE-0005839	b1753	CDS	conserved protein	ynjA	234.21	229.868	338.271	850.299	757.851	746.845	267.45	784.998	2.93512	1.55342	8.06312	9.61655	0.9485
ABE-0005841	b1754	CDS	conserved protein	ynjB	195.191	296.621	290.145	448.821	389.337	418.13	260.652	418.763	1.6066	0.684006	8.02598	8.70999	0.0933158
ABE-0005843	b1755	CDS	fused transporter subunits of ABC superfamily: membrane components	ynjC	70.5845	131.072	144.989	216.321	249.173	211.861	115.548	225.785	1.95403	0.966452	6.85235	7.81881	0.302849
ABE-0005845	b1756	CDS	predicted transporter subunit: ATP-binding component of ABC superfamily	ynjD	151.106	248.005	237.24	199.881	263.324	204.022	212.117	222.409	1.04852	0.068355	7.72872	7.79707	0.0272905
ABE-0005848	b1757	CDS	predicted thiosulfate sulfur transferase	ynjE	202.596	299.924	326.99	1473.77	2251.06	1638.97	276.503	1787.93	6.46624	2.69293	8.11115	10.8041	1
ABE-0005850	b1758	CDS	predicted phosphatidyl transferase, inner membrane protein	ynjF	145.602	214.397	250.022	197.488	160.018	197.908	203.34	185.138	0.910483	-0.135296	7.66775	7.53245	0.0271934
ABE-0005855	b1759	CDS	pyrimidine (deoxy)nucleoside triphosphate pyrophosphohydrolase	nudG	339.965	344.889	390.065	406.421	374.164	432.241	358.306	404.275	1.12829	0.174144	8.48505	8.65919	0.0284011
ABE-0005858	b1760	CDS	predicted protein	ynjH	1182.35	782.78	1531.53	1137.95	904.31	1429.15	1165.55	1157.13	0.992777	-0.0104578	10.1868	10.1763	0.0178607
ABE-0005865	b1761	CDS	glutamate dehydrogenase, NADP-specific	gdhA	4186.51	5631.45	5330.14	4634.71	6148.41	5211.66	5049.37	5331.6	1.05589	0.078465	12.3019	12.3804	0.00483189
ABE-0005867	b1762	CDS	predicted inner membrane protein	ynjI	34.7321	66.5789	63.9086	65.4997	37.6101	48.1313	55.0732	50.4137	0.915394	-0.127535	5.78328	5.65574	0.0163775
ABE-0005869	b1763	CDS	DNA topoisomerase III	topB	248.921	265.388	278.53	259.866	181.109	270.758	264.28	237.244	0.897701	-0.155693	8.04592	7.89023	0.0291784
ABE-0005872	b1764	CDS	selenophosphate synthase	selD	440.898	1190.13	1009.87	586.168	726.805	493.646	880.299	602.206	0.684092	-0.547737	9.78185	9.23411	0.0373206
ABE-0005875	b1765	CDS	predicted oxidoreductase	ydjA	741.649	1724.68	1252.05	1039.15	1079.93	1095.99	1239.46	1071.69	0.864644	-0.209822	10.2755	10.0657	0.0187088
ABE-0005880	b1766	CDS	protease IV (signal peptide peptidase)	sppA	350.487	469.123	495.208	348.204	363.779	480.476	438.273	397.487	0.906939	-0.140923	8.77569	8.63476	0.0272616
ABE-0005886	b1767	CDS	cytoplasmic L-asparaginase I	ansA	535.546	853.473	833.146	539.917	577.71	489.779	740.722	535.802	0.723351	-0.467231	9.53279	9.06556	0.0383132
ABE-0005891	b1768	CDS	nicotinamidase/pyrazinamidase	pncA	567.161	594.459	600.352	428.375	416.939	457.012	587.324	434.109	0.73913	-0.436099	9.19801	8.76191	0.0404752
ABE-0005894	b1769	CDS	predicted transporter	ydjE	58.7474	81.7026	104.643	91.3042	70.2162	68.8261	81.6978	76.7822	0.939832	-0.0895251	6.35222	6.2627	0.0203646
ABE-0005897	b1770	CDS	predicted DNA-binding transcriptional regulator	ydjF	103.125	87.4391	69.7437	182.712	108.849	194.824	86.7691	162.128	1.8685	0.901884	6.43911	7.34099	0.15464
ABE-0005901	b1771	CDS	predicted oxidoreductase	ydjG	54.9965	19.9911	68.1877	111.802	47.3489	43.6369	47.7251	67.596	1.41636	0.502189	5.57668	6.07887	0.033843
ABE-0005903	b1772	CDS	predicted kinase	ydjH	102.345	64.4929	92.9731	120.959	121.977	88.0055	86.6037	110.314	1.27378	0.349112	6.43636	6.78547	0.0309079
ABE-0005906	b1773	CDS	predicted aldolase	ydjI	41.5518	14.1965	17.4498	98.2756	90.5547	115.128	24.3994	101.32	4.15254	2.05399	4.60877	6.66277	0.999844
ABE-0005908	b1774	CDS	predicted oxidoreductase, Zn-dependent and NAD(P)-binding	ydjJ	60.2088	106.851	89.3053	110.293	130.586	84.2428	85.4549	108.374	1.2682	0.342784	6.41709	6.75988	0.0305865
ABE-0005910	b1775	CDS	predicted transporter	ydjK	31.4683	92.9439	68.6323	21.9026	54.3974	44.6299	64.3482	40.31	0.626435	-0.674763	6.00783	5.33306	0.0430667
ABE-0005912	b1776	CDS	predicted oxidoreductase, Zn-dependent and NAD(P)-binding	ydjL	52.5609	12.0526	18.0055	72.5231	66.2346	68.6171	27.5397	69.1249	2.51001	1.3277	4.78344	6.11113	0.931835
ABE-0005914	b1777	CDS	conserved protein	yeaC	1815.62	1687.19	1576.21	355.436	412.904	336.762	1693	368.367	0.217582	-2.20037	10.7254	8.525	0.999879
ABE-0005916	b1778	CDS	methionine sulfoxide reductase B	yeaA	2382.48	2478.6	2462.26	648.598	777.167	555.312	2441.11	660.359	0.270515	-1.88622	11.2533	9.36711	0.995807
ABE-0005920	b1779	CDS	glyceraldehyde-3-phosphate dehydrogenase A	gapA	17301.7	10688.6	11387.6	17749	16388.4	17476.1	13126	17204.5	1.31073	0.390366	13.6801	14.0705	0.00175107
ABE-0005923	b1780	CDS	conserved protein	yeaD	678.079	906.319	945.847	767.007	925.132	739.11	843.415	810.417	0.960875	-0.0575792	9.7201	9.66252	0.021118
ABE-0005925	b1781	CDS	predicted oxidoreductase	yeaE	121.002	271.704	183.112	204.459	220.818	235.378	191.94	220.218	1.14733	0.198283	7.58451	7.78279	0.0321616
ABE-0005928	b1782	CDS	scaffolding protein for murein synthesizing machinery	mipA	3297.79	2893.02	3548.54	2690.9	2902.49	2840.16	3246.45	2811.18	0.865925	-0.207687	11.6646	11.457	0.00938896
ABE-0005935	b1783	CDS	conserved protein with nucleoside triphosphate hydrolase domain	yeaG	321.016	707.857	432.022	101.241	153.83	113.142	486.965	122.738	0.252046	-1.98824	8.92767	6.93944	0.998163
ABE-0005938	b1784	CDS	conserved protein	yeaH	163.041	158.943	105.421	74.344	25.9881	70.7075	142.469	57.0132	0.400181	-1.32128	7.1545	5.83322	0.838419
ABE-0005941	b1785	CDS	predicted diguanylate cyclase	yeaI	76.8197	71.9678	45.4585	96.2466	62.4682	114.031	64.7487	90.9152	1.40412	0.489671	6.01678	6.50645	0.0359739
ABE-0005943	b1786	CDS	predicted diguanylate cyclase	yeaJ	182.088	143.53	156.104	140.676	106.912	108.021	160.574	118.536	0.738204	-0.437908	7.32709	6.88918	0.0409584
ABE-0005945	b1787	CDS	conserved protein	yeaK	467.397	584.55	491.151	573.578	587.234	519.462	514.366	560.091	1.0889	0.122866	9.00665	9.12952	0.0255059
ABE-0005947	b1788	CDS	predicted protein	b1788	4.53027	11.8787	11.0034	12.6421	26.4723	21.4788	9.13747	20.1977	2.21043	1.14433	3.19179	4.33612	0.167387
ABE-0005954	b1789	CDS	conserved inner membrane protein	yeaL	177.363	195.159	41.9018	229.171	213.285	282.307	138.141	241.588	1.74885	0.806405	7.11	7.9164	0.371383
ABE-0005956	b1790	CDS	predicted DNA-binding transcriptional regulator	yeaM	111.308	126.262	161.494	95.3101	40.5694	101.018	133.022	78.9659	0.593632	-0.752359	7.05552	6.30316	0.131508
ABE-0005962	b1791	CDS	predicted transporter	yeaN	130.501	140.633	176.554	152.798	146.566	173.346	149.229	157.57	1.05589	0.0784611	7.22139	7.29985	0.0259213
ABE-0005964	b1792	CDS	conserved protein	yeaO	386.291	339.268	362.112	366.361	330.42	374.285	362.557	357.022	0.984733	-0.0221951	8.50206	8.47987	0.0264889
ABE-0005966	b1793	CDS	conserved outer membrane protein	yoaF	459.262	465.705	536.11	584.451	521.752	628.319	487.026	578.174	1.18715	0.247507	8.92785	9.17536	0.0286998
ABE-0005972	b1794	CDS	predicted diguanylate cyclase	yeaP	362.811	487.608	478.481	463.024	442.604	537.335	442.967	480.988	1.08583	0.118802	8.79105	8.90986	0.0264651
ABE-0005974	b1795	CDS	conserved inner membrane protein	yeaQ	978.49	1129.23	875.881	873.191	649.002	1015.62	994.535	845.937	0.850585	-0.233472	9.95788	9.72441	0.0235468
ABE-0005976	b1796	CDS	predicted protein	yoaG	17.293	51.3393	58.8515	26.845	22.0065	87.7964	42.4946	45.5493	1.07188	0.100149	5.40921	5.50936	0.0127676
ABE-0005979	b1797	CDS	conserved protein	yeaR	22.2129	141.907	34.3439	81.9396	42.7754	93.9631	66.1548	72.8927	1.10185	0.139929	6.04777	6.1877	0.0358099
ABE-0005984	b1798	CDS	neutral amino-acid efflux system	yeaS	2.67919	16.4564	5.8907	28.0936	20.2847	27.0706	8.3421	25.1496	3.01478	1.59205	3.06041	4.65246	0.991635
ABE-0005987	b1799	CDS	predicted DNA-binding transcriptional regulator	yeaT	221.447	282.366	209.12	360.378	242.986	313.141	237.645	305.502	1.28554	0.362374	7.89266	8.25504	0.0372869
ABE-0005991	b1800	CDS	predicted dehydrogenase	yeaU	66.8337	155.061	154.27	117.057	84.959	84.295	125.388	95.4369	0.761131	-0.393782	6.97026	6.57647	0.0292924
	b1801			yeaV	161.677	163.405	208.675	91.7204	121.87	188.449	177.919	134.013	0.753223	-0.40885	7.47508	7.06623	0.0438084
ABE-0005997	b1802	CDS	predicted 2Fe-2S cluster-containing protein	yeaW	143.02	245.745	174.776	259.033	196.336	196.34	187.847	217.237	1.15645	0.209708	7.55342	7.76312	0.0305244
ABE-0006000	b1803	CDS	predicted oxidoreductase	yeaX	128.65	287.292	243.242	155.139	121.87	240.186	219.728	172.398	0.784599	-0.349973	7.77957	7.4296	0.0346935
ABE-0006003	b1804	CDS	ribonuclease D	rnd	244.245	291.927	217.4	298.885	145.221	358.868	251.191	267.658	1.06556	0.0916063	7.97264	8.06425	0.0269319
ABE-0006005	b1805	CDS	acyl-CoA synthetase, long-chain-fatty-acid--CoA ligase	fadD	192.658	310.47	311.818	278.023	220.334	266.943	271.649	255.1	0.939079	-0.0906812	8.0856	7.99492	0.0272253
ABE-0006011	b1806	CDS	predicted lipoprotein	yeaY	208.295	266.026	157.938	184.065	135.536	196.079	210.753	171.893	0.815616	-0.294039	7.71941	7.42537	0.0321977
ABE-0006013	b1807	CDS	predicted peptidase	yeaZ	377.23	510.844	505.322	552.091	428.561	421.109	464.465	467.254	1.006	0.00863517	8.85943	8.86806	0.0253673
ABE-0006016	b1808	CDS	conserved protein with nucleoside triphosphate hydrolase domain	yoaA	173.563	139.995	141.655	250.605	192.731	220.379	151.738	221.239	1.45803	0.544025	7.24544	7.78946	0.0555082
ABE-0006020	b1809	CDS	conserved protein	yoaB	1523.34	1765.7	1639.34	1141.07	1291.39	1106.13	1642.79	1179.53	0.718002	-0.477941	10.6819	10.204	0.0284678
ABE-0006024	b1810	CDS	predicted protein	yoaC	422.825	599.847	338.493	1029.94	570.07	1167.95	453.722	922.655	2.03353	1.02398	8.82566	9.84965	0.251104
ABE-0006026	b1811	CDS	conserved protein	yoaH	819.005	522.259	634.973	1371.75	765.438	1076.97	658.746	1071.38	1.6264	0.701683	9.36358	10.0653	0.0692172
ABE-0006031	b1812	CDS	aminodeoxychorismate synthase, subunit I	pabB	313.076	326.636	291.757	388.68	274.731	416.145	310.49	359.852	1.15898	0.212858	8.2784	8.49126	0.0293177
ABE-0006035	b1813	CDS	predicted NUDIX hydrolase	yeaB	330.807	514.9	376.783	447.781	480.537	381.131	407.497	436.483	1.07113	0.0991368	8.67064	8.76978	0.0268181
ABE-0006039	b1814	CDS	L-serine deaminase I	sdaA	140.244	203.561	198.394	138.075	159.749	182.909	180.733	160.244	0.886635	-0.173588	7.49772	7.32413	0.0277531
ABE-0006043	b1815	CDS	predicted cyclic di-GMP phosphodiesterase	yoaD	41.3083	105.518	99.4751	78.558	87.5954	58.7923	82.1005	74.9819	0.913295	-0.130848	6.35932	6.22847	0.0198409
ABE-0006045	b1816	CDS	predicted membrane protein	yoaE	226.319	229.173	202.229	172.255	115.52	136.868	219.24	141.548	0.64563	-0.63122	7.77637	7.14515	0.0752923
ABE-0006054	b1817	CDS	PTS system mannose-specific IIAB component	manX	2095.23	2877.78	2679.88	941.916	2320.36	1243.31	2550.96	1501.86	0.588744	-0.764288	11.3168	10.5525	0.0824604
ABE-0006056	b1818	CDS	mannose-specific enzyme IIC component of PTS	manY	2889.83	4266.96	3594.05	1674.17	3289.83	1684.38	3583.61	2216.13	0.618406	-0.693373	11.8072	11.1138	0.0400504
ABE-0006058	b1819	CDS	mannose-specific enzyme IID component of PTS	manZ	468.079	946.359	1040.38	334.626	473.489	369.424	818.271	392.513	0.479686	-1.05984	9.67644	8.6166	0.252003
ABE-0006062	b1820	CDS	conserved inner membrane protein	yobD	197.237	225.001	234.128	147.231	125.582	144.446	218.789	139.086	0.635712	-0.653555	7.77339	7.11984	0.0764124
ABE-0006065	b1821	CDS	conserved inner membrane protein	yebN	171.858	205.068	214.733	223.448	163.73	233.183	197.219	206.787	1.04851	0.0683445	7.62366	7.692	0.0267817
ABE-0006067	b1822	CDS	23S rRNA m1G745 methyltransferase	rrmA	381.371	614.218	577.511	343.782	502.759	411.494	524.367	419.345	0.799717	-0.322439	9.03443	8.71199	0.0324287
ABE-0006070	b1823	CDS	stress protein, member of the CspA-family	cspC	16452.5	15225.4	13813.8	18874	17111	16743	15163.9	17576	1.15907	0.212968	13.8884	14.1013	0.00105831
ABE-0006072	b1824	CDS	predicted protein	yobF	16044.6	14026.1	13073	16683.2	15387.9	16993.8	14381.2	16355	1.13725	0.185543	13.8119	13.9974	0.00114115
ABE-0006075	b1825	CDS	predicted protein	yebO	269.965	273.617	216.622	379.68	267.306	323.174	253.401	323.387	1.27618	0.351836	7.98528	8.33712	0.0365272
ABE-0006078	b1826	CDS	predicted protein	yobG	798.448	769.8	671.151	1410.09	980.821	1370.25	746.467	1253.72	1.67954	0.748067	9.54393	10.292	0.0761105
ABE-0006081	b1827	CDS	predicted DNA-binding transcriptional regulator	kdgR	344.398	419.117	403.847	404.184	377.231	252.519	389.12	344.644	0.885701	-0.175108	8.60407	8.42897	0.0292796
ABE-0006085	b1828	CDS	predicted transporter	yebQ	60.1113	84.2521	105.866	108.629	46.9722	104.415	83.4098	86.6719	1.03911	0.055348	6.38215	6.43749	0.0205647
ABE-0006087	b1829	CDS	predicted endopeptidase	htpX	612.074	581.537	672.485	389.564	440.237	584.682	622.032	471.495	0.757991	-0.399747	9.28084	8.8811	0.0382724
ABE-0006090	b1830	CDS	carboxy-terminal protease for penicillin-binding protein 3	prc	844.822	730.977	743.062	783.551	736.221	960.064	772.954	826.612	1.06942	0.0968283	9.59424	9.69107	0.0217192
ABE-0006092	b1831	CDS	predicted structural transport element	proQ	2470.02	2210.78	2283.2	2052.97	1930.6	2075.76	2321.33	2019.77	0.870092	-0.200761	11.1807	10.98	0.0125868
ABE-0006095	b1832	CDS	free methionine-(R)-sulfoxide reductase	yebR	3016.38	2599.76	2046.96	2562.81	2279.26	3190.41	2554.37	2677.49	1.0482	0.067915	11.3188	11.3867	0.0098503
ABE-0006098	b1833	CDS	conserved inner membrane protein	yebS	161.287	209.008	169.497	140	147.589	142.512	179.931	143.367	0.79679	-0.327729	7.4913	7.16357	0.0333274
ABE-0006101	b1834	CDS	conserved protein	yebT	52.5609	83.9045	67.4652	25.5964	153.722	85.3925	67.9769	88.2371	1.29805	0.376342	6.08697	6.46331	0.0190275
ABE-0006106	b1835	CDS	16S rRNA m(5)C1407 methyltransferase	yebU	163.577	284.8	210.009	241.605	160.018	259.574	219.462	220.399	1.00427	0.00614612	7.77783	7.78397	0.0267378
ABE-0006110	b1836	CDS	predicted protein	yebV	285.066	476.714	340.827	244.674	181.163	325.683	367.536	250.507	0.681585	-0.553035	8.52174	7.96871	0.0596481
ABE-0006112	b1837	CDS	predicted protein	yebW	296.465	217.236	230.96	555.525	273.87	568.534	248.22	465.976	1.87727	0.908636	7.95548	8.86411	0.154391
ABE-0006114	b1838	CDS	serine/threonine-specific protein phosphatase 1	pphA	117.251	134.433	108.144	80.8991	99.1636	92.9179	119.943	90.9935	0.758642	-0.39851	6.9062	6.50769	0.0342113
ABE-0006118	b1839	CDS	predicted protein	yebY	831.865	638.265	851.151	820.073	488.77	745.799	773.76	684.881	0.885133	-0.176034	9.59574	9.41971	0.0245865
ABE-0006120	b1840	CDS	predicted inner membrane protein	yebZ	556.882	846.288	876.326	533.778	504.857	552.699	759.832	530.445	0.698108	-0.518477	9.56954	9.05106	0.043102
ABE-0006123	b1841	CDS	conserved protein	yobA	814.913	1061.32	1023.09	711.236	539.616	756.094	966.443	668.982	0.692211	-0.530716	9.91654	9.38582	0.0443781
ABE-0006126	b1842	CDS	DNA polymerase III, theta subunit	holE	956.715	1074.19	1107.73	1221.03	866.753	1044.78	1046.21	1044.19	0.998066	-0.0027926	10.031	10.0282	0.018704
ABE-0006129	b1843	CDS	conserved protein	yobB	68.1002	80.3698	105.81	77.5175	37.3949	36.8954	84.7601	50.6026	0.597009	-0.744175	6.40531	5.66114	0.0952936
ABE-0006131	b1844	CDS	DNA exonuclease X	exoX	402.415	609.814	482.704	467.758	516.91	535.349	498.311	506.672	1.01678	0.024007	8.9609	8.98491	0.0250315
ABE-0006133	b1845	CDS	protease II	ptrB	47.5922	110.038	100.864	75.1764	94.2135	85.0789	86.1648	84.8229	0.984427	-0.0226438	6.42903	6.40638	0.0209508
ABE-0006137	b1846	CDS	conserved protein	yebE	86.0264	150.715	188.28	191.505	92.6531	149.62	141.674	144.593	1.0206	0.0294185	7.14643	7.17585	0.0248757
ABE-0006141	b1847	CDS	predicted protein	yebF	658.594	932.047	838.147	622.637	610.747	617.711	809.596	617.032	0.762147	-0.391858	9.66106	9.2692	0.0322389
ABE-0006145	b1848	CDS	conserved protein regulated by LexA	yebG	918.963	1234.06	1246.66	1161.93	1236.29	1152.07	1133.23	1183.43	1.0443	0.0625362	10.1462	10.2088	0.0179155
ABE-0006162	b1849	CDS	phosphoribosylglycinamide formyltransferase 2	purT	609.784	1085.02	905.057	1050.8	825.377	931.74	866.621	935.974	1.08003	0.111067	9.75926	9.87032	0.0213783
ABE-0006164	b1850	CDS	2-dehydro-3-deoxyphosphogluconate aldolase	eda	905.031	1589.78	1222.38	1209.17	1473.25	1256.74	1239.06	1313.05	1.05972	0.0836766	10.275	10.3587	0.0173615
ABE-0006166	b1851	CDS	6-phosphogluconate dehydratase	edd	1918.98	2996.86	2672.82	2404.45	3304.52	2748.92	2529.56	2819.3	1.11454	0.15645	11.3047	11.4611	0.0102921
ABE-0006171	b1852	CDS	glucose-6-phosphate 1-dehydrogenase	zwf	769.269	681.26	760.679	1059.02	739.772	1074.67	737.069	957.822	1.2995	0.377957	9.52566	9.90361	0.0290815
ABE-0006179	b1853	CDS	predicted DNA-binding transcriptional regulator	yebK	407.335	495.894	293.424	410.843	438.73	551.393	398.884	466.989	1.17074	0.227418	8.63983	8.86724	0.0302278
ABE-0006182	b1854	CDS	pyruvate kinase II	pykA	521.76	833.714	853.207	1077.91	1750.35	1152.43	736.227	1326.9	1.80229	0.849833	9.52401	10.3738	0.118215
ABE-0006185	b1855	CDS	acyl (myristate) transferase	msbB	348.344	411.062	514.047	425.462	420.437	332.163	424.484	392.687	0.925092	-0.112331	8.72957	8.61724	0.0267326
ABE-0006189	b1856	CDS	predicted peptidase	yebA	95.8664	168.215	160.994	180.007	175.083	148.47	141.692	167.853	1.18464	0.244447	7.14661	7.39106	0.031207
ABE-0006191	b1857	CDS	High-affinity zinc uptake system periplasmic protein	znuA	552.206	888.646	675.986	539.865	635.336	593.985	705.613	589.729	0.835768	-0.258825	9.46273	9.20391	0.0266872
ABE-0006198	b1858	CDS	High-affinity zinc uptake system ATP-binding protein	znuC	209.513	377.28	362.945	268.346	273.278	283.248	316.579	274.957	0.868526	-0.20336	8.30642	8.10306	0.0286224
ABE-0006201	b1859	CDS	High-affinity zinc uptake system membrane protein	znuB	469.882	597.646	455.196	712.641	550	805.323	507.574	689.321	1.35807	0.441558	8.98748	9.42903	0.0386691
ABE-0006204	b1860	CDS	ATP-dependent DNA helicase, component of RuvABC resolvasome	ruvB	371.19	559.634	614.134	325.209	445.671	443.947	514.986	404.942	0.786318	-0.346815	9.00839	8.66157	0.0336898
ABE-0006206	b1861	CDS	component of RuvABC resolvasome, regulatory subunit	ruvA	554.252	733.874	729.614	606.561	753.708	654.711	672.58	671.66	0.998632	-0.00197471	9.39356	9.39159	0.0227924
ABE-0006213	b1862	CDS	predicted protein	yebB	95.8177	20.2808	28.9534	35.4812	14.7427	86.7512	48.3506	45.6584	0.944319	-0.0826543	5.59546	5.51281	0.0130285
ABE-0006215	b1863	CDS	component of RuvABC resolvasome, endonuclease	ruvC	494.335	705.945	607.91	632.158	748.22	768.794	602.73	716.39	1.18858	0.249234	9.23537	9.4846	0.0273291
ABE-0006219	b1864	CDS	conserved protein	yebC	1316.41	2872.86	2102.09	1789.93	2564.69	2346.46	2097.12	2233.7	1.06513	0.0910228	11.0342	11.1252	0.0122892
ABE-0006223	b1865	CDS	dATP pyrophosphohydrolase	ntpA	1564.16	2110.77	2220.74	2175.07	2343.5	2343.49	1965.22	2287.35	1.16391	0.218986	10.9405	11.1595	0.0133806
ABE-0006226	b1866	CDS	aspartyl-tRNA synthetase	aspS	1447.45	2858.6	2578.79	2446.12	2902.43	2398.62	2294.95	2582.39	1.12525	0.170245	11.1642	11.3345	0.0119366
ABE-0006231	b1867	CDS	predicted hydrolase	yecD	359.45	447.278	694.881	358.505	460.037	320.196	500.536	379.58	0.758346	-0.399073	8.96733	8.56826	0.0359731
ABE-0006233	b1868	CDS	conserved protein	yecE	142.728	203.967	176.888	115.34	219.527	125.842	174.527	153.569	0.879915	-0.184564	7.44731	7.26275	0.0294215
ABE-0006235	b1869	CDS	predicted inner membrane protein	yecN	939.373	936.045	945.791	754.001	730.733	1064.11	940.403	849.616	0.903459	-0.146469	9.87714	9.73067	0.0217832
ABE-0006237	b1870	CDS	tRNA methyltransferase, S-adenosyl-L-methionine-dependent methyltransferase	yecO	394.328	552.217	564.841	374.477	415.54	385.311	503.795	391.776	0.77765	-0.362808	8.97669	8.61389	0.0347789
ABE-0006241	b1871	CDS	tRNA methyltransferase, S-adenosyl-L-methionine-dependent methyltransferase	yecP	241.42	277.673	362.389	284.109	190.633	232.19	293.827	235.644	0.801982	-0.318358	8.19882	7.88047	0.0348447
ABE-0006244	b1872	CDS	trimethylamine N-oxide reductase system III, catalytic subunit	torZ	114.572	111.66	200.895	158.052	55.1507	112.097	142.376	108.433	0.7616	-0.392894	7.15356	6.76067	0.0411977
ABE-0006246	b1873	CDS	TMAO reductase III (TorYZ), cytochrome c-type subunit	torY	84.3702	38.1858	83.4146	85.1652	46.8108	79.7484	68.6569	70.5748	1.02794	0.0397495	6.10133	6.14108	0.0189156
ABE-0006252	b1874	CDS	copper homeostasis protein	cutC	88.9005	97.0001	129.373	158.521	115.574	156.988	105.091	143.694	1.36733	0.451362	6.7155	7.16686	0.0407845
ABE-0006257	b1875	CDS	predicted metal-binding enzyme	yecM	399.443	592.315	556.005	515.465	416.832	555.208	515.921	495.835	0.961068	-0.0572897	9.01101	8.95372	0.0250328
ABE-0006264	b1876	CDS	arginyl-tRNA synthetase	argS	258.225	290.479	502.099	169.03	226.037	174.443	350.268	189.837	0.541976	-0.883699	8.45231	7.56861	0.147742
ABE-0006268	b1877	CDS	predicted protein	yecT	22.8462	31.696	16.9497	48.7476	18.8857	34.6482	23.8306	34.0939	1.43067	0.516696	4.57474	5.09144	0.0169255
ABE-0006270	b1878	CDS	conserved protein	flhE	426.82	559.112	536.11	663.841	684.622	759.544	507.347	702.669	1.38499	0.469872	8.98683	9.4567	0.0424819
ABE-0006272	b1879	CDS	predicted flagellar export pore protein	flhA	195.337	410.367	474.646	396.432	388.315	457.169	360.117	413.972	1.14955	0.201067	8.49232	8.69339	0.0329623
ABE-0006275	b1880	CDS	predicted flagellar export pore protein	flhB	696.687	950.995	986.026	836.565	847.222	924.371	877.903	869.386	0.990299	-0.0140643	9.77792	9.76385	0.0204535
ABE-0006278	b1881	CDS	chemotaxis regulator, protein phosphatase for CheY	cheZ	1796.37	2339.59	3038.88	1994.12	2548.02	2138.68	2391.62	2226.94	0.931145	-0.102923	11.2238	11.1208	0.0110422
ABE-0006280	b1882	CDS	chemotaxis regulator transmitting signal to flagellar motor component	cheY	3853.8	6329.23	6716.74	4098.96	6385.75	4357.32	5633.25	4947.34	0.878239	-0.187315	12.4598	12.2724	0.00514412
ABE-0006284	b1883	CDS	fused chemotaxis regulator and protein-glutamate methylesterase in two-component regulatory system with CheA	cheB	1612.29	2283.62	2523	2467.55	2569.7	2391.67	2139.63	2476.31	1.15735	0.210826	11.0631	11.274	0.0125419
ABE-0006286	b1884	CDS	chemotaxis regulator, protein-glutamate methyltransferase	cheR	1355.82	2562.62	2331.27	1750.91	2563.13	1595.18	2083.24	1969.74	0.945519	-0.0808223	11.0246	10.9438	0.0123588
ABE-0006288	b1885	CDS	methyl-accepting protein IV	tap	1917.62	2264.2	2620.97	2748.23	3494.99	2762.61	2267.6	3001.94	1.32384	0.404731	11.147	11.5517	0.0149651
ABE-0006290	b1886	CDS	methyl-accepting chemotaxis protein II	tar	5656.36	5702.55	7679.64	8432.81	10160.3	9104.28	6346.18	9232.47	1.45481	0.540827	12.6317	13.1725	0.00648939
ABE-0006292	b1887	CDS	purine-binding chemotaxis protein	cheW	5285.51	5563.25	5812.74	6416.94	5694.46	6427.27	5553.83	6179.56	1.11267	0.15402	12.4393	12.5933	0.00433242
ABE-0006294	b1888	CDS	fused chemotactic sensory histidine kinase in two-component regulatory system with CheB and CheY: sensory histidine kinase and signal sensing protein	cheA	2572.56	3513.44	3879.81	5127.5	4780.73	4167.14	3321.94	4691.79	1.41237	0.498114	11.6978	12.1959	0.0129324
ABE-0006297	b1889	CDS	protein that enables flagellar motor rotation	motB	2088.55	2827.02	2998.54	3670.32	3787.75	3646.58	2638.04	3701.55	1.40315	0.488665	11.3652	11.8539	0.0159831
ABE-0006299	b1890	CDS	proton conductor component of flagella motor	motA	1869.98	2212.23	2193.12	3401.46	3284.18	3341.02	2091.78	3342.22	1.59779	0.676079	11.0305	11.7066	0.0317014
ABE-0006301	b1891	CDS	DNA-binding transcriptional dual regulator with FlhD	flhC	1081.27	1585.78	1597.33	1092.37	1271.86	1067.62	1421.46	1143.95	0.804769	-0.313353	10.4732	10.1598	0.0209433
ABE-0006303	b1892	CDS	DNA-binding transcriptional dual regulator with FlhC	flhD	2722.16	3503.07	3863.02	2614.84	3324.43	2818.58	3362.75	2919.28	0.868123	-0.204028	11.7154	11.5114	0.00904617
ABE-0006311	b1894	CDS	IS1 repressor protein InsA	insA_5	535.644	1764.43	1386.87	1004.5	1614.27	783.27	1228.98	1134.02	0.922728	-0.116023	10.2632	10.1472	0.0182367
ABE-0006316	b1895	CDS	universal stress protein	yecG	98.8378	104.707	55.1837	161.174	96.0429	161.012	86.2428	139.41	1.61648	0.692856	6.43033	7.12319	0.0813675
ABE-0006318	b1896	CDS	trehalose-6-phosphate synthase	otsA	198.699	312.903	152.603	152.174	110.463	94.4334	221.402	119.023	0.53759	-0.895422	7.79052	6.8951	0.156491
ABE-0006320	b1897	CDS	trehalose-6-phosphate phosphatase, biosynthetic	otsB	316.34	427.461	326.212	217.049	173.738	242.642	356.671	211.143	0.591983	-0.756372	8.47845	7.72208	0.11173
	b1898			araH_2	163.041	125.509	188.058	93.9054	71.1309	80.1665	158.869	81.7343	0.514475	-0.958827	7.3117	6.35287	0.205707
	b1899			araH_1	135.275	113.746	95.8629	128.71	131.232	108.857	114.961	122.933	1.06934	0.0967243	6.845	6.94173	0.0244692
ABE-0006328	b1900	CDS	ATP-binding component of an ABC superfamily L-arabinose transporter	araG	121.002	149.556	148.879	88.0786	147.104	193.622	139.813	142.935	1.02233	0.0318673	7.12735	7.15922	0.0248912
ABE-0006330	b1901	CDS	periplasmic-binding component of an ABC superfamily L-arabinose transporter	araF	104.44	82.6876	63.853	103.374	25.9881	139.116	83.6601	89.4925	1.06972	0.097227	6.38647	6.4837	0.0219452
ABE-0006333	b1902	CDS	ferritin B	yecI	132.985	112.529	137.987	149.052	228.189	248.077	127.834	208.44	1.63055	0.705359	6.99813	7.70349	0.0814267
	b1903			b1903	99.8121	102.389	74.6897	69.0894	78.2871	113.508	92.2969	86.9616	0.942194	-0.0859042	6.52821	6.44231	0.021945
ABE-0006338	b1904	CDS	predicted protein	yecR	586.938	605.7	531.33	619.464	584.597	733.832	574.656	645.964	1.12409	0.168756	9.16656	9.33531	0.0252428
ABE-0006342	b1905	CDS	ferritin iron storage protein (cytoplasmic)	ftn	1829.5	2447.66	1994.17	4476.14	6096.54	4704.37	2090.44	5092.35	2.43602	1.28452	11.0296	12.3141	0.379637
ABE-0006344	b1906	CDS	predicted protein	yecH	71.7536	25.322	61.7413	526.235	484.142	796.282	52.939	602.22	11.3757	3.50789	5.72626	9.23415	1
ABE-0006355	b1907	CDS	tyrosine transporter	tyrP	227.342	232.302	295.869	203.002	251.11	278.231	251.837	244.115	0.969334	-0.0449345	7.97635	7.93141	0.0270729
ABE-0006357	b1908	CDS	conserved metal-binding protein	yecA	445.282	546.364	522.939	761.076	720.725	818.754	504.862	766.852	1.51893	0.60306	8.97974	9.5828	0.0595806
ABE-0006361	b1909	tRNA	tRNA-Leu(UAA)	leuZ	3438.57	2332	1624.83	4695.74	1631.01	3636.34	2465.14	3321.03	1.3472	0.429963	11.2675	11.6974	0.013381
ABE-0006363	b1910	tRNA	tRNA-Cys(GCA)	cysT	2746.71	1755.79	1322.35	2913.72	1331.36	2968.98	1941.62	2404.69	1.2385	0.308591	10.923	11.2316	0.0146527
ABE-0006365	b1911	tRNA	tRNA-Gly(GCC)	glyW	5586.94	3961.07	3992.73	4416.83	3606.69	4784.49	4513.58	4269.34	0.945887	-0.0802601	12.1401	12.0598	0.0058463
ABE-0006367	b1912	CDS	phosphatidylglycerophosphate synthetase	pgsA	332.025	464.198	491.318	463.492	492.59	465.06	429.18	473.714	1.10376	0.142432	8.74544	8.88787	0.0273252
ABE-0006370	b1913	CDS	excinuclease UvrABC, endonuclease subunit	uvrC	388.824	519.42	378.95	557.606	501.575	501.694	429.065	520.292	1.21262	0.278126	8.74505	9.02318	0.031432
ABE-0006373	b1914	CDS	DNA-binding response regulator in two-component regulatory system with BarA	uvrY	1624.47	1767.96	1570.04	2141.3	1802.59	2341.81	1654.16	2095.24	1.26665	0.341018	10.6919	11.0329	0.0171562
ABE-0006379	b1915	CDS	predicted protein	yecF	373.918	419.001	312.541	555.109	266.391	502.948	368.486	441.483	1.1981	0.260745	8.52547	8.78621	0.0290021
ABE-0006381	b1916	CDS	DNA-binding transcriptional activator	sdiA	167.133	214.281	135.875	390.969	232.171	423.722	172.43	348.954	2.02375	1.01703	7.42986	8.44689	0.274089
ABE-0006384	b1917	CDS	predicted transporter subunit: ATP-binding component of ABC superfamily	yecC	750.028	859.557	970.077	719.924	780.934	643.997	859.887	714.952	0.831448	-0.266302	9.748	9.4817	0.025628
ABE-0006386	b1918	CDS	predicted transporter subunit: membrane component of ABC superfamily	yecS	479.04	616.304	711.83	424.89	627.05	507.808	602.391	519.916	0.863087	-0.212423	9.23456	9.02213	0.0272091
ABE-0006389	b1919	CDS	D-cysteine desulfhydrase, PLP-dependent	yedO	730.835	1166.55	1004.59	786.621	1062.66	790.116	967.324	879.799	0.909518	-0.136826	9.91786	9.78103	0.0208342
ABE-0006392	b1920	CDS	cystine transporter subunit; periplasmic-binding component of ABC superfamily	fliY	4019.52	4994.69	6063.92	4942.6	5030.71	4989.87	5026.05	4987.73	0.992376	-0.0110414	12.2952	12.2842	0.00495174
ABE-0006394	b1921	CDS	predicted regulator of FliA activity	fliZ	3471.89	5361.14	5277.57	7029.85	7832.9	8317.51	4703.53	7726.75	1.64276	0.716118	12.1995	12.9156	0.0167454
ABE-0006396	b1922	CDS	RNA polymerase, sigma 28 (sigma F) factor	fliA	4999.28	6827.67	7498.14	10045.1	10017	10673.8	6441.7	10245.3	1.59047	0.66945	12.6532	13.3227	0.00940556
ABE-0006402	b1923	CDS	flagellar filament structural protein (flagellin)	fliC	18101.2	13313.6	14073.2	17889.4	17725.9	16070	15162.7	17228.4	1.13624	0.184267	13.8882	14.0725	0.00105958
ABE-0006407	b1924	CDS	flagellar filament capping protein	fliD	3607.22	5289.52	6831.16	5567.99	7488.22	6468.35	5242.63	6508.19	1.2414	0.311965	12.3561	12.668	0.005775
ABE-0006409	b1925	CDS	flagellar protein potentiates polymerization	fliS	1992.88	2691.78	3099.01	3551.08	3694.4	3688.55	2594.56	3644.68	1.40474	0.490302	11.3413	11.8316	0.0166105
ABE-0006411	b1926	CDS	predicted chaperone	fliT	2281.7	1749.3	1952.6	4134.86	3324	3635.29	1994.53	3698.05	1.85409	0.890713	10.9618	11.8525	0.0722557
ABE-0006414	b1927	CDS	cytoplasmic alpha-amylase	amyA	499.012	578.176	633.695	664.361	614.728	691.188	570.294	656.759	1.15161	0.203658	9.15556	9.35922	0.0263119
ABE-0006416	b1928	CDS	predicted protein	yedD	683.535	1236.84	887.607	1566.11	1060.72	1377.78	935.993	1334.87	1.42615	0.51213	9.87035	10.3825	0.0380986
ABE-0006422	b1929	CDS	predicted inner membrane protein	yedE	634.53	884.532	907.557	998.571	988.946	955.622	808.873	981.046	1.21286	0.278408	9.65977	9.93818	0.0254415
ABE-0006425	b1930	CDS	conserved protein	yedF	620.55	815.693	1024.26	780.794	1065.03	946.843	820.168	930.888	1.135	0.182689	9.67977	9.86246	0.0227892
ABE-0006428	b1931	CDS	predicted protein	yedK	400.32	246.556	293.757	289.884	389.875	365.505	313.545	348.421	1.11123	0.152163	8.29253	8.44469	0.0287833
ABE-0006433	b1932	CDS	predicted acyltransferase	yedL	481.329	996.424	622.192	129.335	175.191	170.21	699.981	158.245	0.226071	-2.14516	9.45117	7.30602	0.999656
ABE-0006435	b1933	CDSp	internal fragment of a predicted type III secreted effector (pseudogene)	yedN_2	27.0842	24.5108	45.1806	58.7884	9.84641	7.94349	32.2585	25.5261	0.791298	-0.337706	5.01161	4.6739	0.0670854
ABE-0006437	b1934	CDSp	internal fragment of a predicted type III secreted effector (pseudogene)	yedN_1	10.6193	1.50657	13.1707	1.35265	19.5314	3.50141	8.43221	8.12849	0.963981	-0.052924	3.07591	3.02299	0.00193353
ABE-0006440	b1935	CDSp	N-terminal fragment of a predicted type III secreted effector (pseudogene)	yedM	139.269	75.5024	73.4115	239.68	72.7451	243.06	96.0611	185.162	1.92754	0.946762	6.58588	7.53264	0.126583
	b1936			b1936	104.05	124.06	165.607	49.1638	74.5745	132.426	131.239	85.3882	0.650631	-0.620088	7.03605	6.41596	0.081091
ABE-0006447	b1937	CDS	flagellar basal-body component	fliE	1792.77	1521.64	1789.55	2540.03	1956.53	2250.52	1701.32	2249.02	1.32193	0.402645	10.7324	11.1351	0.0186719
ABE-0006454	b1938	CDS	flagellar basal-body MS-ring and collar protein	fliF	1781.71	2340.52	2623.25	2910.34	2849	2768.46	2248.49	2842.6	1.26422	0.338253	11.1347	11.473	0.0139037
ABE-0006456	b1939	CDS	flagellar motor switching and energizing component	fliG	1439.16	1725.2	1849.79	2108.74	2010.87	2430.34	1671.39	2183.32	1.30629	0.385478	10.7068	11.0923	0.0186358
ABE-0006458	b1940	CDS	flagellar biosynthesis protein	fliH	447.912	813.955	762.902	775.539	912.058	872.32	674.923	853.306	1.2643	0.33834	9.39858	9.73692	0.0318929
ABE-0006460	b1941	CDS	flagellum-specific ATP synthase	fliI	713.347	1047.36	1117.84	1251.78	1115.23	1348.93	959.516	1238.64	1.29091	0.368383	9.90616	10.2745	0.0272039
ABE-0006462	b1942	CDS	flagellar protein	fliJ	826.117	1359.86	1632.67	1374.51	1779.24	1619.9	1272.88	1591.21	1.25009	0.322031	10.3139	10.6359	0.0224357
ABE-0006464	b1943	CDS	flagellar hook-length control protein	fliK	666.534	1082.59	1193.53	1048.67	1172.21	1394.5	980.886	1205.13	1.22861	0.297028	9.93794	10.235	0.0244717
ABE-0006467	b1944	CDS	flagellar biosynthesis protein	fliL	1804.12	2649.19	2653.32	2307.68	2554.36	2736.74	2368.88	2532.93	1.06925	0.0966036	11.21	11.3066	0.010647
ABE-0006469	b1945	CDS	flagellar motor switching and energizing component	fliM	1508.92	2124.56	2520.5	1616.06	2056.07	2177.72	2051.33	1949.95	0.95058	-0.0731202	11.0023	10.9292	0.0123224
ABE-0006471	b1946	CDS	flagellar motor switching and energizing component	fliN	1302.92	2024.72	2013.18	1542.96	2141.14	1993.66	1780.27	1892.59	1.06309	0.0882634	10.7979	10.8861	0.0134406
ABE-0006473	b1947	CDS	flagellar biosynthesis protein	fliO	798.448	957.427	1339.97	1059.13	1126.63	1207.98	1031.95	1131.25	1.09623	0.132547	10.0112	10.1437	0.0197638
ABE-0006475	b1948	CDS	flagellar biosynthesis protein	fliP	568.573	743.783	789.354	949.615	638.403	992.256	700.57	860.092	1.2277	0.295961	9.45239	9.74835	0.0265937
ABE-0006477	b1949	CDS	flagellar biosynthesis protein	fliQ	578.413	663.761	600.574	576.595	689.195	857.165	614.249	707.652	1.15206	0.204215	9.26268	9.4669	0.0251439
ABE-0006479	b1950	CDS	flagellar export pore protein	fliR	274.544	389.739	283.365	534.455	236.529	476.766	315.883	415.917	1.31668	0.396906	8.30324	8.70015	0.0351082
ABE-0006482	b1951	CDS	DNA-binding transcriptional activator, co-regulator with RcsB	rcsA	226.026	172.445	197.116	126.421	85.2818	113.351	198.529	108.351	0.545771	-0.873632	7.63321	6.75957	0.169386
ABE-0006484	b1952	CDS	predicted protein	dsrB	822.025	804.625	512.325	1146.69	596.919	1033.8	712.992	925.803	1.29848	0.37682	9.47774	9.85456	0.0295019
ABE-0006488	b1953	CDS	predicted protein	yodD	87.9749	75.0389	21.3399	15.1393	8.17844	27.1751	61.4512	16.831	0.273891	-1.86833	5.94137	4.07304	0.980929
ABE-0006490	b1954	misc_RNA	regulatory, anti-sense RNA	dsrA	16.611	10.3722	16.4495	25.7525	18.9934	36.5818	14.4776	27.1092	1.8725	0.904965	3.85575	4.76071	0.0534056
ABE-0006493	b1955	CDS	conserved protein	yedP	306.451	358.97	308.762	261.947	227.49	419.646	324.727	303.028	0.933175	-0.0997806	8.34309	8.24331	0.0283633
ABE-0006495	b1956	CDS	predicted diguanylate cyclase	yedQ	75.7968	129.797	86.4155	91.0961	100.401	129.447	97.3364	106.982	1.09909	0.13631	6.60491	6.74122	0.0239739
ABE-0006498	b1957	CDS	predicted protein	yodC	297.049	292.449	147.657	271.311	259.235	212.75	245.718	247.765	1.00833	0.0119692	7.94086	7.95283	0.0272842
ABE-0006500	b1958	CDS	conserved inner membrane protein	yedI	533.452	786.489	618.857	796.87	810.042	777.73	646.266	794.881	1.22996	0.298611	9.33598	9.63459	0.0288367
ABE-0006505	b1959	CDS	predicted inner membrane protein	yedA	8.9144	104.185	99.2528	46.8227	40.3542	16.0438	70.7842	34.4069	0.486081	-1.04073	6.14535	5.10462	0.0269236
ABE-0006507	b1960	CDS	DNA mismatch endonuclease of very short patch repair	vsr	182.916	374.731	272.64	358.922	257.567	255.028	276.762	290.506	1.04966	0.0699194	8.1125	8.18242	0.027817
ABE-0006509	b1961	CDS	DNA cytosine methylase	dcm	186.033	173.372	178.611	210.13	150.01	208.046	179.339	189.395	1.05608	0.0787144	7.48654	7.56526	0.0265248
ABE-0006512	b1962	CDS	predicted phosphohydrolase	yedJ	351.754	348.076	355.387	601.671	447.232	421.893	351.739	490.265	1.39383	0.479057	8.45836	8.93742	0.0446254
ABE-0006514	b1963	CDS	predicted inner membrane protein	yedR	328.664	467.791	306.706	562.6	336.661	464.903	367.72	454.721	1.2366	0.306375	8.52246	8.82884	0.032838
ABE-0006518	b1964	CDSp	predicted protein, N-ter fragment (pseudogene)	yedS_1	74.3841	74.4015	43.2355	80.2748	56.0654	66.7357	64.007	67.692	1.05757	0.0807542	6.00016	6.08091	0.0188843
ABE-0006521	b1965	CDSp	predicted protein, middle fragment (pseudogene)	yedS_2	75.7481	61.3059	126.984	75.0203	59.9932	113.77	88.0125	82.9277	0.942226	-0.0858551	6.45964	6.37378	0.0208996
ABE-0006526	b1966	CDSp	predicted protein, C-ter fragment (pseudogene)	yedS_3	303.382	239.777	283.754	223.76	327.783	254.348	275.638	268.631	0.974579	-0.0371488	8.10663	8.06948	0.02711
ABE-0006529	b1967	CDS	Hsp31 molecular chaperone	yedU	320.772	508.584	226.514	153.162	162.6	236.737	351.957	184.166	0.523264	-0.934389	8.45925	7.52487	0.178456
ABE-0006531	b1968	CDS	predicted sensory kinase in two-component regulatory system with YedW	yedV	53.6813	65.1303	35.5665	41.2039	23.8897	50.2739	51.4594	38.4558	0.747305	-0.420231	5.68536	5.26513	0.0235232
ABE-0006533	b1969	CDS	predicted DNA-binding response regulator in two-component system with YedV	yedW	297.683	267.127	178.388	283.797	227.759	328.244	247.733	279.933	1.12998	0.176299	7.95264	8.12894	0.0296711
ABE-0006537	b1970	CDS	conserved protein	yedX	70.9742	48.5	57.1287	54.7825	64.0824	54.2979	58.8677	57.7209	0.98052	-0.0283805	5.8794	5.85102	0.0172151
ABE-0006540	b1971	CDS	predicted reductase	yedY	109.36	120.815	20.9509	157.532	60.047	220.85	83.7087	146.143	1.74585	0.803931	6.38731	7.19124	0.21214
ABE-0006542	b1972	CDS	conserved inner membrane protein	yedZ	18.4621	6.25807	25.6746	36.7818	25.3424	15.6779	16.7982	25.934	1.54386	0.626537	4.07024	4.69678	0.0315569
ABE-0006546	b1973	CDS	conserved metal-binding protein	yodA	42.1851	30.2473	39.2899	51.8171	56.4958	21.2697	37.2408	43.1942	1.15986	0.213955	5.21881	5.43277	0.0133731
ABE-0006552	b1974	CDS	predicted cytochrome	yodB	96.8406	93.1177	150.324	77.2054	95.6124	111.888	113.427	94.902	0.836675	-0.25726	6.82563	6.56837	0.0261689
ABE-0006554	b1975	tRNA	tRNA-Ser(CGA)	serU	712.178	1041.56	908.891	714.202	903.126	944.021	887.544	853.783	0.961961	-0.0559496	9.79367	9.73773	0.0206473
ABE-0006558	b1976	CDS	conserved protein	yeeI	458.824	382.38	436.412	316.001	379.221	386.775	425.872	360.666	0.846888	-0.239757	8.73428	8.49452	0.030383
ABE-0006560	b1977	tRNA	tRNA-Asn(GUU)	asnT	16722.7	11999.2	9345.16	19364.6	15886.5	18559.3	12689	17936.8	1.41357	0.499342	13.6313	14.1306	0.00232317
ABE-0006563	b1978	CDS	adhesin	yeeJ	33.0758	5.96834	9.11392	12.2259	12.5367	53.4618	16.0527	26.0748	1.62432	0.699839	4.00474	4.70458	0.0225517
ABE-0006565	b1979	CDSp	predicted protein, C-ter fragment (pseudogene)	yeeL_2	39.4085	57.8292	67.0762	33.8164	8.98553	50.5352	54.7713	31.1124	0.568041	-0.815932	5.77535	4.95942	0.243015
ABE-0006568	b1980	CDSp	predicted protein, N-ter fragment (pseudogene)	yeeL_1	49.8817	10.6039	10.7255	42.6606	33.467	34.596	23.7371	36.9079	1.55486	0.636788	4.56907	5.20586	0.14109
ABE-0006572	b1981	CDS	shikimate transporter	shiA	244.099	234.967	233.127	349.713	293.617	313.768	237.398	319.033	1.34387	0.426397	7.89116	8.31756	0.0425435
ABE-0006579	b1982	CDS	AMP nucleosidase	amn	530.772	801.091	703.217	463.544	514.058	526.674	678.36	501.425	0.739173	-0.436016	9.40591	8.96989	0.0373896
ABE-0006582	b1983	CDS	conserved protein	yeeN	601.552	393.969	536.054	678.876	455.733	750.503	510.525	628.371	1.23083	0.299635	8.99584	9.29547	0.0300437
ABE-0006584	b1984	tRNA	tRNA-Asn(GUU)	asnW	17913.9	12562.2	8620.43	20393.3	15819.6	19372.5	13032.2	18528.5	1.42175	0.507667	13.6698	14.1775	0.00243115
ABE-0006586	b1985	CDS	predicted multidrug efflux system	yeeO	45.6924	27.6977	32.0099	121.167	37.3949	52.5211	35.1333	70.3609	2.00268	1.00193	5.13477	6.1367	0.0932583
ABE-0006588	b1986	tRNA	tRNA-Asn(GUU)	asnU	17803.9	12159.9	8419.93	18651.6	14730.8	18713.8	12794.6	17365.4	1.35724	0.440681	13.6432	14.0839	0.00217712
ABE-0006590	b1987	CDS	DNA-binding transcriptional activator of cysteine biosynthesis	cbl	676.569	430.648	778.684	462.192	422.212	463.649	628.634	449.351	0.714805	-0.484378	9.29608	8.8117	0.0405866
ABE-0006594	b1988	CDS	DNA-binding transcriptional dual regulator of nitrogen assimilation	nac	266.701	403.24	348.552	157.064	153.615	151.24	339.498	153.973	0.453531	-1.14073	8.40726	7.26653	0.432519
ABE-0006605	b1989	tRNA	tRNA-Asn(GUU)	asnV	22611.1	16749	7550.16	24703.1	18161.5	21761.7	15636.8	21542.1	1.37766	0.462218	13.9327	14.3949	0.00210822
ABE-0006607	b1990	CDS	conserved protein with NAD(P)-binding Rossmann-fold domain	erfK	181.26	209.529	236.239	245.247	267.36	362.213	209.009	291.606	1.39518	0.480454	7.70742	8.18788	0.0470641
ABE-0006611	b1991	CDS	nicotinate-nucleotide dimethylbenzimidazole-P phophoribosyl transferase	cobT	629.659	758.733	785.798	811.437	477.04	850.946	724.73	713.141	0.984009	-0.0232562	9.5013	9.47804	0.0225578
ABE-0006613	b1992	CDS	cobalamin 5'-phosphate synthase	cobS	517.571	616.304	537.777	954.662	789.758	960.692	557.217	901.704	1.61823	0.694413	9.1221	9.81651	0.0751282
ABE-0006616	b1993	CDS	bifunctional cobinamide kinase and cobinamide phosphate guanylyltransferase	cobU	246.437	245.861	286.977	347.684	388.745	331.327	259.758	355.919	1.37019	0.454377	8.02103	8.4754	0.0455248
ABE-0006626	b1995	CDSp	CP4-44 prophage; N-terminal fragment of a haem receptor (pseudogene)	b1995	63.8622	72.6052	50.9046	74.5521	54.0746	60.2033	62.4573	62.9433	1.00778	0.0111822	5.9648	5.97598	0.0179334
ABE-0006636	b1998	CDSp	CP4-44 prophage; internal fragment of a haem receptor (pseudogene)	b1998	149.986	146.311	140.821	162.943	81.8382	229.42	145.706	158.067	1.08484	0.117476	7.18692	7.30439	0.0251558
	b1999			yeeP	273.278	278.252	177.166	289.988	191.333	260.201	242.899	247.174	1.0176	0.0251738	7.92421	7.94938	0.0269806
ABE-0006642	b2000	CDS	CP4-44 prophage; antigen 43 (Ag43) phase-variable biofilm formation autotransporter	flu	171.663	165.723	163.939	695.889	133.545	702.476	167.108	510.637	3.05572	1.61151	7.38464	8.99615	0.662233
ABE-0006648	b2001	CDS	CP4-44 prophage; predicted membrane protein	yeeR	65.2749	92.1327	94.6403	193.013	46.6494	175.018	84.0159	138.227	1.64525	0.718304	6.39259	7.11089	0.0412222
ABE-0006650	b2002	CDS	CP4-44 prophage; predicted DNA repair protein	yeeS	191.733	239.835	238.407	136.93	189.126	130.649	223.325	152.235	0.681677	-0.552839	7.803	7.25016	0.0590746
ABE-0006653	b2003	CDS	CP4-44 prophage; predicted protein	yeeT	16.1726	38.2438	40.9571	13.9948	54.0746	25.555	31.7911	31.2081	0.981661	-0.0267028	4.99055	4.96385	0.0105432
ABE-0006656	b2004	CDS	CP4-44 prophage; antitoxin of the YeeV-YeeU toxin-antitoxin system	yeeU	143.41	144.805	141.71	46.7186	118.157	118.055	143.308	94.3101	0.658093	-0.603638	7.16298	6.55934	0.0875327
ABE-0006659	b2005	CDS	CP4-44 prophage; toxin of the YeeV-YeeU toxin-antitoxin system	yeeV	17.4878	84.0204	42.7354	60.7134	56.5496	58.2697	48.0812	58.5109	1.21692	0.283232	5.5874	5.87063	0.0342056
	b2006			yeeW	125.922	175.458	124.594	140.884	157.919	175.697	141.991	158.167	1.11392	0.155646	7.14966	7.3053	0.0271989
ABE-0006663	b2007	CDS	conserved protein	yeeX	4093.37	3605.75	3368.98	6580.14	5217.58	6133	3689.37	5976.91	1.62004	0.696026	11.8492	12.5452	0.0187364
ABE-0006667	b2008	CDS	conserved inner membrane protein	yeeA	340.696	318.582	398.178	308.301	268.113	323.54	352.485	299.985	0.851056	-0.232674	8.46142	8.22875	0.0306499
ABE-0006670	b2009	CDS	DNA gyrase inhibitor	sbmC	375.671	330.693	276.974	528.628	458.638	557.716	327.779	514.994	1.57116	0.651831	8.35658	9.00841	0.0773529
ABE-0006680	b2010	CDS	D-alanyl-D-alanine carboxypeptidase (penicillin-binding protein 6b)	dacD	160.995	267.243	324.767	298.208	341.289	308.803	251.002	316.1	1.25935	0.332685	7.97155	8.30424	0.0397346
ABE-0006686	b2011	CDS	exonuclease I	sbcB	204.885	383.77	482.538	261.479	423.396	346.169	357.064	343.681	0.962519	-0.0551138	8.48004	8.42493	0.0266419
ABE-0006688	b2012	CDS	conserved protein	yeeD	1668.16	1715.99	1852.07	1804.34	1880.45	2170.71	1745.41	1951.83	1.11827	0.161267	10.7693	10.9306	0.0137577
ABE-0006691	b2013	CDS	predicted inner membrane protein	yeeE	869.861	1020.76	846.039	1107.56	1109.2	1025.39	912.22	1080.72	1.18471	0.244537	9.83324	10.0778	0.0224957
ABE-0006696	b2014	CDS	predicted amino-acid transporter	yeeF	1493.67	1533.75	1531.69	355.124	495.388	313.663	1519.71	388.058	0.255351	-1.96945	10.5696	8.60013	0.998817
ABE-0006700	b2015	CDS	predicted DNA-binding transcriptional regulator	yeeY	127.724	192.899	156.548	199.517	127.358	167.911	159.057	164.928	1.03691	0.0522927	7.3134	7.3657	0.0258112
ABE-0006702	b2016	CDS	predicted epimerase, with NAD(P)-binding Rossmann-fold domain	yeeZ	335.045	663.587	480.982	569.52	701.409	567.803	493.205	612.91	1.24271	0.31349	8.94604	9.25953	0.0341657
ABE-0006705	b2017	CDS	antitoxin of the YoeB-YefM toxin-antitoxin system	yefM	700.536	1200.04	1112.95	1277.01	1569.78	1586.19	1004.51	1477.66	1.47102	0.55682	9.97228	10.5291	0.0419848
ABE-0006710	b2018	CDS	his operon leader peptide	hisL	4640.41	4178.25	2891.67	7490.9	4736.88	6325.47	3903.44	6184.42	1.58435	0.663891	11.9305	12.5944	0.0164497
ABE-0006713	b2019	CDS	ATP phosphoribosyltransferase	hisG	1026.33	2903.45	2675.94	988.218	1708.59	772.609	2201.91	1156.47	0.525215	-0.92902	11.1045	10.1755	0.102233
ABE-0006715	b2020	CDS	bifunctional histidinal dehydrogenase/histidinol dehydrogenase	hisD	413.667	1463.06	1393.1	311.891	740.633	264.33	1089.94	438.951	0.40273	-1.31212	10.09	8.77792	0.620025
ABE-0006717	b2021	CDS	histidinol-phosphate aminotransferase	hisC	1020.72	1797.46	1615.28	757.903	1129.75	860.666	1477.82	916.108	0.619906	-0.689879	10.5293	9.83937	0.0558412
ABE-0006720	b2022	CDS	bifunctional histidinol-phosphatase/imidazoleglycerol-phosphate dehydratase	hisB	755.63	1567.12	1344.69	632.626	1115.34	774.908	1222.48	840.956	0.687909	-0.539711	10.2556	9.71589	0.0380925
ABE-0006722	b2023	CDS	imidazole glycerol phosphate synthase, glutamine amidotransferase subunit with HisF	hisH	473.438	993.526	1138.74	525.714	740.418	555.521	868.568	607.218	0.699102	-0.516424	9.76249	9.24607	0.0365531
ABE-0006725	b2024	CDS	N-(5'-phospho-L-ribosyl-formimino)-5-amino-1-(5'-phosphoribosyl)-4-imidazolecarboxamide isomerase	hisA	1676.98	2509.2	2324.61	1596.44	1914.02	1759.69	2170.26	1756.72	0.809451	-0.304984	11.0837	10.7787	0.0153936
ABE-0006727	b2025	CDS	imidazole glycerol phosphate synthase, catalytic subunit with HisH	hisF	1571.71	2230.02	2980.09	1346.72	2247.4	1675.08	2260.6	1756.4	0.776962	-0.364084	11.1425	10.7784	0.0169794
ABE-0006729	b2026	CDS	bifunctional phosphoribosyl-AMP cyclohydrolase/phosphoribosyl-ATP pyrophosphatase	hisI	988.086	1087.8	1371.2	522.021	854.97	606.37	1149.03	661.12	0.575373	-0.797432	10.1662	9.36877	0.108496
ABE-0006731	b2027	CDS	regulator of length of O-antigen component of lipopolysaccharide chains	wzzB	2092.89	2360.51	2529.67	1767.76	1871.25	1913.28	2327.69	1850.77	0.795109	-0.330776	11.1847	10.8539	0.0155342
ABE-0006734	b2028	CDS	UDP-glucose 6-dehydrogenase	ugd	238.546	267.938	301.26	103.01	177.182	132.792	269.248	137.661	0.511281	-0.967812	8.07279	7.10498	0.272752
ABE-0006737	b2029	CDS	gluconate-6-phosphate dehydrogenase, decarboxylating	gnd	3917.51	3906.43	4247.42	2190.21	2877.04	2311.19	4023.79	2459.48	0.611235	-0.710202	11.9743	11.2641	0.031157
ABE-0006744	b2031	CDSp	lipopolysaccharide biosynthesis protein, N-ter fragment (pseudogene)	wbbL	895.581	1032.35	753.288	946.026	876.223	1015.25	893.739	945.833	1.05829	0.0817317	9.80371	9.88544	0.0203837
ABE-0006747	b2032	CDS	lipopolysaccharide biosynthesis protein	wbbK	1439.55	1548.12	1157.8	894.521	1257.27	1160.27	1381.82	1104.02	0.79896	-0.323805	10.4324	10.1086	0.0225062
ABE-0006749	b2033	CDS	predicted acyl transferase	wbbJ	936.548	1556.69	1256.67	1168.9	936.808	1204.01	1249.97	1103.24	0.882614	-0.180145	10.2877	10.1075	0.0187785
ABE-0006751	b2034	CDS	conserved protein	wbbI	702.387	770.785	663.649	479.984	531.33	549.825	712.274	520.38	0.730589	-0.452867	9.47629	9.02342	0.0397887
ABE-0006753	b2035	CDS	O-antigen polymerase	wbbH	513.187	715.911	579.456	470.932	416.885	374.65	602.852	420.823	0.698053	-0.518591	9.23566	8.71707	0.0484735
ABE-0006755	b2036	CDS	UDP-galactopyranose mutase, FAD/NAD(P)-binding	glf	773.215	839.277	692.047	628.516	664.391	739.789	768.179	677.565	0.882041	-0.181083	9.5853	9.40422	0.0240971
ABE-0006757	b2037	CDS	predicted polisoprenol-linked O-antigen transporter	rfbX	900.403	1259.78	1139.96	616.55	781.795	962.991	1100.05	787.112	0.715524	-0.482928	10.1034	9.62043	0.0371752
ABE-0006759	b2038	CDS	dTDP-4-deoxyrhamnose-3,5-epimerase	rfbC	469.346	469.181	316.82	280.208	335.101	296.94	418.449	304.083	0.72669	-0.460587	8.70891	8.24832	0.0435665
ABE-0006762	b2039	CDS	glucose-1-phosphate thymidylyltransferase	rfbA	1503.17	1751.1	1823.23	1254.27	1705.9	1173.23	1692.5	1377.8	0.814064	-0.296786	10.7249	10.4282	0.0191238
ABE-0006764	b2040	CDS	dTDP-4-dehydrorhamnose reductase subunit, NAD(P)-binding, of dTDP-L-rhamnose synthase	rfbD	1348.02	2247.46	1911.2	989.623	1429.18	1112.77	1835.56	1177.19	0.641325	-0.640872	10.842	10.2011	0.042111
ABE-0006766	b2041	CDS	dTDP-glucose 4,6 dehydratase, NAD(P)-binding	rfbB	1352.8	2334.2	1761.71	825.015	1304.62	1110.57	1816.24	1080.07	0.594675	-0.749827	10.8267	10.0769	0.0641031
ABE-0006771	b2042	CDS	predicted regulatory subunit of UTP--glucose-1-phosphate uridylyltransferase, with GalU	galF	1594.51	2917.77	2844.15	1447.03	2009.05	1645.03	2452.14	1700.37	0.693421	-0.528196	11.2598	10.7316	0.0225681
ABE-0006774	b2043	CDS	predicted colanic acid biosynthesis protein	wcaM	53.5351	62.9284	46.8478	85.6855	46.219	59.6807	54.4371	63.8617	1.17313	0.230361	5.76652	5.99688	0.0189666
[truncated: 2,337 more rows]
