# Supplementary material for: Evolution of the metabolic and regulatory networks associated with oxygen availability in two phytopathogenic enterobacteria
Source: BMC Genomics. 2012 Mar 22;13:110. doi: 10.1186/1471-2164-13-110 (PMC3349551; doi:10.1186/1471-2164-13-110)
Supplement: Additional file 4 — List of genes shared with E. coli and only one of the phytopathogens that are detected as differentially expressed using stringent criteria (cFDR = 0.01 and fold change > 3). [file 1471-2164-13-110-S4.XLS]

## Sheet: Sheet1
ID	Group	GenomeID	FeatureID	FeatureName	Product	ECH3937	SCRI1043	MG1655	log2ratio	EB_probability	signal_O2	signal_noO2	scaled_O2	scaled_noO2
1		MG1655	ABE-0000128	caiE	predicted acyl transferase			1	0.07	0.02	108.25	114.01	108.25	114.01
2		MG1655	ABE-0000130	caiD	crotonobetainyl CoA hydratase			1	-0.79	0.08	867.34	500.33	867.34	500.33
3		MG1655	ABE-0000133	caiC	predicted crotonobetaine CoA ligase:carnitine CoA ligase			1	-0.02	0.02	251.21	247.58	251.21	247.58
4		MG1655	ABE-0000136	caiB	crotonobetainyl CoA:carnitine CoA transferase			1	0.2	0.03	228.69	263.65	228.69	263.65
5		MG1655	ABE-0000139	caiA	crotonobetaine reductase subunit II, FAD-binding			1	0.34	0.03	214.36	272.44	214.36	272.44
6		MG1655	ABE-0000141	caiT	predicted transporter			1	-0.61	0.04	77.39	50.47	77.39	50.47
7		MG1655	ABE-0000145	fixA	predicted electron transfer flavoprotein subunit, ETFP adenine nucleotide-binding domain			1	0.99	0.95	48.79	97	48.79	97
8		MG1655	ABE-0000147	fixB	predicted electron transfer flavoprotein, NAD/FAD-binding domain and ETFP adenine nucleotide-binding domain-like			1	0.23	0.03	209.72	247.33	209.72	247.33
9		MG1655	ABE-0000149	fixC	predicted oxidoreductase with FAD/NAD(P)-binding domain			1	0.3	0.03	131.64	162.11	131.64	162.11
10		MG1655	ABE-0000151	fixX	predicted 4Fe-4S ferredoxin-type protein			1	-0.4	0.03	110.83	83.98	110.83	83.98
11		MG1655	ABE-0000156	yaaU	predicted transporter			1	-1.02	0.27	155.72	76.75	155.72	76.75
12		MG1655	ABE-0000159	kefF	flavoprotein subunit for the KefC potassium efflux system			1	0.07	0.02	131.3	137.86	131.3	137.86
13		MG1655	ABE-0000161	kefC	potassium:proton antiporter			1	-0.33	0.03	292.52	232.67	292.52	232.67
14		MG1655	ABE-0000269	leuL	leu operon leader peptide			1	-0.04	0.01	1978.84	1920.25	1978.84	1920.25
15		MG1655	ABE-0000406	yacH	predicted protein			1	-0.46	0.03	125.54	90.86	125.54	90.86
16		MG1655	ABE-0000433	gcd	glucose dehydrogenase			1	-1.85	0.99	481.21	133.25	481.21	133.25
17		MG1655	ABE-0000453	yadI	predicted PTS Enzyme IIA			1	-0.1	0.02	123.46	114.83	123.46	114.83
18		MG1655	ABE-0000457	yadE	predicted polysaccharide deacetylase lipoprotein			1	-0.5	0.05	73.69	52.02	73.69	52.02
19		MG1655	ABE-0000470	yadC	predicted fimbrial-like adhesin protein			1	1	0.23	19.51	39.03	19.51	39.03
20		MG1655	ABE-0000472	yadK	predicted fimbrial-like adhesin protein			1	-0.07	0.0098285	30.13	28.56	30.13	28.56
21		MG1655	ABE-0000475	yadL	predicted fimbrial-like adhesin protein			1	0.13	0.01	57.42	62.93	57.42	62.93
22		MG1655	ABE-0000477	yadM	predicted fimbrial-like adhesin protein			1	0.03	0.01	51.7	52.88	51.7	52.88
23		MG1655	ABE-0000843	yafX	CP4-6 prophage; predicted protein			1	0.02	0.00512694	14.54	14.75	14.54	14.75
24		MG1655	ABE-0000846	ykfF	CP4-6 prophage; predicted protein			1	-0.17	0.02	330.02	292.59	330.02	292.59
25		MG1655	ABE-0001886	insH-2	DLP12 prophage; IS5 transposase and trans-activator			1
26		MG1655	ABE-0001895	essD	DLP12 prophage; predicted phage lysis protein			1	0.19	0.02	56.89	65	56.89	65
27		MG1655	ABE-0001898	arrD	DLP12 prophage; endolysin			1	0.79	0.13	103.35	179.85	103.35	179.85
28		MG1655	ABE-0001900	rzpD	DLP12 prophage; predicted murein endopeptidase			1	0.57	0.03	35.19	52.37	35.19	52.37
29	group000	MG1655	ABE-0285052	yncK_1	predicted transposase, N-ter fragment (pseudogene)	6	1	1
30	group000	ECH3937	ABF-0015512		IS and transposon-like protein	6	1	1	-0.16	0.05	4815.53	4286.98	3046.25	2716.93
31	group000	ECH3937	ABF-0018344		ISEch5 transposase	6	1	1	0.03	0.02	5173.67	5308.96	3272.81	3364.62
32	group000	ECH3937	ABF-0019733		ISEch5 transposase	6	1	1	-0.27	0.13	5147.03	4252.17	3255.95	2694.87
33	group000	ECH3937	ABF-0020121		Transposase	6	1	1	-0.03	0.02	4939.27	4813.8	3124.53	3050.81
34	group000	ECH3937	ABF-0046522		IS200/IS605 family transposase	6	1	1	-0.28	0.17	4873.46	4005.09	3082.89	2538.28
35	group000	ECH3937	ABF-0047063		IS and transposon-like protein	6	1	1	-0.07	0.02	4752.53	4507.76	3006.4	2856.85
36	group000	SCRI1043	ABL-0062823		transposase for the IS1541 insertion element	6	1	1	-0.46	0.12	872.27	632.62	305.15	223.47
37	group003	MG1655	ABE-0002021	entF	enterobactin synthase multienzyme complex component F, ATP-dependent	3	3	1	-1.03	0.05	55.51	27	55.51	27
38	group003	ECH3937	ABF-0019151		chrysobactin synthetase cbsF	3	3	1	0.05	0.04	45.87	47.53	29.01	30.12
39	group003	ECH3937	ABF-0019619		Dimodular nonribosomal peptide synthetase	3	3	1	0.31	0.36	58.04	72.11	36.71	45.7
40	group003	ECH3937	ABF-0019989		Nonribosomal peptide synthetase	3	3	1	0.1	0.11	250.86	270.02	158.69	171.13
41	group003	SCRI1043	ABL-0060698		putative non-ribosomal peptide synthetase	3	3	1	0.57	0.12	67.02	99.96	23.44	35.31
42	group003	SCRI1043	ABL-0061742		non-ribosomal peptide synthetase	3	3	1	0.41	0.05	106.96	142.87	37.41	50.46
43	group003	SCRI1043	ABL-0061743		non-ribosomal peptide synthetase	3	3	1	0.37	0.05	138.83	180.42	48.56	63.73
44	group004	ECH3937	ABF-0015892		VgrG protein	3	5		-0.68	0.99	91.42	56.95	57.83	36.09
45	group004	ECH3937	ABF-0017269		Putative Rhs accessory genetic element	3	5		-3.06	1	535.26	64.02	338.6	40.57
46	group004	ECH3937	ABF-0018744		Putative Rhs accessory genetic element	3	5		-2.7	1	395.38	60.73	250.11	38.49
47	group004	SCRI1043	ABL-0062366		VgrG protein	3	5		1.6	0.99	785.15	2393.98	274.67	845.66
48	group004	SCRI1043	ABL-0063142	vgrG	putative RHS accessory genetic element	3	5		4.67	1	58.79	1498.55	20.56	529.35
49	group004	SCRI1043	ABL-0063736		hypothetical protein	3	5		3.9	1	214.59	3225.64	75.07	1139.44
50	group004	SCRI1043	ABL-0064467		putative RHS accessory genetic element	3	5		1.48	0.99	634.02	1769.71	221.8	625.14
51	group004	SCRI1043	ABL-0064614		Rhs-family protein	3	5		4.71	1	209.03	5493.74	73.12	1940.63
52	group005	MG1655	ABE-0001601	acrB	multidrug efflux system protein	3	3	4	0.04	0.01	1074.02	1108.55	1074.02	1108.55
53	group005	MG1655	ABE-0008136	acrD	aminoglycoside/multidrug efflux system	3	3	4	-0.98	0.26	190.43	96.16	190.43	96.16
54	group005	MG1655	ABE-0010724	acrF	multidrug efflux system protein	3	3	4	0.36	0.0035675	7.25	9.35	7.25	9.35
55	group005	MG1655	ABE-0011480	mdtF	multidrug transporter, RpoS-dependent	3	3	4	0.7	0.04	55.97	91.16	55.97	91.16
56	group005	ECH3937	ABF-0015834		RND multidrug efflux transporter; Acriflavin resistance protein	3	3	4	0.28	0.23	46.36	56.44	29.32	35.77
57	group005	ECH3937	ABF-0017392		Multidrug efflux protein	3	3	4	-0.61	0.99	119.79	78.27	75.78	49.6
58	group005	ECH3937	ABF-0019534	acrB	multidrug efflux system protein	3	3	4	-0.54	0.99	1645.25	1126.65	1040.77	714.03
59	group005	SCRI1043	ABL-0061415	acrB	acriflavin resistance protein B	3	3	4	-0.31	0.03	6282.44	5036.06	2197.83	1778.96
60	group005	SCRI1043	ABL-0063755	mexB	multidrug resistance protein	3	3	4	-0.37	0.04	176.75	135.96	61.83	48.02
61	group005	SCRI1043	ABL-0064456	acrD	probable aminoglycoside efflux pump	3	3	4	0.09	0.01	108.3	115.73	37.88	40.88
62	group006	ECH3937	ABF-0014576		truncated transposase IS256 family -!- Transposase	2	1		0.000406651	0.03	47.29	47.31	29.91	29.98
63	group006	ECH3937	ABF-0016498		truncated transposase IS256 family -!- Putative transposase	2	1		-0.13	0.15	407.16	371.45	257.56	235.41
64	group006	SCRI1043	ABL-0064767		putative transposase	2	1		0.89	0.86	785.76	1456.49	274.88	514.49
65	group007	MG1655	ABE-0002830	gsiA	ATP-binding component of a glutathione transporter	2	3	1	-0.18	0.01	1168.27	1028.87	1168.27	1028.87
66	group007	ECH3937	ABF-0019083		ABC transporter ATP-binding protein	2	3	1	0.49	0.96	69.59	98.13	44.02	62.19
67	group007	ECH3937	ABF-0019464		ABC transporter	2	3	1	0.55	0.99	51.11	75.13	32.33	47.61
68	group007	SCRI1043	ABL-0060339		ABC transporter ATP-binding protein	2	3	1	-0.13	0.00794126	44.74	40.83	15.65	14.42
69	group007	SCRI1043	ABL-0063108		putative ABC transporter ATP-binding protein	2	3	1	0.35	0.06	1830.1	2347.03	640.23	829.07
70	group007	SCRI1043	ABL-0064758		ABC transporter ATP-binding protein	2	3	1	-0.05	0.02	248.44	239.5	86.91	84.6
71	group008	ECH3937	ABF-0017777	hecA2	Putative member of ShlA/HecA/FhaA exoprotein family	2	3		0.02	0.07	127.79	130.32	80.84	82.59
72	group008	ECH3937	ABF-0174082		hemolysin/hemagglutinin-like protein	2	3		-0.02	0.08	189.83	187.04	120.08	118.54
73	group008	SCRI1043	ABL-0060613		putative haemolysin-like protein	2	3		-0.23	0.04	967.93	822.28	338.61	290.46
74	group008	SCRI1043	ABL-0062379	hecA1	hemolysin/hemagglutinin-like protein	2	3		3.01	1	87.19	705.09	30.5	249.06
75	group008	SCRI1043	ABL-0062380	hecA2	hemolysin/hemagglutinin-like protein HecA precursor	2	3		2.36	0.99	123.75	637.63	43.29	225.24
76	group009	MG1655	ABE-0006874	mdtB	multidrug efflux system, subunit B	3	2	2	-0.73	0.03	24.41	14.63	24.41	14.63
77	group009	MG1655	ABE-0006877	mdtC	multidrug efflux system, subunit C	3	2	2	-0.23	0.02	163.44	139.15	163.44	139.15
78	group009	ECH3937	ABF-0018033		Acriflavin resistance protein	3	2	2	0.45	0.9	59.29	81.26	37.5	51.49
79	group009	ECH3937	ABF-0018814	mdtC	multidrug efflux system, subunit C	3	2	2	0.17	0.08	49.27	55.52	31.16	35.19
80	group009	ECH3937	ABF-0018815	yegN	Acriflavin resistance plasma membrane protein	3	2	2	-0.05	0.05	67.34	64.68	42.6	40.99
81	group009	SCRI1043	ABL-0063473	mdtB	multidrug transporter	3	2	2	0.16	0.01	71.39	79.85	24.97	28.2
82	group009	SCRI1043	ABL-0063474	mdtC	multidrug transporter	3	2	2	0.05	0.01	74.51	77.56	26.06	27.39
83	group010	MG1655	ABE-0002061	cstA	carbon starvation protein	2	2	2	-1.74	0.98	1601.23	477.62	1601.23	477.62
84	group010	MG1655	ABE-0014278	yjiY	predicted inner membrane protein	2	2	2	1.45	0.92	122.09	333.7	122.09	333.7
85	group010	ECH3937	ABF-0019249		Carbon starvation protein A	2	2	2	0.51	0.97	67.75	96.91	42.86	61.42
86	group010	ECH3937	ABF-0019365	yjiY	Carbon starvation protein A	2	2	2	0.62	0.99	337.5	519.16	213.5	329.02
87	group010	SCRI1043	ABL-0061433		putative carbon starvation protein	2	2	2	0.64	0.15	6445.51	10083	2254.88	3561.78
88	group010	SCRI1043	ABL-0062221	cstA	carbon starvation protein	2	2	2	0.31	0.08	203.03	252.96	71.02	89.35
89	group011	MG1655	ABE-0008127	aegA	predicted oxidoreductase	2	2	3	1.61	0.99	148.84	456.38	148.84	456.38
90	group011	MG1655	ABE-0009473	ygfT	predicted oxidoreductase	2	2	3	0.2	0.11	139.69	161.34	139.69	161.34
91	group011	MG1655	ABE-0010547	gltD	glutamate synthase, 4Fe-4S protein, small subunit	2	2	3	-0.17	0.00380275	7037.84	6220.7	7037.84	6220.7
92	group011	ECH3937	ABF-0015710	gltD	glutamate synthase, 4Fe-4S protein, small subunit	2	2	3	-0.11	0.05	3196.9	2949.53	2022.32	1869.3
93	group011	ECH3937	ABF-0016263		Pyridine nucleotide-disulfide oxidoreductase family protein	2	2	3	3.17	1	58.34	527.57	36.91	334.35
94	group011	SCRI1043	ABL-0060529	gltD	glutamate synthase [NADPH] small chain	2	2	3	-1.17	0.98	14808.5	6538.01	5180.56	2309.51
95	group011	SCRI1043	ABL-0064799	aegA	anaerobically expressed oxidoreductase	2	2	3	4.79	1	79.26	2204.85	27.72	778.85
96	group012	MG1655	ABE-0006039	sdaA	L-serine deaminase I	2	2	3	-0.17	0.02	180.73	160.24	180.73	160.24
97	group012	MG1655	ABE-0009172	sdaB	L-serine deaminase II	2	2	3	0.27	0.04	90.24	109.24	90.24	109.24
98	group012	MG1655	ABE-0174101	tdcG	L-serine dehydratase 3	2	2	3
99	group012	ECH3937	ABF-0017173	sdaB	L-serine deaminase II	2	2	3	-0.12	0.06	55.21	50.55	34.92	32.04
100	group012	ECH3937	ABF-0020166	sdaA	L-serine deaminase I	2	2	3	-0.12	0.1	128.13	117.4	81.05	74.4
101	group012	SCRI1043	ABL-0062645	sdaA	L-serine dehydratase 1	2	2	3	-1.31	0.99	420.26	169.46	147.02	59.86
102	group012	SCRI1043	ABL-0063447	sdaB	L-serine dehydratase 2	2	2	3	-0.53	0.13	228.17	157.29	79.82	55.56
103	group013	MG1655	ABE-0011154	malP	maltodextrin phosphorylase	2	2	2	-0.85	0.12	466.2	258.27	466.2	258.27
104	group013	MG1655	ABE-0011198	glgP	glycogen phosphorylase	2	2	2	0.29	0.02	676.37	831.56	676.37	831.56
105	group013	ECH3937	ABF-0015061	glgP	Glycogen phosphorylase	2	2	2	2.57	1	365.45	2178.02	231.18	1380.35
106	group013	ECH3937	ABF-0015074	malP	Glycogen phosphorylase	2	2	2	0.68	0.99	306.99	494.02	194.2	313.09
107	group013	SCRI1043	ABL-0064461	malP	maltodextrin phosphorylase	2	2	2	0.26	0.05	889.61	1068.49	311.21	377.43
108	group013	SCRI1043	ABL-0064472	glgP	glycogen phosphorylase	2	2	2	0.38	0.09	844.09	1106.02	295.29	390.69
109	group014	ECH3937	ABF-0015893	hcpB	Hcp	3	2		-2.03	1	1969.49	482.03	1245.88	305.49
110	group014	ECH3937	ABF-0017270	hcpA	Hcp	3	2		-3.31	1	6039.4	606.93	3820.46	384.65
111	group014	ECH3937	ABF-0018743		Hcp	3	2		-3.11	1	5804.86	672.28	3672.09	426.06
112	group014	SCRI1043	ABL-0063141		hypothetical protein	3	2		4.33	1	682.25	13767.4	238.67	4863.23
113	group014	SCRI1043	ABL-0064613		hypothetical protein	3	2		4.08	1	1572.74	26659.3	550.2	9417.25
114	group015	ECH3937	ABF-0019851		Methyl-accepting chemotaxis protein III (ribose and galactose chemoreceptor protein)	4	2		2.4	1	822.47	4360.64	520.29	2763.61
115	group015	ECH3937	ABF-0019852		Methyl-accepting chemotaxis protein II (aspartate chemoreceptor protein)	4	2		1.85	1	328.97	1190.55	208.1	754.52
116	group015	ECH3937	ABF-0019855		Methyl-accepting chemotaxis protein II (aspartate chemoreceptor protein)	4	2		0.57	0.99	160.19	238.68	101.33	151.27
117	group015	ECH3937	ABF-0019858		Methyl-accepting chemotaxis protein II (aspartate chemoreceptor protein)	4	2		0.16	0.17	279.06	312.05	176.53	197.77
118	group015	SCRI1043	ABL-0061762		methyl-accepting chemotaxis protein	4	2		1.29	0.99	637.55	1566.59	223.04	553.39
119	group015	SCRI1043	ABL-0062981		putative methyl-accepting chemotaxis protein	4	2		0.13	0.03	1659.23	1822.26	580.46	643.7
120	group016	MG1655	ABE-0000384	aroP	aromatic amino acid transporter	2	2	2	-0.43	0.02	1555.92	1152.58	1555.92	1152.58
121	group016	MG1655	ABE-0001976	pheP	phenylalanine transporter	2	2	2	-0.54	0.03	133.21	91.5	133.21	91.5
122	group016	ECH3937	ABF-0019774		Aromatic amino acid transport protein aroP	2	2	2	1.44	1	127.4	346.51	80.59	219.6
123	group016	ECH3937	ABF-0020858	aroP	Aromatic amino acid transport protein aroP	2	2	2	-0.53	0.98	2020.04	1396.05	1277.85	884.76
124	group016	SCRI1043	ABL-0062688		aromatic amino acid transport protein	2	2	2	-0.48	0.1	3164.9	2267.89	1107.2	801.12
125	group016	SCRI1043	ABL-0064108	aroP	aromatic amino acid transport protein	2	2	2	0.15	0.01	5949.05	6645.07	2081.2	2347.33
126	group017	ECH3937	ABF-0014502		Putative regulator for maltose metabolism	3	3		0.29	0.43	230.58	282.3	145.86	178.91
127	group017	ECH3937	ABF-0017264		Transcriptional regulator	3	3		-0.14	0.06	55.46	50.32	35.08	31.89
128	group017	ECH3937	ABF-0020041		Putative regulator for maltose metabolism	3	3		0.41	0.76	47.45	63.06	30.02	39.96
129	group017	SCRI1043	ABL-0060730		putative phage transcriptional regulator	3	3		0.09	0.03	299.73	319.59	104.85	112.89
130	group017	SCRI1043	ABL-0061202		transcriptional regulator	3	3		-0.52	0.02	66.29	46.06	23.19	16.27
131	group017	SCRI1043	ABL-0063495		transcriptional regulator	3	3		0.15	0.04	706.67	787.96	247.22	278.34
132	group018	MG1655	ABE-0010912	tufA	protein chain elongation factor EF-Tu (duplicate of tufB)	2	2	2	-0.17	0.00129832	14746.4	13107.1	14746.4	13107.1
133	group018	MG1655	ABE-0013020	tufB	protein chain elongation factor EF-Tu (duplicate of tufA)	2	2	2	-0.11	0.00128626	14195.5	13139.3	14195.5	13139.3
134	group018	ECH3937	ABF-0014890	tufB	Translation elongation factor Tu	2	2	2	-0.17	0.00360875	31416.6	27839.8	19873.8	17643.8
135	group018	ECH3937	ABF-0015305	tufA	Translation elongation factor Tu	2	2	2	-0.28	0.01	30698.3	25205.6	19419.4	15974.4
136	group018	SCRI1043	ABL-0060426	tufB	elongation factor Tu	2	2	2	0.02	0.00186844	42084.4	42933.2	14722.7	15165.9
137	group018	SCRI1043	ABL-0064360	tufA	elongation factor Tu	2	2	2	-0.03	0.00188053	42745.6	41767.4	14954	14754.1
138	group019	ECH3937	ABF-0020837	pelC	pectate lyase C	2	3		-2.31	1	599.48	120.53	379.22	76.38
139	group019	ECH3937	ABF-0020840	pelB	pectate lyase B	2	3		-0.82	0.99	142.76	80.36	90.3	50.93
140	group019	SCRI1043	ABL-0064392	pelA	pectate lyase I	2	3		0.08	0.02	2865.39	3036.5	1002.42	1072.62
141	group019	SCRI1043	ABL-0064393	pelB	pectate lyase II	2	3		2	0.99	5759.84	23071.7	2015.01	8149.95
142	group019	SCRI1043	ABL-0064394	pelC	pectate lyase III	2	3		0.82	0.75	662.72	1175.29	231.84	415.16
143	group020	ECH3937	ABF-0016597		Integrase	2	1		-0.77	0.99	353.53	205.89	223.64	130.48
144	group020	ECH3937	ABF-0019702		phage integrase	2	1		0.32	0.58	326.83	409.71	206.75	259.66
145	group020	SCRI1043	ABL-0063154		integrase	2	1		-0.55	0.17	1955.06	1333.35	683.95	471
146	group022	MG1655	ABE-0000463	yadD	predicted transposase		1	4	0.12	0.02	232.03	253.02	232.03	253.02
147	group022	MG1655	ABE-0007429	yfaD	putative transposase		1	4	0.38	0.04	193.76	252.26	193.76	252.26
148	group022	MG1655	ABE-0007607	yfcI	putative transposase		1	4	-0.21	0.02	265.59	229.54	265.59	229.54
149	group022	MG1655	ABE-0011134	yhgA	predicted transposase		1	4	0.09	0.02	111.7	119.63	111.7	119.63
150	group022	SCRI1043	ABL-0061041		hypothetical protein		1	4	-0.19	0.02	171.19	149.4	59.89	52.77
151	group023	MG1655	ABE-0011576	dppA	periplasmic-binding component of an ABC superfamily dipeptide transporter	2	2	1	0.79	0.02	3398.15	5915.75	3398.15	5915.75
152	group023	ECH3937	ABF-0018415	dppA	dipeptide ABC transporter, periplasmic component	2	2	1	1.67	1	1314.33	4193.61	831.43	2657.76
153	group023	ECH3937	ABF-0018948		dipeptide binding protein	2	2	1	0.64	0.99	303.9	475.41	192.24	301.29
154	group023	SCRI1043	ABL-0063074		periplasmic dipeptide transport protein	2	2	1	0.38	0.06	2063.63	2685.79	721.93	948.74
155	group023	SCRI1043	ABL-0064732	dppA	periplasmic dipeptide transport protein	2	2	1	1.4	0.99	12856.3	34087.9	4497.61	12041.4
156	group024	MG1655	ABE-0001724	rhsD	rhsD element protein	3	1	4	1.32	0.65	60.18	150.97	60.18	150.97
157	group024	MG1655	ABE-0002392	rhsC	rhsC element core protein RhsC	3	1	4	-0.56	0.00856202	32.65	22.08	32.65	22.08
158	group024	MG1655	ABE-0011371	rhsB	rhsB element core protein RshB	3	1	4	0.7	0.03	31.7	51.63	31.7	51.63
159	group024	MG1655	ABE-0011742	rhsA	group 2 capsular polysaccharide binding protein	3	1	4	0.27	0.02	57.87	69.96	57.87	69.96
160	group024	ECH3937	ABF-0015879		Putative membrane protein	3	1	4	0.53	0.99	262.86	380.7	166.28	241.27
161	group024	ECH3937	ABF-0015881		Putative membrane protein	3	1	4	0.47	0.95	460.73	639.17	291.45	405.08
162	group024	ECH3937	ABF-0046548		Putative membrane protein	3	1	4	-0.16	0.14	148.79	132.7	94.12	84.1
163	group024	SCRI1043	ABL-0063730		Rhs protein	3	1	4	2.46	0.99	386.87	2131.21	135.34	752.83
164	group025	ECH3937	ABF-0017267		Rhs-family protein	2	2		-2.3	1	298.72	60.59	188.96	38.4
165	group025	ECH3937	ABF-0018746		Rhs-family protein	2	2		-2.15	1	267.19	59.86	169.02	37.93
166	group025	SCRI1043	ABL-0063144	rhs	putative RHS protein	2	2		4.8	1	59.24	1650.61	20.72	583.06
167	group025	SCRI1043	ABL-0064616		Rhs-family protein	2	2		4.97	1	102.69	3220.03	35.92	1137.45
168	group026	MG1655	ABE-0011622	insK	IS150 conserved protein InsB	4		2	0.05	0.01	39.95	41.61	39.95	41.61
169	group026	MG1655	ABE-0285083	yjhW	KpLE2 phage-like element; predicted transposase fragment (pseudogene)	4		2
170	group026	ECH3937	ABF-0016586		ISEch2 OrfB	4		2	-0.3	0.54	398.86	322.43	252.31	204.34
171	group026	ECH3937	ABF-0018214		ISEch2 OrfB	4		2	-0.31	0.53	365.42	292.81	231.16	185.57
172	group026	ECH3937	ABF-0018843		Transposase	4		2	-0.85	0.99	296.25	164.06	187.4	103.97
173	group026	ECH3937	ABF-0020278		ISEch2 OrfB	4		2	-0.01	0.09	376.18	372.82	237.97	236.28
174	group027	MG1655	ABE-0003880	tfaE	e14 prophage; predicted tail fiber assembly protein	2	3	3	0.5	0.05	46.27	65.62	46.27	65.62
175	group027	MG1655	ABE-0004597	tfaR	Rac prophage; predicted tail fiber assembly protein	2	3	3
176	group027	MG1655	ABE-0005166	tfaQ	Qin prophage; predicted tail fibre assembly protein	2	3	3	0.77	0.14	162.27	278.6	162.27	278.6
177	group027	ECH3937	ABF-0018437		Tail fiber assembly protein	2	3	3	-0.23	0.3	168.74	143.52	106.74	90.95
178	group027	ECH3937	ABF-0046846		Tail fiber assembly protein	2	3	3	-0.48	0.97	264.54	189.45	167.34	120.06
179	group027	SCRI1043	ABL-0062874		putative bacteriophage tail fiber assembly protein G	2	3	3	0.38	0.06	179.51	234.49	62.79	82.83
180	group027	SCRI1043	ABL-0063283		bacteriophage tail fiber assembly protein	2	3	3	-0.73	0.26	207.42	124.51	72.56	43.98
181	group027	SCRI1043	ABL-0064059		putative bacteriophage tail fiber assembly protein	2	3	3	0.3	0.05	437.18	541.43	152.94	191.25
182	group028	MG1655	ABE-0000823	phoE	outer membrane phosphoporin protein E	2	1	3	0.14	0.02	112.15	123.74	112.15	123.74
183	group028	MG1655	ABE-0003153	ompF	outer membrane porin 1a (Ia;b;F)	2	1	3	0.05	0.000664269	19956.6	20710.7	19956.6	20710.7
184	group028	MG1655	ABE-0007321	ompC	outer membrane porin protein C	2	1	3	0.23	0.00604981	4439.06	5221.45	4439.06	5221.45
185	group028	ECH3937	ABF-0020079		Outer membrane protein F precursor	2	1	3	0.97	0.99	2975.42	5838.54	1882.22	3700.25
186	group028	ECH3937	ABF-0020081	ompF	outer membrane porin 1a (Ia;b;F)	2	1	3	0.04	0.000940905	40410.2	41547	25563.1	26331
187	group028	SCRI1043	ABL-0062806	ompN	outer membrane protein	2	1	3	-0.02	0.00219133	38567.2	37889.5	13492.2	13384.2
188	group031	MG1655	ABE-0013551	aspA	aspartate ammonia-lyase	1	2	1	0.77	0.08	770.23	1317.95	770.23	1317.95
189	group031	ECH3937	ABF-0018665	aspA	Aspartate ammonia-lyase	1	2	1	-1.51	1	1697.78	593.41	1073.99	376.08
190	group031	SCRI1043	ABL-0060641	aspA1	aspartate ammonia-lyase	1	2	1	0.48	0.23	2485.14	3484.71	869.39	1230.95
191	group031	SCRI1043	ABL-0060846	aspA2	aspartate ammonia-lyase 2	1	2	1	1.24	0.99	1474.73	3494.86	515.91	1234.54
192	group032	MG1655	ABE-0008117	tktB	transketolase 2, thiamin-binding	1	2	2	-0.69	0.09	262	161.8	262	161.8
193	group032	MG1655	ABE-0009625	tktA	transketolase 1, thiamin-binding	1	2	2	-0.37	0.02	1510.77	1164.79	1510.77	1164.79
194	group032	ECH3937	ABF-0015185	tktA	transketolase 1, thiamin-binding	1	2	2	-0.67	0.99	3770.12	2354.93	2384.94	1492.46
195	group032	SCRI1043	ABL-0061096	tktA1	transketolase 1	1	2	2	0.39	0.06	3476.87	4586.35	1216.34	1620.1
196	group032	SCRI1043	ABL-0064231	tktA2	transketolase 1	1	2	2	0.45	0.06	5212.04	7134.6	1823.37	2520.25
197	group033	MG1655	ABE-0002499	cydA	cytochrome d terminal oxidase, subunit I	1	2	2	0.61	0.05	835.37	1278.02	835.37	1278.02
198	group033	MG1655	ABE-0003300	appC	cytochrome bd-II oxidase, subunit I	1	2	2	1.25	0.69	292.4	695.69	292.4	695.69
199	group033	ECH3937	ABF-0016943	cydA	Cytochrome d ubiquinol oxidase subunit I	1	2	2	0.88	0.99	8719.63	16096	5515.95	10201
200	group033	SCRI1043	ABL-0061617	cydA1	cytochrome D ubiquinol oxidase subunit I	1	2	2	0.09	0.00742281	14638.5	15676	5121.1	5537.44
201	group033	SCRI1043	ABL-0063284	cydA2	cytochrome d ubiquinol oxidase subunit I	1	2	2	0.14	0.02	179.67	198.5	62.85	70.12
202	group035	MG1655	ABE-0004172	oppA	periplasmic-binding component of an ABC superfamily oligopeptide transporter	1	2	1	-0.08	0.00232314	9395.69	8879.57	9395.69	8879.57
203	group035	ECH3937	ABF-0020639	oppA	oligopeptide transport; periplasmic binding protein	1	2	1	1.35	1	14615.9	37316.9	9245.88	23650.1
204	group035	SCRI1043	ABL-0062588	oppA1	periplasmic oligopeptide-binding protein	1	2	1	-0.24	0.02	7942.8	6711.79	2778.69	2370.9
205	group035	SCRI1043	ABL-0062589	oppA2	periplasmic oligopeptide-binding protein	1	2	1	-0.19	0.03	2669.58	2334.32	933.91	824.58
206	group036	MG1655	ABE-0003346	cspG	DNA-binding transcriptional regulator	1	1	3	-0.14	0.02	255.23	230.36	255.23	230.36
207	group036	MG1655	ABE-0005183	cspI	Qin prophage; cold shock protein	1	1	3	0.42	0.02	40.56	54.33	40.56	54.33
208	group036	MG1655	ABE-0011616	cspA	major cold shock protein	1	1	3	0.41	0.02	1976.65	2633.18	1976.65	2633.18
209	group036	ECH3937	ABF-0015054		Cold shock protein	1	1	3	-0.06	0.08	604.97	577.25	382.7	365.84
210	group036	SCRI1043	ABL-0062734	cspG	cold shock protein	1	1	3	-0.34	0.02	8903.75	7030.08	3114.86	2483.33
211	group037	ECH3937	ABF-0016482		Transposase	2	1		0.69	0.99	112.69	181.95	71.28	115.31
212	group037	ECH3937	ABF-0017426		ISEch8 OrfA	2	1		0.79	0.99	157.22	273.59	99.45	173.39
213	group037	SCRI1043	ABL-0061907		transposase	2	1		0.53	0.14	1666.45	2415.01	582.98	853.08
214	group038	ECH3937	ABF-0016040		putative regulatory protein	2	1		-0.12	0.08	79.98	73.2	50.59	46.39
215	group038	ECH3937	ABF-0016608		DNA-binding protein	2	1		1.52	1	95.47	275.3	60.39	174.47
216	group038	SCRI1043	ABL-0063201		putative phage-related protein	2	1		-0.72	0.12	48.77	29.52	17.06	10.42
217	group039	MG1655	ABE-0001948	cusR	DNA-binding response regulator in two-component regulatory system with CusS	2	1	2	-0.62	0.07	361.36	234.75	361.36	234.75
218	group039	MG1655	ABE-0006533	yedW	predicted DNA-binding response regulator in two-component system with YedV	2	1	2	0.17	0.02	247.73	279.93	247.73	279.93
219	group039	ECH3937	ABF-0014914		DNA-binding heavy metal response regulator	2	1	2	0.03	0.08	159.17	163.52	100.69	103.63
220	group039	ECH3937	ABF-0018032		Two-component response regulator	2	1	2	0.25	0.22	98.33	117.32	62.2	74.35
221	group039	SCRI1043	ABL-0061021		two component system response regulator	2	1	2	-1.8	0.99	191.6	54.98	67.03	19.42
222	group040	MG1655	ABE-0004919	fdnH	formate dehydrogenase-N, Fe-S (beta) subunit, nitrate-inducible	2	1	2	0.13	0.02	307.84	337.27	307.84	337.27
223	group040	MG1655	ABE-0012708	fdoH	formate dehydrogenase-O, Fe-S subunit	2	1	2	-0.25	0.03	243	204.15	243	204.15
224	group040	ECH3937	ABF-0017375		formate dehydrogenase, beta subunit (Fe-S subunit)	2	1	2	2.31	1	246.15	1222.57	155.71	774.82
225	group040	ECH3937	ABF-0019033		formate dehydrogenase, beta subunit (Fe-S)	2	1	2	4.45	1	72.3	1587.26	45.73	1005.95
226	group040	SCRI1043	ABL-0061662		formate dehydrogenase, beta (Fe-S) subunit	2	1	2	5.81	1	108.48	6101.73	37.95	2155.4
227	group041	MG1655	ABE-0000309	ftsI	transpeptidase involved in septal peptidoglycan synthesis (penicillin-binding protein 3)	2	1	1	0.39	0.03	540.43	710.57	540.43	710.57
228	group041	ECH3937	ABF-0015796		penicillin binding protein, peptidoglycan synthetase	2	1	1	0.03	0.04	55.03	56.41	34.81	35.75
229	group041	ECH3937	ABF-0018267	ftsI	penicillin-binding protein 3; peptidoglycan synthetase	2	1	1	0.24	0.31	319.25	378.39	201.95	239.81
230	group041	SCRI1043	ABL-0064138	ftsI	peptidoglycan synthetase	2	1	1	-0.18	0.04	1125.64	991.04	393.79	350.07
231	group042	MG1655	ABE-0004917	fdnG	formate dehydrogenase-N, alpha subunit, nitrate-inducible	2	1	2	0.46	0.04	158.03	218.21	158.03	218.21
232	group042	MG1655	ABE-0012710	fdoG	formate dehydrogenase-O, large subunit	2	1	2	-0.99	0.26	181.32	90.69	181.32	90.69
233	group042	ECH3937	ABF-0017374		formate dehydrogenase, alpha subunit	2	1	2	2.35	1	1443.18	7392.86	912.94	4685.32
234	group042	ECH3937	ABF-0019034		formate dehydrogenase, alpha subunit	2	1	2	4.78	1	70.85	1957.13	44.82	1240.36
235	group042	SCRI1043	ABL-0061663		formate dehydrogenase, alpha subunit	2	1	2	5.73	1	133.45	7129.77	46.68	2518.55
236	group043	MG1655	ABE-0007027	yehU	predicted sensory kinase in two-component system with YehT	2	1	1	-0.36	0.03	336.31	261.4	336.31	261.4
237	group043	ECH3937	ABF-0015055		predicted two-component system sensory kinase	2	1	1	0.27	0.25	60.51	73.21	38.27	46.4
238	group043	ECH3937	ABF-0019369	yehU	predicted sensory kinase in two-component system with YehT	2	1	1	-0.13	0.07	68.95	62.95	43.62	39.89
239	group043	SCRI1043	ABL-0064477		predicted two-component system sensory kinase	2	1	1	-0.32	0.05	312.35	248.59	109.27	87.81
240	group044	ECH3937	ABF-0017665		Methyl-accepting chemotaxis protein	2	2		0.28	0.31	68.8	84.05	43.52	53.27
241	group044	ECH3937	ABF-0017668		Methyl-accepting chemotaxis protein	2	2		-0.09	0.1	176.62	165.69	111.73	105.01
242	group044	SCRI1043	ABL-0064672		methyl-accepting chemotaxis protein	2	2		0.05	0.01	112.25	116.3	39.27	41.08
243	group044	SCRI1043	ABL-0064673		methyl-accepting chemotaxis protein	2	2		-1.54	0.99	374.59	128.34	131.04	45.33
244	group045	ECH3937	ABF-0017674		Methyl-accepting chemotaxis protein	1	3		-0.47	0.92	1030.4	739.86	651.82	468.9
245	group045	SCRI1043	ABL-0064445		methyl-accepting chemotaxis protein	1	3		1.63	0.99	75.72	235.03	26.49	83.02
246	group045	SCRI1043	ABL-0064670		methyl-accepting chemotaxis protein	1	3		-1	0.95	682.95	341.09	238.92	120.49
247	group045	SCRI1043	ABL-0064671		methyl-accepting chemotaxis protein	1	3		1.55	0.99	1185.1	3480.99	414.59	1229.64
248	group046	MG1655	ABE-0012169	bglB	cryptic phospho-beta-glucosidase B	1	2	1	-0.2	0.04	46.4	40.33	46.4	40.33
249	group046	ECH3937	ABF-0020337	arbB	phospho-beta-glucosidase	1	2	1	-0.52	0.98	289.12	201.32	182.89	127.59
250	group046	SCRI1043	ABL-0060886		6-phospho-beta-glucosidase	1	2	1	0.24	0.04	612.51	727.17	214.28	256.86
251	group046	SCRI1043	ABL-0062130	arbB	6-phospho-beta-glucosidase	1	2	1	-0.04	0.02	311.33	302.27	108.91	106.77
252	group047	MG1655	ABE-0011003	nirB	nitrite reductase, large subunit, NAD(P)H-binding	1	2	1	2.62	0.99	108.19	669.32	108.19	669.32
253	group047	ECH3937	ABF-0017401	nirB	Nitrite reductase [NAD(P)H] large subunit	1	2	1	0.14	0.07	52.69	58.15	33.33	36.85
254	group047	SCRI1043	ABL-0063277	nasB	nitrite reductase [NAD(P)H] large subunit	1	2	1	0.1	0.00780529	40.06	43.16	14.01	15.24
255	group047	SCRI1043	ABL-0064404	nirB	nitrite reductase [NAD(P)H] large subunit	1	2	1	4.33	1	72.91	1470.99	25.5	519.61
256	group049	ECH3937	ABF-0015889		Ankyrin-like protein	2	2		0.00482489	0.09	311.44	312.49	197.01	198.04
257	group049	ECH3937	ABF-0015890		Ankyrin-like protein	2	2		0.2	0.21	644.17	742.35	407.49	470.47
258	group049	SCRI1043	ABL-0063733		putative lipoprotein	2	2		1.85	0.99	1426.42	5142.98	499.01	1816.72
259	group049	SCRI1043	ABL-0063734		putative lipoprotein	2	2		1.5	0.99	1771.25	5017.1	619.65	1772.26
260	group050	ECH3937	ABF-0018467	celC	PTS system, cellobiose-specific IIA component	1	2		0.11	0.05	51.7	55.97	32.7	35.47
261	group050	SCRI1043	ABL-0063963		PTS system, cellobiose-specific IIa component	1	2		-0.06	0.00542226	32.62	31.18	11.41	11.01
262	group050	SCRI1043	ABL-0064771		pts system, cellobiose-specific IIa component	1	2		-0.32	0.05	300.6	239.69	105.16	84.67
263	group051	MG1655	ABE-0007080	yohK	predicted inner membrane protein	2	1	1	0.2	0.02	226.54	260.25	226.54	260.25
264	group051	ECH3937	ABF-0015813	yohK	predicted inner membrane protein	2	1	1	1.07	0.99	50.4	106.39	31.88	67.42
265	group051	ECH3937	ABF-0020201	yohK	predicted inner membrane protein	2	1	1	0.05	0.06	87.43	91.02	55.3	57.68
266	group051	SCRI1043	ABL-0063102	yohK	predicted inner membrane protein	2	1	1	0.25	0.04	689.18	820.41	241.1	289.8
267	group052	MG1655	ABE-0005824	astC	succinylornithine transaminase, PLP-dependent	1	1	2	-1.05	0.06	216.84	104.41	216.84	104.41
268	group052	MG1655	ABE-0010976	argD	bifunctional acetylornithine aminotransferase and succinyldiaminopimelate aminotransferase	1	1	2	0.27	0.02	1388.19	1677.46	1388.19	1677.46
269	group052	ECH3937	ABF-0015484	argD	Ornithine aminotransferase; Acetylornithine aminotransferase; N-succinyl-L,L-diaminopimelate aminotransferase	1	1	2	0.55	0.99	1221.63	1789.77	772.79	1134.29
270	group052	SCRI1043	ABL-0064390	argD	acetylornithine/succinyldiaminopimelate aminotransferase	1	1	2	-0.39	0.04	6033.76	4601.13	2110.83	1625.32
271	group053	ECH3937	ABF-0020188		Predicted cell-wall-anchored protein SasA (LPXTG motif)	1	2		-0.71	0.99	279.79	169.86	176.99	107.65
272	group053	SCRI1043	ABL-0061431		hypothetical protein	1	2		-2.23	0.99	3037.09	646.8	1062.48	228.47
273	group053	SCRI1043	ABL-0061432		hypothetical protein	1	2		-2.39	0.99	2456.07	465.96	859.22	164.59
274	group054	ECH3937	ABF-0019044		Fumarylacetoacetate hydrolase family protein	2	1		0.2	0.11	50.41	57.95	31.89	36.72
275	group054	ECH3937	ABF-0047006		Fumarylacetoacetate hydrolase family protein	2	1		0.21	0.11	46.07	53.37	29.14	33.82
276	group054	SCRI1043	ABL-0062839		putative fumarylacetoacetate hydrolase	2	1		0.39	0.07	194.14	256.09	67.91	90.46
277	group055	ECH3937	ABF-0019790		Methyl-accepting chemotaxis protein I (serine chemoreceptor protein)	1	2		-0.55	0.99	624.54	424.46	395.07	269
278	group055	SCRI1043	ABL-0060383		methyl-accepting chemotaxis protein	1	2		0.03	0.03	334.34	341.47	116.96	120.62
279	group055	SCRI1043	ABL-0060384		methyl-accepting chemotaxis protein	1	2		-0.18	0.02	3883.68	3406.88	1358.65	1203.46
280	group056	MG1655	ABE-0004613	ydbK	predicted pyruvate-flavodoxin oxidoreductase	2	2	1	-1.22	0.71	219.94	94.21	219.94	94.21
281	group056	ECH3937	ABF-0016404		Pyruvate-flavodoxin oxidoreductase	2	2	1	-0.46	0.95	270.12	195.63	170.87	123.98
282	group056	ECH3937	ABF-0017852	nifJ	Pyruvate-flavodoxin oxidoreductase	2	2	1	0.25	0.16	41.83	50	26.46	31.69
283	group056	SCRI1043	ABL-0061059		pyruvate-flavodoxin oxidoreductase	2	2	1	-0.32	0.05	1199.06	955.49	419.47	337.52
284	group056	SCRI1043	ABL-0063242	nifJ	pyruvate-flavodoxin oxidoreductase	2	2	1	0.07	0.0067452	36.84	38.68	12.88	13.66
285	group057	ECH3937	ABF-0016606		putative DNA-binding prophage protein	1	1		0.36	0.51	41.34	53.12	26.15	33.66
286	group057	SCRI1043	ABL-0060810		hypothetical protein	1	1		-0.6	0.09	164.55	108.47	57.56	38.31
287	group058	ECH3937	ABF-0016043		Putative prophage protein	2	3		0.12	0.09	98.62	107.41	62.38	68.07
288	group058	ECH3937	ABF-0017917		Putative prophage protein	2	3		0.08	0.06	73.57	78.26	46.54	49.6
289	group058	SCRI1043	ABL-0060894		hypothetical protein	2	3		-0.72	0.27	149.83	90.45	52.41	31.95
290	group058	SCRI1043	ABL-0061926		conserved hypothetical proteins	2	3		-0.23	0.03	251.7	213.28	88.05	75.34
291	group058	SCRI1043	ABL-0063025		putative phage-related protein	2	3		-0.84	0.49	115.62	64.15	40.45	22.66
292	group059	MG1655	ABE-0002362	speF	ornithine decarboxylase isozyme, inducible	1	1	3	-0.41	0.03	214.53	161.15	214.53	161.15
293	group059	MG1655	ABE-0009730	speC	ornithine decarboxylase, constitutive	1	1	3	0.02	0.02	250.4	254.73	250.4	254.73
294	group059	MG1655	ABE-0013483	adiA	biodegradative arginine decarboxylase	1	1	3	0.46	0.01	24.03	33.06	24.03	33.06
295	group059	ECH3937	ABF-0019699	speC	ornithine decarboxylase, constitutive	1	1	3	0.08	0.1	534.09	565.81	337.86	358.59
296	group059	SCRI1043	ABL-0061204	speC	ornithine decarboxylase, constitutive	1	1	3	-1.05	0.97	938.64	452.18	328.37	159.73
297	group060	MG1655	ABE-0003372	torA	trimethylamine N-oxide (TMAO) reductase I, catalytic subunit		1	3	-0.2	0.02	492.16	425.97	492.16	425.97
298	group060	MG1655	ABE-0006244	torZ	trimethylamine N-oxide reductase system III, catalytic subunit		1	3	-0.39	0.04	142.37	108.43	142.37	108.43
299	group060	MG1655	ABE-0011597	bisC	biotin sulfoxide reductase		1	3	0.56	0.06	239.91	353.99	239.91	353.99
300	group060	SCRI1043	ABL-0061249		biotin sulfoxide reductase		1	3	-0.18	0.03	363.52	319.11	127.17	112.72
301	group061	MG1655	ABE-0006893	ogrK	DNA-binding transcriptional regulator, prophage P2 remnant		2	1	-0.02	0.02	289.4	283.82	289.4	283.82
302	group061	SCRI1043	ABL-0061068		phage regulatory protein		2	1	1.37	0.99	358.23	931.51	125.32	329.05
303	group061	SCRI1043	ABL-0063762		bacteriophage regulatory protein		2	1	-1.29	0.99	352.5	143.28	123.32	50.61
304	group062	MG1655	ABE-0004953	ddpC	membrane component of an ABC superfamily D-ala-D-ala transporter	2	1	1	-0.62	0.07	91.46	59.3	91.46	59.3
305	group062	ECH3937	ABF-0019446		Dipeptide transport system permease protein	2	1	1	0.66	0.99	43.07	68.29	27.24	43.27
306	group062	ECH3937	ABF-0020010	yddQ	dipeptide transport protein (ABC superfamily, membrane)	2	1	1	0.35	0.6	98.37	125.69	62.22	79.66
307	group062	SCRI1043	ABL-0064399		ABC transporter permease protein	2	1	1	-0.1	0.02	188.37	175.58	65.9	62.02
308	group063	ECH3937	ABF-0017525		LysR family regulatory protein	2	1		0.09	0.05	54.75	58.64	34.63	37.16
309	group063	ECH3937	ABF-0046538		Regulatory protein, LysR:LysR, substrate-binding protein	2	1		0.06	0.04	44.81	46.77	28.34	29.64
310	group063	SCRI1043	ABL-0062336		LysR-family transcriptional regulator	2	1		0.4	0.08	361.04	477.24	126.3	168.58
311	group064	MG1655	ABE-0001181	lacY	lactose/galactose transporter	1	2	1	0.13	0.02	62.91	69.31	62.91	69.31
312	group064	ECH3937	ABF-0019138	rafB	Lactose permease	1	2	1	0.68	0.99	75.14	121	47.53	76.68
313	group064	SCRI1043	ABL-0060988	rafB	putative raffinose permease	1	2	1	0.00946526	0.00846101	47.85	48.17	16.74	17.01
314	group064	SCRI1043	ABL-0061745	lacY	lactose permease	1	2	1	0.12	0.02	105.46	114.65	36.89	40.5
315	group065	MG1655	ABE-0013298	ssb	Single-stranded DNA-binding protein	1	1	1	0.45	0.03	865.34	1184.95	865.34	1184.95
316	group065	ECH3937	ABF-0019804	ssb	Single-stranded DNA-binding protein	1	1	1	0.16	0.13	1095.2	1226.71	692.81	777.44
317	group065	SCRI1043	ABL-0064005	ssb	Single-stranded DNA-binding protein	1	1	1	0.28	0.03	3609.14	4405.71	1262.61	1556.29
318	group066	MG1655	ABE-0000520	fhuA	ferrichrome outer membrane transporter	1	1	1	-1.28	0.6	483.41	198.69	483.41	198.69
319	group066	ECH3937	ABF-0019156	fct	ferrichrysobactin receptor	1	1	1	-0.26	0.27	97.22	81.01	61.5	51.34
320	group066	SCRI1043	ABL-0064304	foxA	ferrioxamine B receptor	1	1	1	-0.03	0.00920873	52.64	51.29	18.41	18.11
321	group067	MG1655	ABE-0006594	nac	DNA-binding transcriptional dual regulator of nitrogen assimilation	2	2	1	-1.14	0.43	339.49	153.97	339.49	153.97
322	group067	ECH3937	ABF-0015633	nac	Nitrogen assimilation control protein	2	2	1	1.14	0.99	49.23	109.11	31.14	69.15
323	group067	ECH3937	ABF-0020518		Nitrogen assimilation control protein	2	2	1	3.15	1	117.03	1041.68	74.03	660.17
324	group067	SCRI1043	ABL-0063168	nac	nitrogen assimilation regulatory protein (partial)	2	2	1	0.54	0.06	58.63	85.7	20.51	30.27
325	group067	SCRI1043	ABL-0064820	nac	nitrogen assimilation regulatory protein	2	2	1	0.03	0.02	260.97	267.63	91.29	94.53
326	group068	MG1655	ABE-0002414	ybgA	conserved protein	1	1	1	-1.01	0.37	321.61	158.97	321.61	158.97
327	group068	ECH3937	ABF-0016965		hypothetical protein	1	1	1	-0.35	0.65	164.97	129.15	104.35	81.85
328	group068	SCRI1043	ABL-0061600		hypothetical protein	1	1	1	-0.58	0.22	1120.58	748.78	392.02	264.5
329	group069	MG1655	ABE-0003424	putA	multifunctional proline dehydrogenase, delta-1-pyrroline-5-carboxylate dehydrogenase, and DNA-binding transcriptional regulator	1	1	1	0.0037068	0.02	183.81	184.28	183.81	184.28
330	group069	ECH3937	ABF-0014955	putA	Proline dehydrogenase (Proline oxidase) / Delta-1-pyrroline-5-carboxylate dehydrogenase	1	1	1	2.41	1	108.51	577.72	68.64	366.14
331	group069	SCRI1043	ABL-0064548	putA	bifunctional PutA protein [includes: proline dehydrogenase; delta-1-pyrroline-5-carboxylate dehydrogenase]	1	1	1	-1.9	0.99	1257.81	336.59	440.03	118.9
332	group070	MG1655	ABE-0004744	trg	methyl-accepting chemotaxis protein III, ribose and galactose sensor receptor	2	1	1	-0.16	0.02	854.1	760.62	854.1	760.62
333	group070	ECH3937	ABF-0018585		Methyl-accepting chemotaxis protein III (ribose and galactose chemoreceptor protein)	2	1	1	-0.17	0.16	870.18	768.35	550.46	486.95
334	group070	ECH3937	ABF-0018765		Methyl-accepting chemotaxis protein III (ribose and galactose chemoreceptor protein)	2	1	1	-0.42	0.89	1397.27	1037.71	883.9	657.66
335	group070	SCRI1043	ABL-0061941	trg	methyl-accepting chemotaxis protein	2	1	1	0.66	0.31	1931.31	3068.06	675.64	1083.77
336	group071	MG1655	ABE-0000411	acnB	bifunctional aconitate hydratase 2/2-methylisocitrate dehydratase	2	1	1	-2.22	0.99	2157.06	462.56	2157.06	462.56
337	group071	ECH3937	ABF-0018544	acnB	bifunctional aconitate hydratase 2/2-methylisocitrate dehydratase	2	1	1	-0.75	0.99	9367.59	5566.37	5925.84	3527.76
338	group071	ECH3937	ABF-0019036		N-terminal fragment of aconitate hydratase 2 (pseudogene)	2	1	1	0.29	0.28	51.57	63.15	32.62	40.02
339	group071	SCRI1043	ABL-0064095	acnB	bifunctional aconitate hydratase 2/2-methylisocitrate dehydratase	2	1	1	-0.95	0.76	13125.5	6752.58	4591.81	2385.31
340	group072	MG1655	ABE-0005076	uxaB	altronate oxidoreductase, NAD-dependent	1	2	1	-0.47	0.03	189.36	136.33	189.36	136.33
341	group072	ECH3937	ABF-0018698	uxaB	altronate oxidoreductase	1	2	1	-0.62	0.99	174.42	113.47	110.34	71.91
342	group072	SCRI1043	ABL-0060870	uxaB1	altronate oxidoreductase	1	2	1	0.52	0.17	639.8	918.64	223.82	324.5
343	group072	SCRI1043	ABL-0064721	uxaB2	altronate oxidoreductase	1	2	1	-0.08	0.01	65.99	62.19	23.08	21.97
344	group073	MG1655	ABE-0001030	insF-1	IS3 element protein InsF	1		5
345	group073	MG1655	ABE-0001277	insF-2	IS3 element protein InsF	1		5	0.37	0.03	235.99	306.09	235.99	306.09
346	group073	MG1655	ABE-0001857	insF-3	DLP12 prophage; IS3 element protein InsF	1		5
347	group073	MG1655	ABE-0003475	insF-4	IS3 element protein InsF	1		5	0.77	0.15	263.43	449.55	263.43	449.55
348	group073	MG1655	ABE-0006919	insF-5	IS3 element protein InsF	1		5
349	group073	ECH3937	ABF-0014578		ISEch10 OrfB	1		5	0.14	0.07	48.64	53.91	30.76	34.16
350	group075	ECH3937	ABF-0015858		ClpB protein	1	1		-2.09	1	333.62	77.88	211.04	49.36
351	group075	SCRI1043	ABL-0063744		putative chaperone	1	1		3.32	1	369.43	3691.01	129.24	1303.83
352	group076	ECH3937	ABF-0046550	gltP	proton glutamate symport protein	1	2		-1.89	1	3413.53	915.43	2159.36	580.16
353	group076	SCRI1043	ABL-0061758	gltP	proton glutamate symport protein	1	2		1.1	0.96	4661.1	10036.4	1630.62	3545.3
354	group076	SCRI1043	ABL-0062200		putative glutamate symport protein	1	2		-1.11	0.47	417.27	192.87	145.97	68.13
355	group077	ECH3937	ABF-0016130		Urea carboxylase	1	2		0.15	0.06	44.04	48.91	27.86	30.99
356	group077	SCRI1043	ABL-0062177		putative allophanate hydrolase	1	2		0.43	0.04	70.31	94.99	24.59	33.55
357	group077	SCRI1043	ABL-0062404		urea amidolyase	1	2		0.2	0.00664742	28.23	32.64	9.87	11.53
358	group078	MG1655	ABE-0000700	yafD	conserved protein	1	1	1	1.9	0.99	55.16	206.9	55.16	206.9
359	group078	ECH3937	ABF-0020526	yafD	conserved protein	1	1	1	1.06	0.99	460.23	962.2	291.13	609.81
360	group078	SCRI1043	ABL-0063640	yafD	endonuclease-exonuclease-phosphatase family member	1	1	1	0.58	0.16	2847	4263.79	995.98	1506.15
361	group080	MG1655	ABE-0002049	entE	Enterobactin synthetase component E	1	1	1	-2.23	0.99	122.49	25.95	122.49	25.95
362	group080	ECH3937	ABF-0018255	cbsE	2,3-dihydroxybenzoate-AMP ligase, chrysobactin biosynthesis	1	1	1	0.21	0.12	45.84	53.36	28.99	33.81
363	group080	SCRI1043	ABL-0060694	entE	enterobactin synthetase component E [includes: 2,3-dihydroxybenzoate-AMP ligase; S-dihydroxybenzoyltransferase]	1	1	1	1.33	0.99	35.72	89.94	12.49	31.77
364	group081	MG1655	ABE-0003071	pflB	pyruvate formate lyase I	1	1	2	1.39	0.61	1776.92	4666.87	1776.92	4666.87
365	group081	MG1655	ABE-0010242	tdcE	pyruvate formate-lyase 4/2-ketobutyrate formate-lyase	1	1	2	-0.11	0.02	299.16	276.02	299.16	276.02
366	group081	ECH3937	ABF-0019604	pflB	pyruvate formate lyase I	1	1	2	3.36	1	1122.51	11558.1	710.08	7325.11
367	group081	SCRI1043	ABL-0062861	pflB	formate acetyltransferase	1	1	2	1.76	0.99	12260	41675.1	4289.02	14721.5
368	group082	MG1655	ABE-0005392	fumA	fumarate hydratase (fumarase A), aerobic Class I	1	1	2	-2.58	0.99	1089.98	181.57	1089.98	181.57
369	group082	MG1655	ABE-0013501	fumB	anaerobic class I fumarate hydratase (fumarase B)	1	1	2	3.11	0.99	24.66	213.8	24.66	213.8
370	group082	ECH3937	ABF-0016800	fumA	Fumarate hydratase class I	1	1	2	-1.1	0.99	1502.65	696.75	950.56	441.57
371	group082	SCRI1043	ABL-0061140	fumA	fumarate hydratase class I, aerobic	1	1	2	1.34	0.99	2654.5	6763.15	928.64	2389.04
372	group083	MG1655	ABE-0010949	kefB	potassium:proton antiporter	1	1	1	-1.22	0.58	553.82	236.78	553.82	236.78
373	group083	ECH3937	ABF-0015474	kefB	Glutathione-regulated potassium-efflux system protein kefB	1	1	1	-0.31	0.53	721.7	578.95	456.53	366.92
374	group083	SCRI1043	ABL-0064381	kefB	glutathione-regulated potassium-efflux system protein	1	1	1	-0.42	0.07	3598.75	2676.53	1258.97	945.47
375	group084	MG1655	ABE-0000209	araD	L-ribulose-5-phosphate 4-epimerase	1	1	2	0.36	0.04	305.45	393.01	305.45	393.01
376	group084	MG1655	ABE-0011702	yiaS	L-ribulose-5-phosphate 4-epimerase	1	1	2	0.78	0.05	17.07	29.35	17.07	29.35
377	group084	ECH3937	ABF-0019247	araD	L-ribulose-5-phosphate 4-epimerase	1	1	2	0.18	0.08	43.9	49.84	27.77	31.58
378	group084	SCRI1043	ABL-0062220	araD	L-ribulose-5-phosphate 4-epimerase	1	1	2	0.32	0.02	83.82	104.68	29.32	36.98
379	group085	MG1655	ABE-0013777	ytfH	predicted transcriptional regulator	1	2	1	-0.62	0.14	211.8	137.64	211.8	137.64
380	group085	ECH3937	ABF-0016861	ytfH	predicted transcriptional regulator	1	2	1	0.37	0.73	176.94	229.21	111.93	145.26
381	group085	SCRI1043	ABL-0060466		putative transcriptional regulator	1	2	1	-0.45	0.11	887.6	645.8	310.51	228.12
382	group085	SCRI1043	ABL-0064788	ytfH	predicted transcriptional regulator	1	2	1	0.24	0.04	561.02	662.85	196.26	234.15
383	group086	MG1655	ABE-0000671	metN	ATP-binding component of DL-methionine uptake transporter (MUT)	1	1	1	0.61	0.03	1418.64	2166	1418.64	2166
384	group086	ECH3937	ABF-0020454	metN	ATP-binding component of DL-methionine uptake transporter (MUT)	1	1	1	-0.62	0.99	1386.98	897.17	877.38	568.59
385	group086	SCRI1043	ABL-0063838	metN	ATP-binding component of DL-methionine uptake transporter (MUT)	1	1	1	-1.01	0.95	3249.62	1608.35	1136.84	568.14
386	group087	MG1655	ABE-0003572	mdtG	predicted drug efflux system	2	1	1	-0.28	0.03	57.7	47.34	57.7	47.34
387	group087	ECH3937	ABF-0016825		hypothetical protein	2	1	1	-0.1	0.1	163.87	152.89	103.66	96.89
388	group087	ECH3937	ABF-0019947	yceE	hypothetical protein	2	1	1	0.08	0.09	172.52	183	109.13	115.97
389	group087	SCRI1043	ABL-0061166		probable permease	2	1	1	0.1	0.03	533.11	573.23	186.5	202.49
390	group088	MG1655	ABE-0011224	gntK	thermoresistant gluconokinase	1	1	2	-1.5	0.55	348.17	122.4	348.17	122.4
391	group088	MG1655	ABE-0013980	idnK	D-gluconate kinase, thermosensitive	1	1	2	-0.05	0.01	33.97	32.68	33.97	32.68
392	group088	ECH3937	ABF-0015047	gntK	Gluconokinase	1	1	2	-0.52	0.98	161.24	111.99	102	70.97
393	group088	SCRI1043	ABL-0062097	gntV	gluconokinase	1	1	2	0.73	0.47	159.1	265.36	55.66	93.73
394	group089	MG1655	ABE-0007617	hisJ	periplasmic-binding component of an ABC superfamily histidine/lysine/arginine/ornithine transporter	1	1	2	-1.3	0.42	4846.99	1957.65	4846.99	1957.65
395	group089	MG1655	ABE-0007621	argT	periplasmic-binding component of an ABC superfamily lysine/arginine/ornithine transporter	1	1	2	-4.63	1	1040.01	41.89	1040.01	41.89
396	group089	ECH3937	ABF-0014703	hisJ	periplasmic-binding component of an ABC superfamily histidine/lysine/arginine/ornithine transporter	1	1	2	2.06	1	1260.62	5275.02	797.45	3343.11
397	group089	SCRI1043	ABL-0063337	hisJ	histidine-binding periplasmic protein	1	1	2	0.62	0.27	1551.41	2397.38	542.74	846.86
398	group090	MG1655	ABE-0012379	rffH	glucose-1-phosphate thymidylyltransferase	1	1	1	0.24	0.02	480.88	568.4	480.88	568.4
399	group090	ECH3937	ABF-0020462	rffH	Glucose-1-phosphate thymidylyltransferase	1	1	1	-0.86	0.99	381.52	209.52	241.34	132.78
400	group090	SCRI1043	ABL-0061698	rfbA	glucose-1-phosphate thymidylyltransferase	1	1	1	-0.28	0.01	10070.9	8241.31	3523.17	2911.19
401	group091	MG1655	ABE-0003918	ycgG	conserved inner membrane protein	1	1	2	0.36	0.02	37.38	48.05	37.38	48.05
402	group091	MG1655	ABE-0007203	rtn	EAL domain-containing protein	1	1	2	0.29	0.03	333.7	410.45	333.7	410.45
403	group091	ECH3937	ABF-0020048	ycgG	Rtn protein	1	1	2	0.81	0.99	215.21	379.16	136.14	240.29
404	group091	SCRI1043	ABL-0060248		putative signaling membrane protein	1	1	2	-0.42	0.08	440	327.03	153.92	115.52
405	group092	MG1655	ABE-0003111	ycaI	conserved inner membrane protein	2	1	1	1.52	0.87	25.25	72.67	25.25	72.67
406	group092	ECH3937	ABF-0019398	ycaI_2	C-terminal fragment of a DNA internalization-related competence protein (pseudogene)	2	1	1	0.62	0.99	129.38	200.07	81.84	126.79
407	group092	ECH3937	ABF-0019399	ycaI_1	N-terminal fragment of a DNA internalization-related competence protein (pseudogene)	2	1	1	0.3	0.34	72.93	89.97	46.13	57.01
408	group092	SCRI1043	ABL-0062822		putative competence-related protein	2	1	1	-0.12	0.02	195.8	179.12	68.5	63.27
409	group093	MG1655	ABE-0000326	ddlB	D-alanine:D-alanine ligase	1	1	2	0.4	0.02	1204.66	1598.34	1204.66	1598.34
410	group093	MG1655	ABE-0001309	ddlA	D-alanine-D-alanine ligase A	1	1	2	0.00967073	0.02	175.24	176.41	175.24	176.41
411	group093	ECH3937	ABF-0016418	ddlA	D-alanine--D-alanine ligase	1	1	2	0.44	0.91	687.73	936.4	435.05	593.45
412	group093	SCRI1043	ABL-0064130	ddlB	D-alanine--D-alanine ligase B	1	1	2	-0.000441542	0.01	8049.92	8047.46	2816.16	2842.72
413	group094	MG1655	ABE-0010087	aer	aerotaxis signal transducer	2	1	1	-1.19	0.5	945.43	412.83	945.43	412.83
414	group094	ECH3937	ABF-0014726		Aerotaxis sensor receptor protein	2	1	1	0.92	0.99	613.25	1167.48	387.93	739.9
415	group094	ECH3937	ABF-0014843		Aerotaxis sensor receptor protein	2	1	1	0.33	0.38	42.57	53.6	26.93	33.96
416	group094	SCRI1043	ABL-0063893		methyl-accepting chemotaxis protein	2	1	1	2.08	0.99	355.59	1504.31	124.39	531.39
417	group095	ECH3937	ABF-0017870		Putative membrane protein	1	1		-0.76	0.99	661.07	389.34	418.19	246.74
418	group095	SCRI1043	ABL-0063987		hypothetical protein	1	1		0.42	0.11	2104.38	2828.48	736.19	999.14
419	group096	MG1655	ABE-0285088	yjjZ	predicted protein	1	1	1
420	group096	ECH3937	ABF-0018074		Putative inner membrane protein	1	1	1	-0.97	0.99	131.92	67.21	83.45	42.59
421	group096	SCRI1043	ABL-0060973		putative membrane protein	1	1	1	-0.11	0.00747584	43.48	40.09	15.21	14.16
422	group097	MG1655	ABE-0174109	hdfR	DNA-binding transcriptional regulator	1	1	1
423	group097	ECH3937	ABF-0046805	hdfR	DNA-binding transcriptional regulator	1	1	1	-0.54	0.99	442.2	302.34	279.73	191.61
424	group097	SCRI1043	ABL-0064563	hdfR	LysR-family transcriptional regulator	1	1	1	-0.15	0.03	1776.27	1594.8	621.4	563.35
425	group098	MG1655	ABE-0004164	adhE	fused acetaldehyde-CoA dehydrogenase and iron-dependent alcohol dehydrogenase and pyruvate-formate lyase deactivase	1	1	1	1.96	0.99	2076.07	8097.56	2076.07	8097.56
426	group098	ECH3937	ABF-0020642	adhE	fused acetaldehyde-CoA dehydrogenase and iron-dependent alcohol dehydrogenase and pyruvate-formate lyase deactivase	1	1	1	4.07	1	594.63	10047.3	376.16	6367.59
427	group098	SCRI1043	ABL-0062590	adhE	multifunctional acetaldehyde-CoA dehydrogenase and iron-dependent alcohol dehydrogenase and pyruvate-formate lyase deactivase	1	1	1	1.83	0.99	11909.5	42451.4	4166.37	14995.7
428	group099	MG1655	ABE-0010914	fusA	protein chain elongation factor EF-G, GTP-binding	1	1	1	-0.12	0.00129511	14325.2	13119.1	14325.2	13119.1
429	group099	ECH3937	ABF-0020537	fusA	protein chain elongation factor EF-G, GTP-binding	1	1	1	-0.89	0.99	25245.8	13542.6	15970.2	8582.84
430	group099	SCRI1043	ABL-0064361	fusA	protein chain elongation factor EF-G, GTP-binding	1	1	1	-0.44	0.01	32139.5	23599	11243.6	8336.2
431	group100	MG1655	ABE-0010167	uxaC	uronate isomerase	1	1	1	-0.58	0.06	282.32	187.93	282.32	187.93
432	group100	ECH3937	ABF-0018697	uxaC	uronate isomerase	1	1	1	-0.85	0.99	351.06	194.38	222.08	123.19
433	group100	SCRI1043	ABL-0060869	uxaC	uronate isomerase	1	1	1	1.13	0.98	848.96	1864.73	296.99	658.7
434	group1000	MG1655	ABE-0007893	nupC	nucleoside (except guanosine) transporter	1	1	1	-0.54	0.04	991.55	681.28	991.55	681.28
435	group1000	ECH3937	ABF-0018817	nupC	Nucleoside permease nupC	1	1	1	-0.38	0.75	1302.11	996.96	823.7	631.84
436	group1000	SCRI1043	ABL-0063471	nupC1	nucleoside permease	1	1	1	-0.15	0.02	3903.6	3517.38	1365.62	1242.49
437	group1001	MG1655	ABE-0006872	mdtA	multidrug efflux system, subunit A	1	1	1	0.52	0.04	83.25	119.4	83.25	119.4
438	group1001	ECH3937	ABF-0018816	mdtA	multidrug efflux system, subunit A	1	1	1	0.1	0.1	183.99	198.02	116.39	125.49
439	group1001	SCRI1043	ABL-0063472	mdtA	multidrug efflux system, subunit A	1	1	1	0.33	0.05	220.12	278.06	77	98.22
440	group1002	MG1655	ABE-0006879	mdtD	multidrug efflux system protein	1	1	1	-0.22	0.02	139.97	120.04	139.97	120.04
441	group1002	ECH3937	ABF-0018813	yegB	Putative transport protein	1	1	1	0.05	0.05	61.04	63.58	38.61	40.29
442	group1002	SCRI1043	ABL-0063475	mdtD	putative drug transporter	1	1	1	0.19	0.01	77.68	88.9	27.17	31.4
443	group1003	MG1655	ABE-0006884	baeR	DNA-binding response regulator in two-component regulatory system with BaeS	1	1	1	-0.07	0.02	507.18	479.99	507.18	479.99
444	group1003	ECH3937	ABF-0018811	baeR	DNA-binding response regulator in two-component regulatory system with BaeS	1	1	1	0.47	0.95	160.08	222.67	101.26	141.12
445	group1003	SCRI1043	ABL-0063477	baeR	DNA-binding response regulator in two-component regulatory system with BaeS	1	1	1	0.11	0.03	1001.87	1088.23	350.49	384.41
446	group1004	MG1655	ABE-0006891	yegQ	predicted peptidase	1	1	1	-0.35	0.03	418.7	327.27	418.7	327.27
447	group1004	ECH3937	ABF-0018808	yegQ	predicted peptidase	1	1	1	-1.21	0.99	796.62	343.59	503.93	217.76
448	group1004	SCRI1043	ABL-0063481	yegQ	predicted peptidase	1	1	1	0.05	0.03	1889.75	1967.28	661.1	694.93
449	group1005	MG1655	ABE-0013187	psiE	predicted phosphate starvation inducible protein	1	1	1	-0.34	0.03	318.77	250.52	318.77	250.52
450	group1005	ECH3937	ABF-0046687	psiE	predicted phosphate starvation inducible protein	1	1	1	1.3	1	942.65	2323.83	596.31	1472.75
451	group1005	SCRI1043	ABL-0063483	psiE	predicted phosphate starvation inducible protein	1	1	1	-0.3	0.05	1011.9	818.63	354	289.17
452	group1006	MG1655	ABE-0006958	thiD	bifunctional hydroxy-methylpyrimidine kinase/hydroxy-phosphomethylpyrimidine kinase	1	1	1	-1.38	0.97	324.02	123.82	324.02	123.82
453	group1006	ECH3937	ABF-0018797	thiD	bifunctional hydroxy-methylpyrimidine kinase/hydroxy-phosphomethylpyrimidine kinase	1	1	1	-0.81	0.99	147.91	84.11	93.56	53.3
454	group1006	SCRI1043	ABL-0063484	thiD	bifunctional hydroxy-methylpyrimidine kinase/hydroxy-phosphomethylpyrimidine kinase	1	1	1	-0.13	0.03	1448.02	1320.22	506.57	466.36
455	group1007	MG1655	ABE-0000666	metQ	receptor component of DL-methionine uptake transporter (MUT)	1	1	1	-0.13	0.00511826	5243.73	4781.82	5243.73	4781.82
456	group1007	ECH3937	ABF-0020450	metQ	receptor component of DL-methionine uptake transporter (MUT)	1	1	1	-0.11	0.02	7823.92	7201.25	4949.33	4563.89
457	group1007	SCRI1043	ABL-0063840	metQ	D-methionine-binding lipoprotein	1	1	1	0.03	0.00556971	18397.9	18857.9	6436.29	6661.43
458	group1008	MG1655	ABE-0008254	guaA	GMP synthetase (glutamine aminotransferase)	1	1	1	-0.38	0.01	1917.1	1463.85	1917.1	1463.85
459	group1008	ECH3937	ABF-0014499	guaA	GMP synthetase (glutamine aminotransferase)	1	1	1	-0.64	0.99	1359.56	868.55	860.04	550.45
460	group1008	SCRI1043	ABL-0063497	guaA	GMP synthetase (glutamine aminotransferase)	1	1	1	-0.31	0.03	5573.09	4469.63	1949.67	1578.87
461	group1009	MG1655	ABE-0008257	guaB	IMP dehydrogenase	1	1	1	-0.02	0.00697867	3702.53	3649	3702.53	3649
462	group1009	ECH3937	ABF-0014498	guaB	IMP dehydrogenase	1	1	1	-0.46	0.94	1441.14	1041.43	911.65	660.02
463	group1009	SCRI1043	ABL-0063498	guaB	IMP dehydrogenase	1	1	1	0.21	0.01	8340.13	9668.27	2917.69	3415.26
464	group101	ECH3937	ABF-0016476		Cation efflux system protein	2	1		-0.01	0.04	51.85	51.37	32.8	32.56
465	group101	ECH3937	ABF-0016856		RND efflux transporter	2	1		0.15	0.07	47.65	53.22	30.14	33.73
466	group101	SCRI1043	ABL-0063213		putative efflux protein	2	1		-0.8	0.64	501.13	286.57	175.31	101.23
467	group1010	MG1655	ABE-0008263	xseA	exonuclease VII, large subunit	1	1	1	0.39	0.03	362	474.83	362	474.83
468	group1010	ECH3937	ABF-0020156	xseA	exonuclease VII, large subunit	1	1	1	-0.97	0.99	336.17	171.47	212.65	108.67
469	group1010	SCRI1043	ABL-0063499	xseA	exonuclease VII, large subunit	1	1	1	-0.0071162	0.03	604.28	601.31	211.4	212.4
470	group1011	MG1655	ABE-0008270	der	50S ribosome associated factor involved in the biogenesis and stability of 50S ribosomal subunits	1	1	1	-0.53	0.05	464.48	320.85	464.48	320.85
471	group1011	ECH3937	ABF-0020151	der	50S ribosome associated factor involved in the biogenesis and stability of 50S ribosomal subunits	1	1	1	-0.83	0.99	1361.91	763.88	861.53	484.12
472	group1011	SCRI1043	ABL-0063505	der	50S ribosome associated factor involved in the biogenesis and stability of 50S ribosomal subunits	1	1	1	-0.52	0.11	4476.52	3107.39	1566.05	1097.67
473	group1012	MG1655	ABE-0008272	bamB	protein assembly complex, lipoprotein component	1	1	1	-0.07	0.02	914.57	866.37	914.57	866.37
474	group1012	ECH3937	ABF-0020149	yfgL	protein assembly complex, lipoprotein component	1	1	1	0.17	0.1	2025.24	2281.87	1281.14	1446.17
475	group1012	SCRI1043	ABL-0063506	yfgL	protein assembly complex, lipoprotein component	1	1	1	-0.35	0.05	3620.94	2822.67	1266.74	997.09
476	group1013	MG1655	ABE-0008274	yfgM	conserved protein	1	1	1	-0.24	0.02	1349.14	1136.86	1349.14	1136.86
477	group1013	ECH3937	ABF-0020148	yfgM	conserved protein	1	1	1	-0.35	0.47	3211.37	2518.56	2031.47	1596.17
478	group1013	SCRI1043	ABL-0063507	yfgM	conserved protein	1	1	1	-0.16	0.01	8215.07	7335.45	2873.93	2591.2
479	group1014	MG1655	ABE-0008278	hisS	histidyl tRNA synthetase	1	1	1	0.02	0.01	1777.72	1803.9	1777.72	1803.9
480	group1014	ECH3937	ABF-0020147	hisS	histidyl tRNA synthetase	1	1	1	-0.3	0.41	1540.56	1246.78	974.54	790.16
481	group1014	SCRI1043	ABL-0063508	hisS	histidyl tRNA synthetase	1	1	1	-0.08	0.01	7490.21	7077.06	2620.35	2499.93
482	group1015	MG1655	ABE-0008281	ispG	1-hydroxy-2-methyl-2-(E)-butenyl 4-diphosphate synthase	1	1	1	0.17	0.01	1165	1318.4	1165	1318.4
483	group1015	ECH3937	ABF-0020146	ispG	1-hydroxy-2-methyl-2-(E)-butenyl 4-diphosphate synthase	1	1	1	-0.07	0.06	1877.05	1780.34	1187.4	1128.31
484	group1015	SCRI1043	ABL-0063509	ispG	1-hydroxy-2-methyl-2-(E)-butenyl 4-diphosphate synthase	1	1	1	-0.03	0.02	3827.95	3746.54	1339.16	1323.44
485	group1016	MG1655	ABE-0008287	rlmN	23S rRNA m(2)A2503 methyltransferase	1	1	1	-0.9	0.2	635.51	339.77	635.51	339.77
486	group1016	ECH3937	ABF-0020143	rlmN	23S rRNA m(2)A2503 methyltransferase	1	1	1	-1.09	0.99	1290.16	602	816.14	381.52
487	group1016	SCRI1043	ABL-0063512	yfgB	predicted enzyme	1	1	1	-0.6	0.18	5367.4	3528.11	1877.72	1246.28
488	group1017	MG1655	ABE-0008291	ndk	multifunctional nucleoside diphosphate kinase and apyrimidinic endonuclease and 3'-phosphodiesterase	1	1	1	-3.5	0.99	4064.34	358.77	4064.34	358.77
489	group1017	ECH3937	ABF-0020141	ndk	multifunctional nucleoside diphosphate kinase and apyrimidinic endonuclease and 3'-phosphodiesterase	1	1	1	-1.07	0.99	5351.08	2533.76	3385.04	1605.81
490	group1017	SCRI1043	ABL-0063513	ndk	multifunctional nucleoside diphosphate kinase and apyrimidinic endonuclease and 3'-phosphodiesterase	1	1	1	-4.01	1	3479.25	215.69	1217.17	76.19
491	group1018	MG1655	ABE-0008299	sseA	3-mercaptopyruvate sulfurtransferase	1	1	1	0.00971442	0.02	433.47	436.4	433.47	436.4
492	group1018	ECH3937	ABF-0020138	sseA	3-mercaptopyruvate sulfurtransferase	1	1	1	0.83	0.99	156.14	278.82	98.77	176.71
493	group1018	SCRI1043	ABL-0063516	sseA	3-mercaptopyruvate sulfurtransferase	1	1	1	0.5	0.12	2019.18	2868.05	706.38	1013.12
494	group1019	MG1655	ABE-0008301	sseB	rhodanase-like enzyme, sulfur transfer from thiosulfate	1	1	1	-0.63	0.07	508.74	327.93	508.74	327.93
495	group1019	ECH3937	ABF-0020136	sseB	rhodanase-like enzyme, sulfur transfer from thiosulfate	1	1	1	-0.78	0.99	191.25	110.77	120.98	70.2
496	group1019	SCRI1043	ABL-0063518	sseB	rhodanase-like enzyme, sulfur transfer from thiosulfate	1	1	1	-0.69	0.28	5785.16	3581.94	2023.86	1265.3
497	group102	ECH3937	ABF-0020371	prtC	Secreted protease C precursor	3	1		-5.1	1	7377.11	214.26	4666.68	135.79
498	group102	ECH3937	ABF-0020373	prtA	Secreted protease A precursor	3	1		-0.28	0.3	782.14	643.87	494.77	408.06
499	group102	ECH3937	ABF-0047107	prtB	Secreted protease B precursor	3	1		-4.69	1	2737.52	105.78	1731.72	67.04
500	group102	SCRI1043	ABL-0063058	prtW	metalloprotease	3	1		-0.46	0.04	5083.27	3694	1778.32	1304.88
501	group1020	MG1655	ABE-0008305	pepB	aminopeptidase B	1	1	1	-0.34	0.02	1043.03	822.91	1043.03	822.91
502	group1020	ECH3937	ABF-0020133	pepB	aminopeptidase B	1	1	1	-0.93	0.99	738.76	385.85	467.33	244.54
503	group1020	SCRI1043	ABL-0063519	pepB	aminopeptidase B	1	1	1	-0.24	0.01	8005.52	6767.28	2800.63	2390.5
504	group1021	MG1655	ABE-0008324	iscS	cysteine desulfurase (tRNA sulfurtransferase), PLP-dependent	1	1	1	-1.84	0.99	2458.86	684.53	2458.86	684.53
505	group1021	ECH3937	ABF-0046692	iscS	Cysteine desulfurase	1	1	1	-1.88	1	4782.95	1298.93	3025.64	823.21
506	group1021	SCRI1043	ABL-0063526	iscS	cysteine desulfurase (tRNA sulfurtransferase), PLP-dependent	1	1	1	-0.2	0.01	11421.4	9934.77	3995.64	3509.4
507	group1022	MG1655	ABE-0008326	iscR	Fe-S cluster-containing transcription factor	1	1	1	-1.91	0.99	1881.26	497.56	1881.26	497.56
508	group1022	ECH3937	ABF-0018171	iscR	Fe-S cluster-containing transcription factor	1	1	1	-1.41	1	5529.19	2072.81	3497.71	1313.67
509	group1022	SCRI1043	ABL-0063527	iscR	Fe-S cluster-containing transcription factor	1	1	1	-0.68	0.31	4677.54	2911.07	1636.37	1028.32
510	group1023	MG1655	ABE-0008332	trmJ	tRNA:Cm32/Um32 methyltransferase	1	1	1	0.09	0.01	1167.9	1248.02	1167.9	1248.02
511	group1023	ECH3937	ABF-0018172	trmJ	tRNA:Cm32/Um32 methyltransferase	1	1	1	-0.97	0.99	860.6	438.51	544.4	277.91
512	group1023	SCRI1043	ABL-0063528	trmJ	tRNA Cm32/Um32 methyltransferase	1	1	1	-0.03	0.02	2475.67	2420.71	866.08	855.1
513	group1024	MG1655	ABE-0008337	suhB	inositol monophosphatase	1	1	1	-1.02	0.27	504.32	247.95	504.32	247.95
514	group1024	ECH3937	ABF-0018173	suhB	Myo-inositol-1(or 4)-monophosphatase	1	1	1	-1.69	1	1512.47	467.55	956.77	296.31
515	group1024	SCRI1043	ABL-0063529	suhB	inositol-1-monophosphatase	1	1	1	-1.06	0.97	10552.5	5051.34	3691.66	1784.35
516	group1025	MG1655	ABE-0008389	glyA	serine hydroxymethyltransferase	1	1	1	0.22	0.00744707	3644.52	4258.76	3644.52	4258.76
517	group1025	ECH3937	ABF-0018183	glyA	Serine hydroxymethyltransferase	1	1	1	0.64	0.99	6385.23	10000.8	4039.22	6338.13
518	group1025	SCRI1043	ABL-0063539	glyA	serine hydroxymethyltransferase	1	1	1	0.09	0.00419225	23838.3	25539.5	8339.54	9021.68
519	group1026	MG1655	ABE-0008398	glnB	regulatory protein P-II for glutamine synthetase	1	1	1	0.29	0.03	490.65	602.06	490.65	602.06
520	group1026	ECH3937	ABF-0019653	glnB	regulatory protein P-II for glutamine synthetase	1	1	1	0.51	0.96	1597.54	2284.51	1010.58	1447.84
521	group1026	SCRI1043	ABL-0063543	glnB	regulatory protein P-II for glutamine synthetase	1	1	1	0.00182807	0.02	3593.8	3598.35	1257.24	1271.09
522	group1027	MG1655	ABE-0008400	qseF	DNA-binding response regulator in two-component regulatory system with QseE	1	1	1	0.28	0.02	546.15	667.58	546.15	667.58
523	group1027	ECH3937	ABF-0019654	yfhA	predicted DNA-binding response regulator in two-component system	1	1	1	-0.26	0.36	493.8	410.69	312.37	260.28
524	group1027	SCRI1043	ABL-0063544	yfhA	predicted DNA-binding response regulator in two-component system	1	1	1	-0.29	0.05	1563.7	1270.77	547.04	448.89
525	group1028	MG1655	ABE-0008405	qseG	lipoprotein	1	1	1	0.63	0.07	262.33	406.5	262.33	406.5
526	group1028	ECH3937	ABF-0019655	yfhG	putative alpha helix protein	1	1	1	-0.05	0.09	669.59	645.27	423.57	408.95
527	group1028	SCRI1043	ABL-0063545		putative lipoprotein	1	1	1	-0.3	0.05	1656.27	1341.03	579.42	473.71
528	group1029	MG1655	ABE-0008409	qseE	sensory histidine kinase in two-component regulatory system with QseF	1	1	1	0.55	0.05	378	556.7	378	556.7
529	group1029	ECH3937	ABF-0019656	yfhK	Sensor histidine kinase for the two component response regulator YfhA	1	1	1	-0.29	0.46	212.61	172.8	134.49	109.51
530	group1029	SCRI1043	ABL-0063546		two-component system sensor kinase	1	1	1	-0.3	0.05	366.58	297.42	128.24	105.06
531	group103	MG1655	ABE-0002122	citE	citrate lyase, citryl-ACP lyase (beta) subunit	2	1	1	-0.32	0.03	190.73	152.25	190.73	152.25
532	group103	ECH3937	ABF-0047010	citE_2	citrate lyase, citryl-ACP lyase (beta) subunit	2	1	1	0.37	0.61	52.47	68.02	33.19	43.11
533	group103	ECH3937	ABF-0047075	citE_1	citrate lyase, citryl-ACP lyase (beta) subunit	2	1	1	0.31	0.37	52.18	64.96	33.01	41.17
534	group103	SCRI1043	ABL-0062836	citE	citrate lyase beta chain	2	1	1	0.31	0.05	271.48	338.15	94.97	119.45
535	group1030	MG1655	ABE-0008412	purL	phosphoribosylformyl-glycineamide synthetase	1	1	1	-0.09	0.02	503.35	472.68	503.35	472.68
536	group1030	ECH3937	ABF-0019661	purL	phosphoribosylformyl-glycineamide synthetase	1	1	1	-0.41	0.8	1676.96	1261.74	1060.83	799.64
537	group1030	SCRI1043	ABL-0063547	purL	phosphoribosylformyl-glycineamide synthetase	1	1	1	-0.19	0.02	5506.81	4818.27	1926.49	1702.02
538	group1031	MG1655	ABE-0008417	mltF	lytic transglycosylase	1	1	1	-0.15	0.01	62.04	55.63	62.04	55.63
539	group1031	ECH3937	ABF-0019662	yfhD	lytic transglycosylase	1	1	1	0.06	0.1	299.6	312.8	189.52	198.24
540	group1031	SCRI1043	ABL-0063548	yfhD	predicted transglycosylase	1	1	1	-0.2	0.04	548.93	476.07	192.03	168.17
541	group1032	MG1655	ABE-0008419	tadA	tRNA-specific adenosine deaminase	1	1	1	0.74	0.11	229.6	383.76	229.6	383.76
542	group1032	ECH3937	ABF-0019663	tadA	tRNA-specific adenosine-34 deaminase	1	1	1	-0.36	0.69	99.07	76.83	62.67	48.69
543	group1032	SCRI1043	ABL-0063549	tadA	tRNA-specific adenosine deaminase	1	1	1	0.34	0.06	573.74	728.11	200.71	257.2
544	group1033	MG1655	ABE-0008007	murQ	N-acetylmuramic acid 6-phosphate etherase	1	1	1	0.02	0.02	351.35	358.59	351.35	358.59
545	group1033	ECH3937	ABF-0019665	yfeU	Glucokinase regulatory protein	1	1	1	0.04	0.09	211.03	218.35	133.49	138.38
546	group1033	SCRI1043	ABL-0063551		putative phophosugar-binding protein	1	1	1	0.62	0.26	1104	1698.46	386.22	599.97
547	group1034	MG1655	ABE-0004038	ychF	predicted GTP-binding protein	1	1	1	-0.06	0.01	989.3	943.26	989.3	943.26
548	group1034	ECH3937	ABF-0019029	ychF	predicted GTP-binding protein	1	1	1	-0.56	0.99	2169.8	1468.64	1372.59	930.77
549	group1034	SCRI1043	ABL-0062446	ychF	predicted GTP-binding protein	1	1	1	-0.59	0.14	6189.98	4085.23	2165.48	1443.08
550	group1035	MG1655	ABE-0004043	pth	peptidyl-tRNA hydrolase	1	1	1	-0.37	0.03	673.87	519.9	673.87	519.9
551	group1035	ECH3937	ABF-0019030	pth	peptidyl-tRNA hydrolase	1	1	1	-0.52	0.98	1297.1	900.41	820.53	570.64
552	group1035	SCRI1043	ABL-0062447	pth	peptidyl-tRNA hydrolase	1	1	1	0.00627299	0.02	2422.6	2433.16	847.51	859.49
553	group1036	MG1655	ABE-0004049	ychH	predicted inner membrane protein	1	1	1	0.3	0.03	286.11	353.92	286.11	353.92
554	group1036	ECH3937	ABF-0015343	ychH	predicted inner membrane protein	1	1	1	1.35	1	345.66	885.25	218.66	561.04
555	group1036	SCRI1043	ABL-0062448		putative membrane protein	1	1	1	0.55	0.19	839.26	1234.96	293.6	436.24
556	group1037	MG1655	ABE-0004054	prs	phosphoribosylpyrophosphate synthase	1	1	1	-0.02	0.01	1778.34	1750.1	1778.34	1750.1
557	group1037	ECH3937	ABF-0014549	prsA	phosphoribosylpyrophosphate synthase	1	1	1	-0.22	0.19	1725.56	1473.1	1091.57	933.6
558	group1037	SCRI1043	ABL-0062449	prsA	phosphoribosylpyrophosphate synthase	1	1	1	0.29	0.01	8395.59	10285.5	2937.09	3633.29
559	group1038	MG1655	ABE-0004056	ispE	4-diphosphocytidyl-2-C-methylerythritol kinase	1	1	1	-0.24	0.01	1941.55	1633.46	1941.55	1633.46
560	group1038	ECH3937	ABF-0014550	ispE	4-diphosphocytidyl-2-C-methylerythritol kinase	1	1	1	-0.54	0.99	488.73	334.1	309.16	211.74
561	group1038	SCRI1043	ABL-0062450	ispE	4-diphosphocytidyl-2-C-methylerythritol kinase	1	1	1	-0.37	0.06	2950.67	2274.44	1032.25	803.43
562	group1039	MG1655	ABE-0004059	lolB	chaperone for lipoproteins	1	1	1	-0.05	0.01	1177.82	1131.03	1177.82	1131.03
563	group1039	ECH3937	ABF-0014551	lolB	chaperone for lipoproteins	1	1	1	-0.45	0.95	862.96	631.08	545.89	399.95
564	group1039	SCRI1043	ABL-0062451	lolB	chaperone for lipoproteins	1	1	1	-0.1	0.03	1615.92	1507.42	565.31	532.48
565	group104	ECH3937	ABF-0017268		hypothetical protein	2	1		-2.82	1	445.71	63.02	281.95	39.94
566	group104	ECH3937	ABF-0018745		hypothetical protein	2	1		-2.73	1	409.84	61.36	259.26	38.88
567	group104	SCRI1043	ABL-0063143		hypothetical protein	2	1		5.24	1	43.03	1630.86	15.05	576.09
568	group1040	MG1655	ABE-0004064	hemA	glutamyl tRNA reductase	1	1	1	0.28	0.02	507.44	616.68	507.44	616.68
569	group1040	ECH3937	ABF-0014552	hemA	glutamyl tRNA reductase	1	1	1	0.74	0.99	380.9	639.19	240.95	405.09
570	group1040	SCRI1043	ABL-0062452	hemA	glutamyl tRNA reductase	1	1	1	0.32	0.05	1480.18	1856.72	517.82	655.87
571	group1041	MG1655	ABE-0004066	prfA	peptide chain release factor RF-1	1	1	1	-0.17	0.02	403.09	356.02	403.09	356.02
572	group1041	ECH3937	ABF-0047111	prfA	peptide chain release factor RF-1	1	1	1	-0.37	0.75	819.02	629.81	518.1	399.15
573	group1041	SCRI1043	ABL-0062453	prfA	peptide chain release factor RF-1	1	1	1	0.11	0.03	1273.28	1383.28	445.44	488.63
574	group1042	MG1655	ABE-0004068	prmC	release factors RF-1 and RF-2 N5-glutamine methyltransferase	1	1	1	0.31	0.03	172.17	213.67	172.17	213.67
575	group1042	ECH3937	ABF-0014557	prmC	release factors RF-1 and RF-2 N5-glutamine methyltransferase	1	1	1	-0.85	0.99	602.18	332.93	380.93	211
576	group1042	SCRI1043	ABL-0062454	prmC	release factors RF-1 and RF-2 N5-glutamine methyltransferase	1	1	1	-0.04	0.03	523.88	507.73	183.27	179.35
577	group1043	MG1655	ABE-0004074	ychA	predicted transcriptional regulator	1	1	1	-0.12	0.02	690.21	631.43	690.21	631.43
578	group1043	ECH3937	ABF-0014556	ychA	predicted transcriptional regulator	1	1	1	-0.55	0.99	3734.58	2538.49	2362.45	1608.8
579	group1043	SCRI1043	ABL-0062456	ychA	predicted transcriptional regulator	1	1	1	-0.13	0.02	3383.26	3088.33	1183.59	1090.93
580	group1044	MG1655	ABE-0004077	kdsA	3-deoxy-D-manno-octulosonate 8-phosphate synthase	1	1	1	0.39	0.02	895.4	1174.7	895.4	1174.7
581	group1044	ECH3937	ABF-0014554	kdsA	3-deoxy-D-manno-octulosonate 8-phosphate synthase	1	1	1	-0.26	0.15	4115.3	3434.1	2603.29	2176.4
582	group1044	SCRI1043	ABL-0062457	kdsA	3-deoxy-D-manno-octulosonate 8-phosphate synthase	1	1	1	0.43	0.06	4188.29	5674.26	1465.22	2004.4
583	group1045	MG1655	ABE-0005359	ydgH	predicted protein	1	1	1	-0.46	0.03	843.93	609.96	843.93	609.96
584	group1045	ECH3937	ABF-0047110	ydgH	predicted protein	1	1	1	0.05	0.03	3477.58	3623.8	2199.88	2296.63
585	group1045	SCRI1043	ABL-0062465	ydgH	predicted protein	1	1	1	0.14	0.01	9658.03	10681.3	3378.74	3773.1
586	group1046	MG1655	ABE-0005354	pntA	pyridine nucleotide transhydrogenase, alpha subunit	1	1	1	-0.6	0.01	7570.13	4973.41	7570.13	4973.41
587	group1046	ECH3937	ABF-0014633	pntA	pyridine nucleotide transhydrogenase, alpha subunit	1	1	1	0.53	0.97	2556.94	3711.67	1617.49	2352.32
588	group1046	SCRI1043	ABL-0062466	pntA	pyridine nucleotide transhydrogenase, alpha subunit	1	1	1	0.51	0.02	18104.8	25855	6333.75	9133.13
589	group1047	MG1655	ABE-0005352	pntB	pyridine nucleotide transhydrogenase, beta subunit	1	1	1	-0.33	0.01	2037.36	1614.51	2037.36	1614.51
590	group1047	ECH3937	ABF-0047109	pntB	pyridine nucleotide transhydrogenase, beta subunit	1	1	1	0.3	0.33	2213.41	2742.99	1400.18	1738.4
591	group1047	SCRI1043	ABL-0062467	pntB	pyridine nucleotide transhydrogenase, beta subunit	1	1	1	0.53	0.01	24825.3	35936.8	8684.82	12694.5
592	group1048	MG1655	ABE-0004472	uspE	stress-induced protein	1	1	1	0.27	0.02	664.85	806.18	664.85	806.18
593	group1048	ECH3937	ABF-0014558	uspE	stress-induced protein	1	1	1	1.08	0.99	1159.07	2453.65	733.21	1555.03
594	group1048	SCRI1043	ABL-0062468	uspE	stress-induced protein	1	1	1	1.04	0.95	2509.17	5168.03	877.8	1825.57
595	group1049	MG1655	ABE-0004475	fnr	DNA-binding transcriptional dual regulator, global regulator of anaerobic growth	1	1	1	-0.82	0.1	1623.49	913.45	1623.49	913.45
596	group1049	ECH3937	ABF-0014559	fnr	DNA-binding transcriptional dual regulator, global regulator of anaerobic growth	1	1	1	-1.46	1	2553.74	924.7	1615.46	586.04
597	group1049	SCRI1043	ABL-0062469	fnr	DNA-binding transcriptional dual regulator, global regulator of anaerobic growth	1	1	1	-0.87	0.8	3635.31	1985.47	1271.76	701.35
598	group105	MG1655	ABE-0006182	pykA	pyruvate kinase II	1	1	1	0.84	0.11	736.22	1326.89	736.22	1326.89
599	group105	ECH3937	ABF-0019963	pykA	pyruvate kinase II	1	1	1	0.92	0.99	3809.81	7239.45	2410.04	4588.1
600	group105	SCRI1043	ABL-0062745	pykA	pyruvate kinase II	1	1	1	0.93	0.7	7752.01	14841.9	2711.94	5242.82
601	group1050	MG1655	ABE-0001869	ybcL	DLP12 prophage; predicted kinase inhibitor	1	1	2	0.31	0.02	59.91	74.51	59.91	74.51
602	group1050	MG1655	ABE-0002632	ybhB	predicted kinase inhibitor	1	1	2	0.37	0.03	252.53	326.6	252.53	326.6
603	group1050	ECH3937	ABF-0017491	ybcL	UPF0098 protein ybcL precursor	1	1	2	0.18	0.09	48.94	55.58	30.96	35.22
604	group1050	SCRI1043	ABL-0062720		hypothetical protein	1	1	2	0.53	0.21	1033.2	1499.95	361.45	529.85
605	group1051	MG1655	ABE-0005319	ynfK	predicted dethiobiotin synthetase	1	1	1	2.41	0.99	148.33	791.98	148.33	791.98
606	group1051	ECH3937	ABF-0020757	ynfK	predicted dethiobiotin synthetase	1	1	1	3.26	1	917.35	8836.02	580.3	5599.95
607	group1051	SCRI1043	ABL-0062521	ynfK	predicted dethiobiotin synthetase	1	1	1	4.03	1	75.76	1244.07	26.5	439.46
608	group1052	MG1655	ABE-0005323	dgsA	DNA-binding transcriptional repressor	1	1	1	0.28	0.03	139.03	169.43	139.03	169.43
609	group1052	ECH3937	ABF-0020756	dgsA	DNA-binding transcriptional repressor	1	1	1	-0.91	0.99	671.98	357.36	425.08	226.48
610	group1052	SCRI1043	ABL-0062522	dgsA	DNA-binding transcriptional repressor	1	1	1	0.66	0.37	496	787.11	173.51	278.04
611	group1053	MG1655	ABE-0005333	ynfM	predicted transporter	1	1	1	-0.41	0.03	139.13	104.26	139.13	104.26
612	group1053	ECH3937	ABF-0020754	ynfM	predicted transporter	1	1	1	0.25	0.21	60.35	72.1	38.17	45.69
613	group1053	SCRI1043	ABL-0062524	ynfM	putative transporter	1	1	1	1.18	0.99	73.79	167.78	25.81	59.26
614	group1054	MG1655	ABE-0005378	tus	inhibitor of replication at Ter, DNA-binding protein	1	1	1	0.35	0.05	92.77	118.51	92.77	118.51
615	group1054	ECH3937	ABF-0020753	tus	inhibitor of replication at Ter, DNA-binding protein	1	1	1	-0.37	0.75	301.58	232.97	190.77	147.65
616	group1054	SCRI1043	ABL-0062525	tus	inhibitor of replication at Ter, DNA-binding protein	1	1	1	-0.45	0.05	127.28	92.66	44.52	32.73
617	group1055	MG1655	ABE-0005380	fumC	fumarate hydratase (fumarase C),aerobic Class II	1	1	1	-4.03	1	326.89	19.88	326.89	19.88
618	group1055	ECH3937	ABF-0020752	fumC	fumarate hydratase (fumarase C),aerobic Class II	1	1	1	0.51	0.98	879.35	1256.45	556.26	796.29
619	group1055	SCRI1043	ABL-0062526	fumC	fumarate hydratase (fumarase C),aerobic Class II	1	1	1	-0.09	0.02	2435.87	2275.28	852.16	803.73
620	group1056	MG1655	ABE-0005398	manA	mannose-6-phosphate isomerase	1	1	1	0.83	0.14	389.34	693.21	389.34	693.21
621	group1056	ECH3937	ABF-0020751	manA	mannose-6-phosphate isomerase	1	1	1	-0.24	0.21	1967.1	1655.76	1244.36	1049.36
622	group1056	SCRI1043	ABL-0062527	manA	mannose-6-phosphate isomerase	1	1	1	-0.14	0.03	1755.77	1589.95	614.23	561.64
623	group1057	MG1655	ABE-0005402	ydgA	conserved protein	1	1	1	-0.15	0.02	671.77	601.6	671.77	601.6
624	group1057	ECH3937	ABF-0046570	ydgA	Putative GTP-binding protein YdgA	1	1	1	-0.59	0.99	2422.18	1600.01	1532.24	1014.02
625	group1057	SCRI1043	ABL-0062528		putative exported protein	1	1	1	0.12	0.01	6993.13	7621.75	2446.46	2692.34
626	group1058	MG1655	ABE-0005437	ydgJ	predicted oxidoreductase	1	1	1	0.25	0.02	511.13	610.25	511.13	610.25
627	group1058	ECH3937	ABF-0015570	ydgJ	predicted oxidoreductase	1	1	1	0.91	0.99	569.96	1076.15	360.55	682.02
628	group1058	SCRI1043	ABL-0062533	ydgJ	predicted oxidoreductase	1	1	1	0.5	0.12	1833.07	2593.69	641.27	916.2
629	group1059	MG1655	ABE-0000236	araC	DNA-binding transcriptional dual regulator	1	1	1	-0.24	0.03	232.52	196.16	232.52	196.16
630	group1059	ECH3937	ABF-0015569	araC	DNA-binding transcriptional dual regulator	1	1	1	-0.1	0.06	70.35	65.48	44.5	41.5
631	group1059	SCRI1043	ABL-0062534	araC	DNA-binding transcriptional dual regulator	1	1	1	0.09	0.03	266.73	284.58	93.31	100.52
632	group106	MG1655	ABE-0012999	murB	UDP-N-acetylenolpyruvoylglucosamine reductase, FAD-binding	1	1	1	0.07	0.02	425.09	447.74	425.09	447.74
633	group106	ECH3937	ABF-0020874	murB	UDP-N-acetylenolpyruvoylglucosamine reductase, FAD-binding	1	1	1	-0.83	0.99	1717.21	963.82	1086.28	610.83
634	group106	SCRI1043	ABL-0060419	murB	UDP-N-acetylenolpyruvoylglucosamine reductase, FAD-binding	1	1	1	-1.53	0.99	3514.04	1212.05	1229.34	428.15
635	group1060	MG1655	ABE-0000223	araB	L-ribulokinase	1	1	1	0.39	0.03	205.3	270.38	205.3	270.38
636	group1060	ECH3937	ABF-0015565	araB	L-ribulokinase	1	1	1	0.16	0.06	39.73	44.4	25.13	28.14
637	group1060	SCRI1043	ABL-0062538	araB	L-ribulokinase	1	1	1	0.34	0.01	31.61	40.26	11.05	14.22
638	group1061	MG1655	ABE-0000221	araA	L-arabinose isomerase	1	1	1	1.03	0.16	74.12	151.76	74.12	151.76
639	group1061	ECH3937	ABF-0015564	araA	L-arabinose isomerase	1	1	1	0.11	0.06	54.92	59.57	34.74	37.75
640	group1061	SCRI1043	ABL-0062539	araA	L-arabinose isomerase	1	1	1	0.52	0.08	78.8	113.36	27.56	40.04
641	group1062	MG1655	ABE-0005450	rsxA	inner membrane subunit of SoxR-reducing complex	1	1	1	-0.91	0.18	465.66	247.53	465.66	247.53
642	group1062	ECH3937	ABF-0015559	rsxA	inner membrane subunit of SoxR-reducing complex	1	1	1	-0.25	0.32	842.31	704.37	532.83	446.4
643	group1062	SCRI1043	ABL-0062540	rsxA	inner membrane subunit of SoxR-reducing complex	1	1	1	-0.36	0.07	1547.66	1200.91	541.42	424.21
644	group1063	MG1655	ABE-0005452	rsxB	inner membrane iron-sulfur protein in SoxR-reducing complex	1	1	1	-0.7	0.08	814.7	498.52	814.7	498.52
645	group1063	ECH3937	ABF-0015558	rsxB	inner membrane iron-sulfur protein in SoxR-reducing complex	1	1	1	-0.8	0.99	406.16	231.73	256.93	146.86
646	group1063	SCRI1043	ABL-0062541	rsxB	inner membrane iron-sulfur protein in SoxR-reducing complex	1	1	1	-0.52	0.15	376.19	261	131.6	92.19
647	group1064	MG1655	ABE-0005457	rsxD	predicted inner membrane oxidoreductase	1	1	1	-0.74	0.1	364.8	217.75	364.8	217.75
648	group1064	ECH3937	ABF-0015555	rsxD	predicted inner membrane oxidoreductase	1	1	1	-0.68	0.99	180.21	112.13	114	71.06
649	group1064	SCRI1043	ABL-0062543	rsxD	predicted inner membrane oxidoreductase	1	1	1	-0.47	0.12	445.74	320.25	155.93	113.12
650	group1065	MG1655	ABE-0005459	rsxG	predicted oxidoreductase	1	1	1	-0.83	0.12	450.01	253.06	450.01	253.06
651	group1065	ECH3937	ABF-0015554	rsxG	predicted oxidoreductase	1	1	1	-0.46	0.96	115.44	83.57	73.02	52.96
652	group1065	SCRI1043	ABL-0062544	rsxG	electron transport complex protein	1	1	1	-0.32	0.06	1326.63	1055.93	464.1	373
653	group1066	MG1655	ABE-0005461	rsxE	electron transport complex protein	1	1	1	-0.29	0.03	668.26	543.08	668.26	543.08
654	group1066	ECH3937	ABF-0015553	rsxE	Electron transport complex protein rnfE	1	1	1	-0.66	0.99	314.67	198.58	199.05	125.85
655	group1066	SCRI1043	ABL-0062545	rsxE	electron transport complex protein	1	1	1	-0.51	0.14	483.37	338.06	169.1	119.42
656	group1067	MG1655	ABE-0005463	nth	DNA glycosylase and apyrimidinic (AP) lyase (endonuclease III)	1	1	1	-1.45	0.99	111.77	40.87	111.77	40.87
657	group1067	ECH3937	ABF-0015552	nth	DNA glycosylase and apyrimidinic (AP) lyase (endonuclease III)	1	1	1	-0.44	0.94	336.62	246.45	212.94	156.19
658	group1067	SCRI1043	ABL-0062546	nth	DNA glycosylase and apyrimidinic (AP) lyase (endonuclease III)	1	1	1	-0.42	0.08	350.63	261.45	122.66	92.35
659	group1068	MG1655	ABE-0004279	cysB	DNA-binding transcriptional dual regulator, O-acetyl-L-serine-binding	1	1	1	-0.33	0.03	478.93	378.6	478.93	378.6
660	group1068	ECH3937	ABF-0015551	cysB	DNA-binding transcriptional dual regulator, O-acetyl-L-serine-binding	1	1	1	-0.39	0.81	726.33	552.66	459.46	350.25
661	group1068	SCRI1043	ABL-0062548	cysB	DNA-binding transcriptional dual regulator, O-acetyl-L-serine-binding	1	1	1	1.33	0.99	1329.55	3353.92	465.12	1184.75
662	group1069	MG1655	ABE-0004275	topA	DNA topoisomerase I, omega subunit	1	1	1	-0.39	0.03	617.81	469.45	617.81	469.45
663	group1069	ECH3937	ABF-0015549	topA	DNA topoisomerase I, omega subunit	1	1	1	-0.05	0.07	1347.92	1301.81	852.68	825.04
664	group1069	SCRI1043	ABL-0062550	topA	DNA topoisomerase I, omega subunit	1	1	1	0.38	0.05	3755.71	4909.99	1313.88	1734.42
665	group107	ECH3937	ABF-0019840		Methionine ABC transporter permease protein	1	2		-0.05	0.09	205.68	197.37	130.11	125.09
666	group107	SCRI1043	ABL-0062325		ABC transporter permease protein	1	2		-0.34	0.06	618.88	487.7	216.5	172.27
667	group107	SCRI1043	ABL-0062955		ABC transporter integral membrane protein	1	2		-0.06	0.03	1559.61	1491.9	545.61	527
668	group1070	MG1655	ABE-0004269	yciN	predicted protein	1	1	1	-0.36	0.03	513.9	398.22	513.9	398.22
669	group1070	ECH3937	ABF-0015546	yciN	predicted protein	1	1	1	1.34	1	624.29	1590.91	394.92	1008.26
670	group1070	SCRI1043	ABL-0062551	yciN	predicted protein	1	1	1	0.28	0.03	3340.96	4070.38	1168.79	1437.83
671	group1071	MG1655	ABE-0004267	sohB	predicted inner membrane peptidase	1	1	1	0.19	0.02	588.26	674.73	588.26	674.73
672	group1071	ECH3937	ABF-0015540	sohB	predicted inner membrane peptidase	1	1	1	0.03	0.06	1273.72	1301.6	805.74	824.9
673	group1071	SCRI1043	ABL-0062552	sohB	predicted inner membrane peptidase	1	1	1	-0.47	0.12	891.42	640.56	311.85	226.27
674	group1072	MG1655	ABE-0004263	yciK	predicted oxoacyl-(acyl carrier protein) reductase	1	1	1	0.24	0.02	675.14	802.29	675.14	802.29
675	group1072	ECH3937	ABF-0015538	yciK	predicted oxoacyl-(acyl carrier protein) reductase	1	1	1	0.32	0.53	387.17	483.72	244.92	306.56
676	group1072	SCRI1043	ABL-0062553	yciK	predicted oxoacyl-(acyl carrier protein) reductase	1	1	1	0.16	0.03	1292.95	1447.96	452.32	511.48
677	group1073	MG1655	ABE-0004261	btuR	cob(I)alamin adenolsyltransferase/cobinamide ATP-dependent adenolsyltransferase	1	1	1	0.38	0.03	635.05	827.69	635.05	827.69
678	group1073	ECH3937	ABF-0015537	btuR	cob(I)alamin adenolsyltransferase/cobinamide ATP-dependent adenolsyltransferase	1	1	1	0.72	0.99	379.08	628.22	239.8	398.14
679	group1073	SCRI1043	ABL-0062554	btuR	cob(I)alamin adenolsyltransferase/cobinamide ATP-dependent adenolsyltransferase	1	1	1	0.22	0.04	1029.31	1205.17	360.09	425.72
680	group1074	MG1655	ABE-0004259	rluB	23S rRNA pseudouridylate synthase	1	1	1	-0.02	0.01	1246.6	1222.87	1246.6	1222.87
681	group1074	ECH3937	ABF-0015536	rluB	23S rRNA pseudouridylate synthase	1	1	1	0.25	0.33	499.89	595.86	316.22	377.63
682	group1074	SCRI1043	ABL-0062555	rluB	23S rRNA pseudouridylate synthase	1	1	1	-0.08	0.03	1482.17	1398.98	518.51	494.18
683	group1075	MG1655	ABE-0004254	yciO	predicted RNA-binding protein	1	1	1	0.1	0.02	921.94	991.01	921.94	991.01
684	group1075	ECH3937	ABF-0015535	yciO	predicted RNA-binding protein	1	1	1	0.08	0.07	1610.23	1705.85	1018.61	1081.1
685	group1075	SCRI1043	ABL-0062556	yciO	predicted RNA-binding protein	1	1	1	-0.26	0.03	3300.54	2749.16	1154.65	971.12
686	group1076	MG1655	ABE-0004252	yciV	conserved protein	1	1	1	0.06	0.01	1163.96	1217.99	1163.96	1217.99
687	group1076	ECH3937	ABF-0015534	yciV	conserved protein	1	1	1	0.24	0.25	265.28	314.68	167.81	199.43
688	group1076	SCRI1043	ABL-0062557	yciV	conserved protein	1	1	1	-0.31	0.06	930.31	749.66	325.45	264.81
689	group1077	MG1655	ABE-0004244	trpE	component I of anthranilate synthase	1	1	1	-0.44	0.02	1180.19	866.29	1180.19	866.29
690	group1077	ECH3937	ABF-0015533	trpE	component I of anthranilate synthase	1	1	1	-0.8	0.99	1469.37	843.87	929.51	534.81
691	group1077	SCRI1043	ABL-0062560	trpE	component I of anthranilate synthase	1	1	1	0.26	0.03	2878.08	3452.03	1006.86	1219.41
692	group1078	MG1655	ABE-0004241	trpD	anthranilate synthase component II; glutamine amidotransferase/anthranilate phosphoribosyl transferase	1	1	1	-0.46	0.02	1549.01	1124.45	1549.01	1124.45
693	group1078	ECH3937	ABF-0015530	trpD	Anthranilate phosphoribosyltransferase	1	1	1	-0.78	0.99	1127.27	656.48	713.1	416.05
694	group1078	SCRI1043	ABL-0062562	trpD	anthranilate phosphoribosyltransferase	1	1	1	0.34	0.05	2437.83	3106.17	852.84	1097.23
695	group1079	MG1655	ABE-0004238	trpC	indole-3-glycerol-phosphate synthase/phosphoribosylanthranilate isomerase	1	1	1	-0.5	0.02	1402.57	991.4	1402.57	991.4
696	group1079	ECH3937	ABF-0015529	trpC	Indole-3-glycerol phosphate synthase / Phosphoribosylanthranilate isomerase	1	1	1	-1.09	0.99	1773.67	827.76	1122	524.6
697	group1079	SCRI1043	ABL-0062563	trpC	tryptophan biosynthesis protein [includes: indole-3-glycerol phosphate synthase and N-(5'-phospho-ribosyl)anthranilate isomerase	1	1	1	0.17	0.02	3776.63	4261.74	1321.2	1505.43
698	group108	MG1655	ABE-0011921	yicG	conserved inner membrane protein	1	1	1	1.35	0.27	16.61	42.46	16.61	42.46
699	group108	ECH3937	ABF-0020625	yicG	conserved inner membrane protein	1	1	1	-1.01	0.99	235.17	116.7	148.76	73.96
700	group108	SCRI1043	ABL-0062599	yicG	conserved inner membrane protein	1	1	1	-1.71	0.99	1760.5	535.14	615.88	189.03
701	group1080	MG1655	ABE-0004234	trpB	tryptophan synthase, beta subunit	1	1	1	-0.82	0.04	2958.43	1674.85	2958.43	1674.85
702	group1080	ECH3937	ABF-0015528	trpB	tryptophan synthase, beta subunit	1	1	1	-0.91	0.99	4656.54	2477.93	2945.68	1570.42
703	group1080	SCRI1043	ABL-0062564	trpB	tryptophan synthase, beta subunit	1	1	1	0.16	0.01	8437.38	9467.94	2951.71	3344.49
704	group1081	MG1655	ABE-0004232	trpA	tryptophan synthase, alpha subunit	1	1	1	-0.2	0.02	1103.69	955.75	1103.69	955.75
705	group1081	ECH3937	ABF-0015527	trpA	tryptophan synthase, alpha subunit	1	1	1	-1.13	0.99	2397.86	1092.07	1516.86	692.11
706	group1081	SCRI1043	ABL-0062565	trpA	tryptophan synthase, alpha subunit	1	1	1	0.29	0.02	6494.29	7944.33	2271.94	2806.29
707	group1082	MG1655	ABE-0004210	ompW	outer membrane protein W	1	1	1	1.22	0.59	168.89	394.74	168.89	394.74
708	group1082	ECH3937	ABF-0015522	ompW	outer membrane protein W	1	1	1	0.5	0.96	147.25	208.72	93.15	132.28
709	group1082	SCRI1043	ABL-0062567	ompW	outer membrane protein W	1	1	1	1.55	0.99	612.44	1804.45	214.25	637.41
710	group1083	MG1655	ABE-0004204	yciC	predicted inner membrane protein	1	1	1	-0.19	0.02	898.47	785.45	898.47	785.45
711	group1083	ECH3937	ABF-0015519	yciC	predicted inner membrane protein	1	1	1	-0.55	0.99	1225.65	836.66	775.33	530.24
712	group1083	SCRI1043	ABL-0062569	yciC	predicted inner membrane protein	1	1	1	-0.46	0.13	1344.31	975.5	470.29	344.59
713	group1084	MG1655	ABE-0004200	yciB	predicted inner membrane protein	1	1	1	0.11	0.02	535.83	582.11	535.83	582.11
714	group1084	ECH3937	ABF-0015517	yciB	predicted inner membrane protein	1	1	1	-0.84	0.99	2110.19	1171.08	1334.88	742.19
715	group1084	SCRI1043	ABL-0062577	yciB	predicted inner membrane protein	1	1	1	-0.54	0.11	4788.89	3282.35	1675.33	1159.47
716	group1085	MG1655	ABE-0004198	yciA	esterase	1	1	1	0.48	0.02	1021.71	1433.78	1021.71	1433.78
717	group1085	ECH3937	ABF-0015516	yciA	esterase	1	1	1	-0.00492943	0.09	465.16	463.57	294.25	293.79
718	group1085	SCRI1043	ABL-0062578	yciA	esterase	1	1	1	0.05	0.03	803.02	836.87	280.92	295.62
719	group1086	MG1655	ABE-0004192	yciI	predicted enzyme	1	1	1	0.02	0.01	1395.44	1421.11	1395.44	1421.11
720	group1086	ECH3937	ABF-0015514	yciI	predicted enzyme	1	1	1	0.92	0.99	416.39	790.42	263.4	500.94
721	group1086	SCRI1043	ABL-0062580	yciI	predicted enzyme	1	1	1	0.57	0.21	350.53	522.09	122.62	184.42
722	group1087	MG1655	ABE-0004186	cls	cardiolipin synthase 1	1	1	1	-0.15	0.02	684.07	615.51	684.07	615.51
723	group1087	ECH3937	ABF-0015511	cls	cardiolipin synthase 1	1	1	1	0.63	0.99	354.2	548.32	224.06	347.5
724	group1087	SCRI1043	ABL-0062582	cls	cardiolipin synthase 1	1	1	1	-0.12	0.03	536.3	493.28	187.61	174.24
725	group1088	MG1655	ABE-0004184	yciU	predicted protein	1	1	1	0.44	0.03	895.94	1217.1	895.94	1217.1
726	group1088	ECH3937	ABF-0015510	yciU	predicted protein	1	1	1	1.07	0.99	718.06	1516.87	454.23	961.33
727	group1088	SCRI1043	ABL-0062583	yciU	putative double-stranded DNA mimic	1	1	1	0.25	0.03	2909.65	3461.5	1017.9	1222.75
728	group1089	MG1655	ABE-0004182	oppF	ATP-binding subunit of oligopeptide ABC transporter	1	1	1	-0.27	0.01	2096.93	1736.19	2096.93	1736.19
729	group1089	ECH3937	ABF-0020635	oppF	oligopeptide transport protein	1	1	1	1	0.99	3257.77	6547.49	2060.83	4149.56
730	group1089	SCRI1043	ABL-0062584	oppF	ATP-binding subunit of oligopeptide ABC transporter	1	1	1	-0.35	0.05	2681.56	2103.09	938.11	742.9
731	group109	ECH3937	ABF-0018654		MobC-like protein	2	1		-0.07	0.05	61.66	58.43	39	37.03
732	group109	ECH3937	ABF-0020801	mobC	MobC-like protein	2	1		-0.18	0.11	72.8	64	46.05	40.56
733	group109	SCRI1043	ABL-0061860	mobC	mobilization protein	2	1		0.24	0.03	228.65	270.4	79.99	95.51
734	group1090	MG1655	ABE-0004178	oppD	oligopeptide transporter subunit; ATP-binding component of ABC superfamily	1	1	1	-0.23	0.01	2700.58	2288.25	2700.58	2288.25
735	group1090	ECH3937	ABF-0020636	oppD	oligopeptide transporter subunit; ATP-binding component of ABC superfamily	1	1	1	1.04	0.99	2402.41	4948.15	1519.74	3135.95
736	group1090	SCRI1043	ABL-0062585	oppD	oligopeptide transporter subunit; ATP-binding component of ABC superfamily	1	1	1	-0.49	0.08	4660.43	3314.8	1630.39	1170.93
737	group1091	MG1655	ABE-0004174	oppB	oligopeptide transporter subunit; membrane component of ABC superfamily	1	1	1	-0.12	0.00589663	4617.5	4245.67	4617.5	4245.67
738	group1091	ECH3937	ABF-0020638	oppB	oligopeptide transporter subunit; membrane component of ABC superfamily	1	1	1	1.04	0.99	5545.25	11458.2	3507.87	7261.79
739	group1091	SCRI1043	ABL-0062587	oppB	oligopeptide transporter subunit; membrane component of ABC superfamily	1	1	1	-0.83	0.63	3136.06	1764.04	1097.11	623.13
740	group1092	MG1655	ABE-0004157	tdk	thymidine kinase/deoxyuridine kinase	1	1	1	-0.06	0.02	421.23	401.91	421.23	401.91
741	group1092	ECH3937	ABF-0020645	tdk	thymidine kinase/deoxyuridine kinase	1	1	1	-0.07	0.09	855.56	812.5	541.22	514.93
742	group1092	SCRI1043	ABL-0062591	tdk	thymidine kinase/deoxyuridine kinase	1	1	1	0.07	0.01	4942.05	5203.79	1728.91	1838.21
743	group1093	MG1655	ABE-0004152	hns	global DNA-binding transcriptional dual regulator H-NS	1	1	1	0.34	0.00302955	8474.09	10741.6	8474.09	10741.6
744	group1093	ECH3937	ABF-0020646	hns	global DNA-binding transcriptional dual regulator H-NS	1	1	1	0.54	0.86	16095	23543.8	10181.5	14921.2
745	group1093	SCRI1043	ABL-0062592	hns	global DNA-binding transcriptional dual regulator H-NS	1	1	1	0.21	0.01	10318	11988.5	3609.63	4234.86
746	group1094	MG1655	ABE-0004150	galU	glucose-1-phosphate uridylyltransferase	1	1	1	-0.39	0.03	894.59	680.49	894.59	680.49
747	group1094	ECH3937	ABF-0020647	galU	UTP--glucose-1-phosphate uridylyltransferase	1	1	1	-0.5	0.92	7885.37	5545.75	4988.2	3514.69
748	group1094	SCRI1043	ABL-0062593	galU	UTP--glucose-1-phosphate uridylyltransferase	1	1	1	0.36	0.02	9792.11	12623.8	3425.64	4459.29
749	group1095	MG1655	ABE-0004140	ychJ	conserved protein	1	1	1	-0.2	0.02	1012.33	879.63	1012.33	879.63
750	group1095	ECH3937	ABF-0020621	ychJ	hypothetical protein	1	1	1	-0.57	0.99	856.52	576.75	541.82	365.52
751	group1095	SCRI1043	ABL-0062596		hypothetical protein	1	1	1	-0.38	0.07	1552.98	1189.24	543.29	420.09
752	group1096	MG1655	ABE-0004138	purU	formyltetrahydrofolate hydrolase	1	1	1	-0.28	0.01	1635.36	1339.28	1635.36	1339.28
753	group1096	ECH3937	ABF-0020623	purU	Formyltetrahydrofolate deformylase	1	1	1	-0.58	0.99	1946.04	1298.1	1231.04	822.69
754	group1096	SCRI1043	ABL-0062597	purU	formyltetrahydrofolate deformylase	1	1	1	-0.93	0.8	5436.35	2850.11	1901.84	1006.78
755	group1097	MG1655	ABE-0005829	xthA	exonuclease III	1	1	1	-0.6	0.05	770.95	506.25	770.95	506.25
756	group1097	ECH3937	ABF-0020627	xthA	exonuclease III	1	1	1	0.23	0.24	1050.29	1240	664.4	785.87
757	group1097	SCRI1043	ABL-0062600	xthA	exonuclease III	1	1	1	-0.13	0.03	1248.39	1134.65	436.73	400.8
758	group1098	MG1655	ABE-0005858	ynjH	predicted protein	1	1	1	-0.01	0.01	1165.55	1157.13	1165.55	1157.13
759	group1098	ECH3937	ABF-0020629		hypothetical protein	1	1	1	0.37	0.72	628.06	816.29	397.3	517.33
760	group1098	SCRI1043	ABL-0062601		putative exported protein	1	1	1	-0.08	0.02	2463.13	2326.28	861.69	821.74
761	group1099	MG1655	ABE-0005869	topB	DNA topoisomerase III	1	1	1	-0.15	0.02	264.28	237.24	264.28	237.24
762	group1099	ECH3937	ABF-0047096	topB	DNA topoisomerase III	1	1	1	-0.86	0.99	895	490.21	566.16	310.68
763	group1099	SCRI1043	ABL-0062602	topB	DNA topoisomerase III	1	1	1	-0.56	0.17	1777	1199.03	621.66	423.55
764	group110	ECH3937	ABF-0017265		putative cytoplasmic protein	2	3		-0.03	0.04	58.55	57.21	37.04	36.26
765	group110	ECH3937	ABF-0018988		hypothetical protein	2	3		-0.42	0.89	155.79	116.42	98.55	73.78
766	group110	SCRI1043	ABL-0063701		hypothetical protein	2	3		-0.2	0.04	395.73	343.76	138.44	121.43
767	group110	SCRI1043	ABL-0063718		hypothetical protein	2	3		-0.38	0.06	328.98	251.69	115.09	88.9
768	group110	SCRI1043	ABL-0063727		hypothetical protein	2	3		-0.57	0.17	368.43	247.24	128.89	87.33
769	group1100	MG1655	ABE-0005875	ydjA	predicted oxidoreductase	1	1	1	-0.2	0.01	1239.45	1071.69	1239.45	1071.69
770	group1100	ECH3937	ABF-0020613	ydjA	predicted oxidoreductase	1	1	1	-0.2	0.15	1711.61	1484.76	1082.74	940.98
771	group1100	SCRI1043	ABL-0062603	ydjA	predicted oxidoreductase	1	1	1	-0.43	0.06	4100.53	3040.9	1434.52	1074.18
772	group1101	MG1655	ABE-0005880	sppA	protease IV (signal peptide peptidase)	1	1	1	-0.14	0.02	438.27	397.48	438.27	397.48
773	group1101	ECH3937	ABF-0020616	sppA	protease IV (signal peptide peptidase)	1	1	1	-0.21	0.22	778.55	670.15	492.5	424.72
774	group1101	SCRI1043	ABL-0062604	sppA	protease IV (signal peptide peptidase)	1	1	1	-0.56	0.12	4890.83	3308.43	1710.99	1168.68
775	group1102	MG1655	ABE-0005891	pncA	nicotinamidase/pyrazinamidase	1	1	1	-0.43	0.04	587.32	434.1	587.32	434.1
776	group1102	ECH3937	ABF-0047095	pncA	nicotinamidase/pyrazinamidase	1	1	1	-0.05	0.09	554.31	533.1	350.65	337.86
777	group1102	SCRI1043	ABL-0062606	pncA	nicotinamidase and pyrazinamidase	1	1	1	-0.25	0.05	1173.3	982.28	410.46	346.98
778	group1103	MG1655	ABE-0005914	yeaC	conserved protein	1	1	1	-2.2	0.99	1693	368.36	1693	368.36
779	group1103	ECH3937	ABF-0019583	yeaC	conserved protein	1	1	1	-0.37	0.66	2133.85	1641.95	1349.85	1040.61
780	group1103	SCRI1043	ABL-0062607	yeaC	conserved protein	1	1	1	-1.48	0.99	3193.09	1143.03	1117.06	403.76
781	group1104	MG1655	ABE-0005916	msrB	methionine sulfoxide reductase B	1	1	1	-1.88	0.99	2441.11	660.35	2441.11	660.35
782	group1104	ECH3937	ABF-0019582	yeaA	methionine sulfoxide reductase B	1	1	1	-0.72	0.99	1618.88	977.89	1024.09	619.75
783	group1104	SCRI1043	ABL-0062608	msrB	methionine sulfoxide reductase B	1	1	1	-1.51	0.99	2260.35	793.02	790.75	280.12
784	group1105	MG1655	ABE-0005920	gapA	glyceraldehyde-3-phosphate dehydrogenase A	1	1	1	0.39	0.00175107	13126	17204.5	13126	17204.5
785	group1105	ECH3937	ABF-0019580	gapA	glyceraldehyde-3-phosphate dehydrogenase A	1	1	1	1.35	1	13278.4	33956.5	8399.77	21520.4
786	group1105	SCRI1043	ABL-0062609	gapA	glyceraldehyde-3-phosphate dehydrogenase A	1	1	1	0.67	0.07	19504.1	31233.8	6823.25	11033.1
787	group1106	MG1655	ABE-0005928	mipA	scaffolding protein for murein synthesizing machinery	1	1	1	-0.2	0.00938896	3246.45	2811.18	3246.45	2811.18
788	group1106	ECH3937	ABF-0019577	mipA	scaffolding protein for murein synthesizing machinery	1	1	1	0.45	0.93	424.62	581.53	268.61	368.55
789	group1106	SCRI1043	ABL-0062612	mipA	scaffolding protein for murein synthesizing machinery	1	1	1	0.18	0.01	9076.5	10353	3175.3	3657.12
790	group1107	MG1655	ABE-0005935	yeaG	conserved protein with nucleoside triphosphate hydrolase domain	1	1	1	-1.98	0.99	486.96	122.73	486.96	122.73
791	group1107	ECH3937	ABF-0019576	yeaG	conserved protein with nucleoside triphosphate hydrolase domain	1	1	1	2.09	1	1167.21	4969.61	738.36	3149.56
792	group1107	SCRI1043	ABL-0062613	yeaG	conserved protein with nucleoside triphosphate hydrolase domain	1	1	1	0.51	0.19	1744.91	2493.76	610.43	880.9
793	group1108	MG1655	ABE-0005938	yeaH	conserved protein	1	1	1	-1.32	0.83	142.46	57.01	142.46	57.01
794	group1108	ECH3937	ABF-0019575	yeaH	conserved protein	1	1	1	1.94	1	605.15	2328.64	382.81	1475.8
795	group1108	SCRI1043	ABL-0062614	yeaH	conserved protein	1	1	1	0.56	0.4	591.45	876.89	206.91	309.75
796	group1109	MG1655	ABE-0003995	dadA	D-amino acid dehydrogenase	1	1	1	-0.39	0.03	478.74	364.86	478.74	364.86
797	group1109	ECH3937	ABF-0018981	dadA	D-amino acid dehydrogenase	1	1	1	2.11	1	118.48	512.56	74.95	324.84
798	group1109	SCRI1043	ABL-0062616	dadA	D-amino acid dehydrogenase	1	1	1	0.32	0.08	428.42	534.95	149.87	188.97
799	group111	MG1655	ABE-0014021	insG	KpLE2 phage-like element; IS4 predicted transposase	2	1	1	-0.08	0.02	204.1	192.22	204.1	192.22
800	group111	ECH3937	ABF-0018908		ISEch9 transposase	2	1	1	0.17	0.1	60.78	68.86	38.45	43.64
801	group111	ECH3937	ABF-0020550		ISEch6 transposase	2	1	1	-0.1	0.09	109.44	102.06	69.23	64.68
802	group111	SCRI1043	ABL-0062464	insG	transposase for insertion sequence element IS4 (partial)	2	1	1	0.98	0.93	338.91	672.33	118.56	237.49
803	group1110	MG1655	ABE-0003990	ycgB	conserved protein	1	1	1	-1.11	0.31	79.74	36.73	79.74	36.73
804	group1110	ECH3937	ABF-0018980	ycgB	conserved protein	1	1	1	1.22	1	755.91	1769.6	478.18	1121.51
805	group1110	SCRI1043	ABL-0062624	ycgB	conserved protein	1	1	1	0.28	0.06	820.86	1002.76	287.16	354.22
806	group1111	MG1655	ABE-0003988	fadR	DNA-binding transcriptional dual regulator of fatty acid metabolism	1	1	1	-0.22	0.02	427	364.23	427	364.23
807	group1111	ECH3937	ABF-0018979	fadR	DNA-binding transcriptional dual regulator of fatty acid metabolism	1	1	1	0.4	0.77	1832.18	2433.39	1159.02	1542.19
808	group1111	SCRI1043	ABL-0062625	fadR	DNA-binding transcriptional dual regulator of fatty acid metabolism	1	1	1	0.3	0.05	1810.66	2235.65	633.43	789.73
809	group1112	MG1655	ABE-0003979	dsbB	oxidoreductase that catalyzes reoxidation of DsbA protein disulfide isomerase I	1	1	1	0.33	0.03	591.64	748.7	591.64	748.7
810	group1112	ECH3937	ABF-0018973	dsbB	oxidoreductase that catalyzes reoxidation of DsbA protein disulfide isomerase I	1	1	1	0.8	0.99	1395.44	2431.56	882.74	1541.03
811	group1112	SCRI1043	ABL-0062627	dsbB	oxidoreductase that catalyzes reoxidation of DsbA protein disulfide isomerase I	1	1	1	0.93	0.87	1496.78	2853.84	523.63	1008.1
812	group1113	MG1655	ABE-0003960	ycgN	conserved protein	1	1	1	-0.02	0.02	353.4	347.33	353.4	347.33
813	group1113	ECH3937	ABF-0018970	ycgN	conserved protein	1	1	1	0.2	0.19	778.95	895.96	492.75	567.83
814	group1113	SCRI1043	ABL-0062630	ycgN	conserved protein	1	1	1	-0.24	0.03	4482.41	3770.61	1568.11	1331.94
815	group1114	MG1655	ABE-0003957	ycgM	predicted isomerase/hydrolase	1	1	1	0.11	0.02	623.4	674.41	623.4	674.41
816	group1114	ECH3937	ABF-0018969	ycgM	predicted isomerase/hydrolase	1	1	1	0.12	0.09	1307.69	1424.49	827.23	902.79
817	group1114	SCRI1043	ABL-0062631	ycgM	predicted isomerase/hydrolase	1	1	1	-0.09	0.0096834	12043.9	11283.6	4213.42	3985.88
818	group1115	MG1655	ABE-0003954	ycgL	conserved protein	1	1	1	-0.12	0.02	915.85	839	915.85	839
819	group1115	ECH3937	ABF-0018968	ycgL	conserved protein	1	1	1	-0.05	0.08	913	881.11	577.55	558.41
820	group1115	SCRI1043	ABL-0062632	ycgL	conserved protein	1	1	1	-0.86	0.73	492.35	269.58	172.24	95.22
821	group1116	MG1655	ABE-0003941	minC	cell division inhibitor	1	1	1	-0.18	0.01	2036.47	1793.11	2036.47	1793.11
822	group1116	ECH3937	ABF-0018967	minC	cell division inhibitor	1	1	1	-0.07	0.06	1980.67	1877.4	1252.95	1189.83
823	group1116	SCRI1043	ABL-0062633	minC	cell division inhibitor	1	1	1	-0.65	0.3	3156.26	1997.8	1104.17	705.71
824	group1117	MG1655	ABE-0003938	minD	membrane ATPase of the MinC-MinD-MinE system	1	1	1	-0.86	0.09	2373.49	1307.03	2373.49	1307.03
825	group1117	ECH3937	ABF-0174088	minD	Septum site-determining protein minD	1	1	1	0.15	0.06	2749.18	3057.58	1739.1	1937.78
826	group1117	SCRI1043	ABL-0062634	minD	septum site-determining protein	1	1	1	-0.33	0.02	7642.08	6070.58	2673.48	2144.39
827	group1118	MG1655	ABE-0003935	minE	cell division topological specificity factor	1	1	1	-0.56	0.03	1714.56	1157.77	1714.56	1157.77
828	group1118	ECH3937	ABF-0018965	minE	cell division topological specificity factor	1	1	1	0.15	0.1	1631.46	1815.9	1032.04	1150.85
829	group1118	SCRI1043	ABL-0062635	minE	cell division topological specificity factor	1	1	1	-0.68	0.38	571.04	354.85	199.77	125.35
830	group1119	MG1655	ABE-0006003	rnd	ribonuclease D	1	1	1	0.09	0.02	251.19	267.65	251.19	267.65
831	group1119	ECH3937	ABF-0018963	rnd	ribonuclease D	1	1	1	-0.44	0.93	405.72	297.53	256.65	188.56
832	group1119	SCRI1043	ABL-0062636	rnd	ribonuclease D	1	1	1	-0.3	0.04	3305.11	2676.73	1156.25	945.54
833	group112	MG1655	ABE-0007582	pta	phosphate acetyltransferase	1	1	1	1.08	0.43	525.03	1117.01	525.03	1117.01
834	group112	ECH3937	ABF-0020585	pta	phosphate acetyltransferase	1	1	1	2.09	1	898.84	3840.01	568.59	2433.66
835	group112	SCRI1043	ABL-0063327	pta	phosphate acetyltransferase	1	1	1	0.83	0.36	11615.9	20673.3	4063.66	7302.71
836	group1120	MG1655	ABE-0006005	fadD	acyl-CoA synthetase, long-chain-fatty-acid--CoA ligase	1	1	1	-0.09	0.02	271.64	255.09	271.64	255.09
837	group1120	ECH3937	ABF-0018961	fadD_2	Long-chain-fatty-acid--CoA ligase	1	1	1	-1.1	0.99	466.51	216.9	295.1	137.46
838	group1120	SCRI1043	ABL-0062637	fadD	acyl-CoA synthetase, long-chain-fatty-acid--CoA ligase	1	1	1	-0.52	0.18	533.54	371.33	186.65	131.17
839	group1121	MG1655	ABE-0006013	yeaZ	predicted peptidase	1	1	1	0.00863517	0.02	464.46	467.25	464.46	467.25
840	group1121	ECH3937	ABF-0020158	yeaZ	predicted peptidase	1	1	1	-0.28	0.41	159.31	130.9	100.78	82.96
841	group1121	SCRI1043	ABL-0062639	yeaZ	predicted peptidase	1	1	1	0.01	0.03	543.11	550.34	190	194.4
842	group1122	MG1655	ABE-0006016	yoaA	conserved protein with nucleoside triphosphate hydrolase domain	1	1	1	0.54	0.05	151.73	221.23	151.73	221.23
843	group1122	ECH3937	ABF-0020159	yoaA	conserved protein with nucleoside triphosphate hydrolase domain	1	1	1	-0.7	0.99	148.03	90.57	93.64	57.39
844	group1122	SCRI1043	ABL-0062640	yoaA	conserved protein with nucleoside triphosphate hydrolase domain	1	1	1	-0.07	0.03	969.97	918.21	339.33	324.35
845	group1123	MG1655	ABE-0006020	yoaB	conserved protein	1	1	1	-0.47	0.02	1642.79	1179.52	1642.79	1179.52
846	group1123	ECH3937	ABF-0020160	yoaB	conserved protein	1	1	1	0.53	0.98	210.88	305.22	133.4	193.44
847	group1123	SCRI1043	ABL-0062641	yoaB	conserved protein	1	1	1	-0.08	0.03	828.26	782.08	289.75	276.26
848	group1124	MG1655	ABE-0004283	acnA	aconitate hydratase 1	1	1	1	-0.76	0.1	351.78	207.49	351.78	207.49
849	group1124	ECH3937	ABF-0020610	acnA	aconitate hydratase 1	1	1	1	0.26	0.36	244.28	293.78	154.53	186.18
850	group1124	SCRI1043	ABL-0062202	acnA	aconitate hydratase 1	1	1	1	-1.73	0.99	664.32	199.14	232.4	70.34
851	group1125	MG1655	ABE-0005473	gst	glutathionine S-transferase	1	1	1	0.05	0.02	500.63	519.97	500.63	519.97
852	group1125	ECH3937	ABF-0014663	gst	glutathionine S-transferase	1	1	1	0.14	0.12	809.48	893.08	512.07	566
853	group1125	SCRI1043	ABL-0062199	gst	glutathionine S-transferase	1	1	1	0.56	0.18	818.77	1214.7	286.43	429.08
854	group1126	MG1655	ABE-0005475	pdxY	pyridoxal kinase 2/pyridoxine kinase	1	1	1	0.06	0.02	378.37	395.77	378.37	395.77
855	group1126	ECH3937	ABF-0014664	pdxY	pyridoxal kinase 2/pyridoxine kinase	1	1	1	-0.66	0.99	214.51	135.03	135.7	85.58
856	group1126	SCRI1043	ABL-0062198	pdxY	pyridoxal kinase 2/pyridoxine kinase	1	1	1	0.13	0.03	1135.79	1248.29	397.34	440.95
857	group1127	MG1655	ABE-0005477	tyrS	tyrosyl-tRNA synthetase	1	1	1	0.26	0.01	1347.53	1619.34	1347.53	1619.34
858	group1127	ECH3937	ABF-0014601	tyrS	tyrosyl-tRNA synthetase	1	1	1	-0.52	0.98	1486.97	1035.36	940.64	656.17
859	group1127	SCRI1043	ABL-0062197	tyrS	tyrosyl-tRNA synthetase	1	1	1	-0.01	0.01	6078.03	5995.95	2126.32	2118.03
860	group1128	MG1655	ABE-0005485	mliC	predicted lipoprotein	1	1	1	1.07	0.7	61.84	130.08	61.84	130.08
861	group1128	ECH3937	ABF-0014597	ydhA	Putative outer membrane lipoprotein	1	1	1	-0.31	0.42	82.55	66.38	52.22	42.07
862	group1128	SCRI1043	ABL-0062195		putative lipoprotein	1	1	1	-0.27	0.05	861.43	714.1	301.36	252.25
863	group1129	MG1655	ABE-0005488	anmK	anhydro-N-acetylmuramic acid kinase	1	1	1	-0.01	0.02	493.13	488.28	493.13	488.28
864	group1129	ECH3937	ABF-0014596	anmK	anhydro-N-acetylmuramic acid kinase	1	1	1	0.33	0.52	118.05	148.55	74.67	94.14
865	group1129	SCRI1043	ABL-0062194	anmK	anhydro-N-acetylmuramic acid kinase	1	1	1	0.26	0.04	1386.17	1668.51	484.93	589.39
866	group113	MG1655	ABE-0013363	fdhF	formate dehydrogenase-H, selenopolypeptide subunit	1	2	1	0.88	0.19	181.67	335.88	181.67	335.88
867	group113	ECH3937	ABF-0015753	fdhF	Formate dehydrogenase H	1	2	1	6.59	1	61.06	5892.2	38.63	3734.26
868	group113	SCRI1043	ABL-0061496	fdhF	formate dehydrogenase H	1	2	1	5.66	1	374.41	19038.8	130.98	6725.35
869	group113	SCRI1043	ABL-0061761		formate dehydrogenase	1	2	1	5.44	1	211.59	9210.86	74.02	3253.68
870	group1130	MG1655	ABE-0005493	slyB	outer membrane lipoprotein	1	1	1	0.8	0.02	3334.18	5810.84	3334.18	5810.84
871	group1130	ECH3937	ABF-0014594	slyB	outer membrane lipoprotein	1	1	1	0.2	0.07	3923.06	4529.19	2481.69	2870.44
872	group1130	SCRI1043	ABL-0062193	slyB	outer membrane lipoprotein	1	1	1	0.52	0.03	14494.4	20901.5	5070.67	7383.32
873	group1131	MG1655	ABE-0005495	slyA	DNA-binding transcriptional activator	1	1	1	-0.12	0.01	1111.25	1017.14	1111.25	1017.14
874	group1131	ECH3937	ABF-0015312	slyA	DNA-binding transcriptional activator	1	1	1	-0.02	0.00766701	12209	12021.8	7723.28	7619
875	group1131	SCRI1043	ABL-0062192	slyA	DNA-binding transcriptional activator	1	1	1	0.27	0.03	4881.26	5924.67	1707.64	2092.85
876	group1132	MG1655	ABE-0005520	gloA	glyoxalase I, Ni-dependent	1	1	1	0.08	0.01	1295.21	1373.24	1295.21	1373.24
877	group1132	ECH3937	ABF-0047165	gloA	glyoxalase I, Ni-dependent	1	1	1	0.64	0.99	1586.08	2487.1	1003.34	1576.23
878	group1132	SCRI1043	ABL-0062190	gloA	glyoxalase I, Ni-dependent	1	1	1	0.11	0.02	4505.48	4887.74	1576.18	1726.56
879	group1133	MG1655	ABE-0005523	rnt	ribonuclease T (RNase T)	1	1	1	-0.27	0.02	500.98	414.89	500.98	414.89
880	group1133	ECH3937	ABF-0014665	rnt	ribonuclease T (RNase T)	1	1	1	-0.45	0.94	565.32	412.72	357.62	261.57
881	group1133	SCRI1043	ABL-0062189	rnt	ribonuclease T (RNase T)	1	1	1	-0.08	0.03	1685.29	1586.81	589.57	560.53
882	group1134	MG1655	ABE-0005527	grxD	monothiol glutaredoxin	1	1	1	-0.44	0.01	3797.13	2785.91	3797.13	2785.91
883	group1134	ECH3937	ABF-0014666	grxD	monothiol glutaredoxin	1	1	1	-0.16	0.03	6800.26	6072.58	4301.77	3848.58
884	group1134	SCRI1043	ABL-0062188	grxD	monothiol glutaredoxin	1	1	1	-0.45	0.02	14041.2	10261.1	4912.13	3624.68
885	group1135	MG1655	ABE-0005533	ydhO	predicted lipoprotein	1	1	1	0.39	0.04	253.02	332.2	253.02	332.2
886	group1135	ECH3937	ABF-0014672	ydhO	predicted lipoprotein	1	1	1	0.09	0.09	901.74	961.29	570.43	609.23
887	group1135	SCRI1043	ABL-0062187	ydhO	predicted lipoprotein	1	1	1	-0.73	0.47	1409.9	849.15	493.23	299.95
888	group1136	MG1655	ABE-0005545	purR	DNA-binding transcriptional repressor, hypoxanthine-binding	1	1	1	0.07	0.02	743.74	781.86	743.74	781.86
889	group1136	ECH3937	ABF-0014676	purR	DNA-binding transcriptional repressor, hypoxanthine-binding	1	1	1	-0.7	0.99	346.23	212.6	219.02	134.74
890	group1136	SCRI1043	ABL-0062186	purR	DNA-binding transcriptional repressor, hypoxanthine-binding	1	1	1	-0.35	0.07	959.85	750.64	335.79	265.16
891	group1137	MG1655	ABE-0005555	cfa	cyclopropane fatty acyl phospholipid synthase (unsaturated-phospholipid methyltransferase)	1	1	1	0.68	0.06	826.95	1326.87	826.95	1326.87
892	group1137	ECH3937	ABF-0020713	cfa	Cyclopropane-fatty-acyl-phospholipid synthase	1	1	1	0.05	0.09	335.08	348.12	211.97	220.62
893	group1137	SCRI1043	ABL-0062185	cfa	cyclopropane-fatty-acyl-phospholipid synthase	1	1	1	-0.47	0.12	879.7	632.65	307.75	223.48
894	group1138	MG1655	ABE-0005557	ribC	riboflavin synthase, alpha subunit	1	1	1	1.04	0.19	444.48	914.98	444.48	914.98
895	group1138	ECH3937	ABF-0020714	ribC	riboflavin synthase, alpha subunit	1	1	1	0.34	0.55	1259.06	1597.23	796.46	1012.27
896	group1138	SCRI1043	ABL-0062184	ribC	riboflavin synthase, alpha subunit	1	1	1	0.59	0.21	1573.58	2370.81	550.5	837.47
897	group1139	MG1655	ABE-0005561	mdtK	multidrug efflux system transporter	1	1	1	0.42	0.04	295.58	396.93	295.58	396.93
898	group1139	ECH3937	ABF-0046583	norM_1	N-terminal fragment of a multidrug efflux system transporter (pseudogene)	1	1	1	-0.97	0.99	422.77	214.49	267.43	135.93
899	group1139	SCRI1043	ABL-0062183	norM	multidrug resistance protein	1	1	1	-0.06	0.03	1087.02	1041.06	380.28	367.75
900	group114	MG1655	ABE-0007555	lrhA	DNA-binding transcriptional repressor of flagellar, motility and chemotaxis genes	1	2	1	0.32	0.03	559.16	700.59	559.16	700.59
901	group114	ECH3937	ABF-0015101	pecT	Probable HTH-type transcriptional regulator lrhA	1	2	1	-0.86	0.99	501.86	276.23	317.47	175.06
902	group114	SCRI1043	ABL-0063316	hexA1	LysR-family transcriptional regulator of motility and virulence	1	2	1	0.79	0.64	2148.27	3736.95	751.54	1320.05
903	group114	SCRI1043	ABL-0063319	hexA2	LysR-family transcriptional regulator of motility and virulence	1	2	1	0.76	0.52	2690.32	4586.45	941.17	1620.13
904	group1140	MG1655	ABE-0006026	yoaH	conserved protein	1	1	1	0.7	0.06	658.74	1071.38	658.74	1071.38
905	group1140	ECH3937	ABF-0020162	yoaH	conserved protein	1	1	1	0.8	0.99	487.85	854.02	308.61	541.25
906	group1140	SCRI1043	ABL-0062642	yoaH	conserved protein	1	1	1	-0.02	0.03	1162.36	1139.15	406.64	402.39
907	group1141	MG1655	ABE-0006031	pabB	aminodeoxychorismate synthase, subunit I	1	1	1	0.21	0.02	310.48	359.85	310.48	359.85
908	group1141	ECH3937	ABF-0020163	pabB	aminodeoxychorismate synthase, subunit I	1	1	1	0.32	0.52	147.08	183.73	93.04	116.44
909	group1141	SCRI1043	ABL-0062643	pabB	aminodeoxychorismate synthase, subunit I	1	1	1	0.03	0.03	723.28	743.47	253.03	262.62
910	group1142	MG1655	ABE-0006035	nudL	predicted NUDIX hydrolase	1	1	1	0.09	0.02	407.49	436.48	407.49	436.48
911	group1142	ECH3937	ABF-0020164	yeaB	predicted NUDIX hydrolase	1	1	1	0.1	0.05	52.06	56.08	32.93	35.54
912	group1142	SCRI1043	ABL-0062644	yeaB	predicted NUDIX hydrolase	1	1	1	-0.02	0.02	286.08	281.58	100.08	99.46
913	group1143	MG1655	ABE-0006054	manX	PTS system mannose-specific IIAB component	1	1	1	-0.76	0.08	2550.96	1501.86	2550.96	1501.86
914	group1143	ECH3937	ABF-0020172	manX	PTS system mannose-specific IIAB component	1	1	1	1.33	1	1550.7	3910.55	980.95	2478.36
915	group1143	SCRI1043	ABL-0062650	manX	mannose-specific PTS enzyme	1	1	1	2.74	1	2404.33	16154.9	841.12	5706.62
916	group1144	MG1655	ABE-0006056	manY	mannose-specific enzyme IIC component of PTS	1	1	1	-0.69	0.04	3583.61	2216.12	3583.61	2216.12
917	group1144	ECH3937	ABF-0020173	manY	mannose-specific enzyme IIC component of PTS	1	1	1	1.38	1	2392.92	6238.79	1513.73	3953.92
918	group1144	SCRI1043	ABL-0062651	manY	mannose-specific enzyme IIC component of PTS	1	1	1	1.95	0.99	5148.97	19895.4	1801.3	7027.93
919	group1145	MG1655	ABE-0006058	manZ	mannose-specific enzyme IID component of PTS	1	1	1	-1.05	0.25	818.27	392.51	818.27	392.51
920	group1145	ECH3937	ABF-0047122	manZ	mannose-specific enzyme IID component of PTS	1	1	1	1.98	1	1335.18	5282.91	844.62	3348.11
921	group1145	SCRI1043	ABL-0062652	manZ	mannose-specific enzyme IID component of PTS	1	1	1	2.03	0.99	2873.98	11765.2	1005.42	4155.99
922	group1146	MG1655	ABE-0006062	yobD	conserved inner membrane protein	1	1	1	-0.65	0.07	218.78	139.08	218.78	139.08
923	group1146	ECH3937	ABF-0015352	yobD	conserved inner membrane protein	1	1	1	0.15	0.14	305.12	340.38	193.01	215.72
924	group1146	SCRI1043	ABL-0062653	yobD	conserved inner membrane protein	1	1	1	0.94	0.9	747.77	1440.72	261.6	508.92
925	group1147	MG1655	ABE-0006067	rlmA	23S rRNA m1G745 methyltransferase	1	1	1	-0.32	0.03	524.36	419.34	524.36	419.34
926	group1147	ECH3937	ABF-0014519	rrmA	23S rRNA methyltransferase	1	1	1	0.42	0.88	707.81	948.76	447.75	601.29
927	group1147	SCRI1043	ABL-0062655	rrmA	23S rRNA m1G745 methyltransferase	1	1	1	-0.73	0.49	1165.74	701.43	407.82	247.77
928	group1148	MG1655	ABE-0006070	cspC	stress protein, member of the CspA-family	1	1	1	0.21	0.00105831	15163.9	17576	15163.9	17576
929	group1148	ECH3937	ABF-0014520	cspC	stress protein, member of the CspA-family	1	1	1	1.09	0.99	6790.97	14504.6	4295.9	9192.5
930	group1148	SCRI1043	ABL-0062656	cspC	stress protein, member of the CspA-family	1	1	1	0.21	0.00832193	17120.5	19844.7	5989.37	7010.04
931	group1149	MG1655	ABE-0005755	yniA	predicted phosphotransferase/kinase	1	1	1	0.1	0.02	245.77	264.73	245.77	264.73
932	group1149	ECH3937	ABF-0046577	yniA	predicted phosphotransferase/kinase	1	1	1	2.25	1	225.94	1076.91	142.92	682.51
933	group1149	SCRI1043	ABL-0062661	yniA	predicted phosphotransferase/kinase	1	1	1	1.19	0.99	557.47	1273.73	195.02	449.93
934	group115	MG1655	ABE-0000841	ykfG	CP4-6 prophage; predicted DNA repair protein	1	2	3	0.28	0.03	172.63	209.81	172.63	209.81
935	group115	MG1655	ABE-0006650	yeeS	CP4-44 prophage; predicted DNA repair protein	1	2	3	-0.55	0.05	223.32	152.23	223.32	152.23
936	group115	MG1655	ABE-0008706	yfjY	CP4-57 prophage; predicted DNA repair protein	1	2	3	0.08	0.02	65.44	69.58	65.44	69.58
937	group115	ECH3937	ABF-0017205	yfjY	DNA repair protein RadC	1	2	3	0.19	0.08	39.85	45.6	25.21	28.89
938	group115	SCRI1043	ABL-0060816		putative DNA repair protein	1	2	3	-0.28	0.01	71.08	58.4	24.86	20.63
939	group115	SCRI1043	ABL-0063130		hypothetical protein	1	2	3	0.37	0.04	124.93	161.84	43.7	57.16
940	group1150	MG1655	ABE-0005757	yniB	predicted inner membrane protein	1	1	1	0.24	0.02	413.12	489.86	413.12	489.86
941	group1150	ECH3937	ABF-0014523	yniB	predicted inner membrane protein	1	1	1	0.43	0.86	1769.08	2398.05	1119.1	1519.8
942	group1150	SCRI1043	ABL-0062662	yniB	predicted inner membrane protein	1	1	1	-0.23	0.04	1021.38	868.79	357.31	306.89
943	group1151	MG1655	ABE-0009330	kduD	2-deoxy-D-gluconate 3-dehydrogenase	1	1	1	-0.77	0.11	163.18	95.32	163.18	95.32
944	group1151	ECH3937	ABF-0047127	kduD	2-deoxy-D-gluconate 3-dehydrogenase	1	1	1	0.58	0.99	221.05	331.77	139.83	210.26
945	group1151	SCRI1043	ABL-0062666	kduD	2-deoxy-D-gluconate 3-dehydrogenase	1	1	1	0.78	0.65	812.77	1404.49	284.33	496.13
946	group1152	MG1655	ABE-0005771	ydjN	predicted transporter	1	1	1	-0.08	0.01	2179.29	2054.57	2179.29	2054.57
947	group1152	ECH3937	ABF-0019634	ydjN	predicted transporter	1	1	1	0.3	0.42	1378.52	1703.02	872.04	1079.31
948	group1152	SCRI1043	ABL-0062675	ydjN	predicted transporter	1	1	1	-1	0.93	4322.45	2152.57	1512.15	760.38
949	group1153	MG1655	ABE-0005715	ihfA	integration host factor (IHF), DNA-binding protein, alpha subunit	1	1	1	0.27	0.00615365	4521.5	5481.16	4521.5	5481.16
950	group1153	ECH3937	ABF-0020107	ihfA	integration host factor (IHF), DNA-binding protein, alpha subunit	1	1	1	1.32	1	2600.71	6511.54	1645.18	4126.77
951	group1153	SCRI1043	ABL-0062681	ihfA	integration host factor (IHF), DNA-binding protein, alpha subunit	1	1	1	0.2	0.01	10635.6	12273.5	3720.74	4335.55
952	group1154	MG1655	ABE-0005717	pheT	phenylalanine tRNA synthetase, beta subunit	1	1	1	-0.0035058	0.00644446	3968.89	3959.25	3968.89	3959.25
953	group1154	ECH3937	ABF-0020108	pheT	phenylalanine tRNA synthetase, beta subunit	1	1	1	-0.89	0.99	3601.09	1939.87	2278.01	1229.42
954	group1154	SCRI1043	ABL-0062682	pheT	phenylalanine tRNA synthetase, beta subunit	1	1	1	-0.29	0.01	11812.3	9634.94	4132.38	3403.48
955	group1155	MG1655	ABE-0005722	pheS	phenylalanine tRNA synthetase, alpha subunit	1	1	1	-0.75	0.03	2092.48	1241.86	2092.48	1241.86
956	group1155	ECH3937	ABF-0020109	pheS	phenylalanine tRNA synthetase, alpha subunit	1	1	1	-1.01	0.99	2412.9	1190.38	1526.37	754.41
957	group1155	SCRI1043	ABL-0062683	pheS	phenylalanine tRNA synthetase, alpha subunit	1	1	1	-0.77	0.51	4221.58	2459.2	1476.86	868.69
958	group1156	MG1655	ABE-0005729	rplT	50S ribosomal subunit protein L20	1	1	1	0.22	0.00475805	5572.87	6517.09	5572.87	6517.09
959	group1156	ECH3937	ABF-0020111	rplT	50S ribosomal subunit protein L20	1	1	1	0.11	0.04	3189.93	3453.46	2017.91	2188.67
960	group1156	SCRI1043	ABL-0062684	rplT	50S ribosomal subunit protein L20	1	1	1	-0.12	0.00501682	22959.9	20982	8032.25	7411.78
961	group1157	MG1655	ABE-0005732	rpmI	50S ribosomal subunit protein L35	1	1	1	0.33	0.00329414	7802.78	9841.95	7802.78	9841.95
962	group1157	ECH3937	ABF-0020112	rpmI	50S ribosomal subunit protein L35	1	1	1	-0.06	0.01	8796.45	8407.07	5564.54	5328.09
963	group1157	SCRI1043	ABL-0062685	rpmI	50S ribosomal subunit protein L35	1	1	1	-0.26	0.00553376	28052	23329.7	9813.65	8241.06
964	group1158	MG1655	ABE-0005734	infC	protein chain initiation factor IF-3	1	1	1	0.19	0.00169856	11337.9	12971.6	11337.9	12971.6
965	group1158	ECH3937	ABF-0020113	infC	protein chain initiation factor IF-3	1	1	1	0.03	0.00502293	16127.9	16578	10202.3	10506.5
966	group1158	SCRI1043	ABL-0062686	infC	protein chain initiation factor IF-3	1	1	1	-0.22	0.00519885	26509.1	22728.2	9273.89	8028.61
967	group1159	MG1655	ABE-0005736	thrS	threonyl-tRNA synthetase	1	1	1	-0.25	0.00748216	4364.3	3653.36	4364.3	3653.36
968	group1159	ECH3937	ABF-0020114	thrS	threonyl-tRNA synthetase	1	1	1	-0.85	0.99	8936.6	4930.65	5653.2	3124.87
969	group1159	SCRI1043	ABL-0062687	thrS	threonyl-tRNA synthetase	1	1	1	-0.84	0.39	15865	8838.37	5550.15	3122.1
970	group116	MG1655	ABE-0007806	emrY	predicted multidrug efflux system	1	1	2	0.15	0.01	38.54	42.86	38.54	42.86
971	group116	MG1655	ABE-0008840	emrB	multidrug efflux system protein	1	1	2	-0.22	0.03	283.24	242.58	283.24	242.58
972	group116	ECH3937	ABF-0015970	emrB	Inner membrane component of tripartite multidrug resistance system	1	1	2	-0.68	0.99	827.72	513.24	523.6	325.27
973	group116	SCRI1043	ABL-0063821	emrB	multidrug resistance protein B	1	1	2	0.2	0.04	567.65	654.66	198.58	231.25
974	group1160	MG1655	ABE-0006075	yebO	predicted protein	1	1	1	0.35	0.03	253.4	323.38	253.4	323.38
975	group1160	ECH3937	ABF-0020116	yebO	predicted protein	1	1	1	-0.99	0.99	859.35	431.38	543.61	273.39
976	group1160	SCRI1043	ABL-0062689	yebO	predicted protein	1	1	1	-0.6	0.2	2899.15	1901.46	1014.23	671.67
977	group1161	MG1655	ABE-0006081	kdgR	predicted DNA-binding transcriptional regulator	1	1	1	-0.17	0.02	389.12	344.64	389.12	344.64
978	group1161	ECH3937	ABF-0020117	kdgR	DNA-binding transcriptional regulatory protein KdgR	1	1	1	-0.27	0.16	4318.31	3572.01	2731.71	2263.81
979	group1161	SCRI1043	ABL-0062690	kdgR	DNA-binding transcriptional regulatory protein KdgR	1	1	1	-0.27	0.02	6358.58	5266.48	2224.47	1860.35
980	group1162	MG1655	ABE-0006087	htpX	predicted endopeptidase	1	1	1	-0.39	0.03	622.03	471.49	622.03	471.49
981	group1162	ECH3937	ABF-0020122	htpX	predicted endopeptidase	1	1	1	0.43	0.81	2246.56	3030.07	1421.15	1920.35
982	group1162	SCRI1043	ABL-0062692	htpX	predicted endopeptidase	1	1	1	-0.32	0.04	3516.92	2805.04	1230.35	990.86
983	group1163	ECH3937	ABF-0020123		Sensory box/GGDEF family protein	1	1		-0.39	0.77	1313.46	1000.93	830.88	634.35
984	group1163	SCRI1043	ABL-0062698		putative signaling protein	1	1		0.29	0.04	2836.08	3481.33	992.16	1229.76
985	group1164	MG1655	ABE-0003823	icd	e14 prophage; isocitrate dehydrogenase, specific for NADP+	1	1	1	-2.25	0.99	10827.9	2262.34	10827.9	2262.34
986	group1164	ECH3937	ABF-0017756	icd	isocitrate dehydrogenase (NADP+)	1	1	1	-0.53	0.81	22336.3	15431.4	14129.7	9779.83
987	group1164	SCRI1043	ABL-0062703	icd	isocitrate dehydrogenase, specific for NADP+	1	1	1	-1.05	0.86	26002.5	12490.8	9096.63	4412.29
988	group1165	MG1655	ABE-0003820	rluE	23S rRNA pseudouridine synthase	1	1	1	-0.01	0.02	201.2	198.87	201.2	198.87
989	group1165	ECH3937	ABF-0017757	rluE	23S rRNA pseudouridine synthase	1	1	1	-0.35	0.62	1050.12	822.55	664.29	521.3
990	group1165	SCRI1043	ABL-0062704	rluE	23S rRNA pseudouridine synthase	1	1	1	-0.82	0.6	2522.71	1428.21	882.54	504.5
991	group1166	MG1655	ABE-0003818	nudJ	thiamin pyrophosphate (TPP) hydrolase	1	1	1	0.31	0.03	329.02	409.08	329.02	409.08
992	group1166	ECH3937	ABF-0017758	ymfB	thiamin pyrophosphate (TPP) hydrolase	1	1	1	-0.29	0.51	475.55	387.24	300.82	245.41
993	group1166	SCRI1043	ABL-0062705	nudJ	thiamin pyrophosphate (TPP) hydrolase	1	1	1	-0.74	0.47	2079.68	1242.39	727.55	438.86
994	group1167	MG1655	ABE-0003815	mnmA	tRNA (5-methylaminomethyl-2-thiouridylate)-methyltransferase	1	1	1	-0.02	0.01	1160.71	1138.27	1160.71	1138.27
995	group1167	ECH3937	ABF-0017759	mnmA	tRNA (5-methylaminomethyl-2-thiouridylate)-methyltransferase	1	1	1	-0.32	0.55	722.73	575.87	457.19	364.96
996	group1167	SCRI1043	ABL-0062706	mnmA	tRNA (5-methylaminomethyl-2-thiouridylate)-methyltransferase	1	1	1	-0.17	0.03	2382.86	2111	833.61	745.69
997	group1168	MG1655	ABE-0003812	hflD	predicted lysogenization regulator	1	1	1	-0.39	0.02	1135.17	861.68	1135.17	861.68
998	group1168	ECH3937	ABF-0017761	hflD	predicted lysogenization regulator	1	1	1	-0.16	0.14	928.91	829.23	587.62	525.53
999	group1168	SCRI1043	ABL-0062707	hflD	predicted lysogenization regulator	1	1	1	-0.63	0.3	1077.37	695.61	376.9	245.72
1000	group1169	MG1655	ABE-0003810	purB	adenylosuccinate lyase	1	1	1	-0.83	0.09	1465.59	823.41	1465.59	823.41
1001	group1169	ECH3937	ABF-0017763	purB	adenylosuccinate lyase	1	1	1	-0.22	0.16	2195.67	1874.84	1388.95	1188.2
1002	group1169	SCRI1043	ABL-0062708	purB	adenylosuccinate lyase	1	1	1	-0.42	0.03	10203.5	7594.39	3569.55	2682.67
1003	group117	MG1655	ABE-0009486	lysS	lysine tRNA synthetase, constitutive	1	1	2	-0.24	0.02	778.48	658.42	778.48	658.42
1004	group117	MG1655	ABE-0013520	lysU	lysine tRNA synthetase, inducible	1	1	2	-0.42	0.04	194.57	144.44	194.57	144.44
1005	group117	ECH3937	ABF-0018048	lysS	Lysyl-tRNA synthetase (class II)	1	1	2	-0.98	0.99	2122.46	1074.69	1342.65	681.09
1006	group117	SCRI1043	ABL-0061009	lysS	lysyl tRNA synthetase	1	1	2	-0.00554013	0.01	4805.06	4786.64	1680.99	1690.85
1007	group1170	MG1655	ABE-0003802	ycfD	conserved protein	1	1	1	0.18	0.02	630.47	717.17	630.47	717.17
1008	group1170	ECH3937	ABF-0017766	ycfD	hypothetical protein	1	1	1	0.34	0.63	620.22	787.95	392.34	499.37
1009	group1170	SCRI1043	ABL-0062711		hypothetical protein	1	1	1	0.67	0.47	1745.52	2794.99	610.64	987.31
1010	group1171	MG1655	ABE-0003800	pepT	peptidase T	1	1	1	1.86	0.99	213.58	779.06	213.58	779.06
1011	group1171	ECH3937	ABF-0017768	pepT	peptidase T	1	1	1	4.97	1	93.48	2937.01	59.13	1861.37
1012	group1171	SCRI1043	ABL-0062712	pepT	peptidase T	1	1	1	4.3	1	116.66	2298.22	40.81	811.83
1013	group1172	MG1655	ABE-0006090	prc	carboxy-terminal protease for penicillin-binding protein 3	1	1	1	0.09	0.02	772.95	826.61	772.95	826.61
1014	group1172	ECH3937	ABF-0020258	prc	carboxy-terminal protease for penicillin-binding protein 3	1	1	1	-0.17	0.09	2637.97	2332.59	1668.75	1478.31
1015	group1172	SCRI1043	ABL-0062722	prc	carboxy-terminal protease for penicillin-binding protein 3	1	1	1	-0.36	0.04	5613.11	4354.75	1963.67	1538.29
1016	group1173	MG1655	ABE-0006095	yebR	free methionine-(R)-sulfoxide reductase	1	1	1	0.06	0.0098503	2554.36	2677.49	2554.36	2677.49
1017	group1173	ECH3937	ABF-0020256	yebR	conserved protein	1	1	1	0.36	0.52	1652.7	2126.92	1045.48	1347.96
1018	group1173	SCRI1043	ABL-0062724	yebR	conserved protein	1	1	1	-0.6	0.13	7056.06	4626.23	2468.47	1634.19
1019	group1174	MG1655	ABE-0006098	yebS	conserved inner membrane protein	1	1	1	-0.32	0.03	179.93	143.36	179.93	143.36
1020	group1174	ECH3937	ABF-0046579	yebS	conserved inner membrane protein	1	1	1	0.55	0.99	114.56	167.86	72.46	106.38
1021	group1174	SCRI1043	ABL-0062725	yebS	conserved inner membrane protein	1	1	1	-0.11	0.02	201.63	186.05	70.54	65.72
1022	group1175	MG1655	ABE-0006101	yebT	conserved protein	1	1	1	0.37	0.01	67.97	88.23	67.97	88.23
1023	group1175	ECH3937	ABF-0046580	yebT	conserved protein	1	1	1	-0.13	0.09	89.42	81.25	56.56	51.49
1024	group1175	SCRI1043	ABL-0062726	yebT	conserved protein	1	1	1	0.23	0.04	656.77	771.46	229.76	272.51
1025	group1176	MG1655	ABE-0010983	pabA	aminodeoxychorismate synthase, subunit II	1	1	1	-0.3	0.03	251.19	203.79	251.19	203.79
1026	group1176	ECH3937	ABF-0015486	pabA	aminodeoxychorismate synthase, subunit II	1	1	1	-0.43	0.92	333.61	246.6	211.04	156.28
1027	group1176	SCRI1043	ABL-0064391	pabA	aminodeoxychorismate synthase, subunit II	1	1	1	-0.14	0.03	1274.83	1149.87	445.98	406.18
1028	group1177	MG1655	ABE-0006386	yecS	predicted transporter subunit: membrane component of ABC superfamily	1	1	1	-0.21	0.02	602.39	519.91	602.39	519.91
1029	group1177	ECH3937	ABF-0017012	yecS	predicted transporter subunit: membrane component of ABC superfamily	1	1	1	-0.06	0.09	724.03	690.61	458.01	437.68
1030	group1177	SCRI1043	ABL-0060464	yecS	predicted transporter subunit: membrane component of ABC superfamily	1	1	1	-0.62	0.28	1068.17	693.51	373.68	244.98
1031	group1178	MG1655	ABE-0006392	fliY	cystine transporter subunit; periplasmic-binding component of ABC superfamily	1	1	1	-0.01	0.00495174	5026.04	4987.72	5026.04	4987.72
1032	group1178	ECH3937	ABF-0017013	fliY	cystine transporter subunit; periplasmic-binding component of ABC superfamily	1	1	1	0.46	0.91	1617.9	2225.87	1023.46	1410.68
1033	group1178	SCRI1043	ABL-0060465	fliY	cystine transporter subunit; periplasmic-binding component of ABC superfamily	1	1	1	-0.49	0.08	5147.1	3659.33	1800.64	1292.63
1034	group1179	MG1655	ABE-0010703	fis	global DNA-binding transcriptional dual regulator	1	1	1	0.31	0.00604871	4691.68	5825.77	4691.68	5825.77
1035	group1179	ECH3937	ABF-0017037	fis	global DNA-binding transcriptional dual regulator	1	1	1	-0.95	0.99	6620.73	3418.65	4188.2	2166.61
1036	group1179	SCRI1043	ABL-0060473	fis	global DNA-binding transcriptional dual regulator	1	1	1	-0.5	0.07	9709.54	6859.14	3396.76	2422.95
1037	group118	MG1655	ABE-0009800	pitB	phosphate transporter	1	1	2	1.42	0.6	19.21	51.61	19.21	51.61
1038	group118	MG1655	ABE-0011407	pitA	phosphate transporter, low-affinity	1	1	2	1.58	0.92	734.98	2210.3	734.98	2210.3
1039	group118	ECH3937	ABF-0016375	pitA	low-affinity phosphate transporter	1	1	2	-0.5	0.97	813.7	574.72	514.74	364.23
1040	group118	SCRI1043	ABL-0060250	pitA	low-affinity inorganic phosphate transporter	1	1	2	-0.09	0.01	5215.24	4895.99	1824.48	1729.48
1041	group1180	MG1655	ABE-0010700	dusB	tRNA-dihydrouridine synthase B	1	1	1	0.2	0.00571607	4505.6	5183.05	4505.6	5183.05
1042	group1180	ECH3937	ABF-0017038	dusB	tRNA-dihydrouridine synthase B	1	1	1	-1.01	0.99	1387.27	684.67	877.57	433.91
1043	group1180	SCRI1043	ABL-0060474	dusB	tRNA-dihydrouridine synthase B	1	1	1	-0.35	0.03	7913.77	6204.16	2768.53	2191.58
1044	group1181	MG1655	ABE-0010697	prmA	methylase for 50S ribosomal subunit protein L11	1	1	1	0.01	0.02	303.51	307.31	303.51	307.31
1045	group1181	ECH3937	ABF-0017042	prmA	methylase for 50S ribosomal subunit protein L11	1	1	1	-0.38	0.72	261.99	201.12	165.73	127.46
1046	group1181	SCRI1043	ABL-0060476	prmA	methylase for 50S ribosomal subunit protein L11	1	1	1	-0.36	0.07	1139.7	883.31	398.71	312.02
1047	group1182	MG1655	ABE-0010695	panF	pantothenate:sodium symporter	1	1	1	-0.39	0.03	183.73	140.02	183.73	140.02
1048	group1182	ECH3937	ABF-0017043	panF	pantothenate:sodium symporter	1	1	1	-0.48	0.96	277.67	198.92	175.65	126.07
1049	group1182	SCRI1043	ABL-0060477	panF	pantothenate:sodium symporter	1	1	1	-0.57	0.23	552.14	370.24	193.16	130.78
1050	group1183	MG1655	ABE-0010677	accC	acetyl-CoA carboxylase, biotin carboxylase subunit	1	1	1	-0.18	0.01	1617.94	1426.22	1617.94	1426.22
1051	group1183	ECH3937	ABF-0017046	accC	acetyl-CoA carboxylase, biotin carboxylase subunit	1	1	1	-0.96	0.99	1404.03	719.54	888.17	456.01
1052	group1183	SCRI1043	ABL-0060478	accC	acetyl-CoA carboxylase, biotin carboxylase subunit	1	1	1	-0.55	0.11	6058.71	4121.31	2119.56	1455.82
1053	group1184	MG1655	ABE-0010675	accB	acetyl CoA carboxylase, BCCP subunit	1	1	1	-0.24	0.00910185	3579.49	3011.14	3579.49	3011.14
1054	group1184	ECH3937	ABF-0020596	accB	acetyl CoA carboxylase, BCCP subunit	1	1	1	-0.16	0.06	3265.75	2917.71	2065.88	1849.14
1055	group1184	SCRI1043	ABL-0060479	accB	acetyl CoA carboxylase, BCCP subunit	1	1	1	-0.54	0.05	13790.4	9465.81	4824.41	3343.74
1056	group1185	MG1655	ABE-0006542	yedZ	conserved inner membrane protein	1	1	1	0.62	0.03	16.79	25.93	16.79	25.93
1057	group1185	ECH3937	ABF-0020600	yedZ	conserved inner membrane protein	1	1	1	0.07	0.08	153.4	161.91	97.04	102.61
1058	group1185	SCRI1043	ABL-0060481	yedZ	conserved inner membrane protein	1	1	1	-0.59	0.22	526.84	349.09	184.3	123.31
1059	group1186	MG1655	ABE-0006540	yedY	predicted reductase	1	1	1	0.8	0.21	83.7	146.14	83.7	146.14
1060	group1186	ECH3937	ABF-0046867	yedY	predicted reductase	1	1	1	-0.29	0.35	115.56	94.13	73.1	59.65
1061	group1186	SCRI1043	ABL-0060482	yedY	predicted reductase	1	1	1	-0.64	0.2	276.01	176.51	96.56	62.35
1062	group1187	MG1655	ABE-0010667	yhdH	predicted oxidoreductase, Zn-dependent and NAD(P)-binding	1	1	1	0.84	0.16	621.33	1118.61	621.33	1118.61
1063	group1187	ECH3937	ABF-0015647	yhdH	predicted oxidoreductase, Zn-dependent and NAD(P)-binding	1	1	1	2.29	1	111	545.49	70.22	345.71
1064	group1187	SCRI1043	ABL-0060483	yhdH	predicted oxidoreductase, Zn-dependent and NAD(P)-binding	1	1	1	1.58	0.99	1678.01	5041.11	587.03	1780.74
1065	group1188	MG1655	ABE-0010663	csrD	CsrB/C sRNA degradation factor	1	1	1	0.54	0.05	151.71	221.04	151.71	221.04
1066	group1188	ECH3937	ABF-0015649	yhdA	CsrB/C sRNA degradation factor	1	1	1	0.55	0.99	149.04	219.67	94.28	139.21
1067	group1188	SCRI1043	ABL-0060484	yhdA	conserved inner membrane protein	1	1	1	-0.01	0.03	820.79	811.38	287.14	286.61
1068	group1189	MG1655	ABE-0010661	mreB	cell wall structural complex MreBCD, actin-like component MreB	1	1	1	0.08	0.00891299	2836.33	3004.19	2836.33	3004.19
1069	group1189	ECH3937	ABF-0015652	mreB	cell wall structural complex MreBCD, actin-like component MreB	1	1	1	0.14	0.08	2114.84	2343.18	1337.82	1485.02
1070	group1189	SCRI1043	ABL-0060485	mreB	cell wall structural complex MreBCD, actin-like component MreB	1	1	1	0.27	0.03	3598.66	4353.37	1258.94	1537.8
1071	group119	MG1655	ABE-0011975	yicO	predicted xanthine/uracil permase	1	1	2	-0.14	0.02	106.79	96.56	106.79	96.56
1072	group119	MG1655	ABE-0012148	purP	predicted inner membrane protein	1	1	2	0.23	0.02	1001.18	1177.56	1001.18	1177.56
1073	group119	ECH3937	ABF-0016266	yieG	Xanthine/uracil/thiamine/ascorbate permease family protein	1	1	2	-0.2	0.15	1905.7	1648.11	1205.52	1044.51
1074	group119	SCRI1043	ABL-0064802		putative permease	1	1	2	0.04	0.01	6452.3	6667.28	2257.25	2355.18
1075	group1190	MG1655	ABE-0010658	mreC	cell wall structural complex MreBCD transmembrane component MreC	1	1	1	-0.35	0.03	749.2	587.32	749.2	587.32
1076	group1190	ECH3937	ABF-0015654	mreC	cell wall structural complex MreBCD transmembrane component MreC	1	1	1	-0.71	0.99	496.06	302.39	313.8	191.64
1077	group1190	SCRI1043	ABL-0060486	mreC	cell wall structural complex MreBCD transmembrane component MreC	1	1	1	-0.54	0.18	1681.47	1156.13	588.24	408.39
1078	group1191	MG1655	ABE-0010656	mreD	cell wall structural complex MreBCD transmembrane component MreD	1	1	1	-0.12	0.02	597.01	549.26	597.01	549.26
1079	group1191	ECH3937	ABF-0015655	mreD	cell wall structural complex MreBCD transmembrane component MreD	1	1	1	-0.69	0.99	928.12	575.12	587.12	364.49
1080	group1191	SCRI1043	ABL-0060487	mreD	cell wall structural complex MreBCD transmembrane component MreD	1	1	1	-0.44	0.06	5310.4	3912.55	1857.77	1382.08
1081	group1192	MG1655	ABE-0010653	yhdE	conserved protein	1	1	1	0.68	0.05	1043.82	1681.04	1043.82	1681.04
1082	group1192	ECH3937	ABF-0015656	yhdE	conserved protein	1	1	1	-0.3	0.5	364.45	295.95	230.54	187.56
1083	group1192	SCRI1043	ABL-0060488	yhdE	conserved protein	1	1	1	-0.17	0.03	2188.57	1933.33	765.64	682.94
1084	group1193	MG1655	ABE-0010651	rng	RNase G	1	1	1	0.23	0.02	472.64	555.35	472.64	555.35
1085	group1193	ECH3937	ABF-0015657	rng	Cytoplasmic axial filament protein CafA and Ribonuclease G	1	1	1	-0.69	0.99	671.68	415.76	424.89	263.49
1086	group1193	SCRI1043	ABL-0060489	rng	RNase G	1	1	1	-0.3	0.05	1599.36	1295.88	559.51	457.76
1087	group1194	MG1655	ABE-0174102	yhdP	conserved membrane protein, predicted transporter	1	1	1
1088	group1194	ECH3937	ABF-0015658	yhdP	Possible exported protein	1	1	1	-0.24	0.25	118.26	99.6	74.81	63.12
1089	group1194	SCRI1043	ABL-0060490		putative exported protein	1	1	1	-0.19	0.03	396.51	347.17	138.71	122.63
1090	group1195	MG1655	ABE-0010642	tldD	predicted peptidase	1	1	1	0.46	0.03	708.55	975.96	708.55	975.96
1091	group1195	ECH3937	ABF-0015659	tldD	TldD protein	1	1	1	0.35	0.7	432.65	554.76	273.69	351.58
1092	group1195	SCRI1043	ABL-0060491	tldD	putative modulator of DNA gyrase	1	1	1	-0.07	0.03	1123.04	1063.58	392.88	375.7
1093	group1196	MG1655	ABE-0013850	yjgA	conserved protein	1	1	1	0.01	0.02	547.78	553.55	547.78	553.55
1094	group1196	ECH3937	ABF-0015666	yjgA	conserved protein	1	1	1	-0.17	0.16	609.69	539.72	385.68	342.05
1095	group1196	SCRI1043	ABL-0060499	yjgA	conserved protein	1	1	1	-0.48	0.13	1145.24	816.03	400.64	288.25
1096	group1197	MG1655	ABE-0013854	pmbA	predicted peptidase required for the maturation and secretion of the antibiotic peptide MccB17	1	1	1	-0.21	0.02	558.43	481.98	558.43	481.98
1097	group1197	ECH3937	ABF-0015668	pmbA	predicted peptidase required for the maturation and secretion of the antibiotic peptide MccB17	1	1	1	-0.04	0.09	358.84	347.49	226.99	220.22
1098	group1197	SCRI1043	ABL-0060500	pmbA	predicted peptidase required for the maturation and secretion of the antibiotic peptide MccB17	1	1	1	0.14	0.03	2267.91	2512.57	793.4	887.55
1099	group1198	MG1655	ABE-0010524	npr	phosphohistidinoprotein-hexose phosphotransferase component of N-regulated PTS system (Npr)	1	1	1	0.46	0.04	505.56	695.78	505.56	695.78
1100	group1198	ECH3937	ABF-0015671	npr	phosphohistidinoprotein-hexose phosphotransferase component of N-regulated PTS system (Npr)	1	1	1	-0.11	0.38	399.96	369.46	253.01	234.15
1101	group1198	SCRI1043	ABL-0060502	npr	phosphohistidinoprotein-hexose phosphotransferase component of N-regulated PTS system (Npr)	1	1	1	-0.35	0.06	1054.55	826.93	368.92	292.1
1102	group1199	MG1655	ABE-0010522	yhbJ	nucleotide-binding NTPase	1	1	1	0.37	0.02	839.24	1091.83	839.24	1091.83
1103	group1199	ECH3937	ABF-0015672	yhbJ	nucleotide-binding NTPase	1	1	1	-0.04	0.08	808.1	784.98	511.2	497.49
1104	group1199	SCRI1043	ABL-0060503	yhbJ	predicted protein with nucleoside triphosphate hydrolase domain	1	1	1	-0.1	0.02	2422.55	2253.14	847.5	795.91
1105	group120	MG1655	ABE-0013319	yjcD	predicted permease	1	1	2	-0.06	0.01	1008.72	961.35	1008.72	961.35
1106	group120	MG1655	ABE-0174113	ygfQ	predicted transporter	1	1	2
1107	group120	ECH3937	ABF-0018006	yjcD	Xanthine/uracil permease family protein	1	1	2	0.3	0.47	719.14	889.67	454.92	563.84
1108	group120	SCRI1043	ABL-0061019		putative permease	1	1	2	0.92	0.78	4555.73	8620.74	1593.76	3045.22
1109	group1200	MG1655	ABE-0010520	ptsN	sugar-specific enzyme IIA component of PTS	1	1	1	0.12	0.01	1627.31	1774.84	1627.31	1774.84
1110	group1200	ECH3937	ABF-0015673	ptsN	sugar-specific enzyme IIA component of PTS	1	1	1	0.1	0.09	1102.39	1185.99	697.36	751.64
1111	group1200	SCRI1043	ABL-0060504	ptsN	sugar-specific enzyme IIA component of PTS	1	1	1	0.00270677	0.02	2470.77	2475.41	864.36	874.42
1112	group1201	MG1655	ABE-0010516	hpf	ribosomal hibernation promoting factor	1	1	1	0.13	0.00756304	3459.53	3810.68	3459.53	3810.68
1113	group1201	ECH3937	ABF-0015674	hpf	Ribosome-associated factor	1	1	1	0.2	0.08	3471	3989.96	2195.72	2528.69
1114	group1201	SCRI1043	ABL-0060505		putative sigma(54) modulation protein	1	1	1	0.17	0.03	1955	2212.48	683.93	781.54
1115	group1202	MG1655	ABE-0010514	rpoN	RNA polymerase, sigma 54 (sigma N) factor	1	1	1	0.24	0.01	2488.38	2947.19	2488.38	2947.19
1116	group1202	ECH3937	ABF-0015675	rpoN	RNA polymerase, sigma 54 (sigma N) factor	1	1	1	-0.5	0.97	1235.91	869.66	781.82	551.15
1117	group1202	SCRI1043	ABL-0060506	rpoN	RNA polymerase, sigma 54 (sigma N) factor	1	1	1	-0.28	0.04	2641.51	2165.42	924.1	764.92
1118	group1203	MG1655	ABE-0010512	lptB	ATP-binding component of an ABC-type LPS transporter complex	1	1	1	0.04	0.01	1365.85	1409.39	1365.85	1409.39
1119	group1203	ECH3937	ABF-0015676	yhbG	ATP-binding component of an ABC-type LPS transporter complex	1	1	1	-0.69	0.99	1562.92	965.4	988.69	611.83
1120	group1203	SCRI1043	ABL-0060507	yhbG	predicted transporter subunit: ATP-binding component of ABC superfamily	1	1	1	-0.29	0.05	1706.42	1394.94	596.97	492.75
1121	group1204	MG1655	ABE-0010510	lptA	periplasmic component of an ABC-type LPS transporter complex	1	1	1	0.2	0.02	1108.08	1279.77	1108.08	1279.77
1122	group1204	ECH3937	ABF-0015677	yhbN	periplasmic component of an ABC-type LPS transporter complex	1	1	1	-0.43	0.86	2376.49	1752.5	1503.34	1110.67
1123	group1204	SCRI1043	ABL-0060508	yhbN	predicted transporter subunit: periplasmic-binding component of ABC superfamily	1	1	1	-0.38	0.04	6443.84	4940.18	2254.29	1745.09
1124	group1205	MG1655	ABE-0010508	lptC	lipopolysaccharide transport protein	1	1	1	-0.02	0.01	1621.55	1596.41	1621.55	1596.41
1125	group1205	ECH3937	ABF-0015678	yrbK	conserved protein	1	1	1	-0.94	0.99	1904.82	989.56	1204.97	627.14
1126	group1205	SCRI1043	ABL-0060509	yrbK	conserved protein	1	1	1	-0.37	0.05	3803.55	2937.06	1330.62	1037.5
1127	group1206	MG1655	ABE-0010506	kdsC	3-deoxy-D-manno-octulosonate 8-phosphate phosphatase	1	1	1	0.4	0.02	1270.06	1683.45	1270.06	1683.45
1128	group1206	ECH3937	ABF-0015679	kdsC	3-deoxy-D-manno-octulosonate 8-phosphate phosphatase	1	1	1	-1	0.99	270.97	134.76	171.41	85.41
1129	group1206	SCRI1043	ABL-0060510	kdsC	3-deoxy-D-manno-octulosonate 8-phosphate phosphatase	1	1	1	-0.19	0.02	4099.22	3580.92	1434.06	1264.94
1130	group1207	MG1655	ABE-0010504	kdsD	D-arabinose 5-phosphate isomerase	1	1	1	0.5	0.03	802.02	1135.49	802.02	1135.49
1131	group1207	ECH3937	ABF-0015680	kdsD	D-Arabinose 5-phosphate isomerase	1	1	1	-0.76	0.99	369.98	217.72	234.04	137.98
1132	group1207	SCRI1043	ABL-0060511	kdsD	D-arabinose 5-phosphate isomerase	1	1	1	0.32	0.04	2175.53	2719.78	761.08	960.74
1133	group1208	MG1655	ABE-0010502	yrbG	predicted calcium/sodium:proton antiporter	1	1	1	0.25	0.02	644.91	768.79	644.91	768.79
1134	group1208	ECH3937	ABF-0015681	yrbG	predicted calcium/sodium:proton antiporter	1	1	1	-0.67	0.99	433.37	271.36	274.14	171.98
1135	group1208	SCRI1043	ABL-0060512	yrbG	predicted calcium/sodium:proton antiporter	1	1	1	-0.16	0.04	600.14	533.91	209.95	188.6
1136	group1209	MG1655	ABE-0010498	yrbF	predicted toluene transporter subunit: ATP-binding component of ABC superfamily	1	1	1	0.25	0.02	545.21	648.55	545.21	648.55
1137	group1209	ECH3937	ABF-0015684	yrbF	predicted toluene transporter subunit: ATP-binding component of ABC superfamily	1	1	1	-0.29	0.43	853.46	694.56	539.89	440.18
1138	group1209	SCRI1043	ABL-0060513	yrbF	predicted toluene transporter subunit: ATP-binding component of ABC superfamily	1	1	1	-0.01	0.03	1856.76	1843.51	649.56	651.21
1139	group121	ECH3937	ABF-0019629	kdgM	oligogalacturonate specific porin	1	1		-0.03	0.04	52.07	50.89	32.94	32.25
1140	group121	SCRI1043	ABL-0062672	kdgM	oligogalacturonate-specific porin	1	1		0.81	0.36	43.24	76	15.12	26.84
1141	group1210	MG1655	ABE-0010495	yrbE	predicted toluene transporter subunit: membrane component of ABC superfamily	1	1	1	0.05	0.02	537.93	558.1	537.93	558.1
1142	group1210	ECH3937	ABF-0015685	yrbE	predicted toluene transporter subunit: membrane component of ABC superfamily	1	1	1	-0.59	0.99	1231.93	815.96	779.31	517.12
1143	group1210	SCRI1043	ABL-0060514	yrbE	predicted toluene transporter subunit: membrane component of ABC superfamily	1	1	1	-0.17	0.03	2597.04	2294.57	908.54	810.54
1144	group1211	MG1655	ABE-0010493	yrbD	predicted ABC-type organic solvent transporter	1	1	1	0.22	0.01	1150.42	1341.49	1150.42	1341.49
1145	group1211	ECH3937	ABF-0015686	yrbD	predicted ABC-type organic solvent transporter	1	1	1	-0.48	0.87	6293.89	4501.58	3981.45	2852.93
1146	group1211	SCRI1043	ABL-0060515	yrbD	predicted ABC-type organic solvent transporter	1	1	1	-0.39	0.06	3483.48	2654.44	1218.65	937.66
1147	group1212	MG1655	ABE-0010489	yrbC	predicted ABC-type organic solvent transporter	1	1	1	-0.32	0.02	1181.76	940.23	1181.76	940.23
1148	group1212	ECH3937	ABF-0015687	yrbC	predicted ABC-type organic solvent transporter	1	1	1	0.17	0.09	2034.3	2292.9	1286.88	1453.15
1149	group1212	SCRI1043	ABL-0060516	yrbC	predicted ABC-type organic solvent transporter	1	1	1	-0.14	0.02	2919.52	2642.25	1021.35	933.36
1150	group1213	MG1655	ABE-0010487	yrbB	predicted protein	1	1	1	-0.33	0.02	972.75	771.23	972.75	771.23
1151	group1213	ECH3937	ABF-0015688	yrbB	predicted protein	1	1	1	-0.79	0.99	341.07	196.73	215.76	124.68
1152	group1213	SCRI1043	ABL-0060517	yrbB	predicted protein	1	1	1	-0.6	0.26	1850.9	1219.3	647.51	430.71
1153	group1214	MG1655	ABE-0010481	yrbA	predicted DNA-binding transcriptional regulator	1	1	1	0.02	0.01	1501.37	1526.27	1501.37	1526.27
1154	group1214	ECH3937	ABF-0015689	yrbA	predicted DNA-binding transcriptional regulator	1	1	1	-0.41	0.89	1092.86	817.67	691.33	518.21
1155	group1214	SCRI1043	ABL-0060518	yrbA	predicted DNA-binding transcriptional regulator	1	1	1	-0.55	0.15	2952.82	2011.4	1033	710.51
1156	group1215	MG1655	ABE-0010479	murA	UDP-N-acetylglucosamine 1-carboxyvinyltransferase	1	1	1	-0.33	0.02	1056.79	838.25	1056.79	838.25
1157	group1215	ECH3937	ABF-0015691	murA	UDP-N-acetylglucosamine 1-carboxyvinyltransferase	1	1	1	-0.18	0.16	1076.58	945.31	681.03	599.1
1158	group1215	SCRI1043	ABL-0060519	murA	UDP-N-acetylglucosamine 1-carboxyvinyltransferase	1	1	1	-0.11	0.03	2237.77	2065.98	782.85	729.79
1159	group1216	MG1655	ABE-0010611	degS	serine endoprotease, periplasmic	1	1	1	0.57	0.05	622.37	926.25	622.37	926.25
1160	group1216	ECH3937	ABF-0015692	degS	serine endoprotease, periplasmic	1	1	1	0.05	0.09	438.3	453.77	277.26	287.58
1161	group1216	SCRI1043	ABL-0060520	degS	serine endoprotease, periplasmic	1	1	1	-0.16	0.03	1337.49	1194.38	467.9	421.9
1162	group1217	MG1655	ABE-0010609	degQ	serine endoprotease, periplasmic	1	1	1	0.29	0.03	222.07	272.03	222.07	272.03
1163	group1217	ECH3937	ABF-0015693	degQ	Protease	1	1	1	0.29	0.4	1081.17	1330.67	683.93	843.33
1164	group1217	SCRI1043	ABL-0060521	degQ	exported protease	1	1	1	0.25	0.03	3663.07	4384.52	1281.48	1548.8
1165	group1218	MG1655	ABE-0010606	yhcB	conserved protein	1	1	1	-0.13	0.01	1369.04	1247.4	1369.04	1247.4
1166	group1218	ECH3937	ABF-0015694	yhcB_2	conserved protein	1	1	1	-0.76	0.99	587.18	345.38	371.44	218.88
1167	group1218	SCRI1043	ABL-0060522	yhcB	conserved protein	1	1	1	-0.44	0.09	1818.36	1338.95	636.13	472.97
1168	group1219	MG1655	ABE-0010602	yhcM	conserved protein with nucleoside triphosphate hydrolase domain	1	1	1	0.24	0.03	331.51	392.82	331.51	392.82
1169	group1219	ECH3937	ABF-0046871	yhcM	conserved protein with nucleoside triphosphate hydrolase domain	1	1	1	-0.22	0.27	429.64	366.62	271.78	232.35
1170	group1219	SCRI1043	ABL-0060523	yhcM	conserved protein with nucleoside triphosphate hydrolase domain	1	1	1	-0.45	0.09	1919.1	1400.68	671.37	494.78
1171	group122	MG1655	ABE-0007848	lpxP	palmitoleoyl-acyl carrier protein (ACP)-dependent acyltransferase	1	1	1	0.59	0.32	91.49	137.96	91.49	137.96
1172	group122	ECH3937	ABF-0018012	ddg	Lipid A biosynthesis lauroyl acyltransferase	1	1	1	-0.56	0.99	374.45	252.29	236.87	159.89
1173	group122	SCRI1043	ABL-0061017	ddg	putative lipid A biosynthesis acyltransferase	1	1	1	0.36	0.07	927.34	1196.92	324.42	422.8
1174	group1220	MG1655	ABE-0010599	rplM	50S ribosomal subunit protein L13	1	1	1	-0.44	0.00282231	12920.1	9514.45	12920.1	9514.45
1175	group1220	ECH3937	ABF-0015699	rplM	50S ribosomal subunit protein L13	1	1	1	-0.2	0.00732435	25091.8	21781.7	15872.8	13804.4
1176	group1220	SCRI1043	ABL-0060524	rplM	50S ribosomal subunit protein L13	1	1	1	-0.08	0.0041144	25531	24017.8	8931.71	8484.14
1177	group1221	MG1655	ABE-0010597	rpsI	30S ribosomal subunit protein S9	1	1	1	-0.54	0.00991199	6108.3	4186.59	6108.3	4186.59
1178	group1221	ECH3937	ABF-0015700	rpsI	30S ribosomal subunit protein S9	1	1	1	-0.00920994	0.01	7672.91	7624.08	4853.8	4831.86
1179	group1221	SCRI1043	ABL-0060525	rpsI	30S ribosomal subunit protein S9	1	1	1	-0.11	0.00725363	17329.3	15976.8	6062.44	5643.73
1180	group1222	MG1655	ABE-0010594	sspA	stringent starvation protein A	1	1	1	-0.14	0.01	1333.15	1204.7	1333.15	1204.7
1181	group1222	ECH3937	ABF-0015706	sspA	stringent starvation protein A	1	1	1	-0.24	0.06	8149.38	6894.99	5155.21	4369.79
1182	group1222	SCRI1043	ABL-0060526	sspA	stringent starvation protein A	1	1	1	-0.26	0.01	15473	12896.2	5413.02	4555.51
1183	group1223	MG1655	ABE-0010591	sspB	ClpXP protease specificity-enhancing factor	1	1	1	-0.09	0.01	1148.15	1074.56	1148.15	1074.56
1184	group1223	ECH3937	ABF-0015707	sspB	ClpXP protease specificity-enhancing factor	1	1	1	-0.15	0.09	1748.42	1575.56	1106.03	998.53
1185	group1223	SCRI1043	ABL-0060527	sspB	ClpXP protease specificity-enhancing factor	1	1	1	-0.17	0.01	8419.13	7466.36	2945.32	2637.45
1186	group1224	MG1655	ABE-0010540	yhcC	predicted Fe-S oxidoreductase	1	1	1	1.56	0.99	56.59	167.97	56.59	167.97
1187	group1224	ECH3937	ABF-0015713	yhcC	predicted Fe-S oxidoreductase	1	1	1	0.93	0.99	52.49	100.23	33.2	63.52
1188	group1224	SCRI1043	ABL-0060531	yhcC	predicted Fe-S oxidoreductase	1	1	1	1.8	0.99	225.69	791.07	78.95	279.44
1189	group1225	MG1655	ABE-0010532	elbB	isoprenoid biosynthesis protein with amidotransferase-like domain	1	1	1	0.36	0.04	381.15	489.19	381.15	489.19
1190	group1225	ECH3937	ABF-0015716	elbB	isoprenoid biosynthesis protein with amidotransferase-like domain	1	1	1	0.49	0.97	829.31	1171.29	524.61	742.32
1191	group1225	SCRI1043	ABL-0060534	elbB	isoprenoid biosynthesis protein with amidotransferase-like domain	1	1	1	0.27	0.04	1900.16	2294.59	664.74	810.55
1192	group1226	MG1655	ABE-0010530	mtgA	biosynthetic peptidoglycan transglycosylase	1	1	1	0.7	0.09	155.08	253.44	155.08	253.44
1193	group1226	ECH3937	ABF-0015717	mtgA	biosynthetic peptidoglycan transglycosylase	1	1	1	0.37	0.75	708.94	919.67	448.46	582.85
1194	group1226	SCRI1043	ABL-0060535	mtgA	biosynthetic peptidoglycan transglycosylase	1	1	1	0.16	0.03	2264.08	2546.53	792.06	899.54
1195	group1227	MG1655	ABE-0010350	yraP	predicted protein	1	1	1	0.26	0.02	813.26	975.98	813.26	975.98
1196	group1227	ECH3937	ABF-0015719	yraP	predicted protein	1	1	1	0.53	0.99	666.44	968.74	421.58	613.95
1197	group1227	SCRI1043	ABL-0060537	yraP	predicted protein	1	1	1	0.13	0.02	4165.04	4561.9	1457.08	1611.46
1198	group1228	MG1655	ABE-0010348	diaA	DnaA initiator-associating factor	1	1	1	0.12	0.02	877.34	959.8	877.34	959.8
1199	group1228	ECH3937	ABF-0015720	diaA	DnaA initiator-associating factor	1	1	1	-0.39	0.84	350.93	266.62	221.99	168.97
1200	group1228	SCRI1043	ABL-0060538	diaA	DnaA initiator-associating factor	1	1	1	-0.28	0.04	2256.25	1855.2	789.32	655.34
1201	group1229	MG1655	ABE-0010346	yraN	conserved protein	1	1	1	0.31	0.02	588.91	733.01	588.91	733.01
1202	group1229	ECH3937	ABF-0015721	yraN	hypothetical protein	1	1	1	-0.4	0.82	600.67	454.33	379.97	287.93
1203	group1229	SCRI1043	ABL-0060539		hypothetical protein	1	1	1	-0.17	0.03	786.31	698.7	275.08	246.81
1204	group123	MG1655	ABE-0008487	eamB	cysteine and O-acetylserine exporter	1	1	1	-0.16	0.02	208.11	185.95	208.11	185.95
1205	group123	ECH3937	ABF-0015477		Transporter, LysE family	1	1	1	0.44	0.92	459.39	626.92	290.6	397.32
1206	group123	SCRI1043	ABL-0064384		putative membrane protein	1	1	1	0.39	0.07	1783.99	2347.05	624.1	829.08
1207	group1230	MG1655	ABE-0010343	yraM	predicted lipoprotein	1	1	1	-0.29	0.02	638.05	520.35	638.05	520.35
1208	group1230	ECH3937	ABF-0015722	yraM	predicted lipoprotein	1	1	1	-0.17	0.17	603.73	535.28	381.91	339.24
1209	group1230	SCRI1043	ABL-0060540	yraM	predicted lipoprotein	1	1	1	0.1	0.02	3295.88	3551.73	1153.02	1254.62
1210	group1231	MG1655	ABE-0010337	rsmI	16S rRNA C1402 ribose 2'-O-methyltransferase	1	1	1	-0.59	0.04	202.57	133.99	202.57	133.99
1211	group1231	ECH3937	ABF-0015723	rsmI	16S rRNA C1402 ribose 2'-O-methyltransferase	1	1	1	-0.14	0.14	407.98	369.03	258.08	233.87
1212	group1231	SCRI1043	ABL-0060541	yraL	predicted methyltransferase	1	1	1	-0.34	0.06	1217.96	959.15	426.08	338.81
1213	group1232	MG1655	ABE-0009973	ygiD	predicted dioxygenase	1	1	1	0.02	0.02	153.74	156.91	153.74	156.91
1214	group1232	ECH3937	ABF-0015728	ygiD	predicted dioxygenase	1	1	1	0.53	0.99	213.72	310.65	135.2	196.88
1215	group1232	SCRI1043	ABL-0060545	ygiD	predicted dioxygenase	1	1	1	0.3	0.05	253.84	313.46	88.8	110.72
1216	group1233	MG1655	ABE-0009971	ygiC	predicted enzyme	1	1	1	-0.96	0.22	885.29	452.71	885.29	452.71
1217	group1233	ECH3937	ABF-0015730	ygiC	Putative glutathionylspermidine synthase	1	1	1	-0.2	0.17	1121.65	973.74	709.54	617.12
1218	group1233	SCRI1043	ABL-0060546		putative glutathionylspermidine synthase	1	1	1	0.39	0.11	1912.35	2506.42	669.01	885.38
1219	group1234	MG1655	ABE-0009969	ygiB	conserved outer membrane protein	1	1	1	-0.29	0.02	1354.41	1103.33	1354.41	1103.33
1220	group1234	ECH3937	ABF-0015731	ygiB	conserved outer membrane protein	1	1	1	0.19	0.09	2458.76	2804.93	1555.38	1777.66
1221	group1234	SCRI1043	ABL-0060547	ygiB	conserved outer membrane protein	1	1	1	0.42	0.06	4971.14	6656.49	1739.09	2351.36
1222	group1235	MG1655	ABE-0009965	tolC	transport channel	1	1	1	-0.4	0.02	1291.71	974.96	1291.71	974.96
1223	group1235	ECH3937	ABF-0015732	tolC	transport channel	1	1	1	-0.15	0.07	2542.11	2283.13	1608.11	1446.96
1224	group1235	SCRI1043	ABL-0060548	tolC	transport channel	1	1	1	-0.27	0.02	5349.35	4430.29	1871.4	1564.97
1225	group1236	MG1655	ABE-0009961	nudF	ADP-ribose pyrophosphatase	1	1	1	0.16	0.02	752.29	845.95	752.29	845.95
1226	group1236	ECH3937	ABF-0046536	nudF	ADP-ribose pyrophosphatase	1	1	1	-0.04	0.08	773.06	748.76	489.02	474.53
1227	group1236	SCRI1043	ABL-0060549	nudF	ADP-ribose pyrophosphatase	1	1	1	-0.22	0.03	4071.74	3486.97	1424.44	1231.75
1228	group1237	MG1655	ABE-0009959	yqiB	predicted dehydrogenase	1	1	1	-0.09	0.02	919.17	858.44	919.17	858.44
1229	group1237	ECH3937	ABF-0046537	yqiB	predicted dehydrogenase	1	1	1	-1.22	1	555.6	237	351.46	150.2
1230	group1237	SCRI1043	ABL-0060550	yqiB	predicted dehydrogenase	1	1	1	-0.2	0.03	3433.43	2976.38	1201.14	1051.38
1231	group1238	MG1655	ABE-0009957	cpdA	cyclic 3',5'-adenosine monophosphate phosphodiesterase	1	1	1	-0.17	0.02	845.96	750.92	845.96	750.92
1232	group1238	ECH3937	ABF-0016521	cpdA	Icc protein	1	1	1	-0.11	0.12	451.79	418.56	285.79	265.27
1233	group1238	SCRI1043	ABL-0060551	cpdA	cyclic 3',5'-adenosine monophosphate phosphodiesterase	1	1	1	0.07	0.03	2015.31	2117.78	705.03	748.09
1234	group1239	MG1655	ABE-0009953	yqiA	esterase	1	1	1	-0.25	0.02	781.55	652.75	781.55	652.75
1235	group1239	ECH3937	ABF-0016522	yqiA	esterase	1	1	1	-0.7	0.99	370.42	227.17	234.32	143.97
1236	group1239	SCRI1043	ABL-0060552	yqiA	esterase	1	1	1	-0.18	0.03	1652.1	1448.52	577.96	511.68
1237	group124	MG1655	ABE-0012901	katG	catalase/hydroperoxidase HPI(I)	1	1	1	0.36	0.03	816.96	1054.59	816.96	1054.59
1238	group124	ECH3937	ABF-0015800		Catalase / Peroxidase	1	1	1	0.07	0.16	783.36	825.19	495.54	522.97
1239	group124	SCRI1043	ABL-0062169	katB	catalase-peroxidase	1	1	1	1.29	0.99	2536.72	6227.48	887.44	2199.82
1240	group1240	MG1655	ABE-0009950	parE	DNA topoisomerase IV, subunit B	1	1	1	-0.39	0.03	501.76	382.34	501.76	382.34
1241	group1240	ECH3937	ABF-0016524	parE	Topoisomerase IV subunit B	1	1	1	-0.59	0.99	591.41	390.96	374.12	247.77
1242	group1240	SCRI1043	ABL-0060553	parE	topoisomerase IV subunit B	1	1	1	-0.47	0.12	1182.9	849.55	413.82	300.09
1243	group1241	MG1655	ABE-0009916	parC	DNA topoisomerase IV, subunit A	1	1	1	-0.28	0.03	542.5	444.71	542.5	444.71
1244	group1241	ECH3937	ABF-0016528	parC	Topoisomerase IV subunit A	1	1	1	-0.85	0.99	351.72	194.67	222.49	123.37
1245	group1241	SCRI1043	ABL-0060563	parC	topoisomerase IV subunit A	1	1	1	-0.57	0.21	1801.3	1208.32	630.16	426.83
1246	group1242	MG1655	ABE-0009910	plsC	1-acyl-sn-glycerol-3-phosphate acyltransferase	1	1	1	-0.18	0.02	617.09	544.66	617.09	544.66
1247	group1242	ECH3937	ABF-0016530	plsC	1-acyl-sn-glycerol-3-phosphate acyltransferase	1	1	1	-0.64	0.99	822.69	527.62	520.42	334.38
1248	group1242	SCRI1043	ABL-0060564	plsC	1-acyl-sn-glycerol-3-phosphate acyltransferase	1	1	1	-0.82	0.64	4585.87	2588.92	1604.31	914.52
1249	group1243	MG1655	ABE-0009905	ftsP	divisomal assembly stabilization protein	1	1	1	-0.19	0.02	269.59	235.94	269.59	235.94
1250	group1243	ECH3937	ABF-0016531	sufI	divisomal assembly stabilization protein	1	1	1	-0.65	0.99	201.2	128.07	127.27	81.16
1251	group1243	SCRI1043	ABL-0060565	sufI	divisomal assembly stabilization protein	1	1	1	-0.69	0.43	667.44	412.3	233.49	145.64
1252	group1244	MG1655	ABE-0009882	yghB	conserved inner membrane protein	1	1	1	0.14	0.02	430.88	476.47	430.88	476.47
1253	group1244	ECH3937	ABF-0016539	yghB	conserved inner membrane protein	1	1	1	0.13	0.12	487.76	535.14	308.55	339.15
1254	group1244	SCRI1043	ABL-0060571	yghB	conserved inner membrane protein	1	1	1	0.09	0.03	842.23	897.43	294.64	317.01
1255	group1245	MG1655	ABE-0009878	metC	cystathionine beta-lyase, PLP-dependent	1	1	1	0.15	0.02	787.54	874.07	787.54	874.07
1256	group1245	ECH3937	ABF-0016540	metC	cystathionine beta-lyase, PLP-dependent	1	1	1	0.08	0.1	487.21	515.05	308.2	326.42
1257	group1245	SCRI1043	ABL-0060572	metC	cystathionine beta-lyase, PLP-dependent	1	1	1	0.08	0.03	1883.41	1999.92	658.88	706.46
1258	group1246	MG1655	ABE-0009068	queD	6-carboxy-5,6,7,8-tetrahydropterin synthase	1	1	1	-0.36	0.03	345.04	267.74	345.04	267.74
1259	group1246	ECH3937	ABF-0014875	ygcM	6-carboxy-5,6,7,8-tetrahydropterin synthase	1	1	1	-0.28	0.39	202.89	166.69	128.34	105.64
1260	group1246	SCRI1043	ABL-0063867	ygcM	6-carboxy-5,6,7,8-tetrahydropterin synthase	1	1	1	-0.53	0.19	1362.25	941.26	476.56	332.49
1261	group1247	MG1655	ABE-0013960	lptG	membrane component of an ABC superfamily lipopolysaccharide transporter	1	1	1	0.43	0.04	142.35	192.55	142.35	192.55
1262	group1247	ECH3937	ABF-0016592	yjgQ	conserved inner membrane protein	1	1	1	-0.37	0.77	485.14	374.45	306.89	237.31
1263	group1247	SCRI1043	ABL-0060624	yjgQ	conserved inner membrane protein	1	1	1	-0.54	0.17	1765.82	1213.61	617.75	428.7
1264	group1248	MG1655	ABE-0013958	lptF	membrane component of an ABC superfamily lipopolysaccharide transporter	1	1	1	0.21	0.03	297.29	346.12	297.29	346.12
1265	group1248	ECH3937	ABF-0016591	yjgP	conserved inner membrane protein	1	1	1	-0.72	0.99	532.13	321.25	336.62	203.59
1266	group1248	SCRI1043	ABL-0060623	yjgP	conserved inner membrane protein	1	1	1	-0.55	0.19	1307.81	887.32	457.52	313.44
1267	group1249	MG1655	ABE-0013953	pepA	aminopeptidase A, a cyteinylglycinase	1	1	1	-0.1	0.01	1149.29	1069.44	1149.29	1069.44
1268	group1249	ECH3937	ABF-0016590	pepA	aminopeptidase A, a cyteinylglycinase	1	1	1	-0.88	0.99	1608.17	868.13	1017.31	550.19
1269	group1249	SCRI1043	ABL-0060622	pepA	aminopeptidase A, a cyteinylglycinase	1	1	1	-1.29	0.99	5035.76	2047.14	1761.7	723.14
1270	group125	MG1655	ABE-0012606	dsbA	periplasmic protein disulfide isomerase I	1	1	1	0.33	0.02	998.91	1255.67	998.91	1255.67
1271	group125	ECH3937	ABF-0016295	dsbA	periplasmic protein disulfide isomerase I	1	1	1	-0.09	0.01	9614.27	8979.89	6081.88	5691.13
1272	group125	SCRI1043	ABL-0060223	dsbA	periplasmic protein disulfide isomerase I	1	1	1	-0.08	0.02	4791.73	4520.68	1676.32	1596.9
1273	group1250	MG1655	ABE-0013948	holC	DNA polymerase III, chi subunit	1	1	1	-0.05	0.02	739.49	710.42	739.49	710.42
1274	group1250	ECH3937	ABF-0016589	holC	DNA polymerase III, chi subunit	1	1	1	-1.84	1	558.17	155.68	353.09	98.66
1275	group1250	SCRI1043	ABL-0060621	holC	DNA polymerase III, chi subunit	1	1	1	-0.77	0.57	3238.19	1891.98	1132.84	668.33
1276	group1251	MG1655	ABE-0009869	exbB	membrane spanning protein in TonB-ExbB-ExbD complex	1	1	1	-1.74	0.98	1333.14	397.24	1333.14	397.24
1277	group1251	ECH3937	ABF-0016541	exbB	membrane spanning protein in TonB-ExbB-ExbD complex	1	1	1	-2.72	1	559.74	84.87	354.08	53.79
1278	group1251	SCRI1043	ABL-0060576	exbB	membrane spanning protein in TonB-ExbB-ExbD complex	1	1	1	-1.81	0.99	621.53	177.01	217.43	62.52
1279	group1252	MG1655	ABE-0009866	exbD	membrane spanning protein in TonB-ExbB-ExbD complex	1	1	1	-2.3	0.99	841.52	170.15	841.52	170.15
1280	group1252	ECH3937	ABF-0016542	exbD	membrane spanning protein in TonB-ExbB-ExbD complex	1	1	1	-1.47	1	503.73	181.74	318.65	115.18
1281	group1252	SCRI1043	ABL-0060577	exbD	membrane spanning protein in TonB-ExbB-ExbD complex	1	1	1	-1.61	0.99	201.84	65.95	70.61	23.29
1282	group1253	MG1655	ABE-0010363	yhbP	conserved protein	1	1	1	0.15	0.02	293.4	327.25	293.4	327.25
1283	group1253	ECH3937	ABF-0016553	yhbP	conserved protein	1	1	1	-0.97	0.99	1339.02	682.01	847.05	432.23
1284	group1253	SCRI1043	ABL-0060590	yhbP	conserved protein	1	1	1	-0.32	0.05	1916.25	1531.21	670.37	540.89
1285	group1254	MG1655	ABE-0013860	nrdG	anaerobic ribonucleotide reductase activating protein	1	1	1	2.17	0.99	50.87	229	50.87	229
1286	group1254	ECH3937	ABF-0016554	nrdG	anaerobic ribonucleotide reductase activating protein	1	1	1	2.29	1	133.9	657.98	84.7	417
1287	group1254	SCRI1043	ABL-0060592	nrdG	anaerobic ribonucleotide reductase activating protein	1	1	1	2.63	1	67.02	416.52	23.44	147.13
1288	group1255	MG1655	ABE-0013865	nrdD	anaerobic ribonucleoside-triphosphate reductase	1	1	1	2.14	0.99	156.39	690.85	156.39	690.85
1289	group1255	ECH3937	ABF-0016556	nrdD	anaerobic ribonucleoside-triphosphate reductase	1	1	1	4.15	1	82.98	1475.27	52.49	934.97
1290	group1255	SCRI1043	ABL-0060593	nrdD	anaerobic ribonucleoside-triphosphate reductase	1	1	1	4.61	1	150.1	3686.21	52.51	1302.13
1291	group1256	MG1655	ABE-0013886	yjgF	ketoacid-binding protein	1	1	1	0.01	0.00533839	4670.16	4705.02	4670.16	4705.02
1292	group1256	ECH3937	ABF-0016567	yjgF	ketoacid-binding protein	1	1	1	-0.05	0.05	2415.68	2327.99	1528.13	1475.4
1293	group1256	SCRI1043	ABL-0060598	yjgF	ketoacid-binding protein	1	1	1	0.57	0.18	1940.3	2887.35	678.79	1019.94
1294	group1257	MG1655	ABE-0013889	pyrI	aspartate carbamoyltransferase, regulatory subunit	1	1	1	0.24	0.00229419	9289.79	10987	9289.79	10987
1295	group1257	ECH3937	ABF-0016568	pyrI	aspartate carbamoyltransferase, regulatory subunit	1	1	1	-0.32	0.54	944.31	754.03	597.36	477.87
1296	group1257	SCRI1043	ABL-0060599	pyrI	aspartate carbamoyltransferase, regulatory subunit	1	1	1	0.9	0.79	2958.92	5532.68	1035.14	1954.38
1297	group1258	MG1655	ABE-0013892	pyrB	aspartate carbamoyltransferase, catalytic subunit	1	1	1	0.28	0.00192555	10999.2	13440.3	10999.2	13440.3
1298	group1258	ECH3937	ABF-0016570	pyrB	aspartate carbamoyltransferase, catalytic subunit	1	1	1	-0.14	0.13	735.82	665.66	465.47	421.87
1299	group1258	SCRI1043	ABL-0060600	pyrB	aspartate carbamoyltransferase, catalytic subunit	1	1	1	0.71	0.38	2069.18	3396.07	723.87	1199.64
1300	group1259	MG1655	ABE-0013921	tabA	toxin-antitoxin biofilm protein	1	1	1	0.85	0.15	267.39	484.17	267.39	484.17
1301	group1259	ECH3937	ABF-0046883	yjgK	conserved protein	1	1	1	1.81	1	65.79	230.72	41.62	146.22
1302	group1259	SCRI1043	ABL-0060601	yjgK	conserved protein	1	1	1	0.75	0.52	164.14	276.31	57.42	97.6
1303	group126	MG1655	ABE-0010477	sfsB	DNA-binding transcriptional activator of maltose metabolism	2	1	1	0.68	0.1	43.82	70.22	43.82	70.22
1304	group126	ECH3937	ABF-0016761		Putative regulator for maltose metabolism	2	1	1	1.19	0.99	141.28	323.24	89.37	204.85
1305	group126	ECH3937	ABF-0019898	nlp	Putative regulator for maltose metabolism	2	1	1	-1.52	1	345.57	119.84	218.6	75.95
1306	group126	SCRI1043	ABL-0060914	sfsB	sugar fermentation stimulation protein	2	1	1	-1.24	0.99	111.88	47.31	39.14	16.71
1307	group1260	MG1655	ABE-0013927	argI	ornithine carbamoyltransferase 1	1	1	1	-0.34	0.02	1586.99	1253.43	1586.99	1253.43
1308	group1260	ECH3937	ABF-0016575	argI	Ornithine carbamoyltransferase	1	1	1	0.35	0.6	1301.22	1667.11	823.14	1056.55
1309	group1260	SCRI1043	ABL-0060602	argI	ornithine carbamoyltransferase chain I	1	1	1	-0.2	0.03	3587.64	3109.94	1255.09	1098.56
1310	group1261	MG1655	ABE-0013936	rraB	ribonuclease E inhibitor protein	1	1	1	0.2	0.01	2300.82	2646.79	2300.82	2646.79
1311	group1261	ECH3937	ABF-0016576	rraB	ribonuclease E inhibitor protein	1	1	1	0.89	0.99	1507.63	2808.7	953.71	1780.05
1312	group1261	SCRI1043	ABL-0060603	rraB	ribonuclease E inhibitor protein	1	1	1	-0.08	0.01	5414.05	5118.76	1894.03	1808.17
1313	group1262	MG1655	ABE-0013939	yjgM	predicted acetyltransferase	1	1	1	0.48	0.04	369.94	516.29	369.94	516.29
1314	group1262	ECH3937	ABF-0016578	yjgM	Putative acetyltransferase	1	1	1	-0.04	0.08	175.87	170.05	111.25	107.77
1315	group1262	SCRI1043	ABL-0060604		putative acetyltransferase	1	1	1	-0.21	0.04	1795.57	1548.04	628.16	546.83
1316	group1263	MG1655	ABE-0007485	menF	isochorismate synthase 2	1	1	1	0.46	0.05	243.96	335.93	243.96	335.93
1317	group1263	ECH3937	ABF-0017302	menF	isochorismate synthase 2	1	1	1	0.08	0.1	247.58	262.37	156.62	166.28
1318	group1263	SCRI1043	ABL-0061456	menF	isochorismate synthase 2	1	1	1	-0.02	0.03	486.99	478.78	170.36	169.12
1319	group1264	MG1655	ABE-0009543	visC	predicted oxidoreductase with FAD/NAD(P)-binding domain	1	1	1	0.00250268	0.02	399.66	400.36	399.66	400.36
1320	group1264	ECH3937	ABF-0018614	visC	predicted oxidoreductase with FAD/NAD(P)-binding domain	1	1	1	-0.55	0.99	155.41	105.47	98.31	66.84
1321	group1264	SCRI1043	ABL-0060672	visC	predicted oxidoreductase with FAD/NAD(P)-binding domain	1	1	1	0.15	0.03	1878.48	2091.93	657.16	738.96
1322	group1265	MG1655	ABE-0009545	ubiH	2-octaprenyl-6-methoxyphenol hydroxylase, FAD/NAD(P)-binding	1	1	1	-0.63	0.05	421.34	271.85	421.34	271.85
1323	group1265	ECH3937	ABF-0018613	ubiH	2-octaprenyl-6-methoxyphenol hydroxylase, FAD/NAD(P)-binding	1	1	1	-0.35	0.67	175.4	136.69	110.96	86.63
1324	group1265	SCRI1043	ABL-0060673	ubiH	2-octaprenyl-6-methoxyphenol hydroxylase, FAD/NAD(P)-binding	1	1	1	0.08	0.03	1007.32	1065.96	352.4	376.54
1325	group1266	MG1655	ABE-0009549	pepP	proline aminopeptidase P II	1	1	1	-0.03	0.02	741.59	723.53	741.59	723.53
1326	group1266	ECH3937	ABF-0018612	pepP	proline aminopeptidase P II	1	1	1	-0.48	0.96	360	257.93	227.73	163.47
1327	group1266	SCRI1043	ABL-0060674	pepP	proline aminopeptidase P II	1	1	1	-0.1	0.03	1932.45	1792.09	676.04	633.04
1328	group1267	MG1655	ABE-0009551	ygfB	predicted protein	1	1	1	-0.11	0.01	1970.34	1813.5	1970.34	1813.5
1329	group1267	ECH3937	ABF-0018610	ygfB	predicted protein	1	1	1	-0.23	0.4	439.67	373.68	278.13	236.82
1330	group1267	SCRI1043	ABL-0060675	ygfB	predicted protein	1	1	1	-0.38	0.04	5400.43	4133.47	1889.27	1460.12
1331	group1268	MG1655	ABE-0009554	zapA	protein that localizes to the cytokinetic ring	1	1	1	0.88	0.09	1281.21	2369.77	1281.21	2369.77
1332	group1268	ECH3937	ABF-0018609	zapA	protein that localizes to the cytokinetic ring	1	1	1	-0.37	0.82	534.8	411.65	338.3	260.89
1333	group1268	SCRI1043	ABL-0060676	zapA	protein that localizes to the cytokinetic ring	1	1	1	-0.42	0.07	2599.34	1933.7	909.34	683.06
1334	group1269	MG1655	ABE-0009559	ygfA	predicted ligase	1	1	1	0.02	0.02	178.55	181.73	178.55	181.73
1335	group1269	ECH3937	ABF-0018607	ygfA	predicted ligase	1	1	1	-0.2	0.17	82.34	71.2	52.09	45.12
1336	group1269	SCRI1043	ABL-0060678	ygfA	predicted ligase	1	1	1	0.45	0.11	760.14	1040.56	265.92	367.57
1337	group127	MG1655	ABE-0010151	alx	predicted inner membrane protein, part of terminus	1	1	1	-2.44	0.99	99.22	18.19	99.22	18.19
1338	group127	ECH3937	ABF-0018702	ygjT	Alx protein	1	1	1	0.27	0.38	389.29	470.21	246.26	298
1339	group127	SCRI1043	ABL-0060876		putative membrane protein	1	1	1	-0.92	0.88	932.9	492.32	326.36	173.9
1340	group1270	MG1655	ABE-0014397	nadR	NadR transcriptional repressor / ribosylnicotinamide kinase / NMN adenylyltransferase	1	1	1	0.36	0.03	501.81	644.12	501.81	644.12
1341	group1270	ECH3937	ABF-0018606	nadR	NadR transcriptional repressor / ribosylnicotinamide kinase / NMN adenylyltransferase	1	1	1	-0.83	0.99	586.2	327.66	370.82	207.66
1342	group1270	SCRI1043	ABL-0060679	nadR	NadR transcriptional repressor / ribosylnicotinamide kinase / NMN adenylyltransferase	1	1	1	-0.09	0.02	4099.25	3843.91	1434.07	1357.83
1343	group1271	MG1655	ABE-0014395	radA	predicted repair protein	1	1	1	-0.03	0.02	734.49	717.06	734.49	717.06
1344	group1271	ECH3937	ABF-0018605	radA	predicted repair protein	1	1	1	-0.64	0.99	572.43	366.05	362.11	231.99
1345	group1271	SCRI1043	ABL-0060680	radA	predicted repair protein	1	1	1	-0.71	0.39	1871.72	1139.75	654.79	402.61
1346	group1272	MG1655	ABE-0014393	serB	3-phosphoserine phosphatase	1	1	1	-0.14	0.02	586.99	530.86	586.99	530.86
1347	group1272	ECH3937	ABF-0018604	serB	Phosphoserine phosphatase	1	1	1	-0.76	0.99	656.92	386.04	415.56	244.66
1348	group1272	SCRI1043	ABL-0060681	serB	3-phosphoserine phosphatase	1	1	1	-0.81	0.63	2304.63	1308.15	806.24	462.09
1349	group1273	MG1655	ABE-0014387	ytjB	membrane protein	1	1	1	-0.1	0.02	391.14	364.48	391.14	364.48
1350	group1273	ECH3937	ABF-0018603	smp	Protein smp precursor	1	1	1	0.16	0.16	244.27	273.92	154.52	173.6
1351	group1273	SCRI1043	ABL-0060682	smp	putative membrane protein	1	1	1	-0.11	0.03	513.93	474.86	179.79	167.74
1352	group1274	MG1655	ABE-0002052	entB	isochorismatase/enterobactin synthetase aryl carrier protein	1	1	1	-0.58	0.06	519	345.68	519	345.68
1353	group1274	ECH3937	ABF-0018254	cbsB	2,3-dihydro-2,3-dihydroxybenzoate synthetase, chrysobactin biosynthesis	1	1	1	0.2	0.1	51.46	59.32	32.55	37.59
1354	group1274	SCRI1043	ABL-0060695	entB	enterobactin synthetase component B (isochorismatase)	1	1	1	0.98	0.85	59.12	116.9	20.68	41.29
1355	group1275	MG1655	ABE-0002054	entA	2,3-dihydro-2,3-dihydroxybenzoate dehydrogenase	1	1	1	-1.11	0.24	29.02	13.43	29.02	13.43
1356	group1275	ECH3937	ABF-0018252	cbsA	2,3-dihydro-2,3-dihydroxybenzoate dehydrogenase, chrysobactin biosynthesis	1	1	1	-0.00724959	0.03	41.56	41.35	26.29	26.2
1357	group1275	SCRI1043	ABL-0060697	entA	enterobactin synthetase component A (2,3-dihydro-2,3-dihydroxybenzoate dehydrogenase)	1	1	1	0.4	0.01	33.85	44.89	11.84	15.85
1358	group1276	MG1655	ABE-0014346	prfC	peptide chain release factor RF-3	1	1	1	-0.29	0.03	464.67	380.05	464.67	380.05
1359	group1276	ECH3937	ABF-0018598	prfC	peptide chain release factor RF-3	1	1	1	-0.67	0.99	1131.23	708	715.6	448.7
1360	group1276	SCRI1043	ABL-0060684	prfC	peptide chain release factor RF-3	1	1	1	-0.43	0.05	7085.62	5237.12	2478.81	1849.98
1361	group1277	MG1655	ABE-0014348	osmY	periplasmic protein	1	1	1	-2.24	0.99	683.42	144.39	683.42	144.39
1362	group1277	ECH3937	ABF-0018596	osmY	periplasmic protein	1	1	1	0.2	0.21	262.8	303.14	166.24	192.12
1363	group1277	SCRI1043	ABL-0060685	osmY	periplasmic protein	1	1	1	-1.97	0.99	7324.71	1864.78	2562.46	658.72
1364	group1278	MG1655	ABE-0014356	yjjV	predicted DNase	1	1	1	-0.03	0.02	402.13	391.42	402.13	391.42
1365	group1278	ECH3937	ABF-0018592	yjjV	predicted DNase	1	1	1	0.00525434	0.06	94.55	94.9	59.81	60.14
1366	group1278	SCRI1043	ABL-0060688	yjjV	predicted DNase	1	1	1	0.13	0.03	461.24	507.04	161.36	179.11
1367	group1279	MG1655	ABE-0002009	entD	phosphopantetheinyltransferase component of enterobactin synthase multienzyme complex	1	1	1	0.19	0.02	91.44	104.52	91.44	104.52
1368	group1279	ECH3937	ABF-0018590		4'-phosphopantetheinyl transferase entD	1	1	1	0.54	0.99	457.8	669.2	289.59	424.11
1369	group1279	SCRI1043	ABL-0060690	entD	enterobactin synthetase component D (4'-phosphopantetheinyl transferase)	1	1	1	-0.22	0.03	2589.31	2212.37	905.83	781.5
1370	group128	ECH3937	ABF-0016676		Acetylornithine deacetylase/Succinyl-diaminopimelate desuccinylase-like deacylase	2	1		0.38	0.62	44.91	58.64	28.41	37.16
1371	group128	ECH3937	ABF-0017523		Acetylornithine deacetylase/Succinyl-diaminopimelate desuccinylase-like deacylase	2	1		0.22	0.13	48.62	56.79	30.75	35.99
1372	group128	SCRI1043	ABL-0062335		putative peptidase	2	1		0.11	0.01	87.04	94.05	30.45	33.22
1373	group1280	MG1655	ABE-0010148	ygjR	predicted NAD(P)-binding dehydrogenase	1	1	1	-0.05	0.02	209.58	202.25	209.58	202.25
1374	group1280	ECH3937	ABF-0020739	ygjR	NAD-dependent oxidoreductase	1	1	1	0.04	0.08	663.36	682.61	419.63	432.61
1375	group1280	SCRI1043	ABL-0060878		putative oxidoreductase	1	1	1	0.24	0.04	1568.29	1860.75	548.64	657.3
1376	group1281	MG1655	ABE-0001221	frmA	alcohol dehydrogenase class III/glutathione-dependent formaldehyde dehydrogenase	1	1	1	-0.41	0.03	1122.64	839.74	1122.64	839.74
1377	group1281	ECH3937	ABF-0014611	adhC	Alcohol dehydrogenase class III; Glutathione-dependent formaldehyde dehydrogenase	1	1	1	-0.07	0.09	776.77	738.34	491.37	467.93
1378	group1281	SCRI1043	ABL-0062983	adhC	alcohol dehydrogenase class III	1	1	1	-0.99	0.91	6690.24	3355.53	2340.49	1185.32
1379	group1282	MG1655	ABE-0013537	yjdC	predicted transcriptional regulator	1	1	1	-0.46	0.03	1162.38	842.62	1162.38	842.62
1380	group1282	ECH3937	ABF-0018660	yjdC	predicted transcriptional regulator	1	1	1	0.81	0.99	389.55	684.11	246.42	433.56
1381	group1282	SCRI1043	ABL-0060842	yjdC	predicted transcriptional regulator	1	1	1	0.21	0.04	644.79	746.06	225.57	263.54
1382	group1283	MG1655	ABE-0013539	dsbD	thiol:disulfide interchange protein	1	1	1	-0.31	0.03	435.14	350.42	435.14	350.42
1383	group1283	ECH3937	ABF-0018661	dipZ	Cytochrome c-type biogenesis protein DsbD, protein-disulfide reductase	1	1	1	-0.35	0.66	177.18	138.85	112.08	88
1384	group1283	SCRI1043	ABL-0060843	dipZ	thiol:disulfide interchange protein	1	1	1	0.13	0.03	481.39	529.1	168.4	186.9
1385	group1284	MG1655	ABE-0013544	cutA	copper binding protein	1	1	1	0.01	0.02	887.98	899.23	887.98	899.23
1386	group1284	ECH3937	ABF-0018662	cutA	copper binding protein	1	1	1	-0.53	0.99	252.7	174.79	159.85	110.77
1387	group1284	SCRI1043	ABL-0060844	cutA	copper binding protein	1	1	1	0.07	0.03	1132.1	1193.19	396.05	421.48
1388	group1285	MG1655	ABE-0013557	fxsA	inner membrane protein	1	1	1	-0.2	0.02	362.49	313.74	362.49	313.74
1389	group1285	ECH3937	ABF-0018666	fxsA	inner membrane protein	1	1	1	-0.44	0.91	1379.11	1009.88	872.41	640.02
1390	group1285	SCRI1043	ABL-0060847	fxsA	inner membrane protein	1	1	1	0.01	0.01	4727.15	4781.44	1653.73	1689.01
1391	group1286	MG1655	ABE-0013566	groS	Cpn10 chaperonin GroES, small subunit of GroESL	1	1	1	-0.33	0.00485919	7324.13	5792.98	7324.13	5792.98
1392	group1286	ECH3937	ABF-0018667	groS	Cpn10 chaperonin GroES, small subunit of GroESL	1	1	1	-0.8	0.99	19950.7	11444.4	12620.6	7253.01
1393	group1286	SCRI1043	ABL-0060848	groS	Cpn10 chaperonin GroES, small subunit of GroESL	1	1	1	-0.06	0.00213234	40041.8	38381.8	14008.1	13558.2
1394	group1287	MG1655	ABE-0013568	groL	Cpn60 chaperonin GroEL, large subunit of GroESL	1	1	1	-0.64	0.03	2603.87	1659.6	2603.87	1659.6
1395	group1287	ECH3937	ABF-0018669	groL	Cpn60 chaperonin GroEL, large subunit of GroESL	1	1	1	-0.9	0.99	19882.7	10584.2	12577.6	6707.86
1396	group1287	SCRI1043	ABL-0060849	groL	GroEL protein	1	1	1	-0.09	0.00303214	32221.3	30181.2	11272.2	10661.3
1397	group1288	MG1655	ABE-0013227	ubiC	chorismate pyruvate lyase	1	1	1	-0.15	0.02	987.93	887	987.93	887
1398	group1288	ECH3937	ABF-0018671	ubiC	chorismate pyruvate lyase	1	1	1	0.49	0.95	2139.1	3011.35	1353.17	1908.48
1399	group1288	SCRI1043	ABL-0060850	ubiC	chorismate pyruvate lyase	1	1	1	-0.36	0.05	2761.58	2144.72	966.1	757.61
1400	group1289	MG1655	ABE-0013229	ubiA	p-hydroxybenzoate octaprenyltransferase	1	1	1	-0.63	0.07	350.34	226.04	350.34	226.04
1401	group1289	ECH3937	ABF-0018672	ubiA	p-hydroxybenzoate octaprenyltransferase	1	1	1	0.72	0.99	1137.27	1873.49	719.42	1187.35
1402	group1289	SCRI1043	ABL-0060851	ubiA	p-hydroxybenzoate octaprenyltransferase	1	1	1	-0.7	0.36	3455.45	2123.65	1208.84	750.16
1403	group129	MG1655	ABE-0004380	puuE	GABA aminotransferase, PLP-dependent	1	1	2	-0.83	0.16	291.59	163.7	291.59	163.7
1404	group129	MG1655	ABE-0008760	gabT	4-aminobutyrate aminotransferase, PLP-dependent	1	1	2	-0.6	0.08	257.27	169.1	257.27	169.1
1405	group129	ECH3937	ABF-0020782	goaG	4-aminobutyrate aminotransferase	1	1	2	0.08	0.06	73.35	77.57	46.4	49.16
1406	group129	SCRI1043	ABL-0062314	gabT	4-aminobutyrate aminotransferase	1	1	2	-1.07	0.95	589.62	279.89	206.27	98.87
1407	group1290	MG1655	ABE-0013232	plsB	glycerol-3-phosphate O-acyltransferase	1	1	1	-0.15	0.02	410.29	369.37	410.29	369.37
1408	group1290	ECH3937	ABF-0018673	plsB	glycerol-3-phosphate O-acyltransferase	1	1	1	-0.66	0.99	748.39	470.8	473.42	298.37
1409	group1290	SCRI1043	ABL-0060852	plsB	glycerol-3-phosphate O-acyltransferase	1	1	1	-0.27	0.05	1826.4	1504.53	638.94	531.46
1410	group1291	MG1655	ABE-0013235	dgkA	diacylglycerol kinase	1	1	1	-0.16	0.02	805.45	716.02	805.45	716.02
1411	group1291	ECH3937	ABF-0018675	dgkA	diacylglycerol kinase	1	1	1	-0.36	0.72	434.45	337.23	274.82	213.72
1412	group1291	SCRI1043	ABL-0060853	dgkA	diacylglycerol kinase	1	1	1	-0.12	0.02	5080.32	4653.73	1777.28	1643.9
1413	group1292	MG1655	ABE-0013241	lexA	DNA-binding transcriptional repressor of SOS regulon	1	1	1	-0.21	0.02	1160.05	998.49	1160.05	998.49
1414	group1292	ECH3937	ABF-0018677	lexA	DNA-binding transcriptional repressor of SOS regulon	1	1	1	-0.32	0.63	797.56	635.67	504.52	402.86
1415	group1292	SCRI1043	ABL-0060854	lexA	DNA-binding transcriptional repressor of SOS regulon	1	1	1	-0.16	0.02	4523.81	4027.79	1582.6	1422.79
1416	group1293	MG1655	ABE-0013249	zur	transcriptional repressor of Zn transport system	1	1	1	0.75	0.1	204.95	345.93	204.95	345.93
1417	group1293	ECH3937	ABF-0018678	zur	Zinc uptake regulation protein ZUR	1	1	1	-0.62	0.99	335.62	218.35	212.3	138.38
1418	group1293	SCRI1043	ABL-0060856	zur	transcriptional repressor of Zn transport system	1	1	1	-0.36	0.06	583.26	453.28	204.04	160.12
1419	group1294	MG1655	ABE-0010217	yhaK	predicted pirin-related protein	1	1	1	0.3	0.02	75.27	92.94	75.27	92.94
1420	group1294	ECH3937	ABF-0018680	yhaK	predicted pirin-related protein	1	1	1	0.05	0.06	106.68	111.08	67.48	70.39
1421	group1294	SCRI1043	ABL-0060857	yhaK	predicted pirin-related protein	1	1	1	-0.13	0.01	108.95	99.56	38.11	35.17
1422	group1295	MG1655	ABE-0010213	yhaJ	predicted DNA-binding transcriptional regulator	1	1	1	0.28	0.03	203.17	248.25	203.17	248.25
1423	group1295	ECH3937	ABF-0018681	yhaJ	predicted DNA-binding transcriptional regulator	1	1	1	0.26	0.28	1102.36	1321.09	697.34	837.25
1424	group1295	SCRI1043	ABL-0060858	yhaJ	predicted DNA-binding transcriptional regulator	1	1	1	-0.05	0.03	1378.21	1326.67	482.15	468.63
1425	group1296	MG1655	ABE-0010203	yqjG	predicted S-transferase	1	1	1	-0.25	0.03	212.68	178.66	212.68	178.66
1426	group1296	ECH3937	ABF-0018682	yqjG	Possible glutathione S-transferase	1	1	1	-0.12	0.11	166.6	153.24	105.39	97.12
1427	group1296	SCRI1043	ABL-0060859		hypothetical protein	1	1	1	-0.27	0.05	485.76	400.34	169.93	141.41
1428	group1297	MG1655	ABE-0010200	yqjF	predicted quinol oxidase subunit	1	1	1	-0.19	0.01	41.12	35.88	41.12	35.88
1429	group1297	ECH3937	ABF-0018683	yqjF	predicted quinol oxidase subunit	1	1	1	0.23	0.22	151.05	178.1	95.55	112.87
1430	group1297	SCRI1043	ABL-0060860	yqjF	predicted quinol oxidase subunit	1	1	1	-0.43	0.07	224.84	166.12	78.65	58.68
1431	group1298	MG1655	ABE-0010197	yqjK	conserved protein	1	1	1	-2.14	0.99	164.62	37.27	164.62	37.27
1432	group1298	ECH3937	ABF-0018687	yqjK	conserved protein	1	1	1	0.49	0.94	66.54	93.78	42.09	59.43
1433	group1298	SCRI1043	ABL-0060861	yqjK	conserved protein	1	1	1	-0.21	0.03	239.83	206.96	83.9	73.1
1434	group1299	MG1655	ABE-0010195	yqjE	conserved inner membrane protein	1	1	1	-0.06	0.02	388.4	372.16	388.4	372.16
1435	group1299	ECH3937	ABF-0018688	yqjE	conserved inner membrane protein	1	1	1	0.9	0.99	138.66	260.55	87.71	165.12
1436	group1299	SCRI1043	ABL-0060862	yqjE	conserved inner membrane protein	1	1	1	-0.12	0.03	1786.37	1639.56	624.94	579.16
1437	group130	MG1655	ABE-0000668	metI	membrane component of DL-methionine uptake transporter (MUT)	1	1	1	0.11	0.01	2188.23	2375.53	2188.23	2375.53
1438	group130	ECH3937	ABF-0020453	metI	membrane component of DL-methionine uptake transporter (MUT)	1	1	1	-0.46	0.84	5455.34	3954.47	3450.99	2506.2
1439	group130	SCRI1043	ABL-0063839	metI	membrane component of DL-methionine uptake transporter (MUT)	1	1	1	-0.84	0.62	7067.41	3944.27	2472.44	1393.29
1440	group1300	MG1655	ABE-0010192	yqjD	conserved protein	1	1	1	-0.26	0.02	1036.33	862.29	1036.33	862.29
1441	group1300	ECH3937	ABF-0018689	yqjD	conserved protein	1	1	1	1.75	1	428.81	1449.82	271.26	918.84
1442	group1300	SCRI1043	ABL-0060863	yqjD	conserved protein	1	1	1	-0.06	0.03	1791.87	1709.46	626.86	603.85
1443	group1301	MG1655	ABE-0010183	yqjB	conserved protein	1	1	1	-0.17	0.02	250.06	221.14	250.06	221.14
1444	group1301	ECH3937	ABF-0018690	yqjB	Putative membrane protein precursor	1	1	1	-1.72	1	183.66	55.45	116.18	35.14
1445	group1301	SCRI1043	ABL-0060865		putative exported protein	1	1	1	-1.08	0.97	1121.33	527.11	392.28	186.19
1446	group1302	MG1655	ABE-0010181	yqjA	conserved inner membrane protein	1	1	1	0.23	0.02	630.72	741.32	630.72	741.32
1447	group1302	ECH3937	ABF-0018691	yqjA	conserved inner membrane protein	1	1	1	-1.26	1	1133.72	470.29	717.18	298.05
1448	group1302	SCRI1043	ABL-0060866	yqjA	conserved inner membrane protein	1	1	1	-1.32	0.99	1856.01	741.4	649.3	261.89
1449	group1303	MG1655	ABE-0013769	ytfF	predicted inner membrane protein	1	1	1	-0.21	0.03	312.73	268.87	312.73	268.87
1450	group1303	ECH3937	ABF-0018951	ytfF	Integral membrane protein	1	1	1	0.52	0.98	68.31	97.96	43.21	62.08
1451	group1303	SCRI1043	ABL-0061770		putative membrane protein	1	1	1	-0.1	0.02	149.32	139.2	52.23	49.17
1452	group1304	MG1655	ABE-0011993	uhpB	sensory histidine kinase in two-component regulatory sytem with UhpA	1	1	1	0.38	0.03	84.94	110.86	84.94	110.86
1453	group1304	ECH3937	ABF-0019927	uhpB	Sensor protein uhpB	1	1	1	-0.02	0.04	56.72	55.88	35.88	35.41
1454	group1304	SCRI1043	ABL-0061752	uhpB	two-component system sensor histidine kinase	1	1	1	-0.11	0.01	66.67	61.36	23.32	21.67
1455	group1305	MG1655	ABE-0011990	uhpC	membrane protein regulates uhpT expression	1	1	1	0.27	0.02	206.79	250.27	206.79	250.27
1456	group1305	ECH3937	ABF-0019926	uhpC	membrane protein regulates uhpT expression	1	1	1	0.23	0.19	70.75	83.25	44.75	52.76
1457	group1305	SCRI1043	ABL-0061751	uhpC	membrane protein regulates uhpT expression	1	1	1	0.02	0.02	147.85	150.49	51.72	53.16
1458	group1306	MG1655	ABE-0000068	nhaA	sodium-proton antiporter	1	1	1	0.02	0.02	599.46	611.96	599.46	611.96
1459	group1306	ECH3937	ABF-0015135	nhaA	sodium-proton antiporter	1	1	1	-1.05	0.99	469.59	225.96	297.06	143.2
1460	group1306	SCRI1043	ABL-0064197	nhaA	sodium-proton antiporter	1	1	1	0.19	0.06	1506.83	1727.07	527.14	610.07
1461	group1307	MG1655	ABE-0006737	gnd	gluconate-6-phosphate dehydrogenase, decarboxylating	1	1	1	-0.71	0.03	4023.78	2459.47	4023.78	2459.47
1462	group1307	ECH3937	ABF-0046981	gnd	gluconate-6-phosphate dehydrogenase, decarboxylating	1	1	1	-0.39	0.33	11214.6	8526.15	7094.24	5403.56
1463	group1307	SCRI1043	ABL-0061700	gnd	gluconate-6-phosphate dehydrogenase, decarboxylating	1	1	1	-0.06	0.0049649	21242.2	20316.9	7431.31	7176.83
1464	group1308	MG1655	ABE-0006771	galF	predicted regulatory subunit of UTP--glucose-1-phosphate uridylyltransferase, with GalU	1	1	1	-0.52	0.02	2452.14	1700.36	2452.14	1700.36
1465	group1308	ECH3937	ABF-0019489	galF	predicted regulatory subunit of UTP--glucose-1-phosphate uridylyltransferase, with GalU	1	1	1	0.05	0.04	2730.52	2844.39	1727.3	1802.67
1466	group1308	SCRI1043	ABL-0061699	galF	UTP--glucose-1-phosphate uridylyltransferase	1	1	1	0.33	0.01	9819.45	12344.2	3435.21	4360.5
1467	group1309	MG1655	ABE-0006734	ugd	UDP-glucose 6-dehydrogenase	1	1	1	-0.96	0.27	269.24	137.66	269.24	137.66
1468	group1309	ECH3937	ABF-0019487	ugd	UDP-glucose dehydrogenase	1	1	1	-0.53	0.97	3606.26	2495.65	2281.28	1581.65
1469	group1309	SCRI1043	ABL-0063436	ugd	UDP-glucose 6-dehydrogenase	1	1	1	-0.38	0.02	6944.21	5332.09	2429.34	1883.53
1470	group131	MG1655	ABE-0003763	mfd	transcription-repair coupling factor	1	1	1	-0.12	0.02	543.62	497.13	543.62	497.13
1471	group131	ECH3937	ABF-0020049	mfd	transcription-repair coupling factor	1	1	1	-0.68	0.99	265.3	165.35	167.82	104.79
1472	group131	SCRI1043	ABL-0062080	mfd	transcription-repair coupling factor	1	1	1	-0.00337375	0.03	1505.57	1502.05	526.7	530.59
1473	group1310	MG1655	ABE-0006830	yegH	predicted membrane protein	1	1	1	0.14	0.02	524.35	581.59	524.35	581.59
1474	group1310	ECH3937	ABF-0020474	yegH	predicted membrane protein	1	1	1	-0.08	0.11	341.5	321	216.02	203.44
1475	group1310	SCRI1043	ABL-0061670		putative membrane protein	1	1	1	0.17	0.03	1963.04	2210.31	686.74	780.78
1476	group1311	MG1655	ABE-0006833	asmA	predicted assembly protein	1	1	1	0.4	0.04	297.03	393.22	297.03	393.22
1477	group1311	ECH3937	ABF-0020475	asmA	predicted assembly protein	1	1	1	-0.01	0.09	277.3	274.74	175.42	174.12
1478	group1311	SCRI1043	ABL-0061668	asmA	predicted assembly protein	1	1	1	-0.11	0.03	743.87	688.3	260.23	243.13
1479	group1312	MG1655	ABE-0006835	dcd	2'-deoxycytidine 5'-triphosphate deaminase	1	1	1	0.47	0.04	408.43	566.31	408.43	566.31
1480	group1312	ECH3937	ABF-0020476	dcd	2'-deoxycytidine 5'-triphosphate deaminase	1	1	1	0.24	0.24	1362.3	1616.91	861.77	1024.73
1481	group1312	SCRI1043	ABL-0061667	dcd	2'-deoxycytidine 5'-triphosphate deaminase	1	1	1	-0.06	0.01	5957.33	5684.05	2084.09	2007.85
1482	group1313	MG1655	ABE-0006840	udk	uridine/cytidine kinase	1	1	1	-0.00679934	0.02	457.44	455.29	457.44	455.29
1483	group1313	ECH3937	ABF-0020477	udk	uridine/cytidine kinase	1	1	1	-0.5	0.97	1925.86	1358.71	1218.28	861.1
1484	group1313	SCRI1043	ABL-0061666	udk	uridine/cytidine kinase	1	1	1	-0.17	0.01	6259.3	5548.59	2189.74	1960
1485	group1314	MG1655	ABE-0006987	mrp	antiporter inner membrane protein	1	1	1	-0.29	0.02	1220.25	992.73	1220.25	992.73
1486	group1314	ECH3937	ABF-0020478	mrp	antiporter inner membrane protein	1	1	1	0.13	0.12	385.16	423.81	243.64	268.59
1487	group1314	SCRI1043	ABL-0061665	mrp	antiporter inner membrane protein	1	1	1	0.13	0.03	2098.79	2299.64	734.23	812.33
1488	group1315	MG1655	ABE-0006991	metG	methionyl-tRNA synthetase	1	1	1	-0.17	0.02	604.37	534.55	604.37	534.55
1489	group1315	ECH3937	ABF-0020479	metG	methionyl-tRNA synthetase	1	1	1	-0.14	0.12	870.73	790.14	550.81	500.76
1490	group1315	SCRI1043	ABL-0061664	metG	methionyl-tRNA synthetase	1	1	1	-0.26	0.03	4960.42	4118.36	1735.34	1454.78
1491	group1316	MG1655	ABE-0002611	pgl	6-phosphogluconolactonase	1	1	1	-0.46	0.02	985.88	712.18	985.88	712.18
1492	group1316	ECH3937	ABF-0020484	ybhE	6-phosphogluconolactonase	1	1	1	0.38	0.79	395.86	517.45	250.41	327.94
1493	group1316	SCRI1043	ABL-0061658	pgl	6-phosphogluconolactonase	1	1	1	0.29	0.04	2621.02	3210.28	916.93	1134.01
1494	group1317	MG1655	ABE-0002605	modC	molybdate transporter subunit; ATP-binding component of ABC superfamily	1	1	1	0.36	0.04	481.54	619.4	481.54	619.4
1495	group1317	ECH3937	ABF-0020569	modC	molybdate transporter subunit; ATP-binding component of ABC superfamily	1	1	1	1.93	1	125.99	483.15	79.7	306.2
1496	group1317	SCRI1043	ABL-0061649	modC	molybdate transporter subunit; ATP-binding component of ABC superfamily	1	1	1	0.08	0.03	670.31	710.55	234.49	251
1497	group1318	MG1655	ABE-0002603	modB	molybdate transporter subunit; membrane component of ABC superfamily	1	1	1	0.72	0.08	596.85	985.06	596.85	985.06
1498	group1318	ECH3937	ABF-0020568	modB	molybdate transporter subunit; membrane component of ABC superfamily	1	1	1	2.19	1	192.96	880.77	122.06	558.2
1499	group1318	SCRI1043	ABL-0061648	modB	molybdate transporter subunit; membrane component of ABC superfamily	1	1	1	0.13	0.02	3045.12	3343.52	1065.29	1181.07
1500	group1319	MG1655	ABE-0002601	modA	molybdate transporter subunit; periplasmic-binding component of ABC superfamily	1	1	1	0.33	0.02	1007.83	1270.13	1007.83	1270.13
1501	group1319	ECH3937	ABF-0020567	modA	molybdate transporter subunit; periplasmic-binding component of ABC superfamily	1	1	1	2.37	1	492.19	2547.6	311.35	1614.57
1502	group1319	SCRI1043	ABL-0061647	modA	molybdate transporter subunit; periplasmic-binding component of ABC superfamily	1	1	1	0.11	0.03	2051.11	2226.32	717.55	786.43
1503	group132	MG1655	ABE-0004733	cybB	cytochrome b561	1	1	2	-0.57	0.03	1470.7	987.79	1470.7	987.79
1504	group132	MG1655	ABE-0006552	yodB	predicted cytochrome	1	1	2	-0.25	0.02	113.42	94.9	113.42	94.9
1505	group132	ECH3937	ABF-0019335	cybB	cytochrome b561	1	1	2	0.83	0.99	1169.88	2088.88	740.05	1323.85
1506	group132	SCRI1043	ABL-0061058	cybB	cytochrome b561	1	1	2	0.12	0.03	1107.11	1209.83	387.31	427.36
1507	group1320	MG1655	ABE-0002585	modE	DNA-binding transcriptional dual regulator	1	1	1	-0.27	0.03	227.52	188.19	227.52	188.19
1508	group1320	ECH3937	ABF-0020564	modE	DNA-binding transcriptional dual regulator	1	1	1	-0.71	0.99	191.78	116.97	121.32	74.13
1509	group1320	SCRI1043	ABL-0061645	modE	DNA-binding transcriptional dual regulator	1	1	1	-0.46	0.11	904.12	653.88	316.29	230.98
1510	group1321	MG1655	ABE-0002582	modF	ATP-binding component of molybdate ABC transporter	1	1	1	-1.29	0.6	476.03	193.41	476.03	193.41
1511	group1321	ECH3937	ABF-0020563	modF	ATP-binding component of molybdate ABC transporter	1	1	1	-0.04	0.09	234.64	228.05	148.43	144.52
1512	group1321	SCRI1043	ABL-0061644	modF	ATP-binding component of molybdate ABC transporter	1	1	1	0.01	0.03	1312.42	1321.79	459.13	466.91
1513	group1322	MG1655	ABE-0002575	galE	UDP-glucose-4-epimerase	1	1	1	-0.9	0.18	689.67	367.6	689.67	367.6
1514	group1322	ECH3937	ABF-0020562	galE	UDP-glucose-4-epimerase	1	1	1	-0.41	0.89	675.02	506.61	427.01	321.07
1515	group1322	SCRI1043	ABL-0061643	galE	UDP-glucose-4-epimerase	1	1	1	-0.55	0.17	2473.05	1681.95	865.16	594.14
1516	group1323	MG1655	ABE-0002563	gpmA	phosphoglyceromutase 1	1	1	1	-1.09	0.27	2376.51	1110.05	2376.51	1110.05
1517	group1323	ECH3937	ABF-0020551	gpmA	phosphoglyceromutase 1	1	1	1	1.6	1	6119.75	18612.8	3871.29	11796.1
1518	group1323	SCRI1043	ABL-0061636	gpmA	phosphoglyceromutase 1	1	1	1	0.67	0.05	24532.6	39214.3	8582.41	13852.2
1519	group1324	MG1655	ABE-0002560	aroG	3-deoxy-D-arabino-heptulosonate-7-phosphate synthase, phenylalanine repressible	1	1	1	-0.31	0.0082464	4476.49	3608.7	4476.49	3608.7
1520	group1324	ECH3937	ABF-0020548	aroG	Phospho-2-dehydro-3-deoxyheptonate aldolase	1	1	1	0.13	0.12	881.23	969.67	557.46	614.54
1521	group1324	SCRI1043	ABL-0061635	aroG	phospho-2-dehydro-3-deoxyheptonate aldolase, Phe-sensitive	1	1	1	0.35	0.03	6264.03	8018.84	2191.39	2832.6
1522	group1325	MG1655	ABE-0002547	pnuC	predicted nicotinamide mononucleotide transporter	1	1	1	-0.31	0.02	901.85	722.78	901.85	722.78
1523	group1325	ECH3937	ABF-0020545	pnuC	predicted nicotinamide mononucleotide transporter	1	1	1	1.11	0.99	2090.46	4533.1	1322.4	2872.91
1524	group1325	SCRI1043	ABL-0061633	pnuC	predicted nicotinamide mononucleotide transporter	1	1	1	0.27	0.01	7805.53	9441.5	2730.66	3335.15
1525	group1326	MG1655	ABE-0002541	nadA	quinolinate synthase, subunit A	1	1	1	-0.08	0.01	1348.57	1273.24	1348.57	1273.24
1526	group1326	ECH3937	ABF-0020544	nadA	quinolinate synthase, subunit A	1	1	1	1.22	0.99	700.15	1632.76	442.9	1034.78
1527	group1326	SCRI1043	ABL-0061632	nadA	quinolinate synthase, subunit A	1	1	1	0.15	0.00698663	16201.5	18020.5	5667.9	6365.63
1528	group1327	MG1655	ABE-0002523	ybgF	SecB-dependent secretory protein	1	1	1	-0.54	0.01	4296.54	2935.67	4296.54	2935.67
1529	group1327	ECH3937	ABF-0015506	ybgF	SecB-dependent secretory protein	1	1	1	-0.12	0.06	2510.66	2303.81	1588.21	1460.07
1530	group1327	SCRI1043	ABL-0061627	ybgF	SecB-dependent secretory protein	1	1	1	0.06	0.01	6650.79	6944.02	2326.69	2452.93
1531	group1328	MG1655	ABE-0002521	pal	peptidoglycan-associated outer membrane lipoprotein	1	1	1	-0.55	0.00999265	7122.84	4846.43	7122.84	4846.43
1532	group1328	ECH3937	ABF-0015508	pal	peptidoglycan-associated outer membrane lipoprotein	1	1	1	0.22	0.03	9139.81	10709.2	5781.75	6787.12
1533	group1328	SCRI1043	ABL-0061626	pal	peptidoglycan-associated outer membrane lipoprotein	1	1	1	0.02	0.00720203	14639.5	14882	5121.45	5256.99
1534	group1329	MG1655	ABE-0002517	tolB	periplasmic protein	1	1	1	-0.36	0.01	3924.95	3048.43	3924.95	3048.43
1535	group1329	ECH3937	ABF-0046975	tolB	periplasmic protein	1	1	1	-0.2	0.1	2942.66	2558.51	1861.5	1621.49
1536	group1329	SCRI1043	ABL-0061625	tolB	periplasmic protein	1	1	1	-0.35	0.02	11370.5	8874.88	3977.83	3135
1537	group133	MG1655	ABE-0002095	uspG	universal stress protein UP12	1	1	2	0.11	0.02	535.31	579.89	535.31	579.89
1538	group133	MG1655	ABE-0004605	uspF	stress-induced protein, ATP-binding protein	1	1	2	0.59	0.05	666.42	1008.72	666.42	1008.72
1539	group133	ECH3937	ABF-0017186	ybdQ	Universal stress protein G	1	1	2	0.88	0.99	419.83	774.71	265.58	490.98
1540	group133	SCRI1043	ABL-0062028		hypothetical protein	1	1	2	0.58	0.23	475.33	712.51	166.29	251.69
1541	group1330	MG1655	ABE-0002513	tolR	membrane spanning protein in TolA-TolQ-TolR complex	1	1	1	-0.2	0.01	1584.24	1372.69	1584.24	1372.69
1542	group1330	ECH3937	ABF-0015503	tolR	membrane spanning protein in TolA-TolQ-TolR complex	1	1	1	-1.19	0.99	1519.97	661.77	961.51	419.4
1543	group1330	SCRI1043	ABL-0061623	tolR	membrane spanning protein in TolA-TolQ-TolR complex	1	1	1	0.07	0.01	4813.68	5067.79	1684	1790.16
1544	group1331	MG1655	ABE-0002511	tolQ	membrane spanning protein in TolA-TolQ-TolR complex	1	1	1	-0.03	0.01	1268.49	1242.05	1268.49	1242.05
1545	group1331	ECH3937	ABF-0017457	tolQ	membrane spanning protein in TolA-TolQ-TolR complex	1	1	1	-0.47	0.96	765.56	552.48	484.28	350.14
1546	group1331	SCRI1043	ABL-0061622	tolQ	membrane spanning protein in TolA-TolQ-TolR complex	1	1	1	-0.01	0.02	4088.23	4034	1430.21	1424.98
1547	group1332	MG1655	ABE-0002508	ybgC	thioesterase	1	1	1	0.4	0.01	1627.56	2153.63	1627.56	2153.63
1548	group1332	ECH3937	ABF-0046973	ybgC	thioesterase	1	1	1	-0.38	0.7	2192.85	1674.7	1387.17	1061.36
1549	group1332	SCRI1043	ABL-0061621	ybgC	thioesterase	1	1	1	0.12	0.02	3555.26	3884.24	1243.76	1372.08
1550	group1333	MG1655	ABE-0002505	ybgE	conserved inner membrane protein	1	1	1	1.22	0.56	597.46	1393.67	597.46	1393.67
1551	group1333	ECH3937	ABF-0017458	ybgE	conserved inner membrane protein	1	1	1	1.15	0.99	753.57	1676.7	476.7	1062.63
1552	group1333	SCRI1043	ABL-0061620	ybgE	conserved inner membrane protein	1	1	1	0.29	0.03	3560.07	4380.19	1245.44	1547.27
1553	group1334	MG1655	ABE-0002501	cydB	cytochrome d terminal oxidase, subunit II	1	1	1	0.99	0.18	1334.81	2665.21	1334.81	2665.21
1554	group1334	ECH3937	ABF-0017460	cydB	Cytochrome d ubiquinol oxidase subunit II	1	1	1	1.09	0.99	7807.02	16670.3	4938.64	10565
1555	group1334	SCRI1043	ABL-0061618	cydB1	cytochrome D ubiquinol oxidase subunit II	1	1	1	0.12	0.00657629	16635.3	18165.8	5819.64	6416.98
1556	group1335	MG1655	ABE-0002485	sucD	succinyl-CoA synthetase, NAD(P)-binding, alpha subunit	1	1	1	-2.52	0.99	1568.21	273.26	1568.21	273.26
1557	group1335	ECH3937	ABF-0016947	sucD	succinyl-CoA synthetase, NAD(P)-binding, alpha subunit	1	1	1	-0.46	0.68	11709.2	8490.99	7407.14	5381.28
1558	group1335	SCRI1043	ABL-0061616	sucD	succinyl-CoA synthetase, NAD(P)-binding, alpha subunit	1	1	1	-2.95	1	12300.6	1582.73	4303.22	559.09
1559	group1336	MG1655	ABE-0002483	sucC	succinyl-CoA synthetase, beta subunit	1	1	1	-2.81	0.99	6056.25	861.53	6056.25	861.53
1560	group1336	ECH3937	ABF-0016948	sucC	succinyl-CoA synthetase, beta subunit	1	1	1	-0.8	0.99	19518.2	11174.3	12347	7081.89
1561	group1336	SCRI1043	ABL-0061615	sucC	succinyl-CoA synthetase, beta subunit	1	1	1	-2.4	0.99	29862.8	5628.64	10447.1	1988.28
1562	group1337	MG1655	ABE-0002480	sucB	dihydrolipoyltranssuccinase	1	1	1	-2.96	0.99	4751.19	607.67	4751.19	607.67
1563	group1337	ECH3937	ABF-0016950	sucB	dihydrolipoyltranssuccinase	1	1	1	-0.39	0.28	13426.2	10180.7	8493.28	6452.17
1564	group1337	SCRI1043	ABL-0061614	sucB	dihydrolipoyltranssuccinase	1	1	1	-2.15	0.99	17079.4	3831.53	5975	1353.46
1565	group1338	MG1655	ABE-0002478	sucA	2-oxoglutarate decarboxylase, thiamin-requiring	1	1	1	-2.91	0.99	3003.86	398.99	3003.86	398.99
1566	group1338	ECH3937	ABF-0016951	sucA	2-oxoglutarate decarboxylase, thiamin-requiring	1	1	1	-0.53	0.92	12465.2	8581.99	7885.33	5438.95
1567	group1338	SCRI1043	ABL-0061613	sucA	2-oxoglutarate decarboxylase, thiamin-requiring	1	1	1	-2.18	0.99	20138.6	4440.16	7045.22	1568.46
1568	group1339	MG1655	ABE-0002468	sdhB	succinate dehydrogenase, FeS subunit	1	1	1	-4.06	1	2551.71	152.14	2551.71	152.14
1569	group1339	ECH3937	ABF-0016953	sdhB	succinate dehydrogenase, FeS subunit	1	1	1	-0.1	0.01	7442.66	6942.24	4708.14	4399.74
1570	group1339	SCRI1043	ABL-0061612	sdhB	succinate dehydrogenase, FeS subunit	1	1	1	-4.01	1	10477.8	648.2	3665.52	228.97
1571	group134	MG1655	ABE-0006381	sdiA	DNA-binding transcriptional activator	1	1	1	1.01	0.27	172.42	348.95	172.42	348.95
1572	group134	ECH3937	ABF-0019414	expR	DNA-binding transcriptional regulatory protein ExpR	1	1	1	-0.93	0.99	768.54	403.25	486.17	255.56
1573	group134	SCRI1043	ABL-0061814		quorum-sensing transcriptional regulator	1	1	1	-0.67	0.36	1526.68	954.97	534.08	337.33
1574	group1340	MG1655	ABE-0002466	sdhA	succinate dehydrogenase, flavoprotein subunit	1	1	1	-3.65	0.99	3900.48	310.11	3900.48	310.11
1575	group1340	ECH3937	ABF-0016955	sdhA	succinate dehydrogenase, flavoprotein subunit	1	1	1	-0.32	0.14	9380.88	7498.11	5934.25	4752.03
1576	group1340	SCRI1043	ABL-0061611	sdhA	succinate dehydrogenase flavoprotein subunit	1	1	1	-3.5	1	23171.1	2041.36	8106.13	721.1
1577	group1341	MG1655	ABE-0002464	sdhD	succinate dehydrogenase, membrane subunit, binds cytochrome b556	1	1	1	-5.51	1	3470.39	75.68	3470.39	75.68
1578	group1341	ECH3937	ABF-0016956	sdhD	succinate dehydrogenase, membrane subunit, binds cytochrome b556	1	1	1	-0.62	0.98	23266.4	15034.3	14718.1	9528.19
1579	group1341	SCRI1043	ABL-0061610	sdhD	succinate dehydrogenase, membrane subunit, binds cytochrome b556	1	1	1	-2.88	1	36433.7	4942.07	12745.9	1745.75
1580	group1342	MG1655	ABE-0002460	sdhC	succinate dehydrogenase, membrane subunit, binds cytochrome b556	1	1	1	-5.61	1	3231.45	65.95	3231.45	65.95
1581	group1342	ECH3937	ABF-0016957	sdhC	succinate dehydrogenase, membrane subunit, binds cytochrome b556	1	1	1	-0.31	0.01	38443.9	30895.5	24319.2	19580.4
1582	group1342	SCRI1043	ABL-0061609	sdhC	succinate dehydrogenase, membrane subunit, binds cytochrome b556	1	1	1	-3.35	1	32591.6	3181.88	11401.8	1123.98
1583	group1343	MG1655	ABE-0002431	ybgL	predicted lactam utilization protein	1	1	1	-0.25	0.02	477.64	400.67	477.64	400.67
1584	group1343	ECH3937	ABF-0016960	ybgL	predicted lactam utilization protein	1	1	1	-0.46	0.96	213.5	154.76	135.06	98.08
1585	group1343	SCRI1043	ABL-0061605	ybgL	predicted lactam utilization protein	1	1	1	-0.11	0.03	864.42	798.61	302.4	282.1
1586	group1344	MG1655	ABE-0002428	ybgK	predicted enzyme subunit	1	1	1	-0.52	0.04	313.58	218.01	313.58	218.01
1587	group1344	ECH3937	ABF-0016961	ybgK	predicted enzyme subunit	1	1	1	0.32	0.55	362.69	454.53	229.43	288.06
1588	group1344	SCRI1043	ABL-0061604	ybgK	predicted enzyme subunit	1	1	1	-0.1	0.03	1346.37	1254.7	471.01	443.21
1589	group1345	MG1655	ABE-0002426	ybgJ	predicted enzyme subunit	1	1	1	0.12	0.02	559.6	610	559.6	610
1590	group1345	ECH3937	ABF-0016962	ybgJ	predicted enzyme subunit	1	1	1	-0.00604183	0.09	491.73	489.67	311.06	310.33
1591	group1345	SCRI1043	ABL-0061603		putative allophanate hydrolase subunit 1	1	1	1	-0.01	0.02	3008.42	2971.18	1052.46	1049.55
1592	group1346	MG1655	ABE-0002424	ybgI	metal-binding predicted hydrolase-oxidase	1	1	1	-0.02	0.01	1741.99	1711.97	1741.99	1711.97
1593	group1346	ECH3937	ABF-0016963	ybgI	metal-binding predicted hydrolase-oxidase	1	1	1	0.03	0.09	244.02	249.97	154.36	158.42
1594	group1346	SCRI1043	ABL-0061602	ybgI	metal-binding predicted hydrolase-oxidase	1	1	1	-0.52	0.15	1133.46	787.28	396.52	278.1
1595	group1347	MG1655	ABE-0002417	phr	deoxyribodipyrimidine photolyase, FAD-binding	1	1	1	0.38	0.03	318.4	415.03	318.4	415.03
1596	group1347	ECH3937	ABF-0016964	phr	deoxyribodipyrimidine photolyase, FAD-binding	1	1	1	0.00510584	0.07	145.73	146.24	92.18	92.68
1597	group1347	SCRI1043	ABL-0061601	phr	deoxyribodipyrimidine photolyase, FAD-binding	1	1	1	-0.41	0.08	464.06	348.57	162.34	123.13
1598	group1348	MG1655	ABE-0002386	ybfA	predicted protein	1	1	1	1.11	0.34	479.39	1038.33	479.39	1038.33
1599	group1348	ECH3937	ABF-0016966	ybfA	predicted protein	1	1	1	2.74	1	52.7	353.21	33.34	223.85
1600	group1348	SCRI1043	ABL-0061596	ybfA	predicted protein	1	1	1	1.97	0.99	350.74	1379.29	122.7	487.22
1601	group1349	MG1655	ABE-0002343	seqA	regulatory protein for replication initiation	1	1	1	-0.44	0.03	1211.64	887.67	1211.64	887.67
1602	group1349	ECH3937	ABF-0016976	seqA	regulatory protein for replication initiation	1	1	1	-0.35	0.57	1847.34	1445.37	1168.61	916.02
1603	group1349	SCRI1043	ABL-0061587	seqA	regulatory protein for replication initiation	1	1	1	-0.49	0.08	5263.26	3747.06	1841.28	1323.62
1604	group135	MG1655	ABE-0004783	ydcN	predicted DNA-binding transcriptional regulator	2	1	1	-0.4	0.03	151.94	114.87	151.94	114.87
1605	group135	ECH3937	ABF-0016580		Transcriptional regulator	2	1	1	-0.58	0.99	96.05	64.15	60.76	40.66
1606	group135	ECH3937	ABF-0018849		Transcriptional regulator	2	1	1	0.42	0.88	402.88	541.22	254.86	343
1607	group135	SCRI1043	ABL-0064809		putative DNA-binding protein	2	1	1	-0.35	0.06	319.25	249.9	111.68	88.27
1608	group1350	MG1655	ABE-0002337	ybfF	esterase	1	1	1	-0.37	0.03	334.46	257.48	334.46	257.48
1609	group1350	ECH3937	ABF-0016977	ybfF	esterase	1	1	1	0.14	0.13	473.47	525.16	299.51	332.83
1610	group1350	SCRI1043	ABL-0061586	ybfF	esterase	1	1	1	-0.28	0.05	471.67	386.15	165	136.4
1611	group1351	MG1655	ABE-0002335	ybfE	LexA regulated protein	1	1	1	-1.13	0.65	341.26	155.77	341.26	155.77
1612	group1351	ECH3937	ABF-0016978	ybfE	LexA regulated protein	1	1	1	0.16	0.16	454.6	509.82	287.57	323.1
1613	group1351	SCRI1043	ABL-0061585	ybfE	LexA regulated protein	1	1	1	-0.07	0.03	705.1	668.56	246.67	236.16
1614	group1352	MG1655	ABE-0002332	fldA	flavodoxin 1	1	1	1	-0.57	0.02	3100.14	2085.8	3100.14	2085.8
1615	group1352	ECH3937	ABF-0016981	fldA	flavodoxin 1	1	1	1	-0.57	0.99	3796.32	2545.82	2401.51	1613.45
1616	group1352	SCRI1043	ABL-0061582	fldA	flavodoxin 1	1	1	1	-0.57	0.12	4596.18	3074.7	1607.91	1086.12
1617	group1353	MG1655	ABE-0002327	fur	DNA-binding transcriptional dual regulator of siderophore biosynthesis and transport	1	1	1	-0.83	0.06	3089.2	1726.47	3089.2	1726.47
1618	group1353	ECH3937	ABF-0016982	fur	DNA-binding transcriptional dual regulator of siderophore biosynthesis and transport	1	1	1	0.77	0.99	4863.47	8303.32	3076.58	5262.34
1619	group1353	SCRI1043	ABL-0061581	fur	DNA-binding transcriptional dual regulator of siderophore biosynthesis and transport	1	1	1	-0.03	0.02	3112.05	3036.67	1088.71	1072.68
1620	group1354	MG1655	ABE-0002317	glnS	glutamyl-tRNA synthetase	1	1	1	-0.28	0.01	1804.15	1484.02	1804.15	1484.02
1621	group1354	ECH3937	ABF-0016984	glnS	glutamyl-tRNA synthetase	1	1	1	-0.69	0.99	3475.79	2142.42	2198.75	1357.79
1622	group1354	SCRI1043	ABL-0061580	glnS	glutamyl-tRNA synthetase	1	1	1	-0.14	0.01	6290.5	5678.1	2200.65	2005.75
1623	group1355	MG1655	ABE-0002312	nagE	fused N-acetyl glucosamine specific PTS enzyme: IIC, IIB , and IIA components	1	1	1	-0.07	0.02	439.03	417.15	439.03	417.15
1624	group1355	ECH3937	ABF-0020503	nagE	PTS system, N-acetylglucosamine-specific IIA component / PTS system, N-acetylglucosamine-specific IIB component / PTS system, N-acetylglucosamine-specific IIC component	1	1	1	0.1	0.11	307.75	330.88	194.68	209.7
1625	group1355	SCRI1043	ABL-0061579	nagE	PTS system, N-acetylglucosamine-specific IIABC component	1	1	1	-0.09	0.02	2538.75	2382.07	888.15	841.45
1626	group1356	MG1655	ABE-0002304	nagB	glucosamine-6-phosphate deaminase	1	1	1	-0.39	0.03	448.16	341	448.16	341
1627	group1356	ECH3937	ABF-0020501	nagB	glucosamine-6-phosphate deaminase	1	1	1	-0.89	0.99	518.35	278.47	327.9	176.48
1628	group1356	SCRI1043	ABL-0061578	nagB	glucosamine-6-phosphate deaminase	1	1	1	-0.19	0.04	573.41	502.3	200.6	177.43
1629	group1357	MG1655	ABE-0002301	nagA	N-acetylglucosamine-6-phosphate deacetylase	1	1	1	0.03	0.02	751.91	769.45	751.91	769.45
1630	group1357	ECH3937	ABF-0020499	nagA	N-acetylglucosamine-6-phosphate deacetylase	1	1	1	-0.6	0.99	416.53	273.8	263.49	173.52
1631	group1357	SCRI1043	ABL-0061577	nagA	N-acetylglucosamine-6-phosphate deacetylase	1	1	1	-0.17	0.03	467.22	412.67	163.45	145.77
1632	group1358	MG1655	ABE-0002292	asnB	asparagine synthetase B	1	1	1	-0.34	0.03	546.06	429.48	546.06	429.48
1633	group1358	ECH3937	ABF-0046967		C-terminal fragment of asparagine synthetase B (pseudogene)	1	1	1	0.00852285	0.03	3939.19	3962.53	2491.89	2511.3
1634	group1358	SCRI1043	ABL-0061575	asnB	asparagine synthetase B	1	1	1	-0.02	0.01	6910.13	6787.41	2417.42	2397.61
1635	group1359	MG1655	ABE-0002265	ubiF	2-octoprenyl-3-methyl-6-methoxy-1,4-benzoquinone hydroxylase	1	1	1	0.00481024	0.02	395.38	396.7	395.38	396.7
1636	group1359	ECH3937	ABF-0018312	ubiF	2-octoprenyl-3-methyl-6-methoxy-1,4-benzoquinone hydroxylase	1	1	1	0.36	0.68	255.66	329.59	161.73	208.88
1637	group1359	SCRI1043	ABL-0061566	ubiF	2-octoprenyl-3-methyl-6-methoxy-1,4-benzoquinone hydroxylase	1	1	1	0.4	0.08	1612.15	2133.88	563.99	753.78
1638	group136	MG1655	ABE-0007043	bglX	beta-D-glucoside glucohydrolase, periplasmic	1	1	1	-0.19	0.02	503.3	439.14	503.3	439.14
1639	group136	ECH3937	ABF-0018933	bglX	Periplasmic beta-glucosidase	1	1	1	-0.77	0.99	543.33	316.59	343.7	200.64
1640	group136	SCRI1043	ABL-0063063	bglX	periplasmic beta-glucosidase	1	1	1	-0.24	0.04	1704.53	1434.93	596.3	506.88
1641	group1360	MG1655	ABE-0002260	miaB	isopentenyl-adenosine A37 tRNA methylthiolase	1	1	1	-0.22	0.02	790.96	675.43	790.96	675.43
1642	group1360	ECH3937	ABF-0018314	miaB	isopentenyl-adenosine A37 tRNA methylthiolase	1	1	1	-0.66	0.99	793.03	500.93	501.66	317.47
1643	group1360	SCRI1043	ABL-0061565	miaB	isopentenyl-adenosine A37 tRNA methylthiolase	1	1	1	0.32	0.06	2233.27	2804.83	781.28	990.79
1644	group1361	MG1655	ABE-0002257	ybeZ	predicted protein with nucleoside triphosphate hydrolase domain	1	1	1	-0.53	0.03	1854.73	1280.62	1854.73	1280.62
1645	group1361	ECH3937	ABF-0018316	ybeZ	predicted protein with nucleoside triphosphate hydrolase domain	1	1	1	-0.14	0.12	1134.62	1025.11	717.74	649.67
1646	group1361	SCRI1043	ABL-0061564	ybeZ	predicted protein with nucleoside triphosphate hydrolase domain	1	1	1	-0.41	0.05	4667.65	3497.89	1632.92	1235.61
1647	group1362	MG1655	ABE-0002255	ybeY	conserved protein	1	1	1	-0.29	0.01	1821.57	1479.84	1821.57	1479.84
1648	group1362	ECH3937	ABF-0018317	ybeY	conserved protein	1	1	1	-0.51	0.98	754.53	528.8	477.3	335.13
1649	group1362	SCRI1043	ABL-0061563	ybeY	conserved protein	1	1	1	-0.36	0.04	4518.44	3512.98	1580.72	1240.94
1650	group1363	MG1655	ABE-0002252	ybeX	predicted ion transport	1	1	1	-0.13	0.01	1373.49	1252.63	1373.49	1252.63
1651	group1363	ECH3937	ABF-0018318	corC	predicted ion transport	1	1	1	-0.13	0.09	1565.57	1428.07	990.36	905.06
1652	group1363	SCRI1043	ABL-0061562	corC	predicted ion transport	1	1	1	-0.49	0.09	4359	3102.7	1524.94	1096.01
1653	group1364	MG1655	ABE-0002250	lnt	apolipoprotein N-acyltransferase	1	1	1	-0.45	0.04	363.78	266.29	363.78	266.29
1654	group1364	ECH3937	ABF-0018319	lnt	apolipoprotein N-acyltransferase	1	1	1	-0.74	0.99	526.06	314.92	332.78	199.59
1655	group1364	SCRI1043	ABL-0061561	lnt	apolipoprotein N-acyltransferase	1	1	1	-0.85	0.76	1309.66	725.83	458.17	256.39
1656	group1365	MG1655	ABE-0002241	gltI	periplasmic-binding component of an ABC superfamily glutamate/aspartate transporter	1	1	1	-1.79	0.98	1993.65	574.47	1993.65	574.47
1657	group1365	ECH3937	ABF-0018320	gltI	periplasmic-binding component of an ABC superfamily glutamate/aspartate transporter	1	1	1	1.12	0.99	5266.51	11459.9	3331.54	7262.88
1658	group1365	SCRI1043	ABL-0061560	gltI	glutamate and aspartate transporter subunit, periplasmic-binding component of ABC superfamily	1	1	1	0.84	0.58	5036.38	9033.29	1761.91	3190.95
1659	group1366	MG1655	ABE-0002239	gltJ	membrane component of an ABC superfamily glutamate and aspartate transporter	1	1	1	-0.51	0.04	442.09	309.48	442.09	309.48
1660	group1366	ECH3937	ABF-0018321	gltJ	membrane component of an ABC superfamily glutamate and aspartate transporter	1	1	1	0.57	0.99	724.5	1080.04	458.31	684.49
1661	group1366	SCRI1043	ABL-0061559	gltJ	glutamate and aspartate transporter subunit, membrane component of ABC superfamily	1	1	1	0.47	0.12	1193.22	1661.15	417.43	586.79
1662	group1367	MG1655	ABE-0002234	gltK	membrane component of an ABC superfamily glutamate/aspartate transporter	1	1	1	-1.85	0.98	529.19	146.17	529.19	146.17
1663	group1367	ECH3937	ABF-0018322	gltK	membrane component of an ABC superfamily glutamate/aspartate transporter	1	1	1	0.44	0.89	1435.3	1954.47	907.95	1238.67
1664	group1367	SCRI1043	ABL-0061558	gltK	glutamate and aspartate transporter subunit, membrane component of ABC superfamily	1	1	1	0.43	0.08	1342.21	1809.7	469.55	639.26
1665	group1368	MG1655	ABE-0002232	gltL	ATP-binding component of an ABC superfamily glutamate/aspartate transporter	1	1	1	-0.78	0.12	549.93	318.95	549.93	318.95
1666	group1368	ECH3937	ABF-0018323	gltL	ATP-binding component of an ABC superfamily glutamate/aspartate transporter	1	1	1	0.62	0.99	1529.43	2352.45	967.5	1490.89
1667	group1368	SCRI1043	ABL-0061557	gltL	glutamate and aspartate transporter subunit, ATP-binding component of ABC superfamily	1	1	1	0.35	0.07	1148.15	1471.37	401.66	519.75
1668	group1369	MG1655	ABE-0002199	ybeL	conserved protein	1	1	1	-0.03	0.02	333.16	326.1	333.16	326.1
1669	group1369	ECH3937	ABF-0018324	ybeL	conserved protein	1	1	1	1.62	1	134.35	413.09	84.99	261.8
1670	group1369	SCRI1043	ABL-0061556	ybeL	conserved protein	1	1	1	0.63	0.27	547.16	848.51	191.42	299.73
1671	group137	MG1655	ABE-0002685	ybhL	predicted inner membrane protein	1	1	2	0.12	0.02	673.1	734.16	673.1	734.16
1672	group137	MG1655	ABE-0002688	ybhM	conserved inner membrane protein	1	1	2	-0.28	0.01	43.88	35.92	43.88	35.92
1673	group137	ECH3937	ABF-0020236	ybhL	Putative membrane protein	1	1	2	0.2	0.13	1606.76	1848.53	1016.41	1171.53
1674	group137	SCRI1043	ABL-0063085		putative membrane protein	1	1	2	0.77	0.54	2095.59	3593.83	733.11	1269.5
1675	group1370	MG1655	ABE-0002196	leuS	leucyl-tRNA synthetase	1	1	1	-0.00165796	0.01	1376.98	1375.39	1376.98	1375.39
1676	group1370	ECH3937	ABF-0018325	leuS	leucyl-tRNA synthetase	1	1	1	-0.55	0.99	2051.45	1397.02	1297.72	885.38
1677	group1370	SCRI1043	ABL-0061555	leuS	leucyl-tRNA synthetase	1	1	1	-0.16	0.02	4683.29	4177.19	1638.39	1475.56
1678	group1371	MG1655	ABE-0002194	lptE	minor lipoprotein	1	1	1	-0.4	0.02	1233.25	934.02	1233.25	934.02
1679	group1371	ECH3937	ABF-0018326	rlpB	minor lipoprotein	1	1	1	-0.64	0.99	2802.29	1792	1772.7	1135.7
1680	group1371	SCRI1043	ABL-0061554	rlpB	minor lipoprotein	1	1	1	-0.26	0.04	1996.9	1665.48	698.59	588.32
1681	group1372	MG1655	ABE-0002192	holA	DNA polymerase III, delta subunit	1	1	1	-0.14	0.02	782.4	708.84	782.4	708.84
1682	group1372	ECH3937	ABF-0018327	holA	DNA polymerase III, delta subunit	1	1	1	-0.92	0.99	544.3	286.28	344.32	181.43
1683	group1372	SCRI1043	ABL-0061553	holA	DNA polymerase III, delta subunit	1	1	1	-0.19	0.04	1350.29	1182.46	472.38	417.69
1684	group1373	MG1655	ABE-0002187	nadD	nicotinic acid mononucleotide adenylyltransferase, NAD(P)-dependent	1	1	1	-0.35	0.03	760.22	596.02	760.22	596.02
1685	group1373	ECH3937	ABF-0018328	nadD	nicotinic acid mononucleotide adenylyltransferase, NAD(P)-dependent	1	1	1	-0.08	0.11	269.5	254.78	170.48	161.47
1686	group1373	SCRI1043	ABL-0061552	nadD	nicotinic acid mononucleotide adenylyltransferase, NAD(P)-dependent	1	1	1	-0.29	0.05	797.38	648.7	278.95	229.15
1687	group1374	MG1655	ABE-0002183	ybeB	ribosome-associated protein	1	1	1	0.22	0.01	1590.74	1854.21	1590.74	1854.21
1688	group1374	ECH3937	ABF-0018329	ybeB	predicted protein	1	1	1	-0.08	0.07	1459.5	1376.56	923.26	872.41
1689	group1374	SCRI1043	ABL-0061551	ybeB	predicted protein	1	1	1	-0.13	0.01	6218.17	5670.54	2175.35	2003.08
1690	group1375	MG1655	ABE-0002180	rlmH	23S rRNA m(3)Psi1915 pseudouridine methyltransferase	1	1	1	0.12	0.01	1277.56	1396.43	1277.56	1396.43
1691	group1375	ECH3937	ABF-0018331	ybeA	conserved protein	1	1	1	-0.56	0.99	1121.25	757.7	709.29	480.2
1692	group1375	SCRI1043	ABL-0061550	ybeA	conserved protein	1	1	1	-0.3	0.03	5511.54	4473.04	1928.14	1580.07
1693	group1376	MG1655	ABE-0002178	mrdA	transpeptidase involved in peptidoglycan synthesis (penicillin-binding protein 2)	1	1	1	-0.28	0.03	400.54	328.55	400.54	328.55
1694	group1376	ECH3937	ABF-0018333	mrdA	peptidoglycan synthetase, penicillin-binding protein 2	1	1	1	-0.59	0.99	398.03	263.03	251.79	166.69
1695	group1376	SCRI1043	ABL-0061549	mrdA	penicillin-binding protein 2	1	1	1	-0.83	0.76	788.85	441.6	275.97	155.99
1696	group1377	MG1655	ABE-0002173	mrdB	cell wall shape-determining protein	1	1	1	-0.09	0.02	660.89	620.19	660.89	620.19
1697	group1377	ECH3937	ABF-0018334	mrdB	cell wall shape-determining protein	1	1	1	-0.09	0.11	310.24	290.26	196.25	183.96
1698	group1377	SCRI1043	ABL-0061548	mrdB	cell wall shape-determining protein	1	1	1	-0.19	0.04	1008.4	879.24	352.77	310.58
1699	group1378	MG1655	ABE-0002171	rlpA	minor lipoprotein	1	1	1	-0.42	0.02	1319.51	985.9	1319.51	985.9
1700	group1378	ECH3937	ABF-0018335	rlpA	minor lipoprotein	1	1	1	-0.4	0.85	267.24	201.82	169.05	127.9
1701	group1378	SCRI1043	ABL-0061547	rlpA	minor lipoprotein	1	1	1	-0.05	0.03	1953.68	1876.52	683.47	662.87
1702	group1379	MG1655	ABE-0002168	dacA	D-alanyl-D-alanine carboxypeptidase (penicillin-binding protein 5)	1	1	1	0.16	0.01	1649.22	1844.79	1649.22	1844.79
1703	group1379	ECH3937	ABF-0018336	dacA	D-alanyl-D-alanine carboxypeptidase	1	1	1	-0.35	0.68	988.57	772.75	625.36	489.74
1704	group1379	SCRI1043	ABL-0061546	dacA	D-alanine carboxypeptidase	1	1	1	-0.47	0.07	5765.47	4148.77	2016.97	1465.53
1705	group138	MG1655	ABE-0011292	livK	periplasmic-binding component of an ABC superfamily leucine transporter	1	1	2	-0.34	0.01	2960.45	2327.04	2960.45	2327.04
1706	group138	MG1655	ABE-0011299	livJ	periplasmic-binding component of an ABC superfamily leucine/isoleucine/valine transporter	1	1	2	-0.28	0.0040838	7493.91	6170.54	7493.91	6170.54
1707	group138	ECH3937	ABF-0017656	livK	high-affinity leucine-specific ABC transport system; periplasmic binding protein	1	1	2	0.45	0.84	3280.88	4504.38	2075.45	2854.71
1708	group138	SCRI1043	ABL-0064679	livK	leucine-specific binding protein	1	1	2	0.6	0.05	14986.8	22798.1	5242.93	8053.3
1709	group1380	MG1655	ABE-0002162	ybeD	conserved protein	1	1	1	0.35	0.02	623.03	795.94	623.03	795.94
1710	group1380	ECH3937	ABF-0018337	ybeD	conserved protein	1	1	1	-0.26	0.3	1538.42	1277.34	973.19	809.53
1711	group1380	SCRI1043	ABL-0061545	ybeD	conserved protein	1	1	1	-0.18	0.03	2325.76	2050.33	813.64	724.26
1712	group1381	MG1655	ABE-0002160	lipB	lipoyl-protein ligase	1	1	1	-0.4	0.04	302.25	228.11	302.25	228.11
1713	group1381	ECH3937	ABF-0018338	lipB	lipoyl-protein ligase	1	1	1	-0.7	0.99	751.66	462.01	475.49	292.8
1714	group1381	SCRI1043	ABL-0061544	lipB	lipoyl-protein ligase	1	1	1	-0.95	0.9	2758.6	1422.24	965.06	502.39
1715	group1382	MG1655	ABE-0002155	lipA	lipoate synthase	1	1	1	-0.44	0.03	650.44	477.01	650.44	477.01
1716	group1382	ECH3937	ABF-0018340	lipA	lipoate synthase	1	1	1	1.58	1	1947.51	5840.53	1231.97	3701.51
1717	group1382	SCRI1043	ABL-0061543	lipA	lipoate synthase	1	1	1	-1.71	0.99	7510.61	2283.61	2627.49	806.67
1718	group1383	MG1655	ABE-0002142	cspE	DNA-binding transcriptional repressor	1	1	1	-0.24	0.00449425	6478.9	5469.1	6478.9	5469.1
1719	group1383	ECH3937	ABF-0018347	cspE	DNA-binding transcriptional repressor	1	1	1	0.29	0.05	12700.7	15631.6	8034.31	9906.77
1720	group1383	SCRI1043	ABL-0061540	cspE	DNA-binding transcriptional repressor	1	1	1	-0.17	0.02	5162.75	4570.51	1806.12	1614.5
1721	group1384	MG1655	ABE-0008140	yffB	conserved protein	1	1	1	0.18	0.02	406.69	460.98	406.69	460.98
1722	group1384	ECH3937	ABF-0018349	yffB	conserved protein	1	1	1	-0.1	0.06	2253.84	2098.88	1425.75	1330.19
1723	group1384	SCRI1043	ABL-0061538	yffB	conserved protein	1	1	1	-0.42	0.08	2598.92	1934.54	909.2	683.36
1724	group1385	MG1655	ABE-0008142	dapE	N-succinyl-diaminopimelate deacylase	1	1	1	0.18	0.02	209.71	237.72	209.71	237.72
1725	group1385	ECH3937	ABF-0018350	dapE	N-succinyl-L,L-diaminopimelate desuccinylase	1	1	1	-0.16	0.12	1216.57	1086.91	769.58	688.84
1726	group1385	SCRI1043	ABL-0061537	dapE	N-succinyl-diaminopimelate deacylase	1	1	1	-0.06	0.03	1625.16	1551.34	568.54	548
1727	group1386	MG1655	ABE-0285068	ypfN	predicted protein	1	1	1
1728	group1386	ECH3937	ABF-0018352		Putative inner membrane protein	1	1	1	-0.00670195	0.06	1582.28	1574.94	1000.93	998.14
1729	group1386	SCRI1043	ABL-0061535		putative membrane protein	1	1	1	-0.08	0.03	898.22	845.34	314.23	298.61
1730	group1387	MG1655	ABE-0005954	yeaL	conserved inner membrane protein	1	1	1	0.8	0.37	138.14	241.58	138.14	241.58
1731	group1387	ECH3937	ABF-0018358	yeaL	conserved inner membrane protein	1	1	1	-0.19	0.18	1068.03	929.9	675.62	589.34
1732	group1387	SCRI1043	ABL-0061511	yeaL	conserved inner membrane protein	1	1	1	0.43	0.09	590.69	797.05	206.64	281.55
1733	group1388	MG1655	ABE-0008156	purC	phosphoribosylaminoimidazole-succinocarboxamide synthetase	1	1	1	0.38	0.01	2872.57	3749.01	2872.57	3749.01
1734	group1388	ECH3937	ABF-0018360	purC	phosphoribosylaminoimidazole-succinocarboxamide synthetase	1	1	1	0.01	0.01	8597.89	8661.76	5438.93	5489.51
1735	group1388	SCRI1043	ABL-0061510	purC	phosphoribosylaminoimidazole-succinocarboxamide synthetase	1	1	1	0.31	0.00790312	20902.6	25926.2	7312.52	9158.28
1736	group1389	MG1655	ABE-0008161	bamC	lipoprotein	1	1	1	0.28	0.01	1990.83	2420.21	1990.83	2420.21
1737	group1389	ECH3937	ABF-0018361	nlpB	Lipoprotein-34 precursor	1	1	1	-0.18	0.08	3098.96	2730.73	1960.37	1730.63
1738	group1389	SCRI1043	ABL-0061509	nlpB	lipoprotein	1	1	1	-0.06	0.00983036	11424	10948.3	3996.53	3867.43
1739	group139	ECH3937	ABF-0017274		Phage integrase	1	1		-0.46	0.93	104.98	76.13	66.4	48.24
1740	group139	SCRI1043	ABL-0062905		phage integrase	1	1		-0.52	0.08	6650.56	4622.93	2326.61	1633.02
1741	group1390	MG1655	ABE-0008163	dapA	dihydrodipicolinate synthase	1	1	1	0.08	0.00714125	3543.65	3762.23	3543.65	3762.23
1742	group1390	ECH3937	ABF-0018362	dapA	dihydrodipicolinate synthase	1	1	1	0.42	0.8	1987.89	2663.72	1257.52	1688.16
1743	group1390	SCRI1043	ABL-0061508	dapA	dihydrodipicolinate synthase	1	1	1	0.05	0.00969322	11015.3	11464.3	3853.55	4049.7
1744	group1391	MG1655	ABE-0008168	gcvR	DNA-binding transcriptional repressor, regulatory protein accessory to GcvA	1	1	1	-0.23	0.02	1093.18	930.63	1093.18	930.63
1745	group1391	ECH3937	ABF-0018363	gcvR	DNA-binding transcriptional repressor, regulatory protein accessory to GcvA	1	1	1	0.23	0.21	1246.97	1463.86	788.82	927.74
1746	group1391	SCRI1043	ABL-0061507	gcvR	DNA-binding transcriptional repressor, regulatory protein accessory to GcvA	1	1	1	-0.79	0.62	2390.62	1375.04	836.32	485.72
1747	group1392	MG1655	ABE-0008212	yfgC	predicted peptidase	1	1	1	0.05	0.02	562.46	583.12	562.46	583.12
1748	group1392	ECH3937	ABF-0018366	yfgC	predicted peptidase	1	1	1	-0.62	0.99	215.16	139.22	136.1	88.23
1749	group1392	SCRI1043	ABL-0061505	yfgC	predicted peptidase	1	1	1	-0.18	0.03	1442.01	1271.86	504.47	449.27
1750	group1393	MG1655	ABE-0008217	hda	ATPase regulatory factor involved in DnaA inactivation	1	1	1	0.5	0.05	344.61	489.22	344.61	489.22
1751	group1393	ECH3937	ABF-0018368	hda	ATPase regulatory factor involved in DnaA inactivation	1	1	1	0.45	0.92	503.29	687.7	318.38	435.84
1752	group1393	SCRI1043	ABL-0061503	hda	ATPase regulatory factor involved in DnaA inactivation	1	1	1	0.53	0.14	2119.48	3076.92	741.47	1086.9
1753	group1394	MG1655	ABE-0008224	upp	uracil phosphoribosyltransferase	1	1	1	0.44	0.00960702	3735.15	5078.38	3735.15	5078.38
1754	group1394	ECH3937	ABF-0018371	upp	uracil phosphoribosyltransferase	1	1	1	-0.01	0.06	1631.36	1613.34	1031.98	1022.47
1755	group1394	SCRI1043	ABL-0061501	upp	uracil phosphoribosyltransferase	1	1	1	0.88	0.67	4544.82	8394.39	1589.94	2965.27
1756	group1395	MG1655	ABE-0008230	purM	phosphoribosylaminoimidazole synthetase	1	1	1	-0.19	0.01	1892.67	1657.24	1892.67	1657.24
1757	group1395	ECH3937	ABF-0018373	purM	phosphoribosylaminoimidazole synthetase	1	1	1	-0.05	0.04	2516.28	2416.18	1591.77	1531.29
1758	group1395	SCRI1043	ABL-0061500	purM	phosphoribosylaminoimidazole synthetase	1	1	1	-0.16	0.01	8466.63	7529.33	2961.94	2659.69
1759	group1396	MG1655	ABE-0008232	purN	phosphoribosylglycinamide formyltransferase 1	1	1	1	-0.05	0.01	1443.62	1386.12	1443.62	1386.12
1760	group1396	ECH3937	ABF-0018374	purN	phosphoribosylglycinamide formyltransferase 1	1	1	1	-0.33	0.59	878.89	696.8	555.97	441.6
1761	group1396	SCRI1043	ABL-0061499	purN	phosphoribosylglycinamide formyltransferase 1	1	1	1	0.6	0.18	3051.66	4646.8	1067.58	1641.45
1762	group1397	MG1655	ABE-0001720	ybbP	predicted inner membrane protein	1	1	1	-0.73	0.23	333.59	199.83	333.59	199.83
1763	group1397	ECH3937	ABF-0017315	ybbP	predicted inner membrane protein	1	1	1	0.48	0.95	99.89	139.62	63.19	88.49
1764	group1397	SCRI1043	ABL-0061470	ybbP	predicted inner membrane protein	1	1	1	-0.04	0.03	513.49	497.74	179.63	175.82
1765	group1398	MG1655	ABE-0001717	ybbA	predicted transporter subunit: ATP-binding component of ABC superfamily	1	1	1	0.46	0.05	144.94	199.42	144.94	199.42
1766	group1398	ECH3937	ABF-0017314	ybbA	predicted transporter subunit: ATP-binding component of ABC superfamily	1	1	1	0.41	0.88	176.96	236.51	111.94	149.89
1767	group1398	SCRI1043	ABL-0061469	ybbA	predicted transporter subunit: ATP-binding component of ABC superfamily	1	1	1	-0.09	0.03	310.82	290.95	108.73	102.77
1768	group1399	MG1655	ABE-0001713	tesA	multifunctional acyl-CoA thioesterase I and protease I and lysophospholipase L1	1	1	1	0.1	0.02	778.09	834.36	778.09	834.36
1769	group1399	ECH3937	ABF-0017313	tesA	multifunctional acyl-CoA thioesterase I and protease I and lysophospholipase L1	1	1	1	-0.08	0.09	816.72	771.14	516.65	488.72
1770	group1399	SCRI1043	ABL-0061468	tesA	multifunctional acyl-CoA thioesterase I and protease I and lysophospholipase L1	1	1	1	-0.12	0.03	1640.24	1501.43	573.81	530.37
1771	group140	MG1655	ABE-0009700	ansB	periplasmic L-asparaginase II	1	1	1	1.94	0.99	52.94	204.2	52.94	204.2
1772	group140	ECH3937	ABF-0017532	asnA	L-asparaginase	1	1	1	-2.21	1	395.22	84.86	250.01	53.78
1773	group140	SCRI1043	ABL-0061347	ansB	periplasmic L-asparaginase II	1	1	1	-0.07	0.02	3898.49	3704.49	1363.83	1308.59
1774	group1400	MG1655	ABE-0001709	ybbO	predicted oxidoreductase with NAD(P)-binding Rossmann-fold domain	1	1	1	-0.05	0.02	437.14	419.8	437.14	419.8
1775	group1400	ECH3937	ABF-0017312	ybbO	predicted oxidoreductase with NAD(P)-binding Rossmann-fold domain	1	1	1	-0.41	0.87	593.79	445.52	375.62	282.35
1776	group1400	SCRI1043	ABL-0061467	ybbO	predicted oxidoreductase with NAD(P)-binding Rossmann-fold domain	1	1	1	-0.22	0.04	1122.21	960.73	392.59	339.37
1777	group1401	MG1655	ABE-0001707	ybbN	predicted thioredoxin domain-containing protein	1	1	1	-0.34	0.02	793.77	626.03	793.77	626.03
1778	group1401	ECH3937	ABF-0017311	ybbN	predicted thioredoxin domain-containing protein	1	1	1	-0.22	0.24	799.55	686.33	505.78	434.97
1779	group1401	SCRI1043	ABL-0061466	ybbN	predicted thioredoxin domain-containing protein	1	1	1	0.1	0.03	1750.84	1887.27	612.5	666.66
1780	group1402	MG1655	ABE-0007441	yfaY	conserved protein	1	1	1	0.25	0.03	202.85	242.04	202.85	242.04
1781	group1402	ECH3937	ABF-0017310	yfaY	conserved protein	1	1	1	0.62	0.99	340.79	526.34	215.58	333.57
1782	group1402	SCRI1043	ABL-0061465	yfaY	conserved protein	1	1	1	0.54	0.18	1304.86	1897.78	456.48	670.38
1783	group1403	MG1655	ABE-0007445	yfaZ	predicted outer membrane porin protein	1	1	1	-0.54	0.05	229.55	156.96	229.55	156.96
1784	group1403	ECH3937	ABF-0017309	yfaZ	predicted outer membrane porin protein	1	1	1	0.1	0.09	938.97	1007.44	593.98	638.48
1785	group1403	SCRI1043	ABL-0061463	yfaZ	predicted outer membrane porin protein	1	1	1	0.09	0.01	5660.85	6035	1980.37	2131.83
1786	group1404	MG1655	ABE-0007471	menE	o-succinylbenzoate-CoA ligase	1	1	1	0.12	0.02	194.48	212.08	194.48	212.08
1787	group1404	ECH3937	ABF-0017308	menE	o-succinylbenzoate-CoA ligase	1	1	1	0.61	0.99	225.17	345.96	142.44	219.25
1788	group1404	SCRI1043	ABL-0061461	menE	o-succinylbenzoate-CoA ligase	1	1	1	0.82	0.7	959.51	1696.16	335.67	599.16
1789	group1405	MG1655	ABE-0007473	menC	o-succinylbenzoyl-CoA synthase	1	1	1	0.06	0.02	667.35	698.56	667.35	698.56
1790	group1405	ECH3937	ABF-0017307	menC	o-succinylbenzoyl-CoA synthase	1	1	1	0.19	0.19	146.79	168.43	92.86	106.74
1791	group1405	SCRI1043	ABL-0061460	menC	o-succinylbenzoyl-CoA synthase	1	1	1	0.81	0.7	1350.85	2379	472.58	840.37
1792	group1406	MG1655	ABE-0007476	menB	dihydroxynaphthoic acid synthetase	1	1	1	0.33	0.03	363.46	459.29	363.46	459.29
1793	group1406	ECH3937	ABF-0017306	menB	dihydroxynaphthoic acid synthetase	1	1	1	0.64	0.99	337.46	529.48	213.47	335.57
1794	group1406	SCRI1043	ABL-0061459	menB	dihydroxynaphthoic acid synthetase	1	1	1	0.71	0.41	1992.38	3280.85	697.01	1158.94
1795	group1407	MG1655	ABE-0007478	yfbB	(1R,6R)-2-succinyl-6-hydroxy-2,4-cyclohexadiene-1-carboxylate synthase	1	1	1	0.27	0.03	202.29	245.5	202.29	245.5
1796	group1407	ECH3937	ABF-0017305	yfbB	predicted peptidase	1	1	1	0.13	0.1	106.88	117.33	67.61	74.36
1797	group1407	SCRI1043	ABL-0061458	yfbB	acyl-CoA esterase	1	1	1	0.02	0.02	155.16	157.38	54.28	55.59
1798	group1408	MG1655	ABE-0007482	menD	2-succinyl-5-enolpyruvyl-6-hydroxy-3-cyclohexene-1-carboxylate synthase	1	1	1	0.22	0.03	344.17	403.07	344.17	403.07
1799	group1408	ECH3937	ABF-0017304	menD	2-succinyl-5-enolpyruvyl-6-hydroxy-3-cyclohexene-1-carboxylate synthase	1	1	1	0.23	0.19	79.42	93.61	50.24	59.32
1800	group1408	SCRI1043	ABL-0061457	menD	bifunctional 2-oxoglutarate decarboxylase/SHCHC synthase	1	1	1	0.78	0.65	454.58	785.69	159.03	277.54
1801	group1409	MG1655	ABE-0007330	rcsD	phosphotransfer intermediate protein in two-component regulatory system with RcsBC	1	1	1	-0.02	0.00955494	2661.43	2624.78	2661.43	2624.78
1802	group1409	ECH3937	ABF-0017297	yojN	Putative 2-component sensor protein	1	1	1	-0.65	0.99	756.52	479.56	478.56	303.92
1803	group1409	SCRI1043	ABL-0061450		putative two-component system sensor kinase	1	1	1	-0.69	0.41	1223.62	754.07	428.06	266.37
1804	group141	MG1655	ABE-0001531	ppiD	peptidyl-prolyl cis-trans isomerase D	1	1	1	-0.00411082	0.02	723.4	721.34	723.4	721.34
1805	group141	ECH3937	ABF-0019555	ppiD	peptidyl-prolyl cis-trans isomerase D	1	1	1	-0.4	0.7	3209.49	2429.74	2030.29	1539.88
1806	group141	SCRI1043	ABL-0061397	ppiD	peptidyl-prolyl cis-trans isomerase D	1	1	1	-0.87	0.67	7335.37	4001.86	2566.19	1413.63
1807	group1410	MG1655	ABE-0007333	rcsB	DNA-binding response regulator in two-component regulatory system with RcsC and YojN	1	1	1	0.00271556	0.01	1825.18	1828.62	1825.18	1828.62
1808	group1410	ECH3937	ABF-0017296	rcsB	DNA-binding response regulator in two-component regulatory system with RcsC and YojN	1	1	1	0.13	0.05	2985.2	3269.02	1888.41	2071.78
1809	group1410	SCRI1043	ABL-0061449	rcsB	DNA-binding response regulator in two-component regulatory system with RcsC and YojN	1	1	1	-0.09	0.02	3181.91	2978.65	1113.15	1052.19
1810	group1411	MG1655	ABE-0007336	rcsC	hybrid sensory kinase in two-component regulatory system with RcsB and YojN	1	1	1	0.06	0.02	349.81	365.19	349.81	365.19
1811	group1411	ECH3937	ABF-0017295	rcsC	hybrid sensory kinase in two-component regulatory system with RcsB and YojN	1	1	1	-0.19	0.19	307.76	269.49	194.68	170.79
1812	group1411	SCRI1043	ABL-0061448	rcsC	hybrid sensory kinase in two-component regulatory system with RcsB and YojN	1	1	1	-0.02	0.03	643.54	632.59	225.13	223.46
1813	group1412	MG1655	ABE-0007370	gyrA	DNA gyrase (type II topoisomerase), subunit A	1	1	1	0.3	0.02	925.48	1146.07	925.48	1146.07
1814	group1412	ECH3937	ABF-0017293	gyrA	DNA gyrase subunit A	1	1	1	-0.95	0.99	2271.46	1169.86	1436.9	741.41
1815	group1412	SCRI1043	ABL-0061447	gyrA	DNA gyrase subunit A	1	1	1	-0.44	0.08	3389.84	2488.24	1185.89	878.95
1816	group1413	MG1655	ABE-0007374	ubiG	bifunctional 3-demethylubiquinone-9 3-methyltransferase/2-octaprenyl-6-hydroxy phenol methylase	1	1	1	0.56	0.03	1172.21	1729.13	1172.21	1729.13
1817	group1413	ECH3937	ABF-0017292	ubiG	bifunctional 3-demethylubiquinone-9 3-methyltransferase/2-octaprenyl-6-hydroxy phenol methylase	1	1	1	0.06	0.08	927.61	971.96	586.79	615.99
1818	group1413	SCRI1043	ABL-0061446	ubiG	bifunctional 3-demethylubiquinone-9 3-methyltransferase/2-octaprenyl-6-hydroxy phenol methylase	1	1	1	0.35	0.06	1853.31	2364.58	648.35	835.27
1819	group1414	MG1655	ABE-0007383	nrdA	ribonucleoside diphosphate reductase 1, alpha subunit	1	1	1	-1.15	0.5	624.72	280.42	624.72	280.42
1820	group1414	ECH3937	ABF-0020799	nrdA	Ribonucleotide reductase of class Ia (aerobic), alpha subunit	1	1	1	-2.11	1	2231.65	516.63	1411.71	327.42
1821	group1414	SCRI1043	ABL-0061445	nrdA	ribonucleoside-diphosphate reductase 1 alpha chain	1	1	1	-2.22	0.99	3712.53	796.61	1298.78	281.4
1822	group1415	MG1655	ABE-0007386	nrdB	ribonucleoside diphosphate reductase 1, beta subunit, ferritin-like	1	1	1	-1.01	0.21	805.33	397.73	805.33	397.73
1823	group1415	ECH3937	ABF-0020798	nrdB	Ribonucleotide reductase of class Ia (aerobic), beta subunit	1	1	1	-1.89	1	1490.35	401.69	942.78	254.57
1824	group1415	SCRI1043	ABL-0061444	nrdB	ribonucleoside-diphosphate reductase 1 beta chain	1	1	1	-1.96	0.99	5644.77	1441.32	1974.75	509.13
1825	group1416	MG1655	ABE-0007390	yfaE	predicted 2Fe-2S cluster-containing protein	1	1	1	-0.8	0.12	313.11	179.42	313.11	179.42
1826	group1416	ECH3937	ABF-0020797	yfaE	predicted 2Fe-2S cluster-containing protein	1	1	1	-2.14	1	496.68	112.59	314.19	71.35
1827	group1416	SCRI1043	ABL-0061443	yfaE	Ferredoxin-like protein	1	1	1	-1.41	0.99	1228.21	460.1	429.67	162.52
1828	group1417	MG1655	ABE-0001697	qmcA	predicted protease, membrane anchored	1	1	1	-0.01	0.02	308.07	303.99	308.07	303.99
1829	group1417	ECH3937	ABF-0020796	ybbK	predicted protease, membrane anchored	1	1	1	0.6	0.99	607.51	923.34	384.3	585.17
1830	group1417	SCRI1043	ABL-0061442		predicted protease, membrane anchored	1	1	1	0.29	0.03	4038.68	4957.75	1412.88	1751.29
1831	group1418	MG1655	ABE-0001695	ybbJ	conserved inner membrane protein	1	1	1	-0.14	0.02	221.17	200.17	221.17	200.17
1832	group1418	ECH3937	ABF-0020795	ybbJ	conserved inner membrane protein	1	1	1	0.32	0.46	220.86	275.86	139.71	174.83
1833	group1418	SCRI1043	ABL-0061441	ybbJ	conserved inner membrane protein	1	1	1	0.58	0.26	1024.17	1540.36	358.29	544.12
1834	group1419	MG1655	ABE-0001673	ybaP	conserved protein	1	1	1	0.19	0.02	198.75	226.75	198.75	226.75
1835	group1419	ECH3937	ABF-0020791	ybaP	conserved protein	1	1	1	-0.49	0.97	388.97	275.4	246.05	174.53
1836	group1419	SCRI1043	ABL-0061438	ybaP	conserved protein	1	1	1	-0.28	0.05	445.84	365.47	155.97	129.1
1837	group142	MG1655	ABE-0012490	rhtB	amino acid exporter (homoserine, HSL)	1	1	1	0.3	0.03	299.86	369.89	299.86	369.89
1838	group142	ECH3937	ABF-0015026	rhtB	Homoserine/homoserine lactone efflux protein	1	1	1	0.37	0.71	144.15	186.9	91.18	118.45
1839	group142	SCRI1043	ABL-0064496	rhtB	amino acid exporter (homoserine, HSL)	1	1	1	0.83	0.69	1131.34	2011.75	395.78	710.64
1840	group1420	MG1655	ABE-0001670	ybaK	bifunctional cys-tRNA Pro deacetylase/cys-tRNA Cys deacylase	1	1	1	0.07	0.02	281.16	296.12	281.16	296.12
1841	group1420	ECH3937	ABF-0020790	ybaK	bifunctional cys-tRNA Pro deacetylase/cys-tRNA Cys deacylase	1	1	1	0.15	0.11	113.7	126.29	71.92	80.03
1842	group1420	SCRI1043	ABL-0061437	ybaK	bifunctional cys-tRNA Pro deacetylase/cys-tRNA Cys deacylase	1	1	1	0.38	0.07	976.93	1271.68	341.76	449.21
1843	group1421	MG1655	ABE-0001658	ybaL	predicted transporter with NAD(P)-binding Rossmann-fold domain	1	1	1	0.36	0.03	298.8	386.14	298.8	386.14
1844	group1421	ECH3937	ABF-0019510	ybaL	predicted transporter with NAD(P)-binding Rossmann-fold domain	1	1	1	-0.54	0.99	637.76	437.99	403.44	277.58
1845	group1421	SCRI1043	ABL-0061428	ybaL	predicted transporter with NAD(P)-binding Rossmann-fold domain	1	1	1	-0.89	0.76	763.79	409.98	267.2	144.82
1846	group1422	MG1655	ABE-0001649	hemH	ferrochelatase	1	1	1	-0.74	0.08	372.89	222.61	372.89	222.61
1847	group1422	ECH3937	ABF-0019511	hemH	ferrochelatase	1	1	1	-0.54	0.99	328.52	225.83	207.82	143.12
1848	group1422	SCRI1043	ABL-0061427	hemH	ferrochelatase	1	1	1	-0.59	0.23	1094.15	726.24	382.77	256.54
1849	group1423	MG1655	ABE-0001645	adk	adenylate kinase	1	1	1	0.17	0.00672788	3821.72	4326.34	3821.72	4326.34
1850	group1423	ECH3937	ABF-0019513	adk	adenylate kinase	1	1	1	0.42	0.53	6874.14	9236.29	4348.51	5853.62
1851	group1423	SCRI1043	ABL-0061426	adk	adenylate kinase	1	1	1	-0.53	0.08	7191.73	4955.2	2515.93	1750.39
1852	group1424	MG1655	ABE-0006579	amn	AMP nucleosidase	1	1	1	-0.43	0.03	678.35	501.42	678.35	501.42
1853	group1424	ECH3937	ABF-0015894	amn	AMP nucleosidase	1	1	1	-0.54	0.98	117.56	80.7	74.36	51.14
1854	group1424	SCRI1043	ABL-0061800	amn	AMP nucleosidase	1	1	1	-0.99	0.8	1111.73	559.47	388.92	197.63
1855	group1425	MG1655	ABE-0013764	cycA	D-alanine/D-serine/glycine transporter	1	1	1	-0.4	0.03	1014.74	764.54	1014.74	764.54
1856	group1425	ECH3937	ABF-0020517	cycA	D-serine/D-alanine/glycine transporter	1	1	1	-0.62	0.99	1257.89	817.93	795.73	518.37
1857	group1425	SCRI1043	ABL-0063165	cycA	D-serine/D-alanine/glycine transporter	1	1	1	0.18	0.02	3599.6	4100.11	1259.27	1448.34
1858	group1426	MG1655	ABE-0006379	yecF	predicted protein	1	1	1	0.26	0.02	368.48	441.48	368.48	441.48
1859	group1426	ECH3937	ABF-0020514	yecF	Putative cytoplasmic protein	1	1	1	0.05	0.04	2665.41	2767.95	1686.11	1754.22
1860	group1426	SCRI1043	ABL-0063162		hypothetical protein	1	1	1	-0.03	0.03	589.52	575.93	206.23	203.44
1861	group1427	MG1655	ABE-0006373	uvrY	DNA-binding response regulator in two-component regulatory system with BarA	1	1	1	0.34	0.01	1654.15	2095.23	1654.15	2095.23
1862	group1427	ECH3937	ABF-0020512	uvrY	Response regulator of the two-component transcriptional regulatory system UvrY-BarA (ExpA-ExpS, GacA-GacS)	1	1	1	0.35	0.46	2866.13	3670.64	1813.08	2326.32
1863	group1427	SCRI1043	ABL-0063161	expA	two-component response regulator	1	1	1	0.44	0.08	3213.19	4374.1	1124.09	1545.12
1864	group1428	MG1655	ABE-0006370	uvrC	excinuclease UvrABC, endonuclease subunit	1	1	1	0.27	0.03	429.06	520.29	429.06	520.29
1865	group1428	ECH3937	ABF-0020511	uvrC	Excinuclease ABC subunit C	1	1	1	-0.24	0.29	794.4	668.94	502.52	423.95
1866	group1428	SCRI1043	ABL-0063160	uvrC	excinuclease ABC subunit C	1	1	1	-0.19	0.04	1176.48	1029.74	411.57	363.75
1867	group1429	MG1655	ABE-0006367	pgsA	phosphatidylglycerophosphate synthetase	1	1	1	0.14	0.02	429.18	473.71	429.18	473.71
1868	group1429	ECH3937	ABF-0020510	pgsA	CDP-diacylglycerol--glycerol-3-phosphate 3-phosphatidyltransferase	1	1	1	0.35	0.65	786.85	1003.53	497.75	636
1869	group1429	SCRI1043	ABL-0063159	pgsA	CDP-diacylglycerol--glycerol-3-phosphate 3-phosphatidyltransferase	1	1	1	0.12	0.02	4290.51	4694.24	1500.98	1658.21
1870	group143	MG1655	ABE-0012376	rffG	dTDP-D-glucose 4,6-dehydratase	1	1	1	0.01	0.02	532.18	537.82	532.18	537.82
1871	group143	ECH3937	ABF-0020463	rffG	dTDP-glucose 4,6-dehydratase	1	1	1	-0.2	0.22	548.81	475.92	347.17	301.62
1872	group143	SCRI1043	ABL-0064537	rffG	dTDP-glucose 4,6-dehydratase	1	1	1	-0.26	0.02	7219.42	6002.81	2525.62	2120.45
1873	group1430	MG1655	ABE-0006484	dsrB	predicted protein	1	1	1	0.37	0.02	712.99	925.8	712.99	925.8
1874	group1430	ECH3937	ABF-0018766	dsrB	DsrB protein	1	1	1	1.52	1	811.54	2331.39	513.37	1477.55
1875	group1430	SCRI1043	ABL-0061940	dsrB	hypothetical protein	1	1	1	-0.36	0.06	2063.06	1601.05	721.73	565.56
1876	group1431	MG1655	ABE-0006303	flhD	DNA-binding transcriptional dual regulator with FlhC	1	1	1	-0.2	0.00904617	3362.75	2919.28	3362.75	2919.28
1877	group1431	ECH3937	ABF-0018763	flhD	Flagellar transcriptional activator flhD	1	1	1	-0.12	0.02	6873.65	6323.11	4348.2	4007.35
1878	group1431	SCRI1043	ABL-0061943	flhD	flagellar transcriptional activator	1	1	1	0.25	0.01	11884.2	14223.6	4157.53	5024.4
1879	group1432	MG1655	ABE-0006301	flhC	DNA-binding transcriptional dual regulator with FlhD	1	1	1	-0.31	0.02	1421.46	1143.94	1421.46	1143.94
1880	group1432	ECH3937	ABF-0018762	flhC	Flagellar transcriptional activator flhC	1	1	1	-0.25	0.07	7073.22	5938.83	4474.44	3763.82
1881	group1432	SCRI1043	ABL-0061944	flhC	flagellar transcriptional activator	1	1	1	0.14	0.02	4964.61	5474.6	1736.8	1933.87
1882	group1433	MG1655	ABE-0006299	motA	proton conductor component of flagella motor	1	1	1	0.67	0.03	2091.77	3342.22	2091.77	3342.22
1883	group1433	ECH3937	ABF-0018761	motA	Flagellar motor rotation protein motA	1	1	1	-0.21	0.05	7800.59	6715.56	4934.57	4256.07
1884	group1433	SCRI1043	ABL-0061945	motA	chemotaxis protein	1	1	1	0.56	0.15	3398.08	5010.29	1188.77	1769.85
1885	group1434	MG1655	ABE-0006297	motB	protein that enables flagellar motor rotation	1	1	1	0.48	0.01	2638.03	3701.55	2638.03	3701.55
1886	group1434	ECH3937	ABF-0018760	motB	Flagellar motor rotation protein motB	1	1	1	-0.16	0.05	4220.58	3765.92	2669.89	2386.7
1887	group1434	SCRI1043	ABL-0061946	motB	chemotaxis protein	1	1	1	0.32	0.04	3421.23	4292.96	1196.87	1516.46
1888	group1435	MG1655	ABE-0006294	cheA	fused chemotactic sensory histidine kinase in two-component regulatory system with CheB and CheY: sensory histidine kinase and signal sensing protein	1	1	1	0.49	0.01	3321.93	4691.78	3321.93	4691.78
1889	group1435	ECH3937	ABF-0018757	cheA	Chemotaxis protein CheA	1	1	1	-0.16	0.03	6343.86	5663.75	4013.06	3589.48
1890	group1435	SCRI1043	ABL-0061947	cheA	chemotaxis protein	1	1	1	0.76	0.26	8676.48	14791.9	3035.35	5225.14
1891	group1436	MG1655	ABE-0006286	cheR	chemotaxis regulator, protein-glutamate methyltransferase	1	1	1	-0.08	0.01	2083.23	1969.73	2083.23	1969.73
1892	group1436	ECH3937	ABF-0018752	cheR	Chemotaxis protein methyltransferase CheR	1	1	1	0.11	0.06	2211.91	2395.96	1399.23	1518.47
1893	group1436	SCRI1043	ABL-0061950	cheR	chemotaxis protein methyltransferase	1	1	1	0.05	0.01	6237.26	6491.79	2182.02	2293.18
1894	group1437	MG1655	ABE-0006284	cheB	fused chemotaxis regulator and protein-glutamate methylesterase in two-component regulatory system with CheA	1	1	1	0.21	0.01	2139.63	2476.3	2139.63	2476.3
1895	group1437	ECH3937	ABF-0018751	cheB	Chemotaxis response regulator protein-glutamate methylesterase CheB	1	1	1	-0.08	0.05	2560.2	2409.84	1619.55	1527.27
1896	group1437	SCRI1043	ABL-0061951	cheB	protein-glutamate methylesterase	1	1	1	0.19	0.02	4939.48	5663.54	1728.01	2000.61
1897	group1438	MG1655	ABE-0006280	cheY	chemotaxis regulator transmitting signal to flagellar motor component	1	1	1	-0.18	0.00514412	5633.25	4947.34	5633.25	4947.34
1898	group1438	ECH3937	ABF-0018750	cheY	Chemotaxis regulator - transmits chemoreceptor signals to flagelllar motor components CheY	1	1	1	-0.26	0.08	7888.28	6572.79	4990.04	4165.59
1899	group1438	SCRI1043	ABL-0061952	cheY	chemotaxis protein	1	1	1	0.17	0.01	11977.8	13528.8	4190.27	4778.98
1900	group1439	MG1655	ABE-0006278	cheZ	chemotaxis regulator, protein phosphatase for CheY	1	1	1	-0.1	0.01	2391.61	2226.93	2391.61	2226.93
1901	group1439	ECH3937	ABF-0018749	cheZ	Chemotaxis response - phosphatase CheZ	1	1	1	-0.15	0.04	5473.22	4918.76	3462.3	3117.33
1902	group1439	SCRI1043	ABL-0061953	cheZ	chemotaxis protein	1	1	1	0.19	0.01	8401.21	9640.46	2939.06	3405.43
1903	group144	MG1655	ABE-0009247	recD	exonuclease V (RecBCD complex), alpha chain	1	1	1	-0.3	0.03	213.39	172.68	213.39	172.68
1904	group144	ECH3937	ABF-0019018	recD	exonuclease V (RecBCD complex), alpha chain	1	1	1	0.23	0.19	74.37	87.26	47.04	55.3
1905	group144	SCRI1043	ABL-0061233	recD	exonuclease V (RecBCD complex), alpha chain	1	1	1	0.32	0.05	282.98	354.38	98.99	125.18
1906	group1440	MG1655	ABE-0006275	flhB	predicted flagellar export pore protein	1	1	1	-0.01	0.02	877.9	869.38	877.9	869.38
1907	group1440	ECH3937	ABF-0018748	flhB	Flagellar biosynthesis protein flhB	1	1	1	-0.23	0.19	1589.75	1354.3	1005.66	858.31
1908	group1440	SCRI1043	ABL-0061954	flhB	flagellar biosynthetic protein	1	1	1	-0.00233553	0.03	1642.39	1639.73	574.57	579.22
1909	group1441	MG1655	ABE-0003632	flgN	export chaperone for FlgK and FlgL	1	1	1	0.06	0.00411559	5727.8	6012.39	5727.8	6012.39
1910	group1441	ECH3937	ABF-0047190	flgN	Flagellar biosynthesis protein flgN	1	1	1	0.00581958	0.05	1966.86	1974.81	1244.21	1251.56
1911	group1441	SCRI1043	ABL-0061957	flgN	flagella synthesis protein	1	1	1	0.79	0.55	3988.13	6903.94	1395.19	2438.77
1912	group1442	MG1655	ABE-0003634	flgM	anti-sigma factor for FliA (sigma 28)	1	1	1	-0.13	0.00475553	5655.59	5141.77	5655.59	5141.77
1913	group1442	ECH3937	ABF-0017928	flgM	Negative regulator of flagellin synthesis flgM	1	1	1	0.89	0.99	6174.64	11466.7	3906.01	7267.18
1914	group1442	SCRI1043	ABL-0061958	flgM	negative regulator of flagellin synthesis	1	1	1	0.96	0.85	4216.88	8250.68	1475.22	2914.5
1915	group1443	MG1655	ABE-0003637	flgA	assembly protein for flagellar basal-body periplasmic P ring	1	1	1	-0.31	0.01	2791.3	2238.38	2791.3	2238.38
1916	group1443	ECH3937	ABF-0017930	flgA	Flagellar basal-body P-ring formation protein flgA	1	1	1	-0.22	0.17	2159.88	1841.98	1366.31	1167.38
1917	group1443	SCRI1043	ABL-0061959	flgA	flagella basal body P-ring formation protein	1	1	1	-0.19	0.03	1571.95	1371.39	549.92	484.43
1918	group1444	MG1655	ABE-0003641	flgB	flagellar component of cell-proximal portion of basal-body rod	1	1	1	0.4	0.00574715	5528.37	7334.62	5528.37	7334.62
1919	group1444	ECH3937	ABF-0017931	flgB	Flagellar basal-body rod protein flgB	1	1	1	0.14	0.03	5768.13	6365.65	3648.86	4034.31
1920	group1444	SCRI1043	ABL-0061960	flgB	flagellar basal-body rod protein	1	1	1	1.5	0.99	3920.08	11105	1371.39	3922.77
1921	group1445	MG1655	ABE-0003643	flgC	flagellar component of cell-proximal portion of basal-body rod	1	1	1	0.37	0.0037774	7897.12	10232	7897.12	10232
1922	group1445	ECH3937	ABF-0046587	flgC	Flagellar basal-body rod protein flgC	1	1	1	-0.54	0.98	5985.01	4108.67	3786.05	2603.92
1923	group1445	SCRI1043	ABL-0061961	flgC	flagellar basal-body rod protein	1	1	1	1.13	0.97	4208.47	9221.18	1472.28	3257.33
1924	group1446	MG1655	ABE-0003645	flgD	flagellar hook assembly protein	1	1	1	0.12	0.00421231	6065.4	6622.26	6065.4	6622.26
1925	group1446	ECH3937	ABF-0017934	flgD	Flagellar basal-body rod modification protein flgD	1	1	1	-0.21	0.02	13442.3	11612	8503.44	7359.28
1926	group1446	SCRI1043	ABL-0061962	flgD	basal-body rod modification protein	1	1	1	0.91	0.64	7959.96	15024.1	2784.69	5307.18
1927	group1447	MG1655	ABE-0003647	flgE	flagellar hook protein	1	1	1	-0.1	0.00443802	5963.62	5536.84	5963.62	5536.84
1928	group1447	ECH3937	ABF-0017935	flgE	Flagellar hook protein flgE	1	1	1	0.13	0.02	6947.36	7624.43	4394.82	4832.08
1929	group1447	SCRI1043	ABL-0061963	flgE	flagellar hook protein	1	1	1	0.69	0.13	11687.5	18985.8	4088.73	6706.62
1930	group1448	MG1655	ABE-0003652	flgG	flagellar component of cell-distal portion of basal-body rod	1	1	1	0.09	0.0071048	4403.75	4707.98	4403.75	4707.98
1931	group1448	ECH3937	ABF-0017937	flgG	Flagellar basal-body rod protein flgG	1	1	1	0.15	0.03	5104.04	5671.86	3228.76	3594.61
1932	group1448	SCRI1043	ABL-0061965	flgG	flagellar basal-body rod protein	1	1	1	0.84	0.45	9027.34	16224.8	3158.1	5731.33
1933	group1449	MG1655	ABE-0003654	flgH	flagellar protein of basal-body outer-membrane L ring	1	1	1	0.17	0.01	1797.31	2028.92	1797.31	2028.92
1934	group1449	ECH3937	ABF-0017938	flgH	Flagellar L-ring protein flgH	1	1	1	-0.08	0.06	1849.42	1737.72	1169.92	1101.3
1935	group1449	SCRI1043	ABL-0061966	flgH	flagellar L-ring protein	1	1	1	0.62	0.17	4417.64	6808.76	1545.45	2405.15
1936	group145	MG1655	ABE-0009249	recB	exonuclease V (RecBCD complex), beta subunit	1	1	1	-0.05	0.02	341.13	328.23	341.13	328.23
1937	group145	ECH3937	ABF-0019017	recB	exonuclease V (RecBCD complex), beta subunit	1	1	1	-0.04	0.05	78.76	76.29	49.82	48.35
1938	group145	SCRI1043	ABL-0061232	recB	exonuclease V (RecBCD complex), beta subunit	1	1	1	-0.16	0.03	1718.45	1528.62	601.17	539.97
1939	group1450	MG1655	ABE-0003656	flgI	predicted flagellar basal body protein	1	1	1	0.09	0.01	1215.89	1299.02	1215.89	1299.02
1940	group1450	ECH3937	ABF-0017939	flgI	Flagellar P-ring protein flgI	1	1	1	0.07	0.05	2136.44	2247.79	1351.48	1424.56
1941	group1450	SCRI1043	ABL-0061967	flgI	flagellar P-ring protein precursor	1	1	1	0.71	0.27	4535.46	7419.32	1586.67	2620.83
1942	group1451	MG1655	ABE-0003658	flgJ	muramidase	1	1	1	-0.13	0.02	973.06	884.95	973.06	884.95
1943	group1451	ECH3937	ABF-0017940	flgJ	flagellum-specific muramidase	1	1	1	0.08	0.05	2067.38	2190.69	1307.8	1388.38
1944	group1451	SCRI1043	ABL-0061968	flgJ	peptidoglycan hydrolase	1	1	1	0.6	0.15	4680.52	7134.52	1637.42	2520.22
1945	group1452	MG1655	ABE-0003660	flgK	flagellar hook-filament junction protein 1	1	1	1	0.01	0.00490311	5042.66	5098.77	5042.66	5098.77
1946	group1452	ECH3937	ABF-0017941	flgK	Flagellar hook-associated protein flgK	1	1	1	-0.14	0.03	6360.07	5766.74	4023.31	3654.75
1947	group1452	SCRI1043	ABL-0061969	flgK	flagellar hook-associated protein 1	1	1	1	0.78	0.39	7616.24	13082.6	2664.44	4621.35
1948	group1453	MG1655	ABE-0003666	flgL	flagellar hook-filament junction protein	1	1	1	-0.15	0.00828558	3473.58	3124.46	3473.58	3124.46
1949	group1453	ECH3937	ABF-0017942	flgL	Flagellar hook-associated protein flgL	1	1	1	0.12	0.02	6709.92	7306.52	4244.62	4630.61
1950	group1453	SCRI1043	ABL-0061970	flgL	flagellar hook-associated protein 3	1	1	1	0.81	0.48	6132.31	10815.5	2145.31	3820.49
1951	group1454	MG1655	ABE-0006477	fliQ	flagellar biosynthesis protein	1	1	1	0.2	0.02	614.24	707.65	614.24	707.65
1952	group1454	ECH3937	ABF-0017945	fliQ	Flagellar biosynthesis protein fliQ	1	1	1	-0.00935233	0.09	561.26	557.64	355.05	353.41
1953	group1454	SCRI1043	ABL-0061972	fliQ	flagellar biosynthetic protein	1	1	1	0.41	0.08	244.48	325.16	85.52	114.86
1954	group1455	MG1655	ABE-0006475	fliP	flagellar biosynthesis protein	1	1	1	0.29	0.02	700.57	860.09	700.57	860.09
1955	group1455	ECH3937	ABF-0017946	fliP	Flagellar biosynthesis protein fliP	1	1	1	-0.39	0.82	806.9	612.98	510.44	388.48
1956	group1455	SCRI1043	ABL-0061973	fliP	flagellar biosynthetic protein	1	1	1	-0.06	0.03	929.61	886.42	325.21	313.12
1957	group1456	MG1655	ABE-0006473	fliO	flagellar biosynthesis protein	1	1	1	0.13	0.01	1031.94	1131.24	1031.94	1131.24
1958	group1456	ECH3937	ABF-0017947	fliO	Flagellar biosynthesis protein fliO	1	1	1	-0.62	0.99	3037.94	1963.66	1921.77	1244.5
1959	group1456	SCRI1043	ABL-0061974	fliO	flagellar protein	1	1	1	-0.56	0.15	2832.43	1914.47	990.89	676.27
1960	group1457	MG1655	ABE-0006471	fliN	flagellar motor switching and energizing component	1	1	1	0.08	0.01	1780.26	1892.58	1780.26	1892.58
1961	group1457	ECH3937	ABF-0017948	fliN	Flagellar motor switch protein fliN	1	1	1	-0.24	0.09	5967.2	5018.02	3774.79	3180.24
1962	group1457	SCRI1043	ABL-0061975	fliN	flagellar motor switch protein flin	1	1	1	-0.02	0.01	5828.28	5715.89	2038.95	2019.1
1963	group1458	MG1655	ABE-0006469	fliM	flagellar motor switching and energizing component	1	1	1	-0.07	0.01	2051.32	1949.94	2051.32	1949.94
1964	group1458	ECH3937	ABF-0017949	fliM	Flagellar motor switch protein fliM	1	1	1	-0.14	0.04	4551.06	4115.02	2878.95	2607.95
1965	group1458	SCRI1043	ABL-0061976	fliM	flagellar motor switch protein	1	1	1	0.16	0.02	4839.51	5415.8	1693.04	1913.1
1966	group1459	MG1655	ABE-0006467	fliL	flagellar biosynthesis protein	1	1	1	0.09	0.01	2368.87	2532.92	2368.87	2532.92
1967	group1459	ECH3937	ABF-0017950	fliL	Flagellar biosynthesis protein fliL	1	1	1	0.12	0.05	3063.55	3344.95	1937.97	2119.9
1968	group1459	SCRI1043	ABL-0061977	fliL	flagellar protein	1	1	1	0.34	0.02	6928.65	8784.66	2423.9	3103.13
1969	group146	MG1655	ABE-0009266	ppdA	conserved protein	1	1	1	1.05	0.33	33.38	69.59	33.38	69.59
1970	group146	ECH3937	ABF-0015913	ppdA	Prepilin peptidase dependent protein A	1	1	1	0.24	0.13	40.03	47.4	25.32	30.04
1971	group146	SCRI1043	ABL-0061226	ppdA	prepilin peptidase dependent protein a precursor	1	1	1	-0.09	0.00879477	49.21	46.08	17.21	16.27
1972	group1460	MG1655	ABE-0006462	fliJ	flagellar protein	1	1	1	0.32	0.02	1272.88	1591.21	1272.88	1591.21
1973	group1460	ECH3937	ABF-0017952	fliJ	Flagellar protein fliJ	1	1	1	0.38	0.52	3845.28	5033.48	2432.48	3190.04
1974	group1460	SCRI1043	ABL-0061979	fliJ	flagellar protein	1	1	1	0.23	0.03	3290.54	3878.4	1151.15	1370.02
1975	group1461	MG1655	ABE-0006460	fliI	flagellum-specific ATP synthase	1	1	1	0.36	0.02	959.51	1238.64	959.51	1238.64
1976	group1461	ECH3937	ABF-0017953	fliI	Flagellum-specific ATP synthase fliI	1	1	1	-0.1	0.1	697.96	650.78	441.52	412.44
1977	group1461	SCRI1043	ABL-0061980	fliI	flagellum-specific ATP synthase	1	1	1	0.46	0.11	2352.93	3241.96	823.14	1145.2
1978	group1462	MG1655	ABE-0006458	fliH	flagellar biosynthesis protein	1	1	1	0.33	0.03	674.92	853.3	674.92	853.3
1979	group1462	ECH3937	ABF-0017954	fliH	Flagellar assembly protein fliH	1	1	1	-0.06	0.08	871.9	835.75	551.55	529.66
1980	group1462	SCRI1043	ABL-0061981	fliH	flagellar assembly protein	1	1	1	0.49	0.11	4163.71	5873.93	1456.62	2074.93
1981	group1463	MG1655	ABE-0006456	fliG	flagellar motor switching and energizing component	1	1	1	0.38	0.01	1671.38	2183.31	1671.38	2183.31
1982	group1463	ECH3937	ABF-0017955	fliG	Flagellar motor switch protein fliG	1	1	1	-0.06	0.05	2358.29	2261.25	1491.83	1433.1
1983	group1463	SCRI1043	ABL-0061982	fliG	flagellar motor switch protein	1	1	1	0.47	0.07	5121.41	7106.18	1791.66	2510.22
1984	group1464	MG1655	ABE-0006454	fliF	flagellar basal-body MS-ring and collar protein	1	1	1	0.33	0.01	2248.49	2842.6	2248.49	2842.6
1985	group1464	ECH3937	ABF-0017957	fliF	Flagellar M-ring protein fliF	1	1	1	-0.15	0.09	2247.62	2013.23	1421.82	1275.91
1986	group1464	SCRI1043	ABL-0061983	fliF	flagellar M-ring protein	1	1	1	0.34	0.06	1898.99	2406.61	664.33	850.12
1987	group1465	MG1655	ABE-0006447	fliE	flagellar basal-body component	1	1	1	0.4	0.01	1701.31	2249.02	1701.31	2249.02
1988	group1465	ECH3937	ABF-0017958	fliE	Flagellar hook-basal body complex protein fliE	1	1	1	1.17	0.99	1702.49	3856.72	1076.97	2444.25
1989	group1465	SCRI1043	ABL-0061984	fliE	flagellar hook-basal body complex protein	1	1	1	0.9	0.84	1808.3	3378.57	632.61	1193.46
1990	group1466	MG1655	ABE-0006411	fliT	predicted chaperone	1	1	1	0.89	0.07	1994.53	3698.05	1994.53	3698.05
1991	group1466	ECH3937	ABF-0017960	fliT	Flagellar biosynthesis protein fliT	1	1	1	0.32	0.23	4968.16	6231.44	3142.8	3949.26
1992	group1466	SCRI1043	ABL-0061985	fliT	flagellar protein	1	1	1	0.53	0.09	4433.67	6411.29	1551.06	2264.75
1993	group1467	MG1655	ABE-0006409	fliS	flagellar protein potentiates polymerization	1	1	1	0.49	0.01	2594.55	3644.67	2594.55	3644.67
1994	group1467	ECH3937	ABF-0017961	fliS	Flagellar biosynthesis protein fliS	1	1	1	0.11	0.00571247	16844.3	18277.8	10655.5	11583.8
1995	group1467	SCRI1043	ABL-0061986	fliS	flagellar protein	1	1	1	0.61	0.15	5139.17	7861.81	1797.87	2777.14
1996	group1468	MG1655	ABE-0006407	fliD	flagellar filament capping protein	1	1	1	0.31	0.005775	5242.63	6508.18	5242.63	6508.18
1997	group1468	ECH3937	ABF-0017963	fliD	Flagellar hook-associated protein fliD	1	1	1	0.53	0.83	12950.8	18757.2	8192.56	11887.7
1998	group1468	SCRI1043	ABL-0061987	fliD	flagellar hook-associated protein 2	1	1	1	0.57	0.06	10492.8	15604.5	3670.76	5512.21
1999	group1469	MG1655	ABE-0006402	fliC	flagellar filament structural protein (flagellin)	1	1	1	0.18	0.00105958	15162.7	17228.4	15162.7	17228.4
[truncated: 11,168 more rows]
