# Supplementary material for: Evolution of the metabolic and regulatory networks associated with oxygen availability in two phytopathogenic enterobacteria
Source: BMC Genomics. 2012 Mar 22;13:110. doi: 10.1186/1471-2164-13-110 (PMC3349551; doi:10.1186/1471-2164-13-110)
Supplement: Additional file 5 — List of strain-specific genes in D. dadantii that are detected as differentially expressed using stringent criteria (cFDR = 0.01 and fold change > 3). [file 1471-2164-13-110-S5.XLS]

## Sheet: D.dadantii
Group	ECH3937.FeatureID	FeatureName	Product	Fold change in D. dadantii	SCRI1043.FeatureID
group2171	ABF-0019535	rpmE2	putative 50S ribosomal protein L31 (second copy)	-97.0059	ABL-0061414
group2855	ABF-0046525		ABC transporter substrate-binding protein	-81.5719	ABL-0064075
group2170	ABF-0019536	rpmJ2	putative 50S ribosomal protein L36 (second copy)	-66.7178	ABL-0061413
group2927	ABF-0014642		putative cellulase	-48.1679	ABL-0062482
group2936	ABF-0018864	acr	TonB-dependent ferric achromobactin receptor	-31.5594	ABL-0063083
group3131	ABF-0019569		putative ABC transporter substrate-binding protein	-23.1029	ABL-0061802
group2857	ABF-0019223		ABC transporter membrane protein	-22.7848	ABL-0064074
group3133	ABF-0019572		ABC transporter ATP-binding protein	-17.0299	ABL-0061805
group2856	ABF-0019222		ABC transporter ATP-binding protein	-16.7955	ABL-0064073
group3132	ABF-0019570		ABC transporter ATP binding protein	-16.6795	ABL-0061804
group2845	ABF-0016087	pecM	regulatory protein	-14.42	ABL-0062296
group1896	ABF-0018175		ABC transporter permease (FecCD-family)	-14.3204	ABL-0063531
group2062	ABF-0018859		putative siderophore biosynthesis protein	-12.8171	ABL-0064441
group3184	ABF-0018866	dat	diaminobutyrate--2-oxoglutarate aminotransferase	-12.2101	ABL-0062507
group2445	ABF-0018174		ABC transporter, substrate binding protein	-11.8762	ABL-0063530
group2446	ABF-0018178		putative periplasmic substrate-binding transport protein	-10.6295	ABL-0063535
group3130	ABF-0019568		putative transport system membrane protein	-10.0561	ABL-0061801
group1983	ABF-0018568	ahpF	alkyl hydroperoxide reductase subunit F	-9.12611	ABL-0064257
group2391	ABF-0020233	sfuA	iron(III)-binding periplasmic protein	-9.12611	ABL-0063426
group3162	ABF-0018572		putative iron(III) ABC transporter, periplasmic-binding protein	-7.94474	ABL-0064592
group3161	ABF-0018573		putative iron(III) ABC transporter ATP-binding protein	-7.26015	ABL-0064591
group1251	ABF-0016541	exbB	membrane spanning protein in TonB-ExbB-ExbD complex	-6.58873	ABL-0060576
group2643	ABF-0020095		ABC transporter permease protein	-5.93809	ABL-0060662
group3163	ABF-0018571		putative iron(III) ABC transporter permease protein	-5.89708	ABL-0064593
group1808	ABF-0015859		putative membrane protein	-5.81589	ABL-0063745
group2387	ABF-0014536		methyl-accepting chemotaxis protein	-5.61778	ABL-0062033
group2355	ABF-0015865		hypothetical protein	-5.57897	ABL-0063750
group1696	ABF-0046528	leuA	2-isopropylmalate synthase	-5.54044	ABL-0064147
group2951	ABF-0016986		hypothetical protein	-5.50217	ABL-0063656
group1897	ABF-0018176		putative ferric-enterobactin ABC transporter ATP-binding protein	-5.16941	ABL-0063532
group2576	ABF-0015853		putative membrane protein	-5.1337	ABL-0063739
group3180	ABF-0017128	prtF	protease secretion protein	-5.06303	ABL-0063054
group2577	ABF-0015854		putative virulence-associated protein	-4.89056	ABL-0063740
group2787	ABF-0015066		putative signaling protein	-4.75683	ABL-0062268
group1695	ABF-0046755	leuB	3-isopropylmalate dehydrogenase	-4.65893	ABL-0064148
group422	ABF-0019267	pspF	DNA-binding transcriptional activator	-4.65893	ABL-0062242
group140	ABF-0017532	ansB	periplasmic L-asparaginase II	-4.62675	ABL-0061347
group2356	ABF-0015866		hypothetical protein	-4.62675	ABL-0063751
group2579	ABF-0015862		hypothetical protein	-4.50023	ABL-0063748
group4554	ABF-0016772		hypothetical protein	-4.50023	ABL-0061314
group2644	ABF-0020094		putative ABC transporter extracellular solute binding protein	-4.46915	ABL-0060663
group3641	ABF-0018635		probable capsular polysaccharide bisynthesis glycosyl transferase	-4.46915	ABL-0060723
group2354	ABF-0015864		hypothetical protein	-4.43828	ABL-0063749
group1416	ABF-0020797	yfaE	Ferredoxin-like protein	-4.40762	ABL-0061443
group1471	ABF-0019721	fliZ	predicted regulator of FliA activity	-4.40762	ABL-0061997
group2156	ABF-0019942		putative membrane protein	-4.40762	ABL-0062042
group1809	ABF-0015861		putative lipoprotein	-4.37717	ABL-0063747
group1936	ABF-0020093		putative membrane protein	-4.37717	ABL-0060664
group229	ABF-0014917	thiG	thiamin biosynthesis ThiGH complex subunit	-4.37717	ABL-0060439
group1414	ABF-0020799	nrdA	ribonucleoside-diphosphate reductase 1 alpha chain	-4.31691	ABL-0061445
group2659	ABF-0020234	sfuB	iron(III)-transport system permease protein	-4.28709	ABL-0063427
group075	ABF-0015858		putative chaperone	-4.25748	ABL-0063744
group1588	ABF-0017084	znuA	High-affinity zinc uptake system periplasmic protein	-4.25748	ABL-0062748
group2234	ABF-0020011		ABC transporter, ATP-binding protein	-4.16986	ABL-0062988
group540	ABF-0019893	pps	phosphoenolpyruvate synthase	-4.14106	ABL-0062111
group1693	ABF-0016679	leuD	3-isopropylmalate isomerase subunit	-4.05584	ABL-0064150
group1689	ABF-0016689	ilvB	acetolactate synthase isozyme I large subunit	-4.02782	ABL-0064165
group2797	ABF-0019592	hrpB	type III secretion protein	-4	ABL-0062356
group3140	ABF-0018856	cbrA	achromobactin-binding periplasmic protein	-3.91768	ABL-0063082
group1885	ABF-0015394	fadL	long-chain fatty acid outer membrane transporter	-3.86375	ABL-0063368
group2357	ABF-0015868		hypothetical protein	-3.81055	ABL-0063752
group1415	ABF-0020798	nrdB	ribonucleoside-diphosphate reductase 1 beta chain	-3.70635	ABL-0061444
group1836	ABF-0020580	rhlE	putative ATP-dependent RNA helicase	-3.70635	ABL-0063078
group3216	ABF-0019019		hypothetical protein	-3.70635	ABL-0061939
group1021	ABF-0046692	iscS	cysteine desulfurase (tRNA sulfurtransferase), PLP-dependent	-3.68075	ABL-0063526
group1694	ABF-0016678	leuC	3-isopropylmalate dehydratase large subunit	-3.65533	ABL-0064149
group2680	ABF-0016584		putative hydrolase	-3.605	ABL-0060607
group3653	ABF-0016857	traF	putative plasmid transfer protein	-3.605	ABL-0060771
group1250	ABF-0016589	holC	DNA polymerase III, chi subunit	-3.5801	ABL-0060621
group2649	ABF-0018853	cbrD	achromobactin transport ATP-binding protein	-3.5801	ABL-0063079
group2116	ABF-0015860		hypothetical protein	-3.55537	ABL-0063746
group231	ABF-0014921	thiE	thiamin phosphate synthase (thiamin phosphate pyrophosphorylase)	-3.55537	ABL-0060442
group1894	ABF-0020128	hscB	DnaJ-homologue co-chaperone protein Hsc20	-3.53081	ABL-0063523
group2893	ABF-0016680		hypothetical protein	-3.50642	ABL-0060267
group3640	ABF-0018634		probable capsular polysaccharide bisynthesis glycosyl transferase	-3.4822	ABL-0060722
group3361	ABF-0016469		putative amino acid-binding periplasmic protein	-3.45815	ABL-0061063
group2988	ABF-0016255		putative lipoprotein	-3.43426	ABL-0064797
group511	ABF-0014786	atpG	F1 sector of membrane-bound ATP synthase, gamma subunit	-3.43426	ABL-0064850
group1821	ABF-0014743	chaA	calcium/sodium:proton antiporter	-3.41054	ABL-0062282
group2641	ABF-0020097		ABC transporter ATP binding protein	-3.41054	ABL-0060660
group2931	ABF-0019391		pectate lyase	-3.41054	ABL-0062817
group469	ABF-0015852		putative lipoprotein	-3.41054	ABL-0063738
group542	ABF-0020068		hypothetical protein	-3.38698	ABL-0062100
group2105	ABF-0020088	sufC	transport protein associated with Fe-S cluster assembly	-3.36359	ABL-0062120
group232	ABF-0014922	thiC	thiamin (pyrimidine moiety) biosynthesis protein	-3.36359	ABL-0060443
group1301	ABF-0018690		putative exported protein	-3.29436	ABL-0060865
group1586	ABF-0017082	znuB	High-affinity zinc uptake system membrane protein	-3.29436	ABL-0062750
group512	ABF-0014787	atpA	F1 sector of membrane-bound ATP synthase, alpha subunit	-3.29436	ABL-0064851
group249	ABF-0016155	avtA	valine-pyruvate aminotransferase	-3.27161	ABL-0064724
group3222	ABF-0018800		putative exported protein	-3.27161	ABL-0061650
group1583	ABF-0017075	ruvC	component of RuvABC resolvasome, endonuclease	-3.24901	ABL-0062757
group1024	ABF-0018173	suhB	inositol-1-monophosphatase	-3.22657	ABL-0063529
group831	ABF-0014942	ilvM	acetolactate synthase II, small subunit	-3.18215	ABL-0064559
group1587	ABF-0017083	znuC	High-affinity zinc uptake system ATP-binding protein	-3.13834	ABL-0062749
group1688	ABF-0016690	ilvN	acetolactate synthase I, small subunit	-3.11666	ABL-0064166
group228	ABF-0014916	thiH	thiamin biosynthesis ThiGH complex subunit	-3.11666	ABL-0060438
group513	ABF-0014789	atpH	F1 sector of membrane-bound ATP synthase, delta subunit	-3.09513	ABL-0064852
group1825	ABF-0019943	yceI	secreted protein	-3.07375	ABL-0062041
group994	ABF-0017172	sdaC	serine transporter	-3.05252	ABL-0063446
group2198	ABF-0015532	trpG	anthranilate synthase component II	-3.03143	ABL-0062561
group832	ABF-0014941	ilvG	acetolactate synthase isozyme II large subunit	-3.03143	ABL-0064560
group2642	ABF-0020096		ABC transporter permease protein	-3.01049	ABL-0060661
group2214	ABF-0020733	cbl	LysR-family transcriptional regulator	-2.9897	ABL-0061772
group1861	ABF-0015019	yigI	conserved protein	-2.94854	ABL-0064500
group2343	ABF-0019862		sulfate ABC transporter permease protein	-2.94854	ABL-0063592
group2331	ABF-0014887	cysG1	siroheme synthase [includes: uroporphyrin-III C-methyltransferase; precorrin-2 oxidase; ferrochelatase]	-2.90795	ABL-0063858
group3611	ABF-0020467	rfbP	undecaprenyl-phosphate galactosephosphotransferase	-2.90795	ABL-0061676
group215	ABF-0019323	recX	inhibitor of RecA	-2.86791	ABL-0063674
group2447	ABF-0018180		putative membrane protein	-2.86791	ABL-0063536
group3179	ABF-0017125	inh	protease inhibitor	-2.86791	ABL-0063057
group516	ABF-0014794	atpB	F0 sector of membrane-bound ATP synthase, subunit a	-2.86791	ABL-0064855
group2270	ABF-0018236	outJ	general secretion pathway protein J	-2.82843	ABL-0063391
group2273	ABF-0018231	outE	general secretion pathway protein E	-2.82843	ABL-0063396
group271	ABF-0019481	mutM	formamidopyrimidine/5-formyluracil/ 5-hydroxymethyluracil DNA glycosylase	-2.82843	ABL-0060349
group1982	ABF-0018570	ahpC	alkyl hydroperoxide reductase C22 protein	2.82843	ABL-0064258
group2157	ABF-0014533		hypothetical protein	2.82843	ABL-0062032
group372	ABF-0020350	nadB	quinolinate synthase, L-aspartate oxidase (B protein) subunit	2.8481	ABL-0063574
group1430	ABF-0018766	dsrB	hypothetical protein	2.86791	ABL-0061940
group1974	ABF-0018161	hcr	HCP oxidoreductase, NADH-dependent	2.94854	ABL-0062931
group2127	ABF-0019873	ssuD	alkanesulfonate monooxygenase	2.94854	ABL-0064749
group1382	ABF-0018340	lipA	lipoate synthase	2.9897	ABL-0061543
group642	ABF-0020382	pfkA	6-phosphofructokinase I	2.9897	ABL-0064645
group1323	ABF-0020551	gpmA	phosphoglyceromutase 1	3.03143	ABL-0061636
group335	ABF-0016377	uspB	universal stress protein B	3.05252	ABL-0060251
group370	ABF-0020353	rseA	anti-sigma factor	3.05252	ABL-0063572
group1369	ABF-0018324	ybeL	conserved protein	3.07375	ABL-0061556
group2912	ABF-0015901		hypothetical protein	3.09513	ABL-0063677
group2045	ABF-0014811	ytfK	conserved protein	3.11666	ABL-0063913
group554	ABF-0018000	ycfP	uncharacterized enzyme, contains alpha/beta hydrolase fold	3.11666	ABL-0062073
group3284	ABF-0015609		putative branched-chain amino acid aminotransferase	3.13834	ABL-0063256
group409	ABF-0047171	pykF	pyruvate kinase I	3.13834	ABL-0062126
group2701	ABF-0019257		putative molybdopterin oxidoreductase	3.16017	ABL-0062224
group2564	ABF-0016161		ABC-type transporter, substrate binding protein	3.18215	ABL-0060277
group957	ABF-0020590	yfbU	conserved protein	3.18215	ABL-0063324
group1832	ABF-0018914	dps	Fe-binding and storage protein	3.20428	ABL-0063040
group436	ABF-0018098	yhbS	predicted acyltransferase with acyl-CoA N-acyltransferase domain	3.22657	ABL-0060956
group437	ABF-0018099	yhbT	predicted lipid carrier protein	3.22657	ABL-0060955
group2500	ABF-0018771	cybC	putative soluble cytochrome b562	3.29436	ABL-0062484
group1675	ABF-0016724	yjjB	conserved inner membrane protein	3.34035	ABL-0064182
group2943	ABF-0018207		hypothetical protein	3.34035	ABL-0063454
group1300	ABF-0018689	yqjD	conserved protein	3.36359	ABL-0060863
group2840	ABF-0017346	hybO	hydrogenase-2 small subunit	3.36359	ABL-0061471
group1511	ABF-0018156	cspD	cold shock protein homolog	3.45815	ABL-0062927
group955	ABF-0020593	yfbS	predicted transporter	3.4822	ABL-0063322
group1259	ABF-0046883	yjgK	conserved protein	3.50642	ABL-0060601
group5187	ABF-0016037		hypothetical protein	3.50642	ABL-0062303
group529	ABF-0019307		putative lipoprotein	3.50642	ABL-0062259
group199	ABF-0016995	raiA	Protein Y, associated with 30S ribosomal subunit	3.53081	ABL-0063650
group3156	ABF-0017015		endonuclease/Exonuclease/phosphatase family protein	3.53081	ABL-0060469
group2040	ABF-0014820	ytfP	conserved protein	3.55537	ABL-0063908
group2834	ABF-0017360	hypD	hydrogenase isoenzymes formation protein	3.605	ABL-0061478
group959	ABF-0020586	ackA	acetate kinase	3.605	ABL-0063326
group2330	ABF-0019463		ABC transporter periplasmic binding protein	3.63008	ABL-0060338
group1674	ABF-0016725	yjjP	predicted inner membrane protein	3.65533	ABL-0064183
group2142	ABF-0015621		putative transport system, permease protein	3.65533	ABL-0062317
group2088	ABF-0019871	ssuC	putative aliphatic sulfonates transport permease protein	3.75809	ABL-0064750
group2155	ABF-0014583		hypothetical protein	3.78423	ABL-0062047
group1317	ABF-0020569	modC	molybdate transporter subunit; ATP-binding component of ABC superfamily	3.81055	ABL-0061649
group1543	ABF-0020178	yeeX	conserved protein	3.81055	ABL-0062824
group2217	ABF-0018069	fucO	lactaldehyde reductase	3.81055	ABL-0060977
group654	ABF-0017653	yhhK	putative N-acetyltransferase	3.81055	ABL-0064680
group1108	ABF-0019575	yeaH	conserved protein	3.83706	ABL-0062614
group2126	ABF-0019874	ssuA	putative aliphatic sulfonates binding protein	3.91768	ABL-0064748
group1145	ABF-0047122	manZ	mannose-specific enzyme IID component of PTS	3.94493	ABL-0062652
group1855	ABF-0015059	glgC	glucose-1-phosphate adenylyltransferase	3.97237	ABL-0064474
group2431	ABF-0018071	budB	putative acetolactate synthase, catabolic	3.97237	ABL-0060976
group2063	ABF-0017006	aapP	L-amino acid ABC transporter ATP-binding protein	4.05584	ABL-0060460
group1822	ABF-0020780		putitive ABC-transporter ATP-binding protein	4.08405	ABL-0062312
group089	ABF-0014703	hisJ	histidine-binding periplasmic protein	4.16986	ABL-0063337
group2222	ABF-0020556		putative exported protein	4.19887	ABL-0061640
group1107	ABF-0019576	yeaG	conserved protein with nucleoside triphosphate hydrolase domain	4.25748	ABL-0062613
group112	ABF-0020585	pta	phosphate acetyltransferase	4.25748	ABL-0063327
group789	ABF-0015060	glgA	glycogen synthase	4.25748	ABL-0064473
group1109	ABF-0018981	dadA	D-amino acid dehydrogenase	4.31691	ABL-0062616
group1498	ABF-0019825	grxA	glutaredoxin 1, redox coenzyme for ribonucleotide reductase (RNR1a)	4.31691	ABL-0062949
group2187	ABF-0017175		putative transcriptional regulator	4.37717	ABL-0063448
group2584	ABF-0019090		putative extracellular solute-binding protein	4.40762	ABL-0064764
group334	ABF-0016379	uspA	universal stress global response regulator	4.50023	ABL-0060252
group1597	ABF-0014651	ftnA	ferritin	4.53154	ABL-0062738
group1950	ABF-0017459		putative membrane protein	4.53154	ABL-0061619
group2466	ABF-0017007	aapM	L-amino acid ABC transporter permease protein	4.53154	ABL-0060461
group1318	ABF-0020568	modB	molybdate transporter subunit; membrane component of ABC superfamily	4.56305	ABL-0061648
group2213	ABF-0018630	dcyD	D-cysteine desulfhydrase, PLP-dependent	4.65893	ABL-0061784
group2326	ABF-0017517		hypothetical protein	4.65893	ABL-0063378
group1149	ABF-0046577	yniA	predicted phosphotransferase/kinase	4.75683	ABL-0062661
group1187	ABF-0015647	yhdH	predicted oxidoreductase, Zn-dependent and NAD(P)-binding	4.89056	ABL-0060483
group1254	ABF-0016554	nrdG	anaerobic ribonucleotide reductase activating protein	4.89056	ABL-0060592
group1856	ABF-0015058	glgX	intracellular isoamylase	4.95883	ABL-0064475
group1857	ABF-0015057	glgB	1,4-alpha-glucan branching enzyme	5.1337	ABL-0064476
group1319	ABF-0020567	modA	molybdate transporter subunit; periplasmic-binding component of ABC superfamily	5.16941	ABL-0061647
group069	ABF-0014955	putA	bifunctional PutA protein [includes: proline dehydrogenase; delta-1-pyrroline-5-carboxylate dehydrogenase]	5.31474	ABL-0064548
group2704	ABF-0014773		hypothetical protein	5.35171	ABL-0063971
group2838	ABF-0017349	hybB	probable Ni/Fe-hydrogenase 2 B-type cytochrome subunit	5.35171	ABL-0061473
group2620	ABF-0017353	hybE	hydrogenase-2 component protein	5.73582	ABL-0061476
group309	ABF-0046787	bfr	bacterioferritin, iron storage and detoxification protein	5.73582	ABL-0064358
group2835	ABF-0017358	hypB	hydrogenase isoenzymes nickel incorporation protein	5.81589	ABL-0061480
group2450	ABF-0017092	sodC	superoxide dismutase, Cu, Zn	5.85634	ABL-0062473
group1548	ABF-0019390	ycbJ	conserved protein	6.10504	ABL-0062816
group1975	ABF-0018159	hcp	Hybrid cluster protein (HCP)	6.36429	ABL-0062930
group2432	ABF-0018072	budA	alpha-acetolactate decarboxylase	6.40856	ABL-0060975
group2489	ABF-0017008	aapQ	L-amino acid ABC transporter permease protein	6.40856	ABL-0060462
group1348	ABF-0016966	ybfA	predicted protein	6.6807	ABL-0061596
group3668	ABF-0017078	hoxN	high-affinity nickel transport protein	6.72717	ABL-0061498
group2141	ABF-0015623		putative transport system, periplasmic solute-binding protein	6.86852	ABL-0062316
group487	ABF-0015967	trxC	thioredoxin 2	6.9644	ABL-0063825
group1609	ABF-0017837	frdD	fumarate reductase (anaerobic), membrane anchor subunit	7.01285	ABL-0064291
group1922	ABF-0019635	osmE	osmotically inducible lipoprotein E	7.01285	ABL-0062676
group2081	ABF-0017821		putative sodium:sulfate symporter	7.11074	ABL-0064303
group1612	ABF-0017842	frdA	fumarate reductase flavoprotein subunit	7.51618	ABL-0064288
group2441	ABF-0017163		putative membrane protein	7.78124	ABL-0063441
group1610	ABF-0017839	frdC	fumarate reductase (anaerobic), membrane anchor subunit	7.94474	ABL-0064290
group1525	ABF-0019603	focA	formate transporter	8.11168	ABL-0062860
group1566	ABF-0174126	rmf	ribosome modulation factor	8.28212	ABL-0064936
group438	ABF-0018102	yhbU	predicted peptidase (collagenase-like)	8.51496	ABL-0060954
group1611	ABF-0017841	frdB	fumarate reductase (anaerobic), Fe-S subunit	8.75435	ABL-0064289
group248	ABF-0018387		putative exported protein	9.06307	ABL-0064752
group1051	ABF-0020757	ynfK	predicted dethiobiotin synthetase	9.57983	ABL-0062521
group2878	ABF-0015747	hycI	hydrogenase 3 maturation protease	9.57983	ABL-0061483
group2232	ABF-0020320		hypothetical protein	9.64646	ABL-0063012
group1700	ABF-0018275	ygaW	predicted inner membrane protein	9.78112	ABL-0064142
group439	ABF-0018103	yhbV	predicted protease	9.91766	ABL-0060953
group081	ABF-0019604	pflB	formate acetyltransferase	10.2674	ABL-0062861
group1849	ABF-0019545	amtB	ammonium transporter	10.2674	ABL-0061406
group2655	ABF-0015737	hyfC	hydrogenase-4 component C	10.8528	ABL-0061491
group749	ABF-0019546	glnK	nitrogen assimilation regulatory protein for GlnL, GlnE, and AmtB	13.9288	ABL-0061405
group2942	ABF-0018208		hypothetical protein	14.1232	ABL-0060635
group3115	ABF-0015740	hyfF	hydrogenase-4 component F	15.7797	ABL-0061488
group2212	ABF-0018628	dcuB	anaerobic C4-dicarboxylate transporter	16.4498	ABL-0061786
group098	ABF-0020642	adhE	multifunctional acetaldehyde-CoA dehydrogenase and iron-dependent alcohol dehydrogenase and pyruvate-formate lyase deactivase	16.7955	ABL-0062590
group2877	ABF-0015742	hyfH	hydrogenase-4 component H	17.0299	ABL-0061486
group2656	ABF-0015744	hyfI	hydrogenase-4 component I	17.5087	ABL-0061485
group1255	ABF-0016556	nrdD	anaerobic ribonucleoside-triphosphate reductase	17.7531	ABL-0060593
group2186	ABF-0015848		putative mandelate racemase/muconate lactonizing enzyme	18.2522	ABL-0063404
group375	ABF-0020347	yfiD	pyruvate formate lyase subunit	18.7654	ABL-0063577
group2876	ABF-0020729	hypC	hydrogenase isoenzymes formation protein	21.1121	ABL-0061479
group2678	ABF-0017010	aapJ	general L-amino ABC transporter binding protein	22.6274	ABL-0060463
group2618	ABF-0019032		formate dehydrogenase, cytochrome B556 (gamma) subunit	24.2515	ABL-0061661
group3113	ABF-0015738	hyfD	hydrogenase-4 component D	26.1729	ABL-0061490
group2547	ABF-0015741	hyfG	hydrogenase-4 component G	26.7228	ABL-0061487
group2654	ABF-0015736	hyfB	hydrogenase-4 component B	26.7228	ABL-0061492
group3114	ABF-0015739	hyfE	hydrogenase-4 component E	29.446	ABL-0061489
group1171	ABF-0017768	pepT	peptidase T	31.3414	ABL-0062712
group2657	ABF-0015745	hyfJ	hydrogenase-4 component J	31.3414	ABL-0061484
group2653	ABF-0015735	hyfA	hydrogenase-4 component A	32.2226	ABL-0061493
group2457	ABF-0019339	budC	acetoin reductase	36.7583	ABL-0060528
group2623	ABF-0018787		hypothetical protein	53.8174	ABL-0063809
group2588	ABF-0015752	hydN	formate dehydrogenase-H, [4Fe-4S] ferredoxin subunit	55.3304	ABL-0061495

## Sheet: P atrosepticum
Group	SCRI1043_FeatureID	FeatureName	Product	Fold change in P. atrosepticum	ECH3937_FeatureID
group2171	ABL-0061414	rpmE2	putative 50S ribosomal protein L31 (second copy)	-165.421	ABF-0019535
group2170	ABL-0061413	rpmJ2	putative 50S ribosomal protein L36 (second copy)	-153.277	ABF-0019536
group3162	ABL-0064592		putative iron(III) ABC transporter, periplasmic-binding protein	-117.784	ABF-0018572
group2856	ABL-0064073		ABC transporter ATP-binding protein	-106.153	ABF-0019222
group3161	ABL-0064591		putative iron(III) ABC transporter ATP-binding protein	-104.691	ABF-0018573
group2857	ABL-0064074		ABC transporter membrane protein	-47.8352	ABF-0019223
group2855	ABL-0064075		ABC transporter substrate-binding protein	-37.014	ABF-0046525
group3130	ABL-0061801		putative transport system membrane protein	-32.4467	ABF-0019568
group2185	ABL-0063369	mqo	malate:quinone oxidoreductase	-32.2226	ABF-0015393
group3131	ABL-0061802		putative ABC transporter substrate-binding protein	-31.3414	ABF-0019569
group2391	ABL-0063426	sfuA	iron(III)-binding periplasmic protein	-26.9087	ABF-0020233
group3163	ABL-0064593		putative iron(III) ABC transporter permease protein	-23.2636	ABF-0018571
group3132	ABL-0061804		ABC transporter ATP binding protein	-20.8215	ABF-0019570
group1476	ABL-0063009	yejG	predicted protein	-17.6305	ABF-0020324
group2500	ABL-0062484	cybC	putative soluble cytochrome b562	-17.6305	ABF-0018771
group1588	ABL-0062748	znuA	High-affinity zinc uptake system periplasmic protein	-17.5087	ABF-0017084
group1017	ABL-0063513	ndk	multifunctional nucleoside diphosphate kinase and apyrimidinic endonuclease and 3'-phosphodiesterase	-16.1113	ABF-0020141
group1339	ABL-0061612	sdhB	succinate dehydrogenase, FeS subunit	-16.1113	ABF-0016953
group3133	ABL-0061805		ABC transporter ATP-binding protein	-13.9288	ABF-0019572
group1340	ABL-0061611	sdhA	succinate dehydrogenase flavoprotein subunit	-11.3137	ABF-0016955
group3405	ABL-0064072		hypothetical protein	-10.5561	ABF-0019192
group1342	ABL-0061609	sdhC	succinate dehydrogenase, membrane subunit, binds cytochrome b556	-10.1965	ABF-0016957
group2099	ABL-0063630	nrdH	glutaredoxin-like protein	-9.78112	ABF-0020535
group462	ABL-0060913	mdh	malate dehydrogenase, NAD(P)-binding	-9.00047	ABF-0019899
group2446	ABL-0063535		putative periplasmic substrate-binding transport protein	-8.39773	ABF-0018178
group620	ABL-0064579	sthA	soluble pyridine nucleotide transhydrogenase	-7.78124	ABF-0020421
group1335	ABL-0061616	sucD	succinyl-CoA synthetase, NAD(P)-binding, alpha subunit	-7.72749	ABF-0016947
group2100	ABL-0063631	nrdI	NrdI protein	-7.72749	ABF-0020534
group1861	ABL-0064500	yigI	conserved protein	-7.4127	ABF-0015019
group1341	ABL-0061610	sdhD	succinate dehydrogenase, membrane subunit, binds cytochrome b556	-7.3615	ABF-0016956
group3963	ABL-0063813		putative hydrolase	-6.9163	ABF-0019975
group2369	ABL-0063455	ohr	organic hydroperoxide resistance protein	-6.72717	ABF-0015241
group2360	ABL-0063785	mtrK	5-methylthioribose kinase	-6.32033	ABF-0016014
group2644	ABL-0060663		putative ABC transporter extracellular solute binding protein	-6.27667	ABF-0020094
group2922	ABL-0063415	metE	5-methyltetrahydropteroyltriglutamate- homocystein e methyltransferase	-5.9794	ABF-0020777
group2923	ABL-0063414		hypothetical protein	-5.61778	ABF-0020778
group1336	ABL-0061615	sucC	succinyl-CoA synthetase, beta subunit	-5.27803	ABF-0016948
group2101	ABL-0063632	nrdE	ribonucleoside-diphosphate reductase 2, alpha subunit	-5.20537	ABF-0020533
group1825	ABL-0062041	yceI	secreted protein	-5.02805	ABF-0019943
group2936	ABL-0063083	acr	TonB-dependent ferric achromobactin receptor	-4.89056	ABF-0018864
group482	ABL-0063810	proV	glycine betaine/L-proline transport ATP-binding protein	-4.69134	ABF-0015981
group1414	ABL-0061445	nrdA	ribonucleoside-diphosphate reductase 1 alpha chain	-4.65893	ABF-0020799
group1338	ABL-0061613	sucA	2-oxoglutarate decarboxylase, thiamin-requiring	-4.53154	ABF-0016951
group1337	ABL-0061614	sucB	dihydrolipoyltranssuccinase	-4.43828	ABF-0016950
group2642	ABL-0060661		ABC transporter permease protein	-4.43828	ABF-0020096
group2156	ABL-0062042		putative membrane protein	-4.31691	ABF-0019942
group2102	ABL-0063633	nrdF	ribonucleoside-diphosphate reductase 2, beta subunit, ferritin-like	-4.25748	ABF-0020532
group2643	ABL-0060662		ABC transporter permease protein	-4.25748	ABF-0020095
group2191	ABL-0063456	ohrR	transcriptional regulator of organic hydroperoxide resistance gene ohr	-4.22807	ABF-0015242
group542	ABL-0062100		hypothetical protein	-4.16986	ABF-0020068
group255	ABL-0060293	sodA	superoxide dismutase, Mn	-4.14106	ABF-0016112
group2333	ABL-0064408	occM	octopine transport system permease protein	-4.11246	ABF-0017152
group3964	ABL-0063814		hypothetical protein	-4.11246	ABF-0019976
group1277	ABL-0060685	osmY	periplasmic protein	-3.91768	ABF-0018596
group1487	ABL-0062995	nfo	endonuclease IV with intrinsic 3'-5' exonuclease activity	-3.91768	ABF-0020026
group1415	ABL-0061444	nrdB	ribonucleoside-diphosphate reductase 1 beta chain	-3.89062	ABF-0020798
group671	ABL-0064700	dctA	C4-dicarboxylic acid, orotate and citrate transporter	-3.83706	ABF-0017617
group069	ABL-0064548	putA	bifunctional PutA protein [includes: proline dehydrogenase; delta-1-pyrroline-5-carboxylate dehydrogenase]	-3.73213	ABF-0014955
group838	ABL-0060409	fadB	fatty oxidation complex alpha subunit [includes: enoyl-CoA hydratase; delta(3)-cis-delta(2)-trans-enoyl-CoA isomerase; 3-hydroxyacyl-CoA dehydrogenase; 3-hydroxybutyryl-CoA epimerase]	-3.65533	ABF-0017746
group579	ABL-0062040	yceA	conserved protein	-3.55537	ABF-0019944
group839	ABL-0060408	fadA	3-ketoacyl-CoA thiolase (thiolase I)	-3.55537	ABF-0017745
group1251	ABL-0060576	exbB	membrane spanning protein in TonB-ExbB-ExbD complex	-3.50642	ABF-0016541
group3076	ABL-0061820		putative lipoprotein	-3.4822	ABF-0014644
group2723	ABL-0063869	meh	metallo hydrolase	-3.45815	ABF-0014872
group4408	ABL-0062332		putative cytochrome P450	-3.43426	ABF-0019618
group731	ABL-0061384	cyoE	protoheme IX farnesyltransferase	-3.38698	ABF-0017589
group1124	ABL-0062202	acnA	aconitate hydratase 1	-3.31728	ABF-0020610
group108	ABL-0062599	yicG	conserved inner membrane protein	-3.27161	ABF-0020625
group1382	ABL-0061543	lipA	lipoate synthase	-3.27161	ABF-0018340
group2953	ABL-0063416		acyl carrier protein	-3.27161	ABF-0019381
group733	ABL-0061386	cyoC	cytochrome o ubiquinol oxidase subunit III	-3.20428	ABF-0017592
group2641	ABL-0060660		ABC transporter ATP binding protein	-3.16017	ABF-0020097
group994	ABL-0063446	sdaC	serine transporter	-3.16017	ABF-0017172
group2389	ABL-0063036		probable transport protein	-3.07375	ABF-0018298
group1252	ABL-0060577	exbD	membrane spanning protein in TonB-ExbB-ExbD complex	-3.05252	ABF-0016542
group3899	ABL-0061217		autotransporter	-3.03143	ABF-0019681
group780	ABL-0061608	gltA	citrate synthase	-2.96905	ABF-0016958
group1586	ABL-0062750	znuB	High-affinity zinc uptake system membrane protein	-2.92817	ABF-0017082
group106	ABL-0060419	murB	UDP-N-acetylenolpyruvoylglucosamine reductase, FAD-binding	-2.88786	ABF-0020874
group2340	ABL-0064368	pmrC	putative sulfatase	-2.88786	ABF-0015458
group1813	ABL-0063812	proX	glycine betaine transporter subunit; periplasmic-binding component of ABC superfamily	-2.86791	ABF-0015979
group983	ABL-0063366	fadI	beta-ketoacyl-CoA thiolase, anaerobic, subunit	-2.86791	ABF-0015398
group1104	ABL-0062608	msrB	methionine sulfoxide reductase B	-2.8481	ABF-0019582
group1587	ABL-0062749	znuC	High-affinity zinc uptake system ATP-binding protein	-2.8481	ABF-0017083
group1444	ABL-0061960	flgB	flagellar basal-body rod protein	2.82843	ABF-0017931
group244	ABL-0064740	ibpB	heat shock chaperone	2.82843	ABF-0018401
group2469	ABL-0061639		putative exported protein	2.90795	ABF-0020555
group1082	ABL-0062567	ompW	outer membrane protein W	2.92817	ABF-0015522
group1832	ABL-0063040	dps	Fe-binding and storage protein	2.92817	ABF-0018914
group2820	ABL-0061244		probable hydrolase	2.94854	ABF-0015875
group1187	ABL-0060483	yhdH	predicted oxidoreductase, Zn-dependent and NAD(P)-binding	2.9897	ABF-0015647
group1498	ABL-0062949	grxA	glutaredoxin 1, redox coenzyme for ribonucleotide reductase (RNR1a)	3.05252	ABF-0019825
group375	ABL-0063577	yfiD	pyruvate formate lyase subunit	3.07375	ABF-0020347
group2905	ABL-0060651		methyl-accepting chemotaxis protein	3.16017	ABF-0018892
group554	ABL-0062073	ycfP	uncharacterized enzyme, contains alpha/beta hydrolase fold	3.16017	ABF-0018000
group1566	ABL-0064936	rmf	ribosome modulation factor	3.20428	ABF-0174126
group081	ABL-0062861	pflB	formate acetyltransferase	3.38698	ABF-0019604
group3177	ABL-0062396		ABC transporter, substrate binding protein	3.38698	ABF-0018996
group1224	ABL-0060531	yhcC	predicted Fe-S oxidoreductase	3.4822	ABF-0015713
group3484	ABL-0062732		putative exported protein	3.4822	ABF-0019566
group1937	ABL-0060693	entC	enterobactin synthetase component C (isochorismate synthase)	3.50642	ABF-0018256
group5056	ABL-0061065		putative exported protein	3.50642	ABF-0019360
group098	ABL-0062590	adhE	multifunctional acetaldehyde-CoA dehydrogenase and iron-dependent alcohol dehydrogenase and pyruvate-formate lyase deactivase	3.55537	ABF-0020642
group2652	ABL-0061780		putative malate/lactate dehydrogenase	3.55537	ABF-0018632
group533	ABL-0062281		putative sulfate transporter	3.605	ABF-0014745
group4021	ABL-0060683		hypothetical protein	3.75809	ABF-0018601
group2623	ABL-0063809		hypothetical protein	3.83706	ABF-0018787
group1144	ABL-0062651	manY	mannose-specific enzyme IIC component of PTS	3.86375	ABF-0020173
group1348	ABL-0061596	ybfA	predicted protein	3.91768	ABF-0016966
group1932	ABL-0060845	dcuA	C4-dicarboxylate antiporter	3.91768	ABF-0018664
group1764	ABL-0062293	narH	respiratory nitrate reductase 1 beta chain	3.97237	ABF-0020271
group2457	ABL-0060528	budC	acetoin reductase	4.05584	ABF-0019339
group2503	ABL-0062294	narJ	respiratory nitrate reductase 1 delta chain	4.05584	ABF-0020272
group1145	ABL-0062652	manZ	mannose-specific enzyme IID component of PTS	4.08405	ABF-0047122
group2223	ABL-0061638	cusB	putative copper efflux system protein	4.08405	ABF-0020554
group2464	ABL-0061776		putative glycerol dehydrogenase	4.14106	ABF-0020741
group2946	ABL-0061339	pelI	pectate lyase	4.14106	ABF-0014586
group1916	ABL-0062610	yeaD	conserved protein	4.31691	ABF-0019579
group2358	ABL-0063753		hypothetical protein	4.31691	ABF-0015869
group1763	ABL-0062292	narG	respiratory nitrate reductase 1 alpha chain	4.34694	ABF-0020270
group2224	ABL-0061637	cusA	cation efflux system protein	4.34694	ABF-0020553
group2504	ABL-0062295	narI	respiratory nitrate reductase 1 gamma chain	4.43828	ABF-0020273
group955	ABL-0063322	yfbS	predicted transporter	4.56305	ABF-0020593
group3502	ABL-0061923		hypothetical protein	4.72397	ABF-0019423
group1525	ABL-0062860	focA	formate transporter	4.75683	ABF-0019603
group1548	ABL-0062816	ycbJ	conserved protein	4.85678	ABF-0019390
group2319	ABL-0064723		putative exported protein	5.16941	ABF-0016152
group2914	ABL-0063490		putative membrane protein	5.16941	ABF-0015826
group1982	ABL-0064258	ahpC	alkyl hydroperoxide reductase C22 protein	6.10504	ABF-0018570
group1254	ABL-0060592	nrdG	anaerobic ribonucleotide reductase activating protein	6.19026	ABF-0016554
group469	ABL-0063738		putative lipoprotein	6.27667	ABF-0015852
group2576	ABL-0063739		putative membrane protein	6.49802	ABF-0015853
group2357	ABL-0063752		hypothetical protein	6.58873	ABF-0015868
group1143	ABL-0062650	manX	mannose-specific PTS enzyme	6.6807	ABF-0020172
group2355	ABL-0063750		hypothetical protein	6.77396	ABF-0015865
group2354	ABL-0063749		hypothetical protein	6.82108	ABF-0015864
group2658	ABL-0061482	hyfR	hydrogenase-4 transcriptional activator	6.82108	ABF-0015754
group2577	ABL-0063740		putative virulence-associated protein	6.9644	ABF-0015854
group2378	ABL-0062378	hecB	putative hemolysin activator protein	7.1602	ABF-0020788
group957	ABL-0063324	yfbU	conserved protein	7.26015	ABF-0020590
group1609	ABL-0064291	frdD	fumarate reductase (anaerobic), membrane anchor subunit	7.83536	ABF-0017837
group956	ABL-0063323	yfbT	sugar phosphatase	8.1681	ABF-0020591
group2493	ABL-0061151		putative exported protein	8.39773	ABF-0016816
group2060	ABL-0063743		putative sigma-54 dependent transcriptional regulator	8.51496	ABF-0015857
group1611	ABL-0064289	frdB	fumarate reductase (anaerobic), Fe-S subunit	8.57419	ABF-0017841
group1809	ABL-0063747		putative lipoprotein	8.57419	ABF-0015861
group1808	ABL-0063745		putative membrane protein	8.75435	ABF-0015859
group2441	ABL-0063441		putative membrane protein	8.75435	ABF-0017163
group2356	ABL-0063751		hypothetical protein	9.06307	ABF-0015866
group2579	ABL-0063748		hypothetical protein	9.38268	ABF-0015862
group2353	ABL-0063741		hypothetical protein	9.57983	ABF-0015855
group1610	ABL-0064290	frdC	fumarate reductase (anaerobic), membrane anchor subunit	9.64646	ABF-0017839
group2116	ABL-0063746		hypothetical protein	9.91766	ABF-0015860
group075	ABL-0063744		putative chaperone	9.98664	ABF-0015858
group2578	ABL-0063742		putative exported protein	10.3388	ABF-0015856
group1612	ABL-0064288	frdA	fumarate reductase flavoprotein subunit	11.1579	ABF-0017842
group1968	ABL-0062950		putative membrane protein	12.5533	ABF-0019828
group2837	ABL-0061474	hybC	hydrogenase-2 large subunit	12.6407	ABF-0017351
group3027	ABL-0063735		putative phospholipase	12.6407	ABF-0015891
group2836	ABL-0061475	hybD	hydrogenase 2 maturation protease	14.5203	ABF-0017352
group2783	ABL-0063732		hypothetical protein	14.723	ABF-0015887
group2620	ABL-0061476	hybE	hydrogenase-2 component protein	15.3482	ABF-0017353
group1051	ABL-0062521	ynfK	predicted dethiobiotin synthetase	16.3362	ABF-0020757
group3668	ABL-0061498	hoxN	high-affinity nickel transport protein	17.6305	ABF-0017078
group439	ABL-0060953	yhbV	predicted protease	18.0009	ABF-0018103
group2840	ABL-0061471	hybO	hydrogenase-2 small subunit	18.1261	ABF-0017346
group2876	ABL-0061479	hypC	hydrogenase isoenzymes formation protein	18.3792	ABF-0020729
group2838	ABL-0061473	hybB	probable Ni/Fe-hydrogenase 2 B-type cytochrome subunit	18.7654	ABF-0017349
group2782	ABL-0063731		hypothetical protein	19.0273	ABF-0015886
group1171	ABL-0062712	pepT	peptidase T	19.6983	ABF-0017768
group2690	ABL-0061152		LysR-family transcriptional regulator	20.2521	ABF-0016817
group2370	ABL-0064800		electron transport protein	20.8215	ABF-0016264
group487	ABL-0063825	trxC	thioredoxin 2	21.259	ABF-0015967
group2833	ABL-0061477	hypE	hydrogenase isoenzymes formation protein	24.0839	ABF-0017361
group1255	ABL-0060593	nrdD	anaerobic ribonucleoside-triphosphate reductase	24.4201	ABF-0016556
group438	ABL-0060954	yhbU	predicted peptidase (collagenase-like)	25.4572	ABF-0018102
group2878	ABL-0061483	hycI	hydrogenase 3 maturation protease	25.8125	ABF-0015747
group2839	ABL-0061472	hybA	hydrogenase-2 operon protein	26.1729	ABF-0017348
group2618	ABL-0061661		formate dehydrogenase, cytochrome B556 (gamma) subunit	27.0958	ABF-0019032
group2942	ABL-0060635		hypothetical protein	30.6965	ABF-0018208
group2834	ABL-0061478	hypD	hydrogenase isoenzymes formation protein	31.5594	ABF-0017360
group2835	ABL-0061480	hypB	hydrogenase isoenzymes nickel incorporation protein	41.3553	ABF-0017358
group2437	ABL-0061481	hypA	putative regulator of hydrogenase isoenzymes	44.6318	ABF-0017354
group2657	ABL-0061484	hyfJ	hydrogenase-4 component J	46.8507	ABF-0015745
group3115	ABL-0061488	hyfF	hydrogenase-4 component F	57.2816	ABF-0015740
group2832	ABL-0061497	hypF	hydrogenase maturation protein	57.68	ABF-0017363
group2656	ABL-0061485	hyfI	hydrogenase-4 component I	62.2499	ABF-0015744
group2877	ABL-0061486	hyfH	hydrogenase-4 component H	64.8934	ABF-0015742
group2212	ABL-0061786	dcuB	anaerobic C4-dicarboxylate transporter	66.257	ABF-0018628
group3114	ABL-0061489	hyfE	hydrogenase-4 component E	72.0037	ABF-0015739
group2547	ABL-0061487	hyfG	hydrogenase-4 component G	75.0614	ABF-0015741
group2655	ABL-0061491	hyfC	hydrogenase-4 component C	123.64	ABF-0015737
group2653	ABL-0061493	hyfA	hydrogenase-4 component A	128	ABF-0015735
group2654	ABL-0061492	hyfB	hydrogenase-4 component B	163.144	ABF-0015736
group3113	ABL-0061490	hyfD	hydrogenase-4 component D	173.645	ABF-0015738
group2588	ABL-0061495	hydN	formate dehydrogenase-H, [4Fe-4S] ferredoxin subunit	183.546	ABF-0015752

## Sheet: Sheet3
Group	SCRI1043.FeatureID	ECH3937.FeatureID	FeatureName	Product	SCRI1043.log2ratio	ECH3937.log2ratio
group2157	ABL-0062032	ABF-0014533		hypothetical protein	0.99	1.5
group2387	ABL-0062033	ABF-0014536		Methyl-accepting chemotaxis protein	-0.34	-2.49
group2155	ABL-0062047	ABF-0014583	yneC	hypothetical protein	1.27	1.92
group2946	ABL-0061339	ABF-0014586	pelI	endo-pectate lyase	2.05	-1.11
group2927	ABL-0062482	ABF-0014642		hypothetical protein	-0.13	-5.59
group3076	ABL-0061820	ABF-0014644		Probable lipoprotein	-1.8	0.15
group1597	ABL-0062738	ABF-0014651	ftnA	ferritin iron storage protein (cytoplasmic)	-0.95	2.18
group089	ABL-0063337	ABF-0014703	hisJ	periplasmic-binding component of an ABC superfamily histidine/lysine/arginine/ornithine transporter	0.62	2.06
group1821	ABL-0062282	ABF-0014743	chaA	calcium/sodium:proton antiporter	-1.22	-1.77
group533	ABL-0062281	ABF-0014745	ychM	predicted sulphate anion transporter	1.85	0.34
group2704	ABL-0063971	ABF-0014773		hypothetical protein	0.42	2.42
group511	ABL-0064850	ABF-0014786	atpG	F1 sector of membrane-bound ATP synthase, gamma subunit	-0.01	-1.78
group512	ABL-0064851	ABF-0014787	atpA	F1 sector of membrane-bound ATP synthase, alpha subunit	0.08	-1.72
group513	ABL-0064852	ABF-0014789	atpH	F1 sector of membrane-bound ATP synthase, delta subunit	0.09	-1.63
group516	ABL-0064855	ABF-0014794	atpB	F0 sector of membrane-bound ATP synthase, subunit a	-0.06	-1.52
group2045	ABL-0063913	ABF-0014811	ytfK	conserved protein	-0.58	1.64
group2040	ABL-0063908	ABF-0014820	ytfP	conserved protein	0.03	1.83
group2723	ABL-0063869	ABF-0014872	meh	Methyl parathion hydrolase	-1.79	0.75
group2331	ABL-0063858	ABF-0014887	cysG1	siroheme synthase	-0.83	-1.54
group228	ABL-0060438	ABF-0014916	thiH	thiamin biosynthesis ThiGH complex subunit	-0.82	-1.64
group229	ABL-0060439	ABF-0014917	thiG	thiamin biosynthesis ThiGH complex subunit	-0.89	-2.13
group231	ABL-0060442	ABF-0014921	thiE	thiamin phosphate synthase (thiamin phosphate pyrophosphorylase)	-0.82	-1.83
group232	ABL-0060443	ABF-0014922	thiC	thiamin (pyrimidine moiety) biosynthesis protein	-0.74	-1.75
group832	ABL-0064560	ABF-0014941	ilvG	Acetolactate synthase large subunit	-0.15	-1.6
group831	ABL-0064559	ABF-0014942	ilvM	acetolactate synthase II, small subunit	-0.51	-1.67
group069	ABL-0064548	ABF-0014955	putA	Proline dehydrogenase (Proline oxidase) / Delta-1-pyrroline-5-carboxylate dehydrogenase	-1.9	2.41
group1861	ABL-0064500	ABF-0015019	yigI	conserved protein	-2.89	-1.56
group1857	ABL-0064476	ABF-0015057	glgB	1,4-alpha-glucan branching enzyme	0.35	2.36
group1856	ABL-0064475	ABF-0015058	glgX	Glycogen debranching enzyme	0.43	2.31
group1855	ABL-0064474	ABF-0015059	glgC	glucose-1-phosphate adenylyltransferase	0.7	1.99
group789	ABL-0064473	ABF-0015060	glgA	glycogen synthase	0.66	2.09
group2787	ABL-0062268	ABF-0015066		Sensory box/GGDEF family protein	-0.09	-2.25
group2369	ABL-0063455	ABF-0015241	ohr	Organic hydroperoxide resistance protein	-2.75	-0.51
group2191	ABL-0063456	ABF-0015242	ohrR	Organic hydroperoxide resistance transcriptional regulator	-2.08	-0.77
group2185	ABL-0063369	ABF-0015393	mqo	Malate:quinone oxidoreductase	-5.01	0.68
group1885	ABL-0063368	ABF-0015394	fadL	long-chain fatty acid outer membrane transporter	-1.41	-1.95
group983	ABL-0063366	ABF-0015398	fadI	beta-ketoacyl-CoA thiolase, anaerobic, subunit	-1.52	-0.13
group2340	ABL-0064368	ABF-0015458	yjdB	Putative membrane protein	-1.53	-0.23
group1082	ABL-0062567	ABF-0015522	ompW	outer membrane protein W	1.55	0.5
group2198	ABL-0062561	ABF-0015532	trpG	anthranilate synthase component II	0.37	-1.6
group3284	ABL-0063256	ABF-0015609		Branched-chain amino acid aminotransferase	-1.13	1.65
group2142	ABL-0062317	ABF-0015621		ABC transporter permease membrane component	-0.54	1.87
group2141	ABL-0062316	ABF-0015623		ABC transpoter ATP binding protein	-0.78	2.78
group1187	ABL-0060483	ABF-0015647	yhdH	predicted oxidoreductase, Zn-dependent and NAD(P)-binding	1.58	2.29
group1224	ABL-0060531	ABF-0015713	yhcC	predicted Fe-S oxidoreductase	1.8	0.93
group2653	ABL-0061493	ABF-0015735	hyfA	hydrogenase 4, 4Fe-4S subunit	7	5.01
group2654	ABL-0061492	ABF-0015736	hyfB	hydrogenase 4, membrane subunit	7.35	4.74
group2655	ABL-0061491	ABF-0015737	hyfC	hydrogenase 4, membrane subunit	6.95	3.44
group3113	ABL-0061490	ABF-0015738	hyfD	hydrogenase 4, membrane subunit	7.44	4.71
group3114	ABL-0061489	ABF-0015739	hyfE	hydrogenase 4, membrane subunit	6.17	4.88
group3115	ABL-0061488	ABF-0015740	hyfF	hydrogenase 4, membrane subunit	5.84	3.98
group2547	ABL-0061487	ABF-0015741	hyfG	hydrogenase 4, subunit	6.23	4.74
group2877	ABL-0061486	ABF-0015742	hyfH	hydrogenase 4, Fe-S subunit	6.02	4.09
group2656	ABL-0061485	ABF-0015744	hyfI	hydrogenase 4, Fe-S subunit	5.96	4.13
group2657	ABL-0061484	ABF-0015745	hyfJ	predicted processing element hydrogenase 4	5.55	4.97
group2878	ABL-0061483	ABF-0015747	hycI	protease involved in processing C-terminal end of HycE	4.69	3.26
group2588	ABL-0061495	ABF-0015752	hydN	formate dehydrogenase-H, [4Fe-4S] ferredoxin subunit	7.52	5.79
group2658	ABL-0061482	ABF-0015754	fhlA	DNA-binding transcriptional activator	2.77	1.33
group2914	ABL-0063490	ABF-0015826		putative membrane protein	2.37	0.68
group2186	ABL-0063404	ABF-0015848		mandelate racemase/muconate lactonizing enzyme family protein	-0.12	4.19
group469	ABL-0063738	ABF-0015852		hypothetical protein	2.65	-1.77
group2576	ABL-0063739	ABF-0015853		hypothetical protein	2.7	-2.36
group2577	ABL-0063740	ABF-0015854		IcmF-related protein	2.8	-2.29
group2353	ABL-0063741	ABF-0015855		hypothetical protein	3.26	-1.15
group2578	ABL-0063742	ABF-0015856		hypothetical protein	3.37	-0.89
group2060	ABL-0063743	ABF-0015857		Response regulator of zinc sigma-54-dependent two-component system	3.09	-1.32
group075	ABL-0063744	ABF-0015858		ClpB protein	3.32	-2.09
group1808	ABL-0063745	ABF-0015859		Chemotaxis motB protein	3.13	-2.54
group2116	ABL-0063746	ABF-0015860		ImpJ	3.31	-1.83
group1809	ABL-0063747	ABF-0015861		putative lipoprotein	3.1	-2.13
group2579	ABL-0063748	ABF-0015862		hypothetical protein	3.23	-2.17
group2354	ABL-0063749	ABF-0015864		SciB protein	2.77	-2.15
group2355	ABL-0063750	ABF-0015865		hypothetical protein	2.76	-2.48
group2356	ABL-0063751	ABF-0015866		hypothetical protein	3.18	-2.21
group2357	ABL-0063752	ABF-0015868		SciI protein	2.72	-1.93
group2358	ABL-0063753	ABF-0015869		ImpB	2.11	-1.03
group2820	ABL-0061244	ABF-0015875		Peptidase M20D, amidohydrolase	1.56	0.25
group2782	ABL-0063731	ABF-0015886		hypothetical protein	4.25	-0.26
group2783	ABL-0063732	ABF-0015887		hypothetical protein	3.88	-0.11
group3027	ABL-0063735	ABF-0015891		Phospholipase A1	3.66	-0.25
group2912	ABL-0063677	ABF-0015901		hypothetical protein	0.05	1.63
group487	ABL-0063825	ABF-0015967	trxC	thioredoxin 2	4.41	2.8
group1813	ABL-0063812	ABF-0015979	proX	glycine betaine transporter subunit; periplasmic-binding component of ABC superfamily	-1.52	-0.78
group482	ABL-0063810	ABF-0015981	proV	Glycine/Betaine L-Proline transport ATP-binding protein	-2.23	-0.88
group2360	ABL-0063785	ABF-0016014	mtrK	5-methylthioribose kinase	-2.66	0.36
group5187	ABL-0062303	ABF-0016037		hypothetical protein	0.53	1.81
group2845	ABL-0062296	ABF-0016087	pecM	signal receptor	0.13	-3.85
group255	ABL-0060293	ABF-0016112	sodA	superoxide dismutase, Mn	-2.05	0.21
group2319	ABL-0064723	ABF-0016152		hypothetical protein	2.37	-0.02
group249	ABL-0064724	ABF-0016155	avtA	valine-pyruvate aminotransferase	-1.42	-1.71
group2564	ABL-0060277	ABF-0016161		ABC-type transporter, periplasmic component	-0.44	1.67
group2988	ABL-0064797	ABF-0016255		putative lipoprotein	-1.16	-1.78
group2370	ABL-0064800	ABF-0016264		Electron transport protein hydN	4.38	0.7
group335	ABL-0060251	ABF-0016377	uspB	universal stress protein B	-0.33	1.61
group334	ABL-0060252	ABF-0016379	uspA	universal stress global response regulator	0.24	2.17
group3361	ABL-0061063	ABF-0016469		Histidine-binding periplasmic protein precursor	-0.92	-1.79
group1251	ABL-0060576	ABF-0016541	exbB	membrane spanning protein in TonB-ExbB-ExbD complex	-1.81	-2.72
group1252	ABL-0060577	ABF-0016542	exbD	membrane spanning protein in TonB-ExbB-ExbD complex	-1.61	-1.47
group1254	ABL-0060592	ABF-0016554	nrdG	anaerobic ribonucleotide reductase activating protein	2.63	2.29
group1255	ABL-0060593	ABF-0016556	nrdD	anaerobic ribonucleoside-triphosphate reductase	4.61	4.15
group2680	ABL-0060607	ABF-0016584		Homoserine O-acetyltransferase	-0.03	-1.85
group1250	ABL-0060621	ABF-0016589	holC	DNA polymerase III, chi subunit	-0.77	-1.84
group1694	ABL-0064149	ABF-0016678	leuC	3-isopropylmalate isomerase subunit, dehydratase component	-0.11	-1.87
group1693	ABL-0064150	ABF-0016679	leuD	3-isopropylmalate isomerase subunit	-0.41	-2.02
group2893	ABL-0060267	ABF-0016680		Iron utilization protein	-1.02	-1.81
group1689	ABL-0064165	ABF-0016689	ilvB	Acetolactate synthase large subunit	-1.31	-2.01
group1688	ABL-0064166	ABF-0016690	ilvN	Acetolactate synthase small subunit	-0.83	-1.64
group1675	ABL-0064182	ABF-0016724	yjjB	conserved inner membrane protein	1.04	1.74
group1674	ABL-0064183	ABF-0016725	yjjP	predicted inner membrane protein	1.02	1.87
group4554	ABL-0061314	ABF-0016772		hypothetical protein	-0.26	-2.17
group2493	ABL-0061151	ABF-0016816		Probable lipase/esterase	3.07	0.81
group2690	ABL-0061152	ABF-0016817		Aromatic hydrocarbon utilization transcriptional regulator CatR (LysR family)	4.34	0.35
group3653	ABL-0060771	ABF-0016857	traF	IncI1 plasmid conjugative transfer protein TraF	0.1	-1.85
group1335	ABL-0061616	ABF-0016947	sucD	succinyl-CoA synthetase, NAD(P)-binding, alpha subunit	-2.95	-0.46
group1336	ABL-0061615	ABF-0016948	sucC	succinyl-CoA synthetase, beta subunit	-2.4	-0.8
group1337	ABL-0061614	ABF-0016950	sucB	dihydrolipoyltranssuccinase	-2.15	-0.39
group1338	ABL-0061613	ABF-0016951	sucA	2-oxoglutarate decarboxylase, thiamin-requiring	-2.18	-0.53
group1339	ABL-0061612	ABF-0016953	sdhB	succinate dehydrogenase, FeS subunit	-4.01	-0.1
group1340	ABL-0061611	ABF-0016955	sdhA	succinate dehydrogenase, flavoprotein subunit	-3.5	-0.32
group1341	ABL-0061610	ABF-0016956	sdhD	succinate dehydrogenase, membrane subunit, binds cytochrome b556	-2.88	-0.62
group1342	ABL-0061609	ABF-0016957	sdhC	succinate dehydrogenase, membrane subunit, binds cytochrome b556	-3.35	-0.31
group780	ABL-0061608	ABF-0016958	gltA	citrate synthase	-1.57	0.41
group1348	ABL-0061596	ABF-0016966	ybfA	predicted protein	1.97	2.74
group2951	ABL-0063656	ABF-0016986		putative exported protein	-0.98	-2.46
group199	ABL-0063650	ABF-0016995	raiA	cold shock protein associated with 30S ribosomal subunit	-0.07	1.82
group2063	ABL-0060460	ABF-0017006	yhdZ	Hypothetical amino-acid ABC transporter ATP-binding protein yhdZ	-1.02	2.02
group2466	ABL-0060461	ABF-0017007	yhdY	membrane component of an ABC superfamily predicted amino-acid transporter	-0.75	2.18
group2489	ABL-0060462	ABF-0017008	yhdX	Putative transport system permease protein	-0.14	2.68
group2678	ABL-0060463	ABF-0017010	yhdW	Amino acid ABC transporter, periplasmic amino acid-binding protein	-0.09	4.5
group3156	ABL-0060469	ABF-0017015		Endonuclease/Exonuclease/phosphatase family protein	-0.16	1.82
group1583	ABL-0062757	ABF-0017075	ruvC	component of RuvABC resolvasome, endonuclease	0.36	-1.7
group3668	ABL-0061498	ABF-0017078	hoxN	HoxN/HupN/NixA family nickel/cobalt transporter	4.14	2.75
group1586	ABL-0062750	ABF-0017082	znuB	high-affinity zinc transport system membrane protein	-1.55	-1.72
group1587	ABL-0062749	ABF-0017083	znuC	high-affinity zinc transport system ATP-binding protein	-1.51	-1.65
group1588	ABL-0062748	ABF-0017084	znuA	Zinc ABC transporter, periplasmic-binding protein ZnuA	-4.13	-2.09
group2450	ABL-0062473	ABF-0017092	sodC	superoxide dismutase, Cu, Zn	1.25	2.55
group3179	ABL-0063057	ABF-0017125	inh	Alkaline proteinase inhibitor precursor	-0.06	-1.52
group3180	ABL-0063054	ABF-0017128	prtF	outer membrane exporter of proteases	-0.1	-2.34
group2333	ABL-0064408	ABF-0017152	occM	Octopine transport system permease protein occM	-2.04	0.35
group2441	ABL-0063441	ABF-0017163		putative membrane protein	3.13	2.96
group994	ABL-0063446	ABF-0017172	sdaC	predicted serine transporter	-1.66	-1.61
group2187	ABL-0063448	ABF-0017175		Putative DNA-binding protein	0.24	2.13
group2840	ABL-0061471	ABF-0017346	hybO	hydrogenase 2, small subunit	4.18	1.75
group2839	ABL-0061472	ABF-0017348	hybA	hydrogenase 2 4Fe-4S ferredoxin-type component	4.71	1.45
group2838	ABL-0061473	ABF-0017349	hybB	predicted hydrogenase 2 cytochrome b type component	4.23	2.42
group2837	ABL-0061474	ABF-0017351	hybC	hydrogenase 2, large subunit	3.66	1.29
group2836	ABL-0061475	ABF-0017352	hybD	predicted maturation element for hydrogenase 2	3.86	0.95
group2620	ABL-0061476	ABF-0017353	hybE	hydrogenase 2-specific chaperone	3.94	2.52
group2437	ABL-0061481	ABF-0017354	hybF	protein involved with the maturation of hydrogenases 1 and 2	5.48	0.61
group2835	ABL-0061480	ABF-0017358	hypB	GTP hydrolase involved in nickel liganding into hydrogenases	5.37	2.54
group2834	ABL-0061478	ABF-0017360	hypD	protein required for maturation of hydrogenases	4.98	1.85
group2833	ABL-0061477	ABF-0017361	hypE	carbamoyl phosphate phosphatase, hydrogenase 3 maturation protein	4.59	1.26
group2832	ABL-0061497	ABF-0017363	hypF	[NiFe] hydrogenase metallocenter assembly protein HypF	5.85	0.41
group1950	ABL-0061619	ABF-0017459	ybgT	Putative outer membrane lipoprotein	0.16	2.18
group2326	ABL-0063378	ABF-0017517		hypothetical protein	1.47	2.22
group140	ABL-0061347	ABF-0017532	asnA	L-asparaginase	-0.07	-2.21
group731	ABL-0061384	ABF-0017589	cyoE	protoheme IX farnesyltransferase	-1.76	0.1
group733	ABL-0061386	ABF-0017592	cyoC	cytochrome o ubiquinol oxidase subunit III	-1.68	-0.74
group671	ABL-0064700	ABF-0017617	dctA	C4-dicarboxylic acid, orotate and citrate transporter	-1.94	-0.26
group654	ABL-0064680	ABF-0017653	yhhK	putative N-acetyltransferase	0.17	1.93
group839	ABL-0060408	ABF-0017745	fadA	3-ketoacyl-CoA thiolase (thiolase I)	-1.83	0.26
group838	ABL-0060409	ABF-0017746	fadB	Enoyl-CoA hydratase / Delta(3)-cis-delta(2)-trans-enoyl-CoA isomerase / 3-hydroxyacyl-CoA dehydrogenase / 3-hydroxybutyryl-CoA epimerase	-1.87	0.13
group1171	ABL-0062712	ABF-0017768	pepT	peptidase T	4.3	4.97
group2081	ABL-0064303	ABF-0017821		2-oxoglutarate/malate translocator	1.15	2.83
group1609	ABL-0064291	ABF-0017837	frdD	fumarate reductase (anaerobic), membrane anchor subunit	2.97	2.81
group1610	ABL-0064290	ABF-0017839	frdC	fumarate reductase (anaerobic), membrane anchor subunit	3.27	2.99
group1611	ABL-0064289	ABF-0017841	frdB	fumarate reductase (anaerobic), Fe-S subunit	3.1	3.13
group1612	ABL-0064288	ABF-0017842	frdA	fumarate reductase (anaerobic) catalytic and NAD/flavoprotein subunit	3.48	2.91
group1444	ABL-0061960	ABF-0017931	flgB	Flagellar basal-body rod protein flgB	1.5	0.14
group554	ABL-0062073	ABF-0018000	ycfP	conserved protein	1.66	1.64
group2217	ABL-0060977	ABF-0018069	fucO	Lactaldehyde reductase	0.81	1.93
group2431	ABL-0060976	ABF-0018071	budB	Acetolactate synthase, catabolic	0.38	1.99
group2432	ABL-0060975	ABF-0018072	budA	Alpha-acetolactate decarboxylase	-0.00523	2.68
group436	ABL-0060956	ABF-0018098	yhbS	predicted acyltransferase with acyl-CoA N-acyltransferase domain	1.07	1.69
group437	ABL-0060955	ABF-0018099	yhbT	predicted lipid carrier protein	0.97	1.69
group438	ABL-0060954	ABF-0018102	yhbU	predicted peptidase (collagenase-like)	4.67	3.09
group439	ABL-0060953	ABF-0018103	yhbV	predicted protease	4.17	3.31
group1511	ABL-0062927	ABF-0018156	cspD	cold shock protein	1.25	1.79
group1975	ABL-0062930	ABF-0018159	hcp	Hybrid cluster protein [4Fe-2S-2O] protein in anaerobic terminal reductases	0.91	2.67
group1974	ABL-0062931	ABF-0018161	hcr	HCP oxidoreductase, NADH-dependent	0.6	1.56
group1024	ABL-0063529	ABF-0018173	suhB	Myo-inositol-1(or 4)-monophosphatase	-1.06	-1.69
group2445	ABL-0063530	ABF-0018174		Periplasmic binding protein	-1.18	-3.57
group1896	ABL-0063531	ABF-0018175		ABC-type Fe3+-siderophore transport system, permease component	-0.88	-3.84
group1897	ABL-0063532	ABF-0018176		ABC-type Fe3+-siderophores transport systems, ATP-binding component	-1.14	-2.37
group2446	ABL-0063535	ABF-0018178		Iron(III) dicitrate-binding protein	-3.07	-3.41
group2447	ABL-0063536	ABF-0018180		putative membrane protein	-1.47	-1.52
group2943	ABL-0063454	ABF-0018207		hypothetical protein	1.27	1.74
group2942	ABL-0060635	ABF-0018208		hypothetical protein	4.94	3.82
group2273	ABL-0063396	ABF-0018231	outE	General secretion pathway protein E	0.28	-1.5
group2270	ABL-0063391	ABF-0018236	outJ	General secretion pathway protein J	-0.03	-1.5
group1937	ABL-0060693	ABF-0018256	cbsC	isochorismate hydroxymutase 2, chrysobactin biosynthesis	1.81	-0.0077
group1700	ABL-0064142	ABF-0018275	ygaW	predicted inner membrane protein	0.13	3.29
group2389	ABL-0063036	ABF-0018298	cynX	Cyanate transport protein cynX	-1.62	-0.00472
group1369	ABL-0061556	ABF-0018324	ybeL	conserved protein	0.63	1.62
group1382	ABL-0061543	ABF-0018340	lipA	lipoate synthase	-1.71	1.58
group248	ABL-0064752	ABF-0018387	ybiJ	putative exported protein	0.07	3.18
group244	ABL-0064740	ABF-0018401	ibpB	heat shock chaperone	1.5	-0.72
group1983	ABL-0064257	ABF-0018568	ahpF	alkyl hydroperoxide reductase, F52a subunit, FAD/NAD(P)-binding	-0.44	-3.19
group1982	ABL-0064258	ABF-0018570	ahpC	alkyl hydroperoxide reductase, C22 subunit	2.61	1.5
group3163	ABL-0064593	ABF-0018571		ABC transporter, permease protein	-4.54	-2.56
group3162	ABL-0064592	ABF-0018572		ABC transporter, periplasmic-binding component	-6.88	-2.99
group3161	ABL-0064591	ABF-0018573		Vitamin B12 ABC transporter, ATPase component BtuD	-6.71	-2.86
group1277	ABL-0060685	ABF-0018596	osmY	periplasmic protein	-1.97	0.2
group4021	ABL-0060683	ABF-0018601		hypothetical protein	1.91	0.77
group2212	ABL-0061786	ABF-0018628	dcuB	C4-dicarboxylate transporter DcuB	6.05	4.04
group2213	ABL-0061784	ABF-0018630	dcyD	D-cysteine desulfhydrase, PLP-dependent	0.98	2.22
group2652	ABL-0061780	ABF-0018632		malate/lactate dehydrogenase	1.83	0.81
group3640	ABL-0060722	ABF-0018634		Putative glycosyltransferase protein	-0.76	-1.8
group3641	ABL-0060723	ABF-0018635		Putative glycosyltransferase protein	-0.61	-2.16
group1932	ABL-0060845	ABF-0018664	dcuA	C4-dicarboxylate antiporter	1.97	-0.86
group1300	ABL-0060863	ABF-0018689	yqjD	conserved protein	-0.06	1.75
group1301	ABL-0060865	ABF-0018690	yqjB	Putative membrane protein precursor	-1.08	-1.72
group1430	ABL-0061940	ABF-0018766	dsrB	DsrB protein	-0.36	1.52
group2500	ABL-0062484	ABF-0018771	cybC	Soluble cytochrome b562	-4.14	1.72
group2623	ABL-0063809	ABF-0018787		Lactoylglutathione lyase-like lyase	1.94	5.75
group3222	ABL-0061650	ABF-0018800		Sugar phosphate isomerase/epimerase	-0.04	-1.71
group2649	ABL-0063079	ABF-0018853	cbrD	ATP binding protein from the ferric achromobactin permease	-0.12	-1.84
group3140	ABL-0063082	ABF-0018856	cbrA	periplasmic-binding component of an ABC superfamily achromobactin transporter	-1.4	-1.97
group2062	ABL-0064441	ABF-0018859	acsC	achromobactin synthase component	-0.22	-3.68
group2936	ABL-0063083	ABF-0018864	acr	TonB-dependent ferric achromobactin receptor	-2.29	-4.98
group3184	ABL-0062507	ABF-0018866	acsF	pyridoxal phosphate-dependent transferase	-0.27	-3.61
group2905	ABL-0060651	ABF-0018892		Methyl-accepting chemotaxis protein	1.66	-0.43
group1832	ABL-0063040	ABF-0018914	dps	Fe-binding and storage protein	1.55	1.68
group1109	ABL-0062616	ABF-0018981	dadA	D-amino acid dehydrogenase	0.32	2.11
group3177	ABL-0062396	ABF-0018996		ABC-type Fe3+ transport system, periplasmic component	1.76	0.2
group3216	ABL-0061939	ABF-0019019	yddV	Putative Heme-regulated two-component response regulator	-0.63	-1.89
group2618	ABL-0061661	ABF-0019032		formate dehydrogenase, cytochrome B556 (gamma) subunit	4.76	4.6
group2584	ABL-0064764	ABF-0019090		Probable periplasmic dipeptide transport protein	0.23	2.14
group3405	ABL-0064072	ABF-0019192		hypothetical protein	-3.4	0.54
group2856	ABL-0064073	ABF-0019222		Zinc ABC transporter, ATP-binding protein ZnuC	-6.73	-4.07
group2857	ABL-0064074	ABF-0019223		Zinc ABC transporter, inner membrane permease protein ZnuB	-5.58	-4.51
group2701	ABL-0062224	ABF-0019257	ydeP	Putative formate dehydrogenase oxidoreductase protein	-1.39	1.66
group422	ABL-0062242	ABF-0019267	pspF	DNA-binding transcriptional activator	0.22	-2.22
group529	ABL-0062259	ABF-0019307		putative lipoprotein	0.74	1.81
group215	ABL-0063674	ABF-0019323	recX	inhibitor of RecA	-1.16	-1.52
group2457	ABL-0060528	ABF-0019339	budC	2,3-butanediol dehydrogenase, S-alcohol forming, (R)-acetoin-specific / Acetoin (diacetyl) reductase	2.02	5.2
group5056	ABL-0061065	ABF-0019360		hypothetical protein	1.81	0.34
group2953	ABL-0063416	ABF-0019381		D-alanine carrier protein DltC	-1.71	0.33
group1548	ABL-0062816	ABF-0019390	ycbJ	conserved protein	2.28	2.61
group2931	ABL-0062817	ABF-0019391		Pectate lyase	0.02	-1.77
group3502	ABL-0061923	ABF-0019423		Uropathogenic specific protein	2.24	1.11
group2330	ABL-0060338	ABF-0019463	yliB	ABC transporter, periplasmic component	-0.06	1.86
group271	ABL-0060349	ABF-0019481	mutM	formamidopyrimidine/5-formyluracil/ 5-hydroxymethyluracil DNA glycosylase	-0.41	-1.5
group2171	ABL-0061414	ABF-0019535	ykgM	LSU ribosomal protein L31p	-7.37	-6.6
group2170	ABL-0061413	ABF-0019536	ykgO	rpmJ (L36) paralog	-7.26	-6.06
group1849	ABL-0061406	ABF-0019545	amtB	ammonium transporter	0.64	3.36
group749	ABL-0061405	ABF-0019546	glnK	nitrogen assimilation regulatory protein for GlnL, GlnE, and AmtB	0.19	3.8
group3484	ABL-0062732	ABF-0019566		hypothetical protein	1.8	-1.43
group3130	ABL-0061801	ABF-0019568		putative transport system permease protein	-5.02	-3.33
group3131	ABL-0061802	ABF-0019569		putative solute-binding lipoprotein	-4.97	-4.53
group3132	ABL-0061804	ABF-0019570		ABC transporter, nucleotide binding/ATPase protein	-4.38	-4.06
group3133	ABL-0061805	ABF-0019572		ABC transporter, nucleotide binding/ATPase protein (peptide)	-3.8	-4.09
group1108	ABL-0062614	ABF-0019575	yeaH	conserved protein	0.56	1.94
group1107	ABL-0062613	ABF-0019576	yeaG	conserved protein with nucleoside triphosphate hydrolase domain	0.51	2.09
group1916	ABL-0062610	ABF-0019579	yeaD	conserved protein	2.11	1.07
group1104	ABL-0062608	ABF-0019582	yeaA	methionine sulfoxide reductase B	-1.51	-0.72
group2797	ABL-0062356	ABF-0019592	hrpB	HrpB	0.45	-2
group1525	ABL-0062860	ABF-0019603	focA	formate transporter	2.25	3.02
group081	ABL-0062861	ABF-0019604	pflB	pyruvate formate lyase I	1.76	3.36
group4408	ABL-0062332	ABF-0019618		putative cytochrome P450 hydroxylase	-1.78	-0.54
group1922	ABL-0062676	ABF-0019635	osmE	Osmotically inducible lipoprotein E precursor	0.4	2.81
group3899	ABL-0061217	ABF-0019681		Serine protease	-1.6	-0.12
group1471	ABL-0061997	ABF-0019721	fliZ	predicted regulator of FliA activity	1.16	-2.14
group1498	ABL-0062949	ABF-0019825	grxA	glutaredoxin 1, redox coenzyme for ribonucleotide reductase (RNR1a)	1.61	2.11
group1968	ABL-0062950	ABF-0019828	ybjM	Inner membrane protein	3.65	0.09
group2343	ABL-0063592	ABF-0019862	cysW	Sulfate transport system permease protein cysW	-1.14	-1.56
group2088	ABL-0064750	ABF-0019871	ssuC	Alkanesulfonates transport system permease protein	-0.03	1.91
group2127	ABL-0064749	ABF-0019873	ssuD	Alkanesulfonate monooxygenase	0.05	1.56
group2126	ABL-0064748	ABF-0019874	ssuA	Alkanesulfonates-binding protein	-0.08	1.97
group540	ABL-0062111	ABF-0019893	pps	phosphoenolpyruvate synthase	-1.22	-2.05
group462	ABL-0060913	ABF-0019899	mdh	malate dehydrogenase, NAD(P)-binding	-3.17	-0.7
group2156	ABL-0062042	ABF-0019942	yceJ	Cytochrome b561	-2.11	-2.14
group1825	ABL-0062041	ABF-0019943	yceI	secreted protein	-2.33	-1.62
group579	ABL-0062040	ABF-0019944	yceA	conserved protein	-1.83	-1.35
group3963	ABL-0063813	ABF-0019975	ycdJ	Alpha/beta superfamily hydrolase	-2.79	-1.06
group3964	ABL-0063814	ABF-0019976		Conserved protein containing a Zn-ribbon-like motif	-2.04	-1.17
group2234	ABL-0062988	ABF-0020011		sugar transport ATP-binding protein	-0.46	-2.06
group1487	ABL-0062995	ABF-0020026	nfo	endonuclease IV with intrinsic 3'-5' exonuclease activity	-1.97	-0.22
group542	ABL-0062100	ABF-0020068	ydiU	conserved protein	-2.06	-1.76
group2105	ABL-0062120	ABF-0020088	sufC	SufC protein -!- transport protein associated with Fe-S cluster assembly	-1.1	-1.75
group1936	ABL-0060664	ABF-0020093		hypothetical protein	0.82	-2.13
group2644	ABL-0060663	ABF-0020094		ABC-type transporter, periplasmic component	-2.65	-2.16
group2643	ABL-0060662	ABF-0020095		ABC transporter, permease protein	-2.09	-2.57
group2642	ABL-0060661	ABF-0020096		ABC transporter, permease protein	-2.15	-1.59
group2641	ABL-0060660	ABF-0020097		ABC transporter ATP-binding protein	-1.66	-1.77
group1894	ABL-0063523	ABF-0020128	hscB	Chaperone protein hscB	-0.7	-1.82
group1017	ABL-0063513	ABF-0020141	ndk	multifunctional nucleoside diphosphate kinase and apyrimidinic endonuclease and 3'-phosphodiesterase	-4.01	-1.07
group1143	ABL-0062650	ABF-0020172	manX	PTS system mannose-specific IIAB component	2.74	1.33
group1144	ABL-0062651	ABF-0020173	manY	mannose-specific enzyme IIC component of PTS	1.95	1.38
group1543	ABL-0062824	ABF-0020178	yeeX	conserved protein	0.2	1.93
group2391	ABL-0063426	ABF-0020233	sfuA	Ferric iron ABC transporter, iron-binding protein	-4.75	-3.19
group2659	ABL-0063427	ABF-0020234	sfuB	Ferric iron ABC transporter, permease protein	-0.68	-2.1
group1763	ABL-0062292	ABF-0020270	narG	nitrate reductase 1, alpha subunit	2.12	1.05
group1764	ABL-0062293	ABF-0020271	narH	nitrate reductase 1, beta (Fe-S) subunit	1.99	0.77
group2503	ABL-0062294	ABF-0020272	narJ	molybdenum-cofactor-assembly chaperone subunit (delta subunit) of nitrate reductase 1	2.02	0.71
group2504	ABL-0062295	ABF-0020273	narI	nitrate reductase 1, gamma (cytochrome b(NR)) subunit	2.15	1.26
group2232	ABL-0063012	ABF-0020320	yecH	hypothetical protein	0.1	3.27
group1476	ABL-0063009	ABF-0020324	yejG	predicted protein	-4.14	0.28
group375	ABL-0063577	ABF-0020347	yfiD	pyruvate formate lyase subunit	1.62	4.23
group372	ABL-0063574	ABF-0020350	nadB	quinolinate synthase, L-aspartate oxidase (B protein) subunit	0.41	1.51
group370	ABL-0063572	ABF-0020353	rseA	anti-sigma factor	0.36	1.61
group642	ABL-0064645	ABF-0020382	pfkA	6-phosphofructokinase I	1.09	1.58
group620	ABL-0064579	ABF-0020421	sthA	Soluble pyridine nucleotide transhydrogenase	-2.96	-0.28
group3611	ABL-0061676	ABF-0020467	weaP	Undecaprenyl-phosphate galactose phosphotransferase	-1.22	-1.54
group2102	ABL-0063633	ABF-0020532	nrdF	ribonucleoside-diphosphate reductase 2, beta subunit, ferritin-like	-2.09	-1.05
group2101	ABL-0063632	ABF-0020533	nrdE	ribonucleoside-diphosphate reductase 2, alpha subunit	-2.38	-1.31
group2100	ABL-0063631	ABF-0020534	nrdI	protein that stimulates ribonucleotide reduction	-2.95	-0.71
group2099	ABL-0063630	ABF-0020535	nrdH	glutaredoxin-like protein	-3.29	-0.05
group1323	ABL-0061636	ABF-0020551	gpmA	phosphoglyceromutase 1	0.67	1.6
group2224	ABL-0061637	ABF-0020553	cusA	Cobalt-zinc-cadmium resistance protein czcA; Cation efflux system protein cusA	2.12	1.22
group2223	ABL-0061638	ABF-0020554	cusB	Probable Co/Zn/Cd efflux system membrane fusion protein	2.03	1.26
group2469	ABL-0061639	ABF-0020555		Heavy metal RND efflux outer membrane protein, CzcC family	1.54	0.79
group2222	ABL-0061640	ABF-0020556		Probable Co/Zn/Cd efflux system membrane fusion protein	1.08	2.07
group1319	ABL-0061647	ABF-0020567	modA	molybdate transporter subunit; periplasmic-binding component of ABC superfamily	0.11	2.37
group1318	ABL-0061648	ABF-0020568	modB	molybdate transporter subunit; membrane component of ABC superfamily	0.13	2.19
group1317	ABL-0061649	ABF-0020569	modC	molybdate transporter subunit; ATP-binding component of ABC superfamily	0.08	1.93
group1836	ABL-0063078	ABF-0020580	rhlE	Putative ATP-dependent RNA helicase	-1.24	-1.89
group112	ABL-0063327	ABF-0020585	pta	phosphate acetyltransferase	0.83	2.09
group959	ABL-0063326	ABF-0020586	ackA	acetate kinase A and propionate kinase 2	0.58	1.85
group957	ABL-0063324	ABF-0020590	yfbU	conserved protein	2.86	1.67
group956	ABL-0063323	ABF-0020591	yfbT	sugar phosphatase	3.03	1.21
group955	ABL-0063322	ABF-0020593	yfbS	predicted transporter	2.19	1.8
group1124	ABL-0062202	ABF-0020610	acnA	aconitate hydratase 1	-1.73	0.26
group108	ABL-0062599	ABF-0020625	yicG	conserved inner membrane protein	-1.71	-1.01
group098	ABL-0062590	ABF-0020642	adhE	fused acetaldehyde-CoA dehydrogenase and iron-dependent alcohol dehydrogenase and pyruvate-formate lyase deactivase	1.83	4.07
group2876	ABL-0061479	ABF-0020729	hypC	[NiFe] hydrogenase metallocenter assembly protein HybG	4.2	4.4
group2214	ABL-0061772	ABF-0020733	cbl	transcriptional regulator of cysteine biosynthesis (LysR family)	-0.52	-1.58
group2464	ABL-0061776	ABF-0020741		Glycerol dehydrogenase	2.05	0.38
group1051	ABL-0062521	ABF-0020757	ynfK	predicted dethiobiotin synthetase	4.03	3.26
group2922	ABL-0063415	ABF-0020777	metE	5-methyltetrahydropteroyltriglutamate-- homocysteine methyltransferase	-2.58	-0.34
group2923	ABL-0063414	ABF-0020778		hypothetical protein	-2.49	-0.6
group1822	ABL-0062312	ABF-0020780	ydcT	ABC transporter, ATPase component	0.25	2.03
group2378	ABL-0062378	ABF-0020788	hecB	Hemolysin activator protein precursor	2.84	-1.13
group1416	ABL-0061443	ABF-0020797	yfaE	predicted 2Fe-2S cluster-containing protein	-1.41	-2.14
group1415	ABL-0061444	ABF-0020798	nrdB	Ribonucleotide reductase of class Ia (aerobic), beta subunit	-1.96	-1.89
group1414	ABL-0061445	ABF-0020799	nrdA	Ribonucleotide reductase of class Ia (aerobic), alpha subunit	-2.22	-2.11
group106	ABL-0060419	ABF-0020874	murB	UDP-N-acetylenolpyruvoylglucosamine reductase, FAD-binding	-1.53	-0.83
group2855	ABL-0064075	ABF-0046525		Zinc ABC transporter, periplasmic-binding protein ZnuA	-5.21	-6.35
group1696	ABL-0064147	ABF-0046528	leuA	2-isopropylmalate synthase	-0.48	-2.47
group1149	ABL-0062661	ABF-0046577	yniA	predicted phosphotransferase/kinase	1.19	2.25
group1021	ABL-0063526	ABF-0046692	iscS	Cysteine desulfurase	-0.2	-1.88
group1695	ABL-0064148	ABF-0046755	leuB	3-isopropylmalate dehydrogenase	-0.27	-2.22
group309	ABL-0064358	ABF-0046787	bfr	bacterioferritin, iron storage and detoxification protein	1.09	2.52
group1259	ABL-0060601	ABF-0046883	yjgK	conserved protein	0.75	1.81
group1145	ABL-0062652	ABF-0047122	manZ	mannose-specific enzyme IID component of PTS	2.03	1.98
group409	ABL-0062126	ABF-0047171	pykF	pyruvate kinase I	0.53	1.65
group1566	ABL-0064936	ABF-0174126	rmf	ribosome modulation factor	1.68	3.05
