# Supplementary material for: Evolution of the metabolic and regulatory networks associated with oxygen availability in two phytopathogenic enterobacteria
Source: BMC Genomics. 2012 Mar 22;13:110. doi: 10.1186/1471-2164-13-110 (PMC3349551; doi:10.1186/1471-2164-13-110)
Supplement: Additional file 6 — List of strain-specific genes in P. atrosepticum that are detected as differentially expressed using stringent criteria (cFDR = 0.01 and fold change > 3). [file 1471-2164-13-110-S6.XLS]

## Sheet: Sheet1
List of 222 congruently expressed simple 1-1 orthologs shared between the phytopathogens
Group	FeatureName	Product	SCRI1043.foldchange	ECH3937.foldchange	SCRI1043_FeatureID	ECH3937_FeatureID
group2094	eptB	predicted metal dependent hydrolase	-2.31338	-1.87905	ABL-0060245	ABF-0016330
group2893		hypothetical protein	-2.02792	-3.50642	ABL-0060267	ABF-0016680
group106	murB	UDP-N-acetylenolpyruvoylglucosamine reductase, FAD-binding	-2.88786	-1.77769	ABL-0060419	ABF-0020874
group218	birA	bifunctional biotin-[acetylCoA carboxylase] holoenzyme synthetase/DNA-binding transcriptional repressor, bio-5'-AMP-binding	-2.21914	-1.44393	ABL-0060420	ABF-0020875
group1187	yhdH	predicted oxidoreductase, Zn-dependent and NAD(P)-binding	2.9897	4.89056	ABL-0060483	ABF-0015647
group2457	budC	acetoin reductase	4.05584	36.7583	ABL-0060528	ABF-0019339
group1224	yhcC	predicted Fe-S oxidoreductase	3.4822	1.90528	ABL-0060531	ABF-0015713
group1251	exbB	membrane spanning protein in TonB-ExbB-ExbD complex	-3.50642	-6.58873	ABL-0060576	ABF-0016541
group1252	exbD	membrane spanning protein in TonB-ExbB-ExbD complex	-3.05252	-2.77022	ABL-0060577	ABF-0016542
group1254	nrdG	anaerobic ribonucleotide reductase activating protein	6.19026	4.89056	ABL-0060592	ABF-0016554
group1255	nrdD	anaerobic ribonucleoside-triphosphate reductase	24.4201	17.7531	ABL-0060593	ABF-0016556
group1249	pepA	aminopeptidase A, a cyteinylglycinase	-2.44528	-1.84038	ABL-0060622	ABF-0016590
group2942		hypothetical protein	30.6965	14.1232	ABL-0060635	ABF-0018208
group2641		ABC transporter ATP binding protein	-3.16017	-3.41054	ABL-0060660	ABF-0020097
group2642		ABC transporter permease protein	-4.43828	-3.01049	ABL-0060661	ABF-0020096
group2643		ABC transporter permease protein	-4.25748	-5.93809	ABL-0060662	ABF-0020095
group2644		putative ABC transporter extracellular solute binding protein	-6.27667	-4.46915	ABL-0060663	ABF-0020094
group4021		hypothetical protein	3.75809	1.70527	ABL-0060683	ABF-0018601
group3639		putative capsular polysaccharide bisynthesis protein	-2.08493	-2.07053	ABL-0060721	ABF-0018551
group1301		putative exported protein	-2.11404	-3.29436	ABL-0060865	ABF-0018690
group1302	yqjA	conserved inner membrane protein	-2.49666	-2.39496	ABL-0060866	ABF-0018691
group462	mdh	malate dehydrogenase, NAD(P)-binding	-9.00047	-1.6245	ABL-0060913	ABF-0019899
group445	rbfA	30s ribosome binding factor	-2.28153	-1.56917	ABL-0060944	ABF-0018113
group439	yhbV	predicted protease	18.0009	9.91766	ABL-0060953	ABF-0018103
group438	yhbU	predicted peptidase (collagenase-like)	25.4572	8.51496	ABL-0060954	ABF-0018102
group436	yhbS	predicted acyltransferase with acyl-CoA N-acyltransferase domain	2.09943	3.22657	ABL-0060956	ABF-0018098
group2706		prophage integrase	-2.01391	-1.98618	ABL-0061070	ABF-0017202
group2493		putative exported protein	8.39773	1.75321	ABL-0061151	ABF-0016816
group2169		putative methyl-accepting chemotaxis protein	2.2974	2.65737	ABL-0061350	ABF-0017537
group713	queA	S-adenosylmethionine:tRNA ribosyltransferase-isomerase	-2.20381	-2.15846	ABL-0061364	ABF-0017555
group714	tgt	tRNA-guanine transglycosylase	-2.63902	-2.41162	ABL-0061365	ABF-0017556
group733	cyoC	cytochrome o ubiquinol oxidase subunit III	-3.20428	-1.67018	ABL-0061386	ABF-0017592
group2170	rpmJ2	putative 50S ribosomal protein L36 (second copy)	-153.277	-66.7178	ABL-0061413	ABF-0019536
group2171	rpmE2	putative 50S ribosomal protein L31 (second copy)	-165.421	-97.0059	ABL-0061414	ABF-0019535
group491	copA	copper-transporting P-type ATPase	-2.36199	-1.67018	ABL-0061439	ABF-0020793
group1416	yfaE	Ferredoxin-like protein	-2.65737	-4.40762	ABL-0061443	ABF-0020797
group1415	nrdB	ribonucleoside-diphosphate reductase 1 beta chain	-3.89062	-3.70635	ABL-0061444	ABF-0020798
group1414	nrdA	ribonucleoside-diphosphate reductase 1 alpha chain	-4.65893	-4.31691	ABL-0061445	ABF-0020799
group2840	hybO	hydrogenase-2 small subunit	18.1261	3.36359	ABL-0061471	ABF-0017346
group2839	hybA	hydrogenase-2 operon protein	26.1729	2.73208	ABL-0061472	ABF-0017348
group2838	hybB	probable Ni/Fe-hydrogenase 2 B-type cytochrome subunit	18.7654	5.35171	ABL-0061473	ABF-0017349
group2837	hybC	hydrogenase-2 large subunit	12.6407	2.44528	ABL-0061474	ABF-0017351
group2836	hybD	hydrogenase 2 maturation protease	14.5203	1.93187	ABL-0061475	ABF-0017352
group2620	hybE	hydrogenase-2 component protein	15.3482	5.73582	ABL-0061476	ABF-0017353
group2833	hypE	hydrogenase isoenzymes formation protein	24.0839	2.39496	ABL-0061477	ABF-0017361
group2834	hypD	hydrogenase isoenzymes formation protein	31.5594	3.605	ABL-0061478	ABF-0017360
group2876	hypC	hydrogenase isoenzymes formation protein	18.3792	21.1121	ABL-0061479	ABF-0020729
group2835	hypB	hydrogenase isoenzymes nickel incorporation protein	41.3553	5.81589	ABL-0061480	ABF-0017358
group2437	hypA	putative regulator of hydrogenase isoenzymes	44.6318	1.52626	ABL-0061481	ABF-0017354
group2658	hyfR	hydrogenase-4 transcriptional activator	6.82108	2.51403	ABL-0061482	ABF-0015754
group2878	hycI	hydrogenase 3 maturation protease	25.8125	9.57983	ABL-0061483	ABF-0015747
group2657	hyfJ	hydrogenase-4 component J	46.8507	31.3414	ABL-0061484	ABF-0015745
group2656	hyfI	hydrogenase-4 component I	62.2499	17.5087	ABL-0061485	ABF-0015744
group2877	hyfH	hydrogenase-4 component H	64.8934	17.0299	ABL-0061486	ABF-0015742
group2547	hyfG	hydrogenase-4 component G	75.0614	26.7228	ABL-0061487	ABF-0015741
group3115	hyfF	hydrogenase-4 component F	57.2816	15.7797	ABL-0061488	ABF-0015740
group3114	hyfE	hydrogenase-4 component E	72.0037	29.446	ABL-0061489	ABF-0015739
group3113	hyfD	hydrogenase-4 component D	173.645	26.1729	ABL-0061490	ABF-0015738
group2655	hyfC	hydrogenase-4 component C	123.64	10.8528	ABL-0061491	ABF-0015737
group2654	hyfB	hydrogenase-4 component B	163.144	26.7228	ABL-0061492	ABF-0015736
group2653	hyfA	hydrogenase-4 component A	128	32.2226	ABL-0061493	ABF-0015735
group2588	hydN	formate dehydrogenase-H, [4Fe-4S] ferredoxin subunit	183.546	55.3304	ABL-0061495	ABF-0015752
group3668	hoxN	high-affinity nickel transport protein	17.6305	6.72717	ABL-0061498	ABF-0017078
group1348	ybfA	predicted protein	3.91768	6.6807	ABL-0061596	ABF-0016966
group1341	sdhD	succinate dehydrogenase, membrane subunit, binds cytochrome b556	-7.3615	-1.53688	ABL-0061610	ABF-0016956
group1338	sucA	2-oxoglutarate decarboxylase, thiamin-requiring	-4.53154	-1.44393	ABL-0061613	ABF-0016951
group1336	sucC	succinyl-CoA synthetase, beta subunit	-5.27803	-1.7411	ABL-0061615	ABF-0016948
group2224	cusA	cation efflux system protein	4.34694	2.32947	ABL-0061637	ABF-0020553
group2223	cusB	putative copper efflux system protein	4.08405	2.39496	ABL-0061638	ABF-0020554
group2469		putative exported protein	2.90795	1.72907	ABL-0061639	ABF-0020555
group2222		putative exported protein	2.11404	4.19887	ABL-0061640	ABF-0020556
group2468		putative membrane protein	2.63902	1.61328	ABL-0061641	ABF-0020557
group2220		putative exported protein	-2.60268	-2.21914	ABL-0061660	ABF-0020482
group2618		formate dehydrogenase, cytochrome B556 (gamma) subunit	27.0958	24.2515	ABL-0061661	ABF-0019032
group3611	rfbP	undecaprenyl-phosphate galactosephosphotransferase	-2.32947	-2.90795	ABL-0061676	ABF-0020467
group2247		putative chorismate mutase	-2.12874	-1.69349	ABL-0061705	ABF-0018885
group1941	gltP	glutamate/aspartate:proton symporter	-2.2974	-1.46409	ABL-0061773	ABF-0020737
group2652		putative malate/lactate dehydrogenase	3.55537	1.75321	ABL-0061780	ABF-0018632
group2212	dcuB	anaerobic C4-dicarboxylate transporter	66.257	16.4498	ABL-0061786	ABF-0018628
group3130		putative transport system membrane protein	-32.4467	-10.0561	ABL-0061801	ABF-0019568
group3131		putative ABC transporter substrate-binding protein	-31.3414	-23.1029	ABL-0061802	ABF-0019569
group3132		ABC transporter ATP binding protein	-20.8215	-16.6795	ABL-0061804	ABF-0019570
group3133		ABC transporter ATP-binding protein	-13.9288	-17.0299	ABL-0061805	ABF-0019572
group3502		hypothetical protein	4.72397	2.15846	ABL-0061923	ABF-0019423
group3117	betI	TetR-family transcriptional regulator	-2.67586	-1.41421	ABL-0062002	ABF-0019710
group3292	betB	betaine aldehyde dehydrogenase	-2.20381	-1.90528	ABL-0062003	ABF-0019709
group2157		hypothetical protein	1.98618	2.82843	ABL-0062032	ABF-0014533
group579	yceA	conserved protein	-3.55537	-2.54912	ABL-0062040	ABF-0019944
group1825	yceI	secreted protein	-5.02805	-3.07375	ABL-0062041	ABF-0019943
group2156	yceJ	putative membrane protein	-4.31691	-4.40762	ABL-0062042	ABF-0019942
group2155		hypothetical protein	2.41162	3.78423	ABL-0062047	ABF-0014583
group554	ycfP	uncharacterized enzyme, contains alpha/beta hydrolase fold	3.16017	3.11666	ABL-0062073	ABF-0018000
group542		hypothetical protein	-4.16986	-3.38698	ABL-0062100	ABF-0020068
group540	pps	phosphoenolpyruvate synthase	-2.32947	-4.14106	ABL-0062111	ABF-0019893
group2104	sufB	component of SufBCD complex	-2.08493	-2.80889	ABL-0062119	ABF-0020089
group2105	sufC	transport protein associated with Fe-S cluster assembly	-2.14355	-3.36359	ABL-0062120	ABF-0020088
group2106	sufD	component of SufBCD complex	-2.62079	-2.67586	ABL-0062121	ABF-0020087
group2108	sufE	sulfur acceptor protein	-2.01391	-2.42839	ABL-0062123	ABF-0020085
group3172		LysR-family transcriptional regulator	-2.32947	-1.97247	ABL-0062225	ABF-0019258
group4559		LysR-family transcriptional regulator	-1.97247	-1.43396	ABL-0062238	ABF-0020704
group1821	chaA	calcium/sodium:proton antiporter	-2.32947	-3.41054	ABL-0062282	ABF-0014743
group1762	narK	nitrite extrusion protein	2.49666	1.81504	ABL-0062291	ABF-0020265
group1763	narG	respiratory nitrate reductase 1 alpha chain	4.34694	2.07053	ABL-0062292	ABF-0020270
group1764	narH	respiratory nitrate reductase 1 beta chain	3.97237	1.70527	ABL-0062293	ABF-0020271
group2503	narJ	respiratory nitrate reductase 1 delta chain	4.05584	1.6358	ABL-0062294	ABF-0020272
group2504	narI	respiratory nitrate reductase 1 gamma chain	4.43828	2.39496	ABL-0062295	ABF-0020273
group4408		putative cytochrome P450	-3.43426	-1.45397	ABL-0062332	ABF-0019618
group2703		putative exported protein	2.07053	2.08493	ABL-0062434	ABF-0017095
group1048	uspE	stress-induced protein	2.05623	2.11404	ABL-0062468	ABF-0014558
group2450	sodC	superoxide dismutase, Cu, Zn	2.37841	5.85634	ABL-0062473	ABF-0017092
group1051	ynfK	predicted dethiobiotin synthetase	16.3362	9.57983	ABL-0062521	ABF-0020757
group1082	ompW	outer membrane protein W	2.92817	1.41421	ABL-0062567	ABF-0015522
group098	adhE	multifunctional acetaldehyde-CoA dehydrogenase and iron-dependent alcohol dehydrogenase and pyruvate-formate lyase deactivase	3.55537	16.7955	ABL-0062590	ABF-0020642
group108	yicG	conserved inner membrane protein	-3.27161	-2.01391	ABL-0062599	ABF-0020625
group1104	msrB	methionine sulfoxide reductase B	-2.8481	-1.64718	ABL-0062608	ABF-0019582
group1916	yeaD	conserved protein	4.31691	2.09943	ABL-0062610	ABF-0019579
group1143	manX	mannose-specific PTS enzyme	6.6807	2.51403	ABL-0062650	ABF-0020172
group1144	manY	mannose-specific enzyme IIC component of PTS	3.86375	2.60268	ABL-0062651	ABF-0020173
group1145	manZ	mannose-specific enzyme IID component of PTS	4.08405	3.94493	ABL-0062652	ABF-0047122
group1149	yniA	predicted phosphotransferase/kinase	2.28153	4.75683	ABL-0062661	ABF-0046577
group2456	kdgF	pectin degradation protein	2.54912	2.51403	ABL-0062664	ABF-0014524
group1171	pepT	peptidase T	19.6983	31.3414	ABL-0062712	ABF-0017768
group1588	znuA	High-affinity zinc uptake system periplasmic protein	-17.5087	-4.25748	ABL-0062748	ABF-0017084
group1587	znuC	High-affinity zinc uptake system ATP-binding protein	-2.8481	-3.13834	ABL-0062749	ABF-0017083
group1586	znuB	High-affinity zinc uptake system membrane protein	-2.92817	-3.29436	ABL-0062750	ABF-0017082
group1569	ycdY	conserved protein	-2.04202	-1.30134	ABL-0062791	ABF-0020652
group1977		putative membrane protein	2.01391	2.47942	ABL-0062815	ABF-0019389
group1548	ycbJ	conserved protein	4.85678	6.10504	ABL-0062816	ABF-0019390
group1526	ycaO	conserved protein	-2.07053	-1.53688	ABL-0062859	ABF-0019601
group1525	focA	formate transporter	4.75683	8.11168	ABL-0062860	ABF-0019603
group081	pflB	formate acetyltransferase	3.38698	10.2674	ABL-0062861	ABF-0019604
group1511	cspD	cold shock protein homolog	2.37841	3.45815	ABL-0062927	ABF-0018156
group1498	grxA	glutaredoxin 1, redox coenzyme for ribonucleotide reductase (RNR1a)	3.05252	4.31691	ABL-0062949	ABF-0019825
group1491		putative esterase	-2.07053	-1.36604	ABL-0062984	ABF-0015271
group1832	dps	Fe-binding and storage protein	2.92817	3.20428	ABL-0063040	ABF-0018914
group1836	rhlE	putative ATP-dependent RNA helicase	-2.36199	-3.70635	ABL-0063078	ABF-0020580
group3140	cbrA	achromobactin-binding periplasmic protein	-2.63902	-3.91768	ABL-0063082	ABF-0018856
group2936	acr	TonB-dependent ferric achromobactin receptor	-4.89056	-31.5594	ABL-0063083	ABF-0018864
group1837	moaB	molybdenum cofactor biosynthesis protein B	2	1.70527	ABL-0063089	ABF-0020229
group605	moaA	molybdopterin biosynthesis protein A	2	1.59107	ABL-0063090	ABF-0020228
group258	moeA	molybdopterin biosynthesis protein	1.95884	1.3566	ABL-0063109	ABF-0020197
group955	yfbS	predicted transporter	4.56305	3.4822	ABL-0063322	ABF-0020593
group956	yfbT	sugar phosphatase	8.1681	2.31338	ABL-0063323	ABF-0020591
group957	yfbU	conserved protein	7.26015	3.18215	ABL-0063324	ABF-0020590
group1882		putative glutathione-S transferase	2.02792	1.42405	ABL-0063331	ABF-0020869
group984	yfcZ	conserved protein	2.77022	2.34567	ABL-0063367	ABF-0015396
group1885	fadL	long-chain fatty acid outer membrane transporter	-2.65737	-3.86375	ABL-0063368	ABF-0015394
group2326		hypothetical protein	2.77022	4.65893	ABL-0063378	ABF-0017517
group2923		hypothetical protein	-5.61778	-1.51572	ABL-0063414	ABF-0020778
group2742		hypothetical protein	2.44528	1.52626	ABL-0063424	ABF-0017019
group2391	sfuA	iron(III)-binding periplasmic protein	-26.9087	-9.12611	ABL-0063426	ABF-0020233
group2441		putative membrane protein	8.75435	7.78124	ABL-0063441	ABF-0017163
group994	sdaC	serine transporter	-3.16017	-3.05252	ABL-0063446	ABF-0017172
group2943		hypothetical protein	2.41162	3.34035	ABL-0063454	ABF-0018207
group2369	ohr	organic hydroperoxide resistance protein	-6.72717	-1.42405	ABL-0063455	ABF-0015241
group2191	ohrR	transcriptional regulator of organic hydroperoxide resistance gene ohr	-4.22807	-1.70527	ABL-0063456	ABF-0015242
group2914		putative membrane protein	5.16941	1.60214	ABL-0063490	ABF-0015826
group1017	ndk	multifunctional nucleoside diphosphate kinase and apyrimidinic endonuclease and 3'-phosphodiesterase	-16.1113	-2.09943	ABL-0063513	ABF-0020141
group1024	suhB	inositol-1-monophosphatase	-2.08493	-3.22657	ABL-0063529	ABF-0018173
group2445		ABC transporter, substrate binding protein	-2.26577	-11.8762	ABL-0063530	ABF-0018174
group1897		putative ferric-enterobactin ABC transporter ATP-binding protein	-2.20381	-5.16941	ABL-0063532	ABF-0018176
group2446		putative periplasmic substrate-binding transport protein	-8.39773	-10.6295	ABL-0063535	ABF-0018178
group2447		putative membrane protein	-2.77022	-2.86791	ABL-0063536	ABF-0018180
group2193		putative exported protein	-2.58471	-2.25012	ABL-0063537	ABF-0018181
group375	yfiD	pyruvate formate lyase subunit	3.07375	18.7654	ABL-0063577	ABF-0020347
group2343		sulfate ABC transporter permease protein	-2.20381	-2.94854	ABL-0063592	ABF-0019862
group2344	cysU	sulfate ABC transporter permease protein	-2	-2.54912	ABL-0063593	ABF-0019863
group2100	nrdI	NrdI protein	-7.72749	-1.6358	ABL-0063631	ABF-0020534
group2101	nrdE	ribonucleoside-diphosphate reductase 2, alpha subunit	-5.20537	-2.47942	ABL-0063632	ABF-0020533
group2102	nrdF	ribonucleoside-diphosphate reductase 2, beta subunit, ferritin-like	-4.25748	-2.07053	ABL-0063633	ABF-0020532
group2951		hypothetical protein	-1.97247	-5.50217	ABL-0063656	ABF-0016986
group1767	yqaA	conserved inner membrane protein	-2	-1.47427	ABL-0063666	ABF-0019317
group215	recX	inhibitor of RecA	-2.23457	-2.86791	ABL-0063674	ABF-0019323
group179		phage integrase	-2.25012	-2.44528	ABL-0063768	ABF-0016034
group2623		hypothetical protein	3.83706	53.8174	ABL-0063809	ABF-0018787
group482	proV	glycine betaine/L-proline transport ATP-binding protein	-4.69134	-1.84038	ABL-0063810	ABF-0015981
group483	proW	glycine betaine transporter subunit; membrane component of ABC superfamily	-2.69447	-1.69349	ABL-0063811	ABF-0015980
group1813	proX	glycine betaine transporter subunit; periplasmic-binding component of ABC superfamily	-2.86791	-1.71713	ABL-0063812	ABF-0015979
group3963		putative hydrolase	-6.9163	-2.08493	ABL-0063813	ABF-0019975
group3964		hypothetical protein	-4.11246	-2.25012	ABL-0063814	ABF-0019976
group2125		putative membrane protein	-2.36199	-1.48452	ABL-0063818	ABF-0015974
group487	trxC	thioredoxin 2	21.259	6.9644	ABL-0063825	ABF-0015967
group086	metN	ATP-binding component of DL-methionine uptake transporter (MUT)	-2.01391	-1.53688	ABL-0063838	ABF-0020454
group2956		putative exported protein	2.69447	1.91853	ABL-0063895	ABF-0014838
group2036	htrG	predicted signal transduction protein (SH3 domain)	-2.31338	-1.54756	ABL-0063901	ABF-0014830
group2856		ABC transporter ATP-binding protein	-106.153	-16.7955	ABL-0064073	ABF-0019222
group2857		ABC transporter membrane protein	-47.8352	-22.7848	ABL-0064074	ABF-0019223
group2855		ABC transporter substrate-binding protein	-37.014	-81.5719	ABL-0064075	ABF-0046525
group2439		putative membrane protein	-2.65737	-1.59107	ABL-0064092	ABF-0017098
group1689	ilvB	acetolactate synthase isozyme I large subunit	-2.47942	-4.02782	ABL-0064165	ABF-0016689
group1685	hepA	RNA polymerase-associated helicase protein (ATPase and RNA polymerase recycling factor)	-2.20381	-2.39496	ABL-0064170	ABF-0016708
group1684	rluA	Ribosomal large subunit pseudouridine synthase A	-2.05623	-1.41421	ABL-0064171	ABF-0016709
group1675	yjjB	conserved inner membrane protein	2.05623	3.34035	ABL-0064182	ABF-0016724
group1674	yjjP	predicted inner membrane protein	2.02792	3.65533	ABL-0064183	ABF-0016725
group1982	ahpC	alkyl hydroperoxide reductase C22 protein	6.10504	2.82843	ABL-0064258	ABF-0018570
group1612	frdA	fumarate reductase flavoprotein subunit	11.1579	7.51618	ABL-0064288	ABF-0017842
group1611	frdB	fumarate reductase (anaerobic), Fe-S subunit	8.57419	8.75435	ABL-0064289	ABF-0017841
group1610	frdC	fumarate reductase (anaerobic), membrane anchor subunit	9.64646	7.94474	ABL-0064290	ABF-0017839
group1609	frdD	fumarate reductase (anaerobic), membrane anchor subunit	7.83536	7.01285	ABL-0064291	ABF-0017837
group2081		putative sodium:sulfate symporter	2.21914	7.11074	ABL-0064303	ABF-0017821
group309	bfr	bacterioferritin, iron storage and detoxification protein	2.12874	5.73582	ABL-0064358	ABF-0046787
group788	glpE	thiosulfate:cyanide sulfurtransferase (rhodanese)	-2.01391	-1.98618	ABL-0064464	ABF-0015064
group1854	glpD	aerobic glycerol-3-phosphate dehydrogenase	-2	-1.40444	ABL-0064466	ABF-0015062
group1860	glpT	glycerol-3-phosphate transporter	-1.91853	-1.69349	ABL-0064492	ABF-0015031
group1861	yigI	conserved protein	-7.4127	-2.94854	ABL-0064500	ABF-0015019
group617	trmA	tRNA (uracil-5-)-methyltransferase	-2.09943	-2.71321	ABL-0064576	ABF-0020424
group3161		putative iron(III) ABC transporter ATP-binding protein	-104.691	-7.26015	ABL-0064591	ABF-0018573
group3162		putative iron(III) ABC transporter, periplasmic-binding protein	-117.784	-7.94474	ABL-0064592	ABF-0018572
group3163		putative iron(III) ABC transporter permease protein	-23.2636	-5.89708	ABL-0064593	ABF-0018571
group633	rraA	ribonuclease E (RNase E) inhibitor protein	2.20381	1.82766	ABL-0064601	ABF-0020403
group638	fpr	ferredoxin-NADP reductase	-2.17347	-1.44393	ABL-0064606	ABF-0020396
group642	pfkA	6-phosphofructokinase I	2.12874	2.9897	ABL-0064645	ABF-0020382
group647	zntA	zinc, cobalt and lead efflux system	1.71713	1.61328	ABL-0064690	ABF-0018561
group249	avtA	valine-pyruvate aminotransferase	-2.67586	-3.27161	ABL-0064724	ABF-0016155
group240	dppF	dipeptide transporter; ATP-binding component of ABC superfamily	2.15846	1.56917	ABL-0064728	ABF-0017600
group241	dppD	dipeptide transporter; ATP-binding component of ABC superfamily	2.01391	1.49485	ABL-0064729	ABF-0018418
group242	dppC	dipeptide transporter; membrane component of ABC superfamily	2.20381	1.69349	ABL-0064730	ABF-0018417
group2989		putative lipoprotein	-2.08493	-2.18859	ABL-0064796	ABF-0016254
group2988		putative lipoprotein	-2.23457	-3.43426	ABL-0064797	ABF-0016255
group2987		putative lipoprotein	-2.07053	-2.73208	ABL-0064798	ABF-0016257
group2370		electron transport protein	20.8215	1.6245	ABL-0064800	ABF-0016264
group1566	rmf	ribosome modulation factor	3.20428	8.28212	ABL-0064936	ABF-0174126
List of 51 divergently expressed simple 1-1 orthologs shared between the phytopathogens
Group	FeatureName	Product	SCRI1043.foldchange	ECH3937.foldchange	SCRI1043_FeatureID	ECH3937_FeatureID
group2185	mqo	malate:quinone oxidoreductase	-32.2226	1.60214	ABL-0063369	ABF-0015393
group2500	cybC	putative soluble cytochrome b562	-17.6305	3.29436	ABL-0062484	ABF-0018771
group3405		hypothetical protein	-10.5561	1.45397	ABL-0064072	ABF-0019192
group069	putA	bifunctional PutA protein [includes: proline dehydrogenase; delta-1-pyrroline-5-carboxylate dehydrogenase]	-3.73213	5.31474	ABL-0064548	ABF-0014955
group2723	meh	metallo hydrolase	-3.45815	1.68179	ABL-0063869	ABF-0014872
group1382	lipA	lipoate synthase	-3.27161	2.9897	ABL-0061543	ABF-0018340
group3282		ABC transporter permease protein	-2.69447	2.47942	ABL-0063254	ABF-0015607
group2701		putative molybdopterin oxidoreductase	-2.62079	3.16017	ABL-0062224	ABF-0019257
group429	tpx	lipid hydroperoxide peroxidase	-2.53151	1.76541	ABL-0062250	ABF-0019295
group1472	phoH	conserved protein with nucleoside triphosphate hydrolase domain	-2.51403	1.53688	ABL-0061998	ABF-0019720
group3283		ABC-transporter ATP-binding protein	-2.51403	2.11404	ABL-0063255	ABF-0015608
group2484	ecnA	entericidin A precursor	-2.36199	1.90528	ABL-0063952	ABF-0018490
group1727	pdhR	DNA-binding transcriptional dual regulator	-2.32947	1.40444	ABL-0064107	ABF-0019244
group3575		putative paraquat-inducible membrane protein	-2.32947	1.89212	ABL-0061818	ABF-0014647
group645	yhhQ	conserved inner membrane protein	-2.32947	1.52626	ABL-0064692	ABF-0017638
group3281		ABC transporter permease protein	-2.31338	1.98618	ABL-0063253	ABF-0015606
group2335	occJ	octopine-binding periplasmic protein	-2.20381	1.85318	ABL-0064410	ABF-0017154
group3284		putative branched-chain amino acid aminotransferase	-2.18859	3.13834	ABL-0063256	ABF-0015609
group1954	bcp	thiol peroxidase, thioredoxin-dependent	-2.11404	1.36604	ABL-0061506	ABF-0018364
group2042	ytfM	predicted outer membrane protein and surface antigen	-2.09943	1.72907	ABL-0063910	ABF-0014818
group2063	aapP	L-amino acid ABC transporter ATP-binding protein	-2.02792	4.05584	ABL-0060460	ABF-0017006
group1470	fliA	RNA polymerase, sigma 28 (sigma F) factor	2	-1.55833	ABL-0061996	ABF-0019722
group1497	ybjL	predicted transporter	2.04202	-1.36604	ABL-0062951	ABF-0019831
group100	uxaC	uronate isomerase	2.18859	-1.8025	ABL-0060869	ABF-0018697
group1445	flgC	flagellar basal-body rod protein	2.18859	-1.45397	ABL-0061961	ABF-0046587
group1471	fliZ	predicted regulator of FliA activity	2.23457	-4.40762	ABL-0061997	ABF-0019721
group1990	gntT	high-affinity gluconate transporter	2.32947	-1.43396	ABL-0062098	ABF-0015048
group3387		LysR-family transcriptional regulator	2.32947	-1.50525	ABL-0061534	ABF-0018840
group082	fumA	fumarate hydratase class I, aerobic	2.53151	-2.14355	ABL-0061140	ABF-0016800
group244	ibpB	heat shock chaperone	2.82843	-1.64718	ABL-0064740	ABF-0018401
group2905		methyl-accepting chemotaxis protein	3.16017	-1.34723	ABL-0060651	ABF-0018892
group3484		putative exported protein	3.4822	-2.69447	ABL-0062732	ABF-0019566
group1932	dcuA	C4-dicarboxylate antiporter	3.91768	-1.81504	ABL-0060845	ABF-0018664
group2946	pelI	pectate lyase	4.14106	-2.15846	ABL-0061339	ABF-0014586
group2358		hypothetical protein	4.31691	-2.04202	ABL-0063753	ABF-0015869
group469		putative lipoprotein	6.27667	-3.41054	ABL-0063738	ABF-0015852
group2576		putative membrane protein	6.49802	-5.1337	ABL-0063739	ABF-0015853
group2357		hypothetical protein	6.58873	-3.81055	ABL-0063752	ABF-0015868
group2355		hypothetical protein	6.77396	-5.57897	ABL-0063750	ABF-0015865
group2354		hypothetical protein	6.82108	-4.43828	ABL-0063749	ABF-0015864
group2577		putative virulence-associated protein	6.9644	-4.89056	ABL-0063740	ABF-0015854
group2378	hecB	putative hemolysin activator protein	7.1602	-2.18859	ABL-0062378	ABF-0020788
group2060		putative sigma-54 dependent transcriptional regulator	8.51496	-2.49666	ABL-0063743	ABF-0015857
group1809		putative lipoprotein	8.57419	-4.37717	ABL-0063747	ABF-0015861
group1808		putative membrane protein	8.75435	-5.81589	ABL-0063745	ABF-0015859
group2356		hypothetical protein	9.06307	-4.62675	ABL-0063751	ABF-0015866
group2579		hypothetical protein	9.38268	-4.50023	ABL-0063748	ABF-0015862
group2353		hypothetical protein	9.57983	-2.21914	ABL-0063741	ABF-0015855
group2116		hypothetical protein	9.91766	-3.55537	ABL-0063746	ABF-0015860
group075		putative chaperone	9.98664	-4.25748	ABL-0063744	ABF-0015858
group2578		putative exported protein	10.3388	-1.85318	ABL-0063742	ABF-0015856

## Sheet: Sheet2
Group	FeatureName	Product	SCRI1043.log2ratio	ECH3937.log2ratio	SCRI1043_FeatureID	ECH3937_FeatureID
group2094	eptB	predicted metal dependent hydrolase	-2.31338	-1.87905	ABL-0060245	ABF-0016330
group2893		hypothetical protein	-2.02792	-3.50642	ABL-0060267	ABF-0016680
group106	murB	UDP-N-acetylenolpyruvoylglucosamine reductase, FAD-binding	-2.88786	-1.77769	ABL-0060419	ABF-0020874
group218	birA	bifunctional biotin-[acetylCoA carboxylase] holoenzyme synthetase/DNA-binding transcriptional repressor, bio-5'-AMP-binding	-2.21914	-1.44393	ABL-0060420	ABF-0020875
group1187	yhdH	predicted oxidoreductase, Zn-dependent and NAD(P)-binding	2.9897	4.89056	ABL-0060483	ABF-0015647
group2457	budC	acetoin reductase	4.05584	36.7583	ABL-0060528	ABF-0019339
group1224	yhcC	predicted Fe-S oxidoreductase	3.4822	1.90528	ABL-0060531	ABF-0015713
group1251	exbB	membrane spanning protein in TonB-ExbB-ExbD complex	-3.50642	-6.58873	ABL-0060576	ABF-0016541
group1252	exbD	membrane spanning protein in TonB-ExbB-ExbD complex	-3.05252	-2.77022	ABL-0060577	ABF-0016542
group1254	nrdG	anaerobic ribonucleotide reductase activating protein	6.19026	4.89056	ABL-0060592	ABF-0016554
group1255	nrdD	anaerobic ribonucleoside-triphosphate reductase	24.4201	17.7531	ABL-0060593	ABF-0016556
group1249	pepA	aminopeptidase A, a cyteinylglycinase	-2.44528	-1.84038	ABL-0060622	ABF-0016590
group2942		hypothetical protein	30.6965	14.1232	ABL-0060635	ABF-0018208
group2641		ABC transporter ATP binding protein	-3.16017	-3.41054	ABL-0060660	ABF-0020097
group2642		ABC transporter permease protein	-4.43828	-3.01049	ABL-0060661	ABF-0020096
group2643		ABC transporter permease protein	-4.25748	-5.93809	ABL-0060662	ABF-0020095
group2644		putative ABC transporter extracellular solute binding protein	-6.27667	-4.46915	ABL-0060663	ABF-0020094
group4021		hypothetical protein	3.75809	1.70527	ABL-0060683	ABF-0018601
group3639		putative capsular polysaccharide bisynthesis protein	-2.08493	-2.07053	ABL-0060721	ABF-0018551
group1301		putative exported protein	-2.11404	-3.29436	ABL-0060865	ABF-0018690
group1302	yqjA	conserved inner membrane protein	-2.49666	-2.39496	ABL-0060866	ABF-0018691
group462	mdh	malate dehydrogenase, NAD(P)-binding	-9.00047	-1.6245	ABL-0060913	ABF-0019899
group445	rbfA	30s ribosome binding factor	-2.28153	-1.56917	ABL-0060944	ABF-0018113
group439	yhbV	predicted protease	18.0009	9.91766	ABL-0060953	ABF-0018103
group438	yhbU	predicted peptidase (collagenase-like)	25.4572	8.51496	ABL-0060954	ABF-0018102
group436	yhbS	predicted acyltransferase with acyl-CoA N-acyltransferase domain	2.09943	3.22657	ABL-0060956	ABF-0018098
group2706		prophage integrase	-2.01391	-1.98618	ABL-0061070	ABF-0017202
group2493		putative exported protein	8.39773	1.75321	ABL-0061151	ABF-0016816
group2169		putative methyl-accepting chemotaxis protein	2.2974	2.65737	ABL-0061350	ABF-0017537
group713	queA	S-adenosylmethionine:tRNA ribosyltransferase-isomerase	-2.20381	-2.15846	ABL-0061364	ABF-0017555
group714	tgt	tRNA-guanine transglycosylase	-2.63902	-2.41162	ABL-0061365	ABF-0017556
group733	cyoC	cytochrome o ubiquinol oxidase subunit III	-3.20428	-1.67018	ABL-0061386	ABF-0017592
group2170	rpmJ2	putative 50S ribosomal protein L36 (second copy)	-153.277	-66.7178	ABL-0061413	ABF-0019536
group2171	rpmE2	putative 50S ribosomal protein L31 (second copy)	-165.421	-97.0059	ABL-0061414	ABF-0019535
group491	copA	copper-transporting P-type ATPase	-2.36199	-1.67018	ABL-0061439	ABF-0020793
group1416	yfaE	Ferredoxin-like protein	-2.65737	-4.40762	ABL-0061443	ABF-0020797
group1415	nrdB	ribonucleoside-diphosphate reductase 1 beta chain	-3.89062	-3.70635	ABL-0061444	ABF-0020798
group1414	nrdA	ribonucleoside-diphosphate reductase 1 alpha chain	-4.65893	-4.31691	ABL-0061445	ABF-0020799
group2840	hybO	hydrogenase-2 small subunit	18.1261	3.36359	ABL-0061471	ABF-0017346
group2839	hybA	hydrogenase-2 operon protein	26.1729	2.73208	ABL-0061472	ABF-0017348
group2838	hybB	probable Ni/Fe-hydrogenase 2 B-type cytochrome subunit	18.7654	5.35171	ABL-0061473	ABF-0017349
group2837	hybC	hydrogenase-2 large subunit	12.6407	2.44528	ABL-0061474	ABF-0017351
group2836	hybD	hydrogenase 2 maturation protease	14.5203	1.93187	ABL-0061475	ABF-0017352
group2620	hybE	hydrogenase-2 component protein	15.3482	5.73582	ABL-0061476	ABF-0017353
group2833	hypE	hydrogenase isoenzymes formation protein	24.0839	2.39496	ABL-0061477	ABF-0017361
group2834	hypD	hydrogenase isoenzymes formation protein	31.5594	3.605	ABL-0061478	ABF-0017360
group2876	hypC	hydrogenase isoenzymes formation protein	18.3792	21.1121	ABL-0061479	ABF-0020729
group2835	hypB	hydrogenase isoenzymes nickel incorporation protein	41.3553	5.81589	ABL-0061480	ABF-0017358
group2437	hypA	putative regulator of hydrogenase isoenzymes	44.6318	1.52626	ABL-0061481	ABF-0017354
group2658	hyfR	hydrogenase-4 transcriptional activator	6.82108	2.51403	ABL-0061482	ABF-0015754
group2878	hycI	hydrogenase 3 maturation protease	25.8125	9.57983	ABL-0061483	ABF-0015747
group2657	hyfJ	hydrogenase-4 component J	46.8507	31.3414	ABL-0061484	ABF-0015745
group2656	hyfI	hydrogenase-4 component I	62.2499	17.5087	ABL-0061485	ABF-0015744
group2877	hyfH	hydrogenase-4 component H	64.8934	17.0299	ABL-0061486	ABF-0015742
group2547	hyfG	hydrogenase-4 component G	75.0614	26.7228	ABL-0061487	ABF-0015741
group3115	hyfF	hydrogenase-4 component F	57.2816	15.7797	ABL-0061488	ABF-0015740
group3114	hyfE	hydrogenase-4 component E	72.0037	29.446	ABL-0061489	ABF-0015739
group3113	hyfD	hydrogenase-4 component D	173.645	26.1729	ABL-0061490	ABF-0015738
group2655	hyfC	hydrogenase-4 component C	123.64	10.8528	ABL-0061491	ABF-0015737
group2654	hyfB	hydrogenase-4 component B	163.144	26.7228	ABL-0061492	ABF-0015736
group2653	hyfA	hydrogenase-4 component A	128	32.2226	ABL-0061493	ABF-0015735
group2588	hydN	formate dehydrogenase-H, [4Fe-4S] ferredoxin subunit	183.546	55.3304	ABL-0061495	ABF-0015752
group3668	hoxN	high-affinity nickel transport protein	17.6305	6.72717	ABL-0061498	ABF-0017078
group1348	ybfA	predicted protein	3.91768	6.6807	ABL-0061596	ABF-0016966
group1341	sdhD	succinate dehydrogenase, membrane subunit, binds cytochrome b556	-7.3615	-1.53688	ABL-0061610	ABF-0016956
group1338	sucA	2-oxoglutarate decarboxylase, thiamin-requiring	-4.53154	-1.44393	ABL-0061613	ABF-0016951
group1336	sucC	succinyl-CoA synthetase, beta subunit	-5.27803	-1.7411	ABL-0061615	ABF-0016948
group2224	cusA	cation efflux system protein	4.34694	2.32947	ABL-0061637	ABF-0020553
group2223	cusB	putative copper efflux system protein	4.08405	2.39496	ABL-0061638	ABF-0020554
group2469		putative exported protein	2.90795	1.72907	ABL-0061639	ABF-0020555
group2222		putative exported protein	2.11404	4.19887	ABL-0061640	ABF-0020556
group2468		putative membrane protein	2.63902	1.61328	ABL-0061641	ABF-0020557
group2220		putative exported protein	-2.60268	-2.21914	ABL-0061660	ABF-0020482
group2618		formate dehydrogenase, cytochrome B556 (gamma) subunit	27.0958	24.2515	ABL-0061661	ABF-0019032
group3611	rfbP	undecaprenyl-phosphate galactosephosphotransferase	-2.32947	-2.90795	ABL-0061676	ABF-0020467
group2247		putative chorismate mutase	-2.12874	-1.69349	ABL-0061705	ABF-0018885
group1941	gltP	glutamate/aspartate:proton symporter	-2.2974	-1.46409	ABL-0061773	ABF-0020737
group2652		putative malate/lactate dehydrogenase	3.55537	1.75321	ABL-0061780	ABF-0018632
group2212	dcuB	anaerobic C4-dicarboxylate transporter	66.257	16.4498	ABL-0061786	ABF-0018628
group3130		putative transport system membrane protein	-32.4467	-10.0561	ABL-0061801	ABF-0019568
group3131		putative ABC transporter substrate-binding protein	-31.3414	-23.1029	ABL-0061802	ABF-0019569
group3132		ABC transporter ATP binding protein	-20.8215	-16.6795	ABL-0061804	ABF-0019570
group3133		ABC transporter ATP-binding protein	-13.9288	-17.0299	ABL-0061805	ABF-0019572
group3502		hypothetical protein	4.72397	2.15846	ABL-0061923	ABF-0019423
group3117	betI	TetR-family transcriptional regulator	-2.67586	-1.41421	ABL-0062002	ABF-0019710
group3292	betB	betaine aldehyde dehydrogenase	-2.20381	-1.90528	ABL-0062003	ABF-0019709
group2157		hypothetical protein	1.98618	2.82843	ABL-0062032	ABF-0014533
group579	yceA	conserved protein	-3.55537	-2.54912	ABL-0062040	ABF-0019944
group1825	yceI	secreted protein	-5.02805	-3.07375	ABL-0062041	ABF-0019943
group2156	yceJ	putative membrane protein	-4.31691	-4.40762	ABL-0062042	ABF-0019942
group2155		hypothetical protein	2.41162	3.78423	ABL-0062047	ABF-0014583
group554	ycfP	uncharacterized enzyme, contains alpha/beta hydrolase fold	3.16017	3.11666	ABL-0062073	ABF-0018000
group542		hypothetical protein	-4.16986	-3.38698	ABL-0062100	ABF-0020068
group540	pps	phosphoenolpyruvate synthase	-2.32947	-4.14106	ABL-0062111	ABF-0019893
group2104	sufB	component of SufBCD complex	-2.08493	-2.80889	ABL-0062119	ABF-0020089
group2105	sufC	transport protein associated with Fe-S cluster assembly	-2.14355	-3.36359	ABL-0062120	ABF-0020088
group2106	sufD	component of SufBCD complex	-2.62079	-2.67586	ABL-0062121	ABF-0020087
group2108	sufE	sulfur acceptor protein	-2.01391	-2.42839	ABL-0062123	ABF-0020085
group3172		LysR-family transcriptional regulator	-2.32947	-1.97247	ABL-0062225	ABF-0019258
group4559		LysR-family transcriptional regulator	-1.97247	-1.43396	ABL-0062238	ABF-0020704
group1821	chaA	calcium/sodium:proton antiporter	-2.32947	-3.41054	ABL-0062282	ABF-0014743
group1762	narK	nitrite extrusion protein	2.49666	1.81504	ABL-0062291	ABF-0020265
group1763	narG	respiratory nitrate reductase 1 alpha chain	4.34694	2.07053	ABL-0062292	ABF-0020270
group1764	narH	respiratory nitrate reductase 1 beta chain	3.97237	1.70527	ABL-0062293	ABF-0020271
group2503	narJ	respiratory nitrate reductase 1 delta chain	4.05584	1.6358	ABL-0062294	ABF-0020272
group2504	narI	respiratory nitrate reductase 1 gamma chain	4.43828	2.39496	ABL-0062295	ABF-0020273
group4408		putative cytochrome P450	-3.43426	-1.45397	ABL-0062332	ABF-0019618
group2703		putative exported protein	2.07053	2.08493	ABL-0062434	ABF-0017095
group1048	uspE	stress-induced protein	2.05623	2.11404	ABL-0062468	ABF-0014558
group2450	sodC	superoxide dismutase, Cu, Zn	2.37841	5.85634	ABL-0062473	ABF-0017092
group1051	ynfK	predicted dethiobiotin synthetase	16.3362	9.57983	ABL-0062521	ABF-0020757
group1082	ompW	outer membrane protein W	2.92817	1.41421	ABL-0062567	ABF-0015522
group098	adhE	multifunctional acetaldehyde-CoA dehydrogenase and iron-dependent alcohol dehydrogenase and pyruvate-formate lyase deactivase	3.55537	16.7955	ABL-0062590	ABF-0020642
group108	yicG	conserved inner membrane protein	-3.27161	-2.01391	ABL-0062599	ABF-0020625
group1104	msrB	methionine sulfoxide reductase B	-2.8481	-1.64718	ABL-0062608	ABF-0019582
group1916	yeaD	conserved protein	4.31691	2.09943	ABL-0062610	ABF-0019579
group1143	manX	mannose-specific PTS enzyme	6.6807	2.51403	ABL-0062650	ABF-0020172
group1144	manY	mannose-specific enzyme IIC component of PTS	3.86375	2.60268	ABL-0062651	ABF-0020173
group1145	manZ	mannose-specific enzyme IID component of PTS	4.08405	3.94493	ABL-0062652	ABF-0047122
group1149	yniA	predicted phosphotransferase/kinase	2.28153	4.75683	ABL-0062661	ABF-0046577
group2456	kdgF	pectin degradation protein	2.54912	2.51403	ABL-0062664	ABF-0014524
group1171	pepT	peptidase T	19.6983	31.3414	ABL-0062712	ABF-0017768
group1588	znuA	High-affinity zinc uptake system periplasmic protein	-17.5087	-4.25748	ABL-0062748	ABF-0017084
group1587	znuC	High-affinity zinc uptake system ATP-binding protein	-2.8481	-3.13834	ABL-0062749	ABF-0017083
group1586	znuB	High-affinity zinc uptake system membrane protein	-2.92817	-3.29436	ABL-0062750	ABF-0017082
group1569	ycdY	conserved protein	-2.04202	-1.30134	ABL-0062791	ABF-0020652
group1977		putative membrane protein	2.01391	2.47942	ABL-0062815	ABF-0019389
group1548	ycbJ	conserved protein	4.85678	6.10504	ABL-0062816	ABF-0019390
group1526	ycaO	conserved protein	-2.07053	-1.53688	ABL-0062859	ABF-0019601
group1525	focA	formate transporter	4.75683	8.11168	ABL-0062860	ABF-0019603
group081	pflB	formate acetyltransferase	3.38698	10.2674	ABL-0062861	ABF-0019604
group1511	cspD	cold shock protein homolog	2.37841	3.45815	ABL-0062927	ABF-0018156
group1498	grxA	glutaredoxin 1, redox coenzyme for ribonucleotide reductase (RNR1a)	3.05252	4.31691	ABL-0062949	ABF-0019825
group1491		putative esterase	-2.07053	-1.36604	ABL-0062984	ABF-0015271
group1832	dps	Fe-binding and storage protein	2.92817	3.20428	ABL-0063040	ABF-0018914
group1836	rhlE	putative ATP-dependent RNA helicase	-2.36199	-3.70635	ABL-0063078	ABF-0020580
group3140	cbrA	achromobactin-binding periplasmic protein	-2.63902	-3.91768	ABL-0063082	ABF-0018856
group2936	acr	TonB-dependent ferric achromobactin receptor	-4.89056	-31.5594	ABL-0063083	ABF-0018864
group1837	moaB	molybdenum cofactor biosynthesis protein B	2	1.70527	ABL-0063089	ABF-0020229
group605	moaA	molybdopterin biosynthesis protein A	2	1.59107	ABL-0063090	ABF-0020228
group258	moeA	molybdopterin biosynthesis protein	1.95884	1.3566	ABL-0063109	ABF-0020197
group955	yfbS	predicted transporter	4.56305	3.4822	ABL-0063322	ABF-0020593
group956	yfbT	sugar phosphatase	8.1681	2.31338	ABL-0063323	ABF-0020591
group957	yfbU	conserved protein	7.26015	3.18215	ABL-0063324	ABF-0020590
group1882		putative glutathione-S transferase	2.02792	1.42405	ABL-0063331	ABF-0020869
group984	yfcZ	conserved protein	2.77022	2.34567	ABL-0063367	ABF-0015396
group1885	fadL	long-chain fatty acid outer membrane transporter	-2.65737	-3.86375	ABL-0063368	ABF-0015394
group2326		hypothetical protein	2.77022	4.65893	ABL-0063378	ABF-0017517
group2923		hypothetical protein	-5.61778	-1.51572	ABL-0063414	ABF-0020778
group2742		hypothetical protein	2.44528	1.52626	ABL-0063424	ABF-0017019
group2391	sfuA	iron(III)-binding periplasmic protein	-26.9087	-9.12611	ABL-0063426	ABF-0020233
group2441		putative membrane protein	8.75435	7.78124	ABL-0063441	ABF-0017163
group994	sdaC	serine transporter	-3.16017	-3.05252	ABL-0063446	ABF-0017172
group2943		hypothetical protein	2.41162	3.34035	ABL-0063454	ABF-0018207
group2369	ohr	organic hydroperoxide resistance protein	-6.72717	-1.42405	ABL-0063455	ABF-0015241
group2191	ohrR	transcriptional regulator of organic hydroperoxide resistance gene ohr	-4.22807	-1.70527	ABL-0063456	ABF-0015242
group2914		putative membrane protein	5.16941	1.60214	ABL-0063490	ABF-0015826
group1017	ndk	multifunctional nucleoside diphosphate kinase and apyrimidinic endonuclease and 3'-phosphodiesterase	-16.1113	-2.09943	ABL-0063513	ABF-0020141
group1024	suhB	inositol-1-monophosphatase	-2.08493	-3.22657	ABL-0063529	ABF-0018173
group2445		ABC transporter, substrate binding protein	-2.26577	-11.8762	ABL-0063530	ABF-0018174
group1897		putative ferric-enterobactin ABC transporter ATP-binding protein	-2.20381	-5.16941	ABL-0063532	ABF-0018176
group2446		putative periplasmic substrate-binding transport protein	-8.39773	-10.6295	ABL-0063535	ABF-0018178
group2447		putative membrane protein	-2.77022	-2.86791	ABL-0063536	ABF-0018180
group2193		putative exported protein	-2.58471	-2.25012	ABL-0063537	ABF-0018181
group375	yfiD	pyruvate formate lyase subunit	3.07375	18.7654	ABL-0063577	ABF-0020347
group2343		sulfate ABC transporter permease protein	-2.20381	-2.94854	ABL-0063592	ABF-0019862
group2344	cysU	sulfate ABC transporter permease protein	-2	-2.54912	ABL-0063593	ABF-0019863
group2100	nrdI	NrdI protein	-7.72749	-1.6358	ABL-0063631	ABF-0020534
group2101	nrdE	ribonucleoside-diphosphate reductase 2, alpha subunit	-5.20537	-2.47942	ABL-0063632	ABF-0020533
group2102	nrdF	ribonucleoside-diphosphate reductase 2, beta subunit, ferritin-like	-4.25748	-2.07053	ABL-0063633	ABF-0020532
group2951		hypothetical protein	-1.97247	-5.50217	ABL-0063656	ABF-0016986
group1767	yqaA	conserved inner membrane protein	-2	-1.47427	ABL-0063666	ABF-0019317
group215	recX	inhibitor of RecA	-2.23457	-2.86791	ABL-0063674	ABF-0019323
group179		phage integrase	-2.25012	-2.44528	ABL-0063768	ABF-0016034
group2623		hypothetical protein	3.83706	53.8174	ABL-0063809	ABF-0018787
group482	proV	glycine betaine/L-proline transport ATP-binding protein	-4.69134	-1.84038	ABL-0063810	ABF-0015981
group483	proW	glycine betaine transporter subunit; membrane component of ABC superfamily	-2.69447	-1.69349	ABL-0063811	ABF-0015980
group1813	proX	glycine betaine transporter subunit; periplasmic-binding component of ABC superfamily	-2.86791	-1.71713	ABL-0063812	ABF-0015979
group3963		putative hydrolase	-6.9163	-2.08493	ABL-0063813	ABF-0019975
group3964		hypothetical protein	-4.11246	-2.25012	ABL-0063814	ABF-0019976
group2125		putative membrane protein	-2.36199	-1.48452	ABL-0063818	ABF-0015974
group487	trxC	thioredoxin 2	21.259	6.9644	ABL-0063825	ABF-0015967
group086	metN	ATP-binding component of DL-methionine uptake transporter (MUT)	-2.01391	-1.53688	ABL-0063838	ABF-0020454
group2956		putative exported protein	2.69447	1.91853	ABL-0063895	ABF-0014838
group2036	htrG	predicted signal transduction protein (SH3 domain)	-2.31338	-1.54756	ABL-0063901	ABF-0014830
group2856		ABC transporter ATP-binding protein	-106.153	-16.7955	ABL-0064073	ABF-0019222
group2857		ABC transporter membrane protein	-47.8352	-22.7848	ABL-0064074	ABF-0019223
group2855		ABC transporter substrate-binding protein	-37.014	-81.5719	ABL-0064075	ABF-0046525
group2439		putative membrane protein	-2.65737	-1.59107	ABL-0064092	ABF-0017098
group1689	ilvB	acetolactate synthase isozyme I large subunit	-2.47942	-4.02782	ABL-0064165	ABF-0016689
group1685	hepA	RNA polymerase-associated helicase protein (ATPase and RNA polymerase recycling factor)	-2.20381	-2.39496	ABL-0064170	ABF-0016708
group1684	rluA	Ribosomal large subunit pseudouridine synthase A	-2.05623	-1.41421	ABL-0064171	ABF-0016709
group1675	yjjB	conserved inner membrane protein	2.05623	3.34035	ABL-0064182	ABF-0016724
group1674	yjjP	predicted inner membrane protein	2.02792	3.65533	ABL-0064183	ABF-0016725
group1982	ahpC	alkyl hydroperoxide reductase C22 protein	6.10504	2.82843	ABL-0064258	ABF-0018570
group1612	frdA	fumarate reductase flavoprotein subunit	11.1579	7.51618	ABL-0064288	ABF-0017842
group1611	frdB	fumarate reductase (anaerobic), Fe-S subunit	8.57419	8.75435	ABL-0064289	ABF-0017841
group1610	frdC	fumarate reductase (anaerobic), membrane anchor subunit	9.64646	7.94474	ABL-0064290	ABF-0017839
group1609	frdD	fumarate reductase (anaerobic), membrane anchor subunit	7.83536	7.01285	ABL-0064291	ABF-0017837
group2081		putative sodium:sulfate symporter	2.21914	7.11074	ABL-0064303	ABF-0017821
group309	bfr	bacterioferritin, iron storage and detoxification protein	2.12874	5.73582	ABL-0064358	ABF-0046787
group788	glpE	thiosulfate:cyanide sulfurtransferase (rhodanese)	-2.01391	-1.98618	ABL-0064464	ABF-0015064
group1854	glpD	aerobic glycerol-3-phosphate dehydrogenase	-2	-1.40444	ABL-0064466	ABF-0015062
group1860	glpT	glycerol-3-phosphate transporter	-1.91853	-1.69349	ABL-0064492	ABF-0015031
group1861	yigI	conserved protein	-7.4127	-2.94854	ABL-0064500	ABF-0015019
group617	trmA	tRNA (uracil-5-)-methyltransferase	-2.09943	-2.71321	ABL-0064576	ABF-0020424
group3161		putative iron(III) ABC transporter ATP-binding protein	-104.691	-7.26015	ABL-0064591	ABF-0018573
group3162		putative iron(III) ABC transporter, periplasmic-binding protein	-117.784	-7.94474	ABL-0064592	ABF-0018572
group3163		putative iron(III) ABC transporter permease protein	-23.2636	-5.89708	ABL-0064593	ABF-0018571
group633	rraA	ribonuclease E (RNase E) inhibitor protein	2.20381	1.82766	ABL-0064601	ABF-0020403
group638	fpr	ferredoxin-NADP reductase	-2.17347	-1.44393	ABL-0064606	ABF-0020396
group642	pfkA	6-phosphofructokinase I	2.12874	2.9897	ABL-0064645	ABF-0020382
group647	zntA	zinc, cobalt and lead efflux system	1.71713	1.61328	ABL-0064690	ABF-0018561
group249	avtA	valine-pyruvate aminotransferase	-2.67586	-3.27161	ABL-0064724	ABF-0016155
group240	dppF	dipeptide transporter; ATP-binding component of ABC superfamily	2.15846	1.56917	ABL-0064728	ABF-0017600
group241	dppD	dipeptide transporter; ATP-binding component of ABC superfamily	2.01391	1.49485	ABL-0064729	ABF-0018418
group242	dppC	dipeptide transporter; membrane component of ABC superfamily	2.20381	1.69349	ABL-0064730	ABF-0018417
group2989		putative lipoprotein	-2.08493	-2.18859	ABL-0064796	ABF-0016254
group2988		putative lipoprotein	-2.23457	-3.43426	ABL-0064797	ABF-0016255
group2987		putative lipoprotein	-2.07053	-2.73208	ABL-0064798	ABF-0016257
group2370		electron transport protein	20.8215	1.6245	ABL-0064800	ABF-0016264
group1566	rmf	ribosome modulation factor	3.20428	8.28212	ABL-0064936	ABF-0174126

## Sheet: Sheet3
Group	FeatureName	Product	SCRI1043.log2ratio	ECH3937.log2ratio	SCRI1043_FeatureID	ECH3937_FeatureID
group2185	mqo	malate:quinone oxidoreductase	-32.2226	1.60214	ABL-0063369	ABF-0015393
group2500	cybC	putative soluble cytochrome b562	-17.6305	3.29436	ABL-0062484	ABF-0018771
group3405		hypothetical protein	-10.5561	1.45397	ABL-0064072	ABF-0019192
group069	putA	bifunctional PutA protein [includes: proline dehydrogenase; delta-1-pyrroline-5-carboxylate dehydrogenase]	-3.73213	5.31474	ABL-0064548	ABF-0014955
group2723	meh	metallo hydrolase	-3.45815	1.68179	ABL-0063869	ABF-0014872
group1382	lipA	lipoate synthase	-3.27161	2.9897	ABL-0061543	ABF-0018340
group3282		ABC transporter permease protein	-2.69447	2.47942	ABL-0063254	ABF-0015607
group2701		putative molybdopterin oxidoreductase	-2.62079	3.16017	ABL-0062224	ABF-0019257
group429	tpx	lipid hydroperoxide peroxidase	-2.53151	1.76541	ABL-0062250	ABF-0019295
group1472	phoH	conserved protein with nucleoside triphosphate hydrolase domain	-2.51403	1.53688	ABL-0061998	ABF-0019720
group3283		ABC-transporter ATP-binding protein	-2.51403	2.11404	ABL-0063255	ABF-0015608
group2484	ecnA	entericidin A precursor	-2.36199	1.90528	ABL-0063952	ABF-0018490
group1727	pdhR	DNA-binding transcriptional dual regulator	-2.32947	1.40444	ABL-0064107	ABF-0019244
group3575		putative paraquat-inducible membrane protein	-2.32947	1.89212	ABL-0061818	ABF-0014647
group645	yhhQ	conserved inner membrane protein	-2.32947	1.52626	ABL-0064692	ABF-0017638
group3281		ABC transporter permease protein	-2.31338	1.98618	ABL-0063253	ABF-0015606
group2335	occJ	octopine-binding periplasmic protein	-2.20381	1.85318	ABL-0064410	ABF-0017154
group3284		putative branched-chain amino acid aminotransferase	-2.18859	3.13834	ABL-0063256	ABF-0015609
group1954	bcp	thiol peroxidase, thioredoxin-dependent	-2.11404	1.36604	ABL-0061506	ABF-0018364
group2042	ytfM	predicted outer membrane protein and surface antigen	-2.09943	1.72907	ABL-0063910	ABF-0014818
group2063	aapP	L-amino acid ABC transporter ATP-binding protein	-2.02792	4.05584	ABL-0060460	ABF-0017006
group1470	fliA	RNA polymerase, sigma 28 (sigma F) factor	2	-1.55833	ABL-0061996	ABF-0019722
group1497	ybjL	predicted transporter	2.04202	-1.36604	ABL-0062951	ABF-0019831
group100	uxaC	uronate isomerase	2.18859	-1.8025	ABL-0060869	ABF-0018697
group1445	flgC	flagellar basal-body rod protein	2.18859	-1.45397	ABL-0061961	ABF-0046587
group1471	fliZ	predicted regulator of FliA activity	2.23457	-4.40762	ABL-0061997	ABF-0019721
group1990	gntT	high-affinity gluconate transporter	2.32947	-1.43396	ABL-0062098	ABF-0015048
group3387		LysR-family transcriptional regulator	2.32947	-1.50525	ABL-0061534	ABF-0018840
group082	fumA	fumarate hydratase class I, aerobic	2.53151	-2.14355	ABL-0061140	ABF-0016800
group244	ibpB	heat shock chaperone	2.82843	-1.64718	ABL-0064740	ABF-0018401
group2905		methyl-accepting chemotaxis protein	3.16017	-1.34723	ABL-0060651	ABF-0018892
group3484		putative exported protein	3.4822	-2.69447	ABL-0062732	ABF-0019566
group1932	dcuA	C4-dicarboxylate antiporter	3.91768	-1.81504	ABL-0060845	ABF-0018664
group2946	pelI	pectate lyase	4.14106	-2.15846	ABL-0061339	ABF-0014586
group2358		hypothetical protein	4.31691	-2.04202	ABL-0063753	ABF-0015869
group469		putative lipoprotein	6.27667	-3.41054	ABL-0063738	ABF-0015852
group2576		putative membrane protein	6.49802	-5.1337	ABL-0063739	ABF-0015853
group2357		hypothetical protein	6.58873	-3.81055	ABL-0063752	ABF-0015868
group2355		hypothetical protein	6.77396	-5.57897	ABL-0063750	ABF-0015865
group2354		hypothetical protein	6.82108	-4.43828	ABL-0063749	ABF-0015864
group2577		putative virulence-associated protein	6.9644	-4.89056	ABL-0063740	ABF-0015854
group2378	hecB	putative hemolysin activator protein	7.1602	-2.18859	ABL-0062378	ABF-0020788
group2060		putative sigma-54 dependent transcriptional regulator	8.51496	-2.49666	ABL-0063743	ABF-0015857
group1809		putative lipoprotein	8.57419	-4.37717	ABL-0063747	ABF-0015861
group1808		putative membrane protein	8.75435	-5.81589	ABL-0063745	ABF-0015859
group2356		hypothetical protein	9.06307	-4.62675	ABL-0063751	ABF-0015866
group2579		hypothetical protein	9.38268	-4.50023	ABL-0063748	ABF-0015862
group2353		hypothetical protein	9.57983	-2.21914	ABL-0063741	ABF-0015855
group2116		hypothetical protein	9.91766	-3.55537	ABL-0063746	ABF-0015860
group075		putative chaperone	9.98664	-4.25748	ABL-0063744	ABF-0015858
group2578		putative exported protein	10.3388	-1.85318	ABL-0063742	ABF-0015856
