# Supplementary material for: Evolution of the metabolic and regulatory networks associated with oxygen availability in two phytopathogenic enterobacteria
Source: BMC Genomics. 2012 Mar 22;13:110. doi: 10.1186/1471-2164-13-110 (PMC3349551; doi:10.1186/1471-2164-13-110)
Supplement: Additional file 7 — Fold change patterns for P. atrosepticum and D. dadantii genes implicated in virulence and for their orthologs in E. coli predicted by OrthoMCL. Anaerobic growth in the presence of glucose alters expression of virulence-associated genes in both P. atrosepticum and D. dadantii. This includes genes associated with cell wall degradation and the Out system (down-regulated in D. dadantii only), T6SS (down-regulated in D. dadantii and up-regulated in P. atrosepticum), iron uptake (down-regulated in both), methyl-accepting chemotaxis and regulators associated with virulence. Fold change patterns and genome order are as follows: E. coli, P. atrosepticum and D. dadantii (see key within the figure). Each orthologous group of genes is represented by three blocks colored by fold change (dark blue: down-regulated, fold change > 3; light blue: down-regulated, fold change < 3; bright yellow: up-regulated, fold change > 3; dirty yellow: up-regulated, fold change < 3; black: no change in expression, X: ortholog absent in that organism). Genes are represented by their symbols, or by ASAP feature IDs (especially for strain-unique genes) or by OrthoMCL group designations ("G" followed by number). [file 1471-2164-13-110-S7.XLS]

## Sheet: E.coli
Group	E. coli FeatureID	FeatureName	Product	fold change
group1730	ABE-0000404	lpd	lipoamide dehydrogenase, E3 component is part of three enzyme complexes	-3.34035
group399	ABE-0000442	can	carbonic anhydrase	-3.5801
group078	ABE-0000700	yafD	conserved protein	3.73213
group3292	ABE-0001072	betB	betaine aldehyde dehydrogenase, NAD-dependent	-10.6295
group2173	ABE-0001328	phoA	bacterial alkaline phosphatase	-3.38698
group731	ABE-0001484	cyoE	protoheme IX farnesyltransferase	-9.25351
group732	ABE-0001487	cyoD	cytochrome o ubiquinol oxidase subunit IV	-106.153
group733	ABE-0001491	cyoC	cytochrome o ubiquinol oxidase subunit III	-28.0514
group734	ABE-0001493	cyoB	cytochrome o ubiquinol oxidase subunit I	-41.9326
group735	ABE-0001495	cyoA	cytochrome o ubiquinol oxidase subunit II	-152.219
group749	ABE-0001562	glnK	nitrogen assimilation regulatory protein for GlnL, GlnE, and AmtB	-16.3362
group1880	ABE-0001587	ylaC	predicted inner membrane protein	-5.02805
group2224	ABE-0001971	cusA	copper/silver efflux system, membrane component	-5.42642
group080	ABE-0002049	entE	Enterobactin synthetase component E	-4.69134
group1367	ABE-0002234	gltK	membrane component of an ABC superfamily glutamate/aspartate transporter	-3.605
group1365	ABE-0002241	gltI	periplasmic-binding component of an ABC superfamily glutamate/aspartate transporter	-3.45815
group780	ABE-0002451	gltA	citrate synthase	-4.82323
group1342	ABE-0002460	sdhC	succinate dehydrogenase, membrane subunit, binds cytochrome b556	-48.8403
group1341	ABE-0002464	sdhD	succinate dehydrogenase, membrane subunit, binds cytochrome b556	-45.5696
group1340	ABE-0002466	sdhA	succinate dehydrogenase, flavoprotein subunit	-12.5533
group1339	ABE-0002468	sdhB	succinate dehydrogenase, FeS subunit	-16.6795
group1338	ABE-0002478	sucA	2-oxoglutarate decarboxylase, thiamin-requiring	-7.51618
group1337	ABE-0002480	sucB	dihydrolipoyltranssuccinase	-7.78124
group1336	ABE-0002483	sucC	succinyl-CoA synthetase, beta subunit	-7.01285
group1335	ABE-0002485	sucD	succinyl-CoA synthetase, NAD(P)-binding, alpha subunit	-5.73582
group998	ABE-0002573	galT	galactose-1-phosphate uridylyltransferase	-3.36359
group1501	ABE-0002915	potG	putrescine transporter subunit: ATP-binding component of ABC superfamily	-5.09824
group1975	ABE-0002962	hcp	Hybrid cluster protein (HCP)	6.54322
group1548	ABE-0003125	ycbJ	conserved protein	3.34035
group587	ABE-0003249	sxy	CRP-S promoter co-activator	3.34035
group1472	ABE-0003458	phoH	conserved protein with nucleoside triphosphate hydrolase domain	-5.27803
group1825	ABE-0003583	yceI	secreted protein	-6.02099
group2156	ABE-0003585	yceJ	predicted cytochrome b561	-8.63383
group553	ABE-0003746	ndh	respiratory NADH dehydrogenase 2/cupric reductase	-4.16986
group407	ABE-0003760	ycfS	conserved protein	-2.90795
group1171	ABE-0003800	pepT	peptidase T	3.63008
group1164	ABE-0003823	icd	e14 prophage; isocitrate dehydrogenase, specific for NADP+	-4.75683
group098	ABE-0004164	adhE	fused acetaldehyde-CoA dehydrogenase and iron-dependent alcohol dehydrogenase and pyruvate-formate lyase deactivase	3.89062
group2339	ABE-0004378	puuB	gamma-Glu-putrescine oxidase, FAD/NAD(P)-binding	-3.29436
group2393	ABE-0004746	ydcI	predicted DNA-binding transcriptional regulator	-31.125
group1051	ABE-0005319	ynfK	predicted dethiobiotin synthetase	5.31474
group1055	ABE-0005380	fumC	fumarate hydratase (fumarase C),aerobic Class II	-16.3362
group2671	ABE-0005540	ydhP	predicted transporter	-2.82843
group2107	ABE-0005610	sufS	selenocysteine lyase, PLP-dependent	-13.6422
group2106	ABE-0005617	sufD	component of SufBCD complex	-6.77396
group2105	ABE-0005619	sufC	transport protein associated with Fe-S cluster assembly	-3.27161
group2104	ABE-0005621	sufB	component of SufBCD complex	-3.89062
group1103	ABE-0005914	yeaC	conserved protein	-4.59479
group1104	ABE-0005916	msrB	methionine sulfoxide reductase B	-3.68075
group1107	ABE-0005935	yeaG	conserved protein with nucleoside triphosphate hydrolase domain	-3.94493
group2698	ABE-0005984	leuE	neutral amino-acid efflux system	3.01049
group2232	ABE-0006344	yecH	predicted protein	11.3137
group1476	ABE-0007214	yejG	predicted protein	-3.03143
group2185	ABE-0007300	mqo	malate dehydrogenase, FAD/NAD(P)-binding domain	-5.16941
group2399	ABE-0007303	yojI	membrane and ATP-binding components of an ABC superfamily predicted multidrug transporter	-4.72397
group794	ABE-0007422	glpA	sn-glycerol-3-phosphate dehydrogenase (anaerobic), large subunit, FAD/NAD(P)-binding	6.77396
group793	ABE-0007424	glpB	sn-glycerol-3-phosphate dehydrogenase (anaerobic), membrane anchor subunit	7.83536
group1859	ABE-0007426	glpC	sn-glycerol-3-phosphate dehydrogenase (anaerobic), small subunit	4.31691
group328	ABE-0007433	yfaV	predicted transporter	-4.85678
group984	ABE-0007731	yfcZ	conserved protein	4.34694
group1885	ABE-0007740	fadL	long-chain fatty acid outer membrane transporter	-4.22807
group2909	ABE-0008115	talA	transaldolase A	-4.22807
group1017	ABE-0008291	ndk	multifunctional nucleoside diphosphate kinase and apyrimidinic endonuclease and 3'-phosphodiesterase	-11.3137
group1021	ABE-0008324	iscS	cysteine desulfurase (tRNA sulfurtransferase), PLP-dependent	-3.5801
group1022	ABE-0008326	iscR	Fe-S cluster-containing transcription factor	-3.75809
group375	ABE-0008489	yfiD	pyruvate formate lyase subunit	5.93809
group487	ABE-0008501	trxC	thioredoxin 2	-3.78423
group3208	ABE-0008513	yfiM	predicted protein	-3.22657
group2528	ABE-0008515	kgtP	alpha-ketoglutarate transporter	-5.77572
group534	ABE-0008758	gabD	succinate-semialdehyde dehydrogenase I, NADP-dependent	-3.20428
group2101	ABE-0008806	nrdE	ribonucleoside-diphosphate reductase 2, alpha subunit	-3.97237
group483	ABE-0008816	proW	glycine betaine transporter subunit; membrane component of ABC superfamily	-4.37717
group2876	ABE-0008962	hypC	protein required for maturation of hydrogenases 1 and 3	3.83706
group1637	ABE-0009661	endA	DNAase I	3.31728
group140	ABE-0009700	ansB	periplasmic L-asparaginase II	3.83706
group2837	ABE-0009828	hybC	hydrogenase 2, large subunit	4.43828
group2839	ABE-0009832	hybA	hydrogenase 2 4Fe-4S ferredoxin-type component	4.75683
group2840	ABE-0009834	hybO	hydrogenase 2, small subunit	14.6213
group1252	ABE-0009866	exbD	membrane spanning protein in TonB-ExbB-ExbD complex	-4.92458
group1251	ABE-0009869	exbB	membrane spanning protein in TonB-ExbB-ExbD complex	-3.34035
group2451	ABE-0010045	ttdR	DNA-binding transcriptional activator	4.85678
group127	ABE-0010151	alx	predicted inner membrane protein, part of terminus	-5.42642
group1298	ABE-0010197	yqjK	conserved protein	-4.40762
group435	ABE-0010370	yhbQ	predicted endonuclease	2.92817
group438	ABE-0010380	yhbU	predicted peptidase (collagenase-like)	5.89708
group439	ABE-0010382	yhbV	predicted protease	3.70635
group1224	ABE-0010540	yhcC	predicted Fe-S oxidoreductase	2.94854
group462	ABE-0010613	mdh	malate dehydrogenase, NAD(P)-binding	-6.86852
group1876	ABE-0011509	yhjE	predicted transporter	-3.4822
group1688	ABE-0011997	ilvN	acetolactate synthase I, small subunit	-3.01049
group1861	ABE-0012474	yigI	conserved protein	-3.09513
group838	ABE-0012564	fadB	fatty acid oxidation complex subunit alpha	-7.06162
group351	ABE-0012632	glnG	DNA-binding response regulator in two-component regulatory system with GlnL: response regulator and sigma54 interaction protein	-2.90795
group255	ABE-0012761	sodA	superoxide dismutase, Mn	-35.7532
group636	ABE-0012825	glpK	glycerol kinase	-18.507
group635	ABE-0012828	glpF	glycerol facilitator	-6.72717
group620	ABE-0012975	sthA	soluble pyridine nucleotide transhydrogenase	-2.90795
group2079	ABE-0013059	rsd	regulator of sigma D	-2.92817
group1600	ABE-0013125	aceB	malate synthase A	-3.4822
group1601	ABE-0013128	aceA	isocitrate lyase	-4.85678
group2277	ABE-0013216	malK	ATP-binding component of an ABC superfamily maltose transporter	-4.59479
group2249	ABE-0013330	yjcH	conserved inner membrane protein involved in acetate transport	-16.3362
group701	ABE-0013451	yjdM	conserved protein	3.27161
group2212	ABE-0013503	dcuB	C4-dicarboxylate antiporter	8.51496
group1609	ABE-0013595	frdD	fumarate reductase (anaerobic), membrane anchor subunit	4.53154
group1610	ABE-0013598	frdC	fumarate reductase (anaerobic), membrane anchor subunit	3.73213
group1611	ABE-0013602	frdB	fumarate reductase (anaerobic), Fe-S subunit	5.31474
group1612	ABE-0013604	frdA	fumarate reductase (anaerobic) catalytic and NAD/flavoprotein subunit	3.4822
group1254	ABE-0013860	nrdG	anaerobic ribonucleotide reductase activating protein	4.50023
group1255	ABE-0013865	nrdD	anaerobic ribonucleoside-triphosphate reductase	4.40762
group1277	ABE-0014348	osmY	periplasmic protein	-4.72397

## Sheet: P. atrosepticum
Group	P. atrosepticum FeatureID	FeatureName	Product	Fold change
group255	ABL-0060293	sodA	superoxide dismutase, Mn	-4.14106
group839	ABL-0060408	fadA	3-ketoacyl-CoA thiolase (thiolase I)	-3.55537
group838	ABL-0060409	fadB	fatty oxidation complex alpha subunit [includes: enoyl-CoA hydratase; delta(3)-cis-delta(2)-trans-enoyl-CoA isomerase; 3-hydroxyacyl-CoA dehydrogenase; 3-hydroxybutyryl-CoA epimerase]	-3.65533
group106	ABL-0060419	murB	UDP-N-acetylenolpyruvoylglucosamine reductase, FAD-binding	-2.88786
group1187	ABL-0060483	yhdH	predicted oxidoreductase, Zn-dependent and NAD(P)-binding	2.9897
group1224	ABL-0060531	yhcC	predicted Fe-S oxidoreductase	3.4822
group1251	ABL-0060576	exbB	membrane spanning protein in TonB-ExbB-ExbD complex	-3.50642
group1252	ABL-0060577	exbD	membrane spanning protein in TonB-ExbB-ExbD complex	-3.05252
group1254	ABL-0060592	nrdG	anaerobic ribonucleotide reductase activating protein	6.19026
group1255	ABL-0060593	nrdD	anaerobic ribonucleoside-triphosphate reductase	24.4201
group1277	ABL-0060685	osmY	periplasmic protein	-3.91768
group1937	ABL-0060693	entC	enterobactin synthetase component C (isochorismate synthase)	3.50642
group1932	ABL-0060845	dcuA	C4-dicarboxylate antiporter	3.91768
group462	ABL-0060913	mdh	malate dehydrogenase, NAD(P)-binding	-9.00047
group439	ABL-0060953	yhbV	predicted protease	18.0009
group438	ABL-0060954	yhbU	predicted peptidase (collagenase-like)	25.4572
group731	ABL-0061384	cyoE	protoheme IX farnesyltransferase	-3.38698
group733	ABL-0061386	cyoC	cytochrome o ubiquinol oxidase subunit III	-3.20428
group2170	ABL-0061413	rpmJ2	putative 50S ribosomal protein L36 (second copy)	-153.277
group2171	ABL-0061414	rpmE2	putative 50S ribosomal protein L31 (second copy)	-165.421
group1415	ABL-0061444	nrdB	ribonucleoside-diphosphate reductase 1 beta chain	-3.89062
group1414	ABL-0061445	nrdA	ribonucleoside-diphosphate reductase 1 alpha chain	-4.65893
group2840	ABL-0061471	hybO	hydrogenase-2 small subunit	18.1261
group2839	ABL-0061472	hybA	hydrogenase-2 operon protein	26.1729
group2838	ABL-0061473	hybB	probable Ni/Fe-hydrogenase 2 B-type cytochrome subunit	18.7654
group2837	ABL-0061474	hybC	hydrogenase-2 large subunit	12.6407
group2836	ABL-0061475	hybD	hydrogenase 2 maturation protease	14.5203
group2620	ABL-0061476	hybE	hydrogenase-2 component protein	15.3482
group2833	ABL-0061477	hypE	hydrogenase isoenzymes formation protein	24.0839
group2834	ABL-0061478	hypD	hydrogenase isoenzymes formation protein	31.5594
group2876	ABL-0061479	hypC	hydrogenase isoenzymes formation protein	18.3792
group2835	ABL-0061480	hypB	hydrogenase isoenzymes nickel incorporation protein	41.3553
group2878	ABL-0061483	hycI	hydrogenase 3 maturation protease	25.8125
group2877	ABL-0061486	hyfH	hydrogenase-4 component H	64.8934
group3115	ABL-0061488	hyfF	hydrogenase-4 component F	57.2816
group3114	ABL-0061489	hyfE	hydrogenase-4 component E	72.0037
group3113	ABL-0061490	hyfD	hydrogenase-4 component D	173.645
group2588	ABL-0061495	hydN	formate dehydrogenase-H, [4Fe-4S] ferredoxin subunit	183.546
group2832	ABL-0061497	hypF	hydrogenase maturation protein	57.68
group1382	ABL-0061543	lipA	lipoate synthase	-3.27161
group1348	ABL-0061596	ybfA	predicted protein	3.91768
group780	ABL-0061608	gltA	citrate synthase	-2.96905
group1342	ABL-0061609	sdhC	succinate dehydrogenase, membrane subunit, binds cytochrome b556	-10.1965
group1341	ABL-0061610	sdhD	succinate dehydrogenase, membrane subunit, binds cytochrome b556	-7.3615
group1340	ABL-0061611	sdhA	succinate dehydrogenase flavoprotein subunit	-11.3137
group1339	ABL-0061612	sdhB	succinate dehydrogenase, FeS subunit	-16.1113
group1338	ABL-0061613	sucA	2-oxoglutarate decarboxylase, thiamin-requiring	-4.53154
group1337	ABL-0061614	sucB	dihydrolipoyltranssuccinase	-4.43828
group1336	ABL-0061615	sucC	succinyl-CoA synthetase, beta subunit	-5.27803
group1335	ABL-0061616	sucD	succinyl-CoA synthetase, NAD(P)-binding, alpha subunit	-7.72749
group2224	ABL-0061637	cusA	cation efflux system protein	4.34694
group2223	ABL-0061638	cusB	putative copper efflux system protein	4.08405
group2618	ABL-0061661		formate dehydrogenase, cytochrome B556 (gamma) subunit	27.0958
group2652	ABL-0061780		putative malate/lactate dehydrogenase	3.55537
group2212	ABL-0061786	dcuB	anaerobic C4-dicarboxylate transporter	66.257
group1444	ABL-0061960	flgB	flagellar basal-body rod protein	2.82843
group579	ABL-0062040	yceA	conserved protein	-3.55537
group1825	ABL-0062041	yceI	secreted protein	-5.02805
group2156	ABL-0062042		putative membrane protein	-4.31691
group554	ABL-0062073	ycfP	uncharacterized enzyme, contains alpha/beta hydrolase fold	3.16017
group542	ABL-0062100		hypothetical protein	-4.16986
group1124	ABL-0062202	acnA	aconitate hydratase 1	-3.31728
group533	ABL-0062281		putative sulfate transporter	3.605
group2503	ABL-0062294	narJ	respiratory nitrate reductase 1 delta chain	4.05584
group2504	ABL-0062295	narI	respiratory nitrate reductase 1 gamma chain	4.43828
group1051	ABL-0062521	ynfK	predicted dethiobiotin synthetase	16.3362
group1082	ABL-0062567	ompW	outer membrane protein W	2.92817
group098	ABL-0062590	adhE	multifunctional acetaldehyde-CoA dehydrogenase and iron-dependent alcohol dehydrogenase and pyruvate-formate lyase deactivase	3.55537
group108	ABL-0062599	yicG	conserved inner membrane protein	-3.27161
group1104	ABL-0062608	msrB	methionine sulfoxide reductase B	-2.8481
group1916	ABL-0062610	yeaD	conserved protein	4.31691
group1143	ABL-0062650	manX	mannose-specific PTS enzyme	6.6807
group1144	ABL-0062651	manY	mannose-specific enzyme IIC component of PTS	3.86375
group1145	ABL-0062652	manZ	mannose-specific enzyme IID component of PTS	4.08405
group1171	ABL-0062712	pepT	peptidase T	19.6983
group1588	ABL-0062748	znuA	High-affinity zinc uptake system periplasmic protein	-17.5087
group1587	ABL-0062749	znuC	High-affinity zinc uptake system ATP-binding protein	-2.8481
group1586	ABL-0062750	znuB	High-affinity zinc uptake system membrane protein	-2.92817
group1548	ABL-0062816	ycbJ	conserved protein	4.85678
group1525	ABL-0062860	focA	formate transporter	4.75683
group1498	ABL-0062949	grxA	glutaredoxin 1, redox coenzyme for ribonucleotide reductase (RNR1a)	3.05252
group1968	ABL-0062950		putative membrane protein	12.5533
group1487	ABL-0062995	nfo	endonuclease IV with intrinsic 3'-5' exonuclease activity	-3.91768
group1476	ABL-0063009	yejG	predicted protein	-17.6305
group2389	ABL-0063036		probable transport protein	-3.07375
group1832	ABL-0063040	dps	Fe-binding and storage protein	2.92817
group955	ABL-0063322	yfbS	predicted transporter	4.56305
group956	ABL-0063323	yfbT	sugar phosphatase	8.1681
group957	ABL-0063324	yfbU	conserved protein	7.26015
group983	ABL-0063366	fadI	beta-ketoacyl-CoA thiolase, anaerobic, subunit	-2.86791
group2185	ABL-0063369	mqo	malate:quinone oxidoreductase	-32.2226
group994	ABL-0063446	sdaC	serine transporter	-3.16017
group1017	ABL-0063513	ndk	multifunctional nucleoside diphosphate kinase and apyrimidinic endonuclease and 3'-phosphodiesterase	-16.1113
group375	ABL-0063577	yfiD	pyruvate formate lyase subunit	3.07375
group2099	ABL-0063630	nrdH	glutaredoxin-like protein	-9.78112
group2100	ABL-0063631	nrdI	NrdI protein	-7.72749
group2101	ABL-0063632	nrdE	ribonucleoside-diphosphate reductase 2, alpha subunit	-5.20537
group2102	ABL-0063633	nrdF	ribonucleoside-diphosphate reductase 2, beta subunit, ferritin-like	-4.25748
group469	ABL-0063738		putative lipoprotein	6.27667
group482	ABL-0063810	proV	glycine betaine/L-proline transport ATP-binding protein	-4.69134
group1813	ABL-0063812	proX	glycine betaine transporter subunit; periplasmic-binding component of ABC superfamily	-2.86791
group487	ABL-0063825	trxC	thioredoxin 2	21.259
group1982	ABL-0064258	ahpC	alkyl hydroperoxide reductase C22 protein	6.10504
group1612	ABL-0064288	frdA	fumarate reductase flavoprotein subunit	11.1579
group1611	ABL-0064289	frdB	fumarate reductase (anaerobic), Fe-S subunit	8.57419
group1610	ABL-0064290	frdC	fumarate reductase (anaerobic), membrane anchor subunit	9.64646
group1609	ABL-0064291	frdD	fumarate reductase (anaerobic), membrane anchor subunit	7.83536
group2340	ABL-0064368	pmrC	putative sulfatase	-2.88786
group1861	ABL-0064500	yigI	conserved protein	-7.4127
group069	ABL-0064548	putA	bifunctional PutA protein [includes: proline dehydrogenase; delta-1-pyrroline-5-carboxylate dehydrogenase]	-3.73213
group620	ABL-0064579	sthA	soluble pyridine nucleotide transhydrogenase	-7.78124
group671	ABL-0064700	dctA	C4-dicarboxylic acid, orotate and citrate transporter	-3.83706
group244	ABL-0064740	ibpB	heat shock chaperone	2.82843
group1566	ABL-0064936	rmf	ribosome modulation factor	3.20428

## Sheet: D.dadantii
Group	D. dadantii FeatureID	FeatureName	Product	Fold Change
group1597	ABF-0014651	ftnA	ferritin iron storage protein (cytoplasmic)	4.53154
group1821	ABF-0014743	chaA	calcium/sodium:proton antiporter	-3.41054
group511	ABF-0014786	atpG	F1 sector of membrane-bound ATP synthase, gamma subunit	-3.43426
group512	ABF-0014787	atpA	F1 sector of membrane-bound ATP synthase, alpha subunit	-3.29436
group513	ABF-0014789	atpH	F1 sector of membrane-bound ATP synthase, delta subunit	-3.09513
group516	ABF-0014794	atpB	F0 sector of membrane-bound ATP synthase, subunit a	-2.86791
group2045	ABF-0014811	ytfK	conserved protein	3.11666
group2040	ABF-0014820	ytfP	conserved protein	3.55537
group228	ABF-0014916	thiH	thiamin biosynthesis ThiGH complex subunit	-3.11666
group229	ABF-0014917	thiG	thiamin biosynthesis ThiGH complex subunit	-4.37717
group231	ABF-0014921	thiE	thiamin phosphate synthase (thiamin phosphate pyrophosphorylase)	-3.55537
group232	ABF-0014922	thiC	thiamin (pyrimidine moiety) biosynthesis protein	-3.36359
group832	ABF-0014941	ilvG	Acetolactate synthase large subunit	-3.03143
group831	ABF-0014942	ilvM	acetolactate synthase II, small subunit	-3.18215
group069	ABF-0014955	putA	Proline dehydrogenase (Proline oxidase) / Delta-1-pyrroline-5-carboxylate dehydrogenase	5.31474
group1861	ABF-0015019	yigI	conserved protein	-2.94854
group1857	ABF-0015057	glgB	1,4-alpha-glucan branching enzyme	5.1337
group1856	ABF-0015058	glgX	Glycogen debranching enzyme	4.95883
group1855	ABF-0015059	glgC	glucose-1-phosphate adenylyltransferase	3.97237
group789	ABF-0015060	glgA	glycogen synthase	4.25748
group1885	ABF-0015394	fadL	long-chain fatty acid outer membrane transporter	-3.86375
group1187	ABF-0015647	yhdH	predicted oxidoreductase, Zn-dependent and NAD(P)-binding	4.89056
group3113	ABF-0015738	hyfD	hydrogenase 4, membrane subunit	26.1729
group3114	ABF-0015739	hyfE	hydrogenase 4, membrane subunit	29.446
group3115	ABF-0015740	hyfF	hydrogenase 4, membrane subunit	15.7797
group2877	ABF-0015742	hyfH	hydrogenase 4, Fe-S subunit	17.0299
group2878	ABF-0015747	hycI	protease involved in processing C-terminal end of HycE	9.57983
group2588	ABF-0015752	hydN	formate dehydrogenase-H, [4Fe-4S] ferredoxin subunit	55.3304
group469	ABF-0015852		hypothetical protein	-3.41054
group487	ABF-0015967	trxC	thioredoxin 2	6.9644
group249	ABF-0016155	avtA	valine-pyruvate aminotransferase	-3.27161
group335	ABF-0016377	uspB	universal stress protein B	3.05252
group334	ABF-0016379	uspA	universal stress global response regulator	4.50023
group1251	ABF-0016541	exbB	membrane spanning protein in TonB-ExbB-ExbD complex	-6.58873
group1254	ABF-0016554	nrdG	anaerobic ribonucleotide reductase activating protein	4.89056
group1255	ABF-0016556	nrdD	anaerobic ribonucleoside-triphosphate reductase	17.7531
group1250	ABF-0016589	holC	DNA polymerase III, chi subunit	-3.5801
group1694	ABF-0016678	leuC	3-isopropylmalate isomerase subunit, dehydratase component	-3.65533
group1693	ABF-0016679	leuD	3-isopropylmalate isomerase subunit	-4.05584
group1689	ABF-0016689	ilvB	Acetolactate synthase large subunit	-4.02782
group1688	ABF-0016690	ilvN	Acetolactate synthase small subunit	-3.11666
group1675	ABF-0016724	yjjB	conserved inner membrane protein	3.34035
group1674	ABF-0016725	yjjP	predicted inner membrane protein	3.65533
group1348	ABF-0016966	ybfA	predicted protein	6.6807
group199	ABF-0016995	raiA	cold shock protein associated with 30S ribosomal subunit	3.53081
group2063	ABF-0017006	yhdZ	Hypothetical amino-acid ABC transporter ATP-binding protein yhdZ	4.05584
group2466	ABF-0017007	yhdY	membrane component of an ABC superfamily predicted amino-acid transporter	4.53154
group2489	ABF-0017008	yhdX	Putative transport system permease protein	6.40856
group1583	ABF-0017075	ruvC	component of RuvABC resolvasome, endonuclease	-3.24901
group1586	ABF-0017082	znuB	high-affinity zinc transport system membrane protein	-3.29436
group1587	ABF-0017083	znuC	high-affinity zinc transport system ATP-binding protein	-3.13834
group1588	ABF-0017084	znuA	Zinc ABC transporter, periplasmic-binding protein ZnuA	-4.25748
group2450	ABF-0017092		superoxide dismutase, Cu, Zn	5.85634
group994	ABF-0017172	sdaC	predicted serine transporter	-3.05252
group2840	ABF-0017346	hybO	hydrogenase 2, small subunit	3.36359
group2838	ABF-0017349	hybB	predicted hydrogenase 2 cytochrome b type component	5.35171
group2620	ABF-0017353	hybE	hydrogenase 2-specific chaperone	5.73582
group2835	ABF-0017358	hypB	GTP hydrolase involved in nickel liganding into hydrogenases	5.81589
group2834	ABF-0017360	hypD	protein required for maturation of hydrogenases	3.605
group1950	ABF-0017459	ybgT	Putative outer membrane lipoprotein	4.53154
group140	ABF-0017532	asnA	L-asparaginase	-4.62675
group654	ABF-0017653	yhhK	putative N-acetyltransferase	3.81055
group1171	ABF-0017768	pepT	peptidase T	31.3414
group2081	ABF-0017821		2-oxoglutarate/malate translocator	7.11074
group1609	ABF-0017837	frdD	fumarate reductase (anaerobic), membrane anchor subunit	7.01285
group1610	ABF-0017839	frdC	fumarate reductase (anaerobic), membrane anchor subunit	7.94474
group1611	ABF-0017841	frdB	fumarate reductase (anaerobic), Fe-S subunit	8.75435
group1612	ABF-0017842	frdA	fumarate reductase (anaerobic) catalytic and NAD/flavoprotein subunit	7.51618
group554	ABF-0018000	ycfP	conserved protein	3.11666
group2217	ABF-0018069	fucO	Lactaldehyde reductase	3.81055
group436	ABF-0018098	yhbS	predicted acyltransferase with acyl-CoA N-acyltransferase domain	3.22657
group437	ABF-0018099	yhbT	predicted lipid carrier protein	3.22657
group438	ABF-0018102	yhbU	predicted peptidase (collagenase-like)	8.51496
group439	ABF-0018103	yhbV	predicted protease	9.91766
group1511	ABF-0018156	cspD	cold shock protein	3.45815
group1975	ABF-0018159	hcp	Hybrid cluster protein [4Fe-2S-2O] protein in anaerobic terminal reductases	6.36429
group1974	ABF-0018161	hcr	HCP oxidoreductase, NADH-dependent	2.94854
group1024	ABF-0018173	suhB	Myo-inositol-1(or 4)-monophosphatase	-3.22657
group2273	ABF-0018231	outE	General secretion pathway protein E	-2.82843
group2270	ABF-0018236	outJ	General secretion pathway protein J	-2.82843
group1700	ABF-0018275	ygaW	predicted inner membrane protein	9.78112
group1369	ABF-0018324	ybeL	conserved protein	3.07375
group1382	ABF-0018340	lipA	lipoate synthase	2.9897
group248	ABF-0018387	ybiJ	putative exported protein	9.06307
group1983	ABF-0018568	ahpF	alkyl hydroperoxide reductase, F52a subunit, FAD/NAD(P)-binding	-9.12611
group1982	ABF-0018570	ahpC	alkyl hydroperoxide reductase, C22 subunit	2.82843
group2212	ABF-0018628	dcuB	C4-dicarboxylate transporter DcuB	16.4498
group2213	ABF-0018630	dcyD	D-cysteine desulfhydrase, PLP-dependent	4.65893
group1300	ABF-0018689	yqjD	conserved protein	3.36359
group1301	ABF-0018690	yqjB	Putative membrane protein precursor	-3.29436
group1430	ABF-0018766	dsrB	DsrB protein	2.86791
group1832	ABF-0018914	dps	Fe-binding and storage protein	3.20428
group1109	ABF-0018981	dadA	D-amino acid dehydrogenase	4.31691
group3216	ABF-0019019	yddV	Putative Heme-regulated two-component response regulator	-3.70635
group2618	ABF-0019032		formate dehydrogenase, cytochrome B556 (gamma) subunit	24.2515
group2701	ABF-0019257	ydeP	Putative formate dehydrogenase oxidoreductase protein	3.16017
group422	ABF-0019267	pspF	DNA-binding transcriptional activator	-4.65893
group529	ABF-0019307		putative lipoprotein	3.50642
group215	ABF-0019323	recX	inhibitor of RecA	-2.86791
group1548	ABF-0019390	ycbJ	conserved protein	6.10504
group271	ABF-0019481	mutM	formamidopyrimidine/5-formyluracil/ 5-hydroxymethyluracil DNA glycosylase	-2.82843
group2171	ABF-0019535	ykgM	LSU ribosomal protein L31p	-97.0059
group2170	ABF-0019536	ykgO	rpmJ (L36) paralog	-66.7178
group1849	ABF-0019545	amtB	ammonium transporter	10.2674
group749	ABF-0019546	glnK	nitrogen assimilation regulatory protein for GlnL, GlnE, and AmtB	13.9288
group1108	ABF-0019575	yeaH	conserved protein	3.83706
group1107	ABF-0019576	yeaG	conserved protein with nucleoside triphosphate hydrolase domain	4.25748
group1525	ABF-0019603	focA	formate transporter	8.11168
group1922	ABF-0019635	osmE	Osmotically inducible lipoprotein E precursor	7.01285
group1471	ABF-0019721	fliZ	predicted regulator of FliA activity	-4.40762
group1498	ABF-0019825	grxA	glutaredoxin 1, redox coenzyme for ribonucleotide reductase (RNR1a)	4.31691
group2088	ABF-0019871	ssuC	Alkanesulfonates transport system permease protein	3.75809
group2127	ABF-0019873	ssuD	Alkanesulfonate monooxygenase	2.94854
group2126	ABF-0019874	ssuA	Alkanesulfonates-binding protein	3.91768
group540	ABF-0019893	pps	phosphoenolpyruvate synthase	-4.14106
group2156	ABF-0019942	yceJ	Cytochrome b561	-4.40762
group1825	ABF-0019943	yceI	secreted protein	-3.07375
group542	ABF-0020068	ydiU	conserved protein	-3.38698
group2105	ABF-0020088	sufC	SufC protein -!- transport protein associated with Fe-S cluster assembly	-3.36359
group1936	ABF-0020093		hypothetical protein	-4.37717
group1894	ABF-0020128	hscB	Chaperone protein hscB	-3.53081
group1543	ABF-0020178	yeeX	conserved protein	3.81055
group2232	ABF-0020320	yecH	hypothetical protein	9.64646
group375	ABF-0020347	yfiD	pyruvate formate lyase subunit	18.7654
group372	ABF-0020350	nadB	quinolinate synthase, L-aspartate oxidase (B protein) subunit	2.8481
group370	ABF-0020353	rseA	anti-sigma factor	3.05252
group642	ABF-0020382	pfkA	6-phosphofructokinase I	2.9897
group1323	ABF-0020551	gpmA	phosphoglyceromutase 1	3.03143
group2222	ABF-0020556		Probable Co/Zn/Cd efflux system membrane fusion protein	4.19887
group1319	ABF-0020567	modA	molybdate transporter subunit; periplasmic-binding component of ABC superfamily	5.16941
group1318	ABF-0020568	modB	molybdate transporter subunit; membrane component of ABC superfamily	4.56305
group1317	ABF-0020569	modC	molybdate transporter subunit; ATP-binding component of ABC superfamily	3.81055
group1836	ABF-0020580	rhlE	Putative ATP-dependent RNA helicase	-3.70635
group112	ABF-0020585	pta	phosphate acetyltransferase	4.25748
group959	ABF-0020586	ackA	acetate kinase A and propionate kinase 2	3.605
group957	ABF-0020590	yfbU	conserved protein	3.18215
group955	ABF-0020593	yfbS	predicted transporter	3.4822
group098	ABF-0020642	adhE	fused acetaldehyde-CoA dehydrogenase and iron-dependent alcohol dehydrogenase and pyruvate-formate lyase deactivase	16.7955
group2876	ABF-0020729		[NiFe] hydrogenase metallocenter assembly protein HybG	21.1121
group2214	ABF-0020733	cbl	transcriptional regulator of cysteine biosynthesis (LysR family)	-2.9897
group1051	ABF-0020757	ynfK	predicted dethiobiotin synthetase	9.57983
group1416	ABF-0020797	yfaE	predicted 2Fe-2S cluster-containing protein	-4.40762
group1415	ABF-0020798	nrdB	Ribonucleotide reductase of class Ia (aerobic), beta subunit	-3.70635
group1414	ABF-0020799	nrdA	Ribonucleotide reductase of class Ia (aerobic), alpha subunit	-4.31691
group1696	ABF-0046528	leuA	2-isopropylmalate synthase	-5.54044
group1149	ABF-0046577	yniA	predicted phosphotransferase/kinase	4.75683
group1021	ABF-0046692	iscS	Cysteine desulfurase	-3.68075
group1695	ABF-0046755	leuB	3-isopropylmalate dehydrogenase	-4.65893
group309	ABF-0046787	bfr	bacterioferritin, iron storage and detoxification protein	5.73582
group1259	ABF-0046883	yjgK	conserved protein	3.50642
group1145	ABF-0047122	manZ	mannose-specific enzyme IID component of PTS	3.94493
group409	ABF-0047171	pykF	pyruvate kinase I	3.13834
group1566	ABF-0174126	rmf	ribosome modulation factor	8.28212
