# Supplementary material for: Evolution of the metabolic and regulatory networks associated with oxygen availability in two phytopathogenic enterobacteria
Source: BMC Genomics. 2012 Mar 22;13:110. doi: 10.1186/1471-2164-13-110 (PMC3349551; doi:10.1186/1471-2164-13-110)
Supplement: Additional file 8 — Complete OrthoMCL analysis. [file 1471-2164-13-110-S8.XLS]

## Sheet: SCRI1043_E.coli orthologs_DE
Group	P. atrosepticum.FeatureID	FeatureName	Product	P. atrosepticum.Fold change	E. coli.FeatureID	E. coli.FeatureName	E.coli.Product	E. coli.FoldChange
group3450	ABL-0062001	betT	high-affinity choline transport protein	-6.6807	ABE-0001080	betT	choline transporter of high affinity	-4.82323
group4370	ABL-0061320	fecD	iron(III) dicitrate transport system permease protein	-6.9644	ABE-0014059	fecD	KpLE2 phage-like element; membrane component of an ABC superfamily iron-dicitrate transporter	-1.76541
group1912	ABL-0062579	tonB	TonB protein	2.69447	ABE-0004196	tonB	transducer of proton motive force for active transport	-1.61328
group2892	ABL-0062284		putative siderophore-interacting protein	4	ABE-0010079	yqjH	predicted siderophore interacting protein	-1.58008
group3942	ABL-0061690		putative glycosyl transferase	-2.02792	ABE-0011862	rfaB	UDP-D-galactose:(glucosyl)lipopolysaccharide-1,6-D-galactosyltransferase	-1.56917
group1814	ABL-0061171	fhuE	TonB-dependent receptor for Fe(III)-coprogen, Fe(III)-ferrioxamine B and Fe(III)-rhodotrulic acid	-2.65737	ABE-0003724	fhuE	ferric-rhodotorulic acid outer membrane transporter	-1.37554
group4015	ABL-0060359	waaJ	lipopolysaccharide 1,2-glucosyltransferase	-2.31338	ABE-0011858	rfaJ	UDP-D-glucose:(galactosyl)lipopolysaccharide glucosyltransferase	-1.34723
group3512	ABL-0062483	osmC	osmotically inducible protein C	1.97247	ABE-0004944	osmC	osmotically inducible, stress-inducible membrane protein	-1.23971
group3088	ABL-0062485		TetR-family transcriptional regulator	-2.08493	ABE-0002885	ybjK	predicted DNA-binding transcriptional regulator	-1.21419
group3212	ABL-0060202	asnA	putative asparagine synthetase A	-2.15846	ABE-0012242	asnA	asparagine synthetase A	-1.20581
group3751	ABL-0063071	mmuP	probable S-methylmethionine permease	-2.07053	ABE-0000893	mmuP	CP4-6 prophage; predicted S-methylmethionine transporter	-1.20581
group3201	ABL-0062421	hpaC	putative 4-hydroxyphenylacetate 3-monooxygenase, reductase component	-3.45815	ABE-0003403	rutF	predicted oxidoreductase, flavin:NADH component	-1.12506
group3271	ABL-0060360	waaI	lipopolysaccharide 1,3-galactosyltransferase	-2.15846	ABE-0011860	rfaI	UDP-glucose:(glucosyl)lipopolysaccharide-alpha-1,3-glucosyltransferase	-1.08673
group2553	ABL-0064739		putative membrane protein	3.22657	ABE-0012051	yidE	predicted transporter	-1.07177
group2404	ABL-0062621		putative sugar phosphotransferase enzyme IIa component	-3.03143	ABE-0013727	ulaC	L-ascorbate-specific enzyme IIA component of PTS	-1.04972
group4667	ABL-0061323	fecA	iron(III) dicitrate transport protein	-17.0299	ABE-0014067	fecA	KpLE2 phage-like element; ferric citrate outer membrane transporter	-1.03526
group3492	ABL-0062105	aglB	6-phospho-alpha-glucosidase	2.49666	ABE-0012036	glvG_1	N-terminal fragment of a predicted 6-phospho-beta-glucosidase (pseudogene)	1.04972
group4673	ABL-0061321	fecC	iron(III) dicitrate transport system permease protein	-7.88986	ABE-0014063	fecC	KpLE2 phage-like element; membrane component of an ABC superfamily iron-dicitrate transporter	1.07177
group2825	ABL-0061118	cysP	thiosulfate-binding protein precursor	-6.1475	ABE-0007992	cysP	periplasmic-binding component of an ABC superfamily thiosulfate transporter	1.10957
group2823	ABL-0061120	cysW	sulfate transport system permease protein	-3.55537	ABE-0007988	cysW	membrane component of an ABC superfamily sulfate/thiosulfate transporter	1.10957
group3429	ABL-0062094	edd	phosphogluconate dehydratase	3.65533	ABE-0006166	edd	6-phosphogluconate dehydratase	1.10957
group2751	ABL-0062141	ccmA	heme exporter protein A	2.75108	ABE-0007279	ccmA	ATP-binding component of an ABC superfamily heme exporter	1.13288
group3700	ABL-0061179		fimbriae major subunit protein	-4.75683	ABE-0014145	fimA	major type 1 subunit fimbrin (pilin)	1.1487
group2438	ABL-0064090	sgcA	putative phosphotransferase enzyme II, A component	-2.2974	ABE-0014100	sgcA	KpLE2 phage-like element; predicted phosphotransferase enzyme IIA component	1.16473
group2824	ABL-0061119	cysT	sulphate transport system permease protein	-4.19887	ABE-0007990	cysU	sulfate/thiosulfate transporter subunit; membrane component of ABC superfamily	1.18099
group3196	ABL-0060605		putative membrane protein	-7.01285	ABE-0013944	yjgN	conserved inner membrane protein	1.21419
group3426	ABL-0062138	nrfE	cytochrome C-type biogenesis protein	3.70635	ABE-0013350	nrfE	apocytochrome c552 heme lyase subunit	1.23971
group3275	ABL-0062137	nrfD	nitrite reductase complex component	10.2674	ABE-0013348	nrfD	formate-dependent nitrite reductase, membrane subunit	1.47427
group3430	ABL-0061669	dcuC	anaerobic C4-dicarboxylate transporter	-2.54912	ABE-0002133	dcuC	anaerobic C4-dicarboxylate transport	1.48452
group3425	ABL-0062139	nrfF	formate-dependent nitrite reductase complex subunit	2.08493	ABE-0013352	nrfF	apocytochrome c552 heme lyase subunit	1.52626
group4672	ABL-0061319	fecE	iron(III) dicitrate transport ATP-binding protein	-4.02782	ABE-0014057	fecE	KpLE2 phage-like element; ATP-binding component of an ABC superfamily iron-dicitrate transporter	1.58008
group3914	ABL-0061322	fecB	iron(III) dicitrate-binding periplasmic protein	-11.6318	ABE-0014065	fecB	KpLE2 phage-like element; periplasmic-binding component of an ABC superfamily iron-dicitrate transporter	1.81504
group3174	ABL-0062160	narP	nitrate/nitrite response regulator	3.75809	ABE-0007259	narP	DNA-binding response regulator in two-component regulatory system with NarQ or NarX	1.98618
group3428	ABL-0062134	nrfA	cytochrome c552 precursor	14.8254	ABE-0013342	nrfA	nitrite reductase, formate-dependent, cytochrome	2.73208
group3422	ABL-0062159	narQ	nitrate/nitrite sensor protein	5.24157	ABE-0008132	narQ	sensory histidine kinase in two-component regulatory system with NarP (NarL)	2.92817
group3427	ABL-0062135	nrfB	cytochrome C-type protein	6.49802	ABE-0013344	nrfB	nitrite reductase, formate-dependent, penta-heme cytochrome c	3.29436
group3211	ABL-0064405	nirD	nitrite reductase [NAD(P)H] small subunit	6.54322	ABE-0011005	nirD	nitrite reductase, NAD(P)H-binding, small subunit	3.89062
group2651	ABL-0060875		probable transporter	3.41054	ABE-0010159	sstT	sodium:serine/threonine symporter	4.75683
group3274	ABL-0062136	nrfC	nitrite reductase complex component	9.18959	ABE-0013346	nrfC	formate-dependent nitrite reductase, 4Fe4S subunit	5.16941
group3755	ABL-0062702		putative electron transport protein	8.51496	ABE-0003351	yccM	predicted 4Fe-4S membrane protein	8
Gene names in bold represent those which are DE also in E. coli

## Sheet: D.dadantii_E.coli orthologs_DE
Group	D.dadantii.FeatureID	D.dadantii.FeatureName	.Product	D.dadantii.FoldChange	E. coli.FeatureID	E. coli.FeatureName	E. coli.Product		E.coli.Fold change
group3607	ABF-0015841		ferrous iron permease	-4.46915	ABE-0003443	efeU_2	C-terminal fragment of ferrous iron permease (pseudogene)		-11.9588
group3522	ABF-0018378	mglA	ATPase of galactose transport system	-2.90795	ABE-0007103	mglA	fused methyl-galactoside transporter subunits of ABC superfamily: ATP-binding components		-9.18959
group3656	ABF-0015840	efeO	component of a tripartite ferrous iron transporter	-7.3615	ABE-0003448	efeO	component of a tripartite ferrous iron transporter		-5.46416
group3367	ABF-0018379	mglC	galactoside transport system permease protein	-2.31338	ABE-0007101	mglC	membrane component of an ABC superfamily methyl-galactoside transporter		-5.35171
group2645	ABF-0019144	cbuB	ferric chrysobactin binding protein;permease periplasmic component	-3.03143	ABE-0002038	fepB	periplasmic-binding component of an ABC superfamily iron-enterobactin transporter		-5.31474
group1874	ABF-0018289	acs	Acetyl-coenzyme A synthetase	-1.93187	ABE-0013337	acs	acetyl-CoA synthetase		-5.31474
group3368	ABF-0018377	mglB	galactose-binding transport protein; receptor for galactose taxis	-2.71321	ABE-0007108	mglB	periplasmic-binding component of an ABC superfamily methyl-galactoside transporter		-4.99332
group3937	ABF-0016582	yedL	Histone acetyltransferase HPA2-like acetyltransferase	-1.87905	ABE-0006433	yedL	predicted acyltransferase		-4.40762
group3993	ABF-0016682	tnaA	Tryptophanase	-1.51572	ABE-0012133	tnaA	tryptophanase/L-cysteine desulfhydrase, PLP-dependent		-2.36199
group3657	ABF-0015839	efeB	redox component of a tripartite ferrous iron transporter	-3.03143	ABE-0003451	efeB	redox component of a tripartite ferrous iron transporter		-2.18859
group2351	ABF-0015989		Hydantoin permease	1.75321	ABE-0001764	ybbW	predicted allantoin transporter		-2.12874
group3648	ABF-0016822		Maltose/maltodextrin ABC transporter, permease protein MalG	1.61328	ABE-0004409	ycjP	predicted sugar transporter subunit: membrane component of ABC superfamily		-1.98618
group3380	ABF-0014506	cueO	Blue copper oxidase cueO precursor	-1.54756	ABE-0000430	cueO	multicopper oxidase (laccase)		-1.77769
group4034	ABF-0015244	abgT	Aminobenzoyl-glutamate transport protein	2.2974	ABE-0004488	abgT	predicted cryptic aminobenzoyl-glutamate transporter		-1.77769
group2494	ABF-0019695	ansP	L-asparagine permease	-12.9063	ABE-0004845	ansP	L-asparagine transporter		-1.6358
group2869	ABF-0019145	ybdA	Putative transport	-1.3566	ABE-0002036	entS	enterobactin exporter		-1.6245
group2230	ABF-0018248		NADH:flavin oxidoreductases, Old Yellow Enzyme family	-1.43396	ABE-0005516	nemA	N-ethylmaleimide reductase, FMN-linked		-1.52626
group2666	ABF-0019342		Catalase	-12.7286	ABE-0005780	katE	hydroperoxidase HPII(III) (catalase)		-1.51572
group3713	ABF-0017682		Glycosyltransferase	-1.8025	ABE-0011826	yibD	predicted glycosyl transferase		-1.49485
group3182	ABF-0019951	yobA	Protein yobA precursor	-1.64718	ABE-0006123	yobA	conserved protein		-1.44393
group3960	ABF-0019483		Membrane protein involved in the export of O-antigen, teichoic acid lipoteichoic acids	-2.15846	ABE-0006757	rfbX	predicted polisoprenol-linked O-antigen transporter		-1.39474
group3605	ABF-0020738	ydcF	Protein ydcF	-1.33793	ABE-0004722	ydcF	conserved protein		-1.39474
group3662	ABF-0020046		Arylamine N-acetyltransferase 1	1.41421	ABE-0004882	nhoA	N-hydroxyarylamine O-acetyltransferase		-1.36604
group3503	ABF-0015597	sbmA	SbmA protein	-1.33793	ABE-0001297	sbmA	predicted transporter		-1.31951
group3057	ABF-0016830	yeaU	Tartrate dehydrogenase / Tartrate decarboxylase / D-malic enzyme	1.33793	ABE-0005991	yeaU	predicted dehydrogenase		-1.31039
group2831	ABF-0017376		formate dehydrogenase, cytochrome b556 subunit	7.46426	ABE-0012705	fdoI	formate dehydrogenase-O, cytochrome b556 subunit		-1.24833
group3733	ABF-0016229	hipB	Protein hipB	-1.61328	ABE-0005024	hipB	DNA-binding transcriptional regulator		-1.20581
group3941	ABF-0018602	tam	Trans-aconitate 2-methyltransferase	2.01391	ABE-0005070	tam	trans-aconitate methyltransferase		-1.19748
group2509	ABF-0020576	ybhS	hypothetical protein	1.55833	ABE-0002703	ybhS	predicted transporter subunit: membrane component of ABC superfamily		-1.16473
group2508	ABF-0020577	ybhF	ABC transporter multidrug efflux pump, fused ATP-binding domains	1.48452	ABE-0002707	ybhF	fused predicted transporter subunits of ABC superfamily: ATP-binding components		-1.11729
group2162	ABF-0020575	ybhR	YbhR	1.64718	ABE-0002701	ybhR	predicted transporter subunit: membrane component of ABC superfamily		-1.10957
group1948	ABF-0020566	ybhT	Putative membrane protein	2.39496	ABE-0002595	ybhT	predicted protein		-1.07177
group3674	ABF-0020573	ybhO	Cardiolipin synthetase	1.43396	ABE-0002692	ybhO	cardiolipin synthase 2		-1.06437
group3995	ABF-0020377		Probable tail fiber assembly protein	-1.47427	ABE-0003878	tfaP	e14 prophage; phage tail fiber assembly protein		-1.04247
group4767	ABF-0016053	yafN	Stability protein StbD	1.59107	ABE-0000793	yafN	predicted antitoxin of the YafO-YafN toxin-antitoxin system		-1.04247
group2948	ABF-0017187	yneG	hypothetical protein	-1.58008	ABE-0005084	yneG	conserved protein		-1.03526
group3915	ABF-0019805	yddH	NAD(P)H-flavin oxidoreductase	1.68179	ABE-0004877	yddH	predicted oxidoreductase		-1.01396
group3399	ABF-0015422	yadQ	H(+)/Cl(-) exchange transporter clcA	1.76541	ABE-0000533	clcA	chloride channel, voltage-gated		1.00213
group5989	ABF-0015124		Transcriptional regulator	-2.88786	ABE-0000862	perR	CP4-6 prophage; predicted DNA-binding transcriptional regulator		1.00696
group3411	ABF-0020419		Peroxiredoxin family protein/glutaredoxin	5.16941	ABE-0011801	grxC	glutaredoxin 3		1.00696
group3994	ABF-0016735	rihC	ribonucleoside hydrolase 3	-1.64718	ABE-0000109	rihC	ribonucleoside hydrolase 3		1.02811
group4032	ABF-0016029	yfiN	hypothetical protein	-1.48452	ABE-0008570	yfiN	predicted diguanylate cyclase		1.04247
group3731	ABF-0015224	fcl	GDP-L-fucose synthetase; Colanic acid biosynthesis protein wcaG	-2.73208	ABE-0006801	fcl	bifunctional GDP-fucose synthetase: GDP-4-dehydro-6-deoxy-D-mannose epimerase and GDP-4-dehydro-6-L-deoxygalactose reductase		1.04972
group3410	ABF-0014939		Sialic acid transporter	-1.34723	ABE-0014025	yjhB	KpLE2 phage-like element; predicted transporter		1.07923
group3984	ABF-0017404		NADPH:quinone oxidoreductase	5.38893	ABE-0012146	yieF	chromate reductase, Class I, flavoprotein		1.08673
group3270	ABF-0015053	nikR	Nickel responsive regulator NikR	-1.44393	ABE-0011366	nikR	DNA-binding transcriptional repressor, Ni-binding		1.10957
group4216	ABF-0017898	abgA	Catalyzes the cleavage of p-aminobenzoyl-glutamate to p-aminobenzoate and glutamate, subunit A	1.49485	ABE-0004493	abgA	predicted peptidase, aminobenzoyl-glutamate utilization protein		1.11729
group1769	ABF-0014928	nfi	endonuclease V (deoxyinosine 3'endoduclease)	-2.17347	ABE-0013068	nfi	endonuclease V (deoxyinosine 3'endoduclease)		1.14076
group3366	ABF-0019529	bspB	Potassium efflux system kefA / Small-conductance mechanosensitive channel	-2.28153	ABE-0001613	kefA	mechanosensitive channel protein		1.1487
group3581	ABF-0017390		Transcriptional regulator, TetR family	-1.50525	ABE-0005415	uidR	DNA-binding transcriptional repressor		1.1487
group3374	ABF-0017773	feoA	Ferrous iron transport protein A	1.40444	ABE-0011124	feoA	ferrous iron transporter, protein A		1.18099
group3400	ABF-0019343		Ankyrin-like protein	-6.40856	ABE-0001095	yahD	predicted transcriptional regulator with ankyrin domain		1.23114
group4334	ABF-0016084	indA	indigoidine biosynthesis protein	-8.33973	ABE-0007165	psuG	pseudouridine 5'-phosphate glycosidase		1.24833
group3574	ABF-0016028	yfiR	hypothetical protein	-1.40444	ABE-0008568	yfiR	predicted protein		1.24833
group3375	ABF-0017772	feoB	Ferrous iron transport protein B	2.21914	ABE-0011126	feoB	ferrous iron uptake protein		1.28343
group4786	ABF-0015698		Putative enzyme	1.67018	ABE-0009842	yghX_3	C-terminal fragment of a predicted hydrolase (pseudogene)		1.33793
group2562	ABF-0016228	hipA	Toxin	-1.90528	ABE-0005022	hipA	serine kinase		1.37554
group3246	ABF-0019875	ssuE	FMN reductase	3.70635	ABE-0003182	ssuE	NAD(P)H-dependent FMN reductase		1.44393
group3158	ABF-0016551		Putative cytoplasmic protein	4.14106	ABE-0009050	casA	Cascade complex protein		1.45397
group3646	ABF-0016410	ynfC	predicted protein	-1.39474	ABE-0005288	ynfC	predicted protein		1.61328
group2694	ABF-0019503	ybjX	VirK	-1.51572	ABE-0002982	ybjX	conserved protein		1.75321
group3082	ABF-0017359	hybG	hydrogenase 2 accessory protein	9.71356	ABE-0009816	hybG	hydrogenase 2 accessory protein		1.76541
group3311	ABF-0020276	yiaY	Alcohol dehydrogenase	19.9733	ABE-0011725	yiaY	predicted Fe-containing alcohol dehydrogenase		1.86607
group1976	ABF-0019606	pflA	pyruvate formate lyase activating enzyme 1	2.11404	ABE-0003068	pflA	pyruvate formate lyase activating enzyme 1		1.93187
group3054	ABF-0015793		Nickel transport system permease protein	1.49485	ABE-0011356	nikB	membrane component of an ABC superfamily nickel transporter		2.09943
group3481	ABF-0020641	ychE	Putative membrane protein	1.61328	ABE-0004168	ychE	predicted inner membrane protein		2.86791
group3055	ABF-0015794		periplasmic binding protein for nickel	1.45397	ABE-0011354	nikA	periplasmic-binding component of an ABC superfamily nickel transporter		4.78991
group3273	ABF-0016818	ydfZ	putative cytoplasmic protein	3.83706	ABE-0005147	ydfZ	conserved protein		40.7859
group3031	ABF-0016224		hypothetical protein	-2.69447	ABE-0285078	yidD	predicted protein		0
group4022	ABF-0018595		Putative exported protein	1.84038	ABE-0285089	ytjA	predicted protein		0
Gene names in bold represent those which are DE also in E. coli
