# Supplementary material for: Evolution of the metabolic and regulatory networks associated with oxygen availability in two phytopathogenic enterobacteria
Source: BMC Genomics. 2012 Mar 22;13:110. doi: 10.1186/1471-2164-13-110 (PMC3349551; doi:10.1186/1471-2164-13-110)
Supplement: Additional file 9 — Normalized signals, fold changes and significance for features in D. dadantii 3937. [file 1471-2164-13-110-S9.XLS]

## Sheet: Sheet1
List of D. dadantii specific differentially expressed genes with fold changes >3
FeatureID	FeatureName	Product	fold change
ABF-0014510		Ribonuclease	3.65533
ABF-0014534		hypothetical protein	2.90795
ABF-0014656		hypothetical protein	2.9897
ABF-0014657		Response regulator	4.14106
ABF-0014775		Nikkomycin biosynthesis protein, carboxylase	-16.6795
ABF-0014776		Cysteine synthase	-13.1775
ABF-0014777		Predicted flavoprotein	-7.51618
ABF-0014778		GTP cyclohydrolase II	-8.39773
ABF-0014841		putative exported protein	3.68075
ABF-0015065		hypothetical protein	-4.25748
ABF-0015067		hypothetical protein	-5.1337
ABF-0015493		hypothetical protein	2.92817
ABF-0015498		Lytic enzyme	3.01049
ABF-0015544		hypothetical protein	-3.45815
ABF-0015591		hypothetical protein	-3.29436
ABF-0015820		Cyclopropane-fatty-acyl-phospholipid synthase	40.7859
ABF-0015847		unknown protein	21.259
ABF-0015849		D-alanine aminotransferase	17.0299
ABF-0015905		Non-specific DNA-binding protein Dps / Iron-binding ferritin-like antioxidant protein / Ferroxidase	4.19887
ABF-0015908		hypothetical protein	-3.16017
ABF-0016052		hypothetical protein	3.81055
ABF-0016066		hypothetical protein	-6.9644
ABF-0016070	untM	antimicrobial peptide ABC transporter, permease component	-3.86375
ABF-0016071	untA	ABC transporter, ATP-binding protein	-3.13834
ABF-0016073	vfmE	Transcriptional regulator, AraC family	-3.13834
ABF-0016075	vfmD	Probable hydrolase	-3.50642
ABF-0016076	vfmC	Probable na+-driven multidrug efflux pump transmembrane protein	-3.16017
ABF-0016077	vfmB	VfmB protein	-4.59479
ABF-0016078		hypothetical protein	-4.34694
ABF-0016079	vfmA	3-oxoacyl-[acyl-carrier-protein] synthase, KASIII	-4.05584
ABF-0016081	indC	indigoidine synthase	-9.12611
ABF-0016083	indB	putative hydrolase	-23.1029
ABF-0016191		hypothetical protein	3.16017
ABF-0016193		Carbamoyl-phosphate synthase large chain	2.96905
ABF-0016194		Lysine 2,3-aminomutase	3.11666
ABF-0016233		4-hydroxyphenylpyruvate dioxygenase	-7.1602
ABF-0016284		tetracycline resistance protein tetA(P), putative	-23.9176
ABF-0016285		Argininosuccinate lyase	-29.2426
ABF-0016286		High-affnity carbon uptake protein Hat/HatR	-35.7532
ABF-0016287		serine/threonine kinase	-25.4572
ABF-0016288		Phosphoribosylglycinamide synthetase ATP-grasp (A) domain protein	-25.1067
ABF-0016514		lipoprotein, putative	6.40856
ABF-0016516		oligopeptide ABC transporter	3.55537
ABF-0016517		ABC transporter, ATPase component	5.9794
ABF-0016518		Oligopeptide ABC transporter, permease protein	4.82323
ABF-0016633		Phenylacetate-coenzyme A ligase	-3.29436
ABF-0016662		Type-1Aa cytolytic delta-endotoxin	4.28709
ABF-0016663		Type-1Ba cytolytic delta-endotoxin	4.02782
ABF-0016664		Type-2Aa cytolytic delta-endotoxin	7.78124
ABF-0016665		Type-2Aa cytolytic delta-endotoxin	14.3204
ABF-0016688		hypothetical protein	4.31691
ABF-0016693		putative phage-related protein (hydroxase)	-3.68075
ABF-0016694		hypothetical protein	-3.38698
ABF-0016703		branched-chain amino-acid ABC transporter periplasmic binding protein	4.78991
ABF-0016874		hypothetical protein	-3.09513
ABF-0017025		hypothetical protein	-3.83706
ABF-0017028		hypothetical protein	-3.68075
ABF-0017063		hypothetical protein	4.19887
ABF-0017123	prtG	Secreted protease C precursor	-4.34694
ABF-0017176		hypothetical protein	14.2215
ABF-0017339		hypothetical protein	7.21
ABF-0017418		hypothetical protein	-3.36359
ABF-0017419		Probable methyl-accepting chemotaxis transducer transmembrane protein	-3.31728
ABF-0017428		hypothetical protein	3.36359
ABF-0017529		Methionine synthase II (cobalamin-independent)	-3.31728
ABF-0017873		Phage lysozyme, putative	-3.45815
ABF-0018307		Small heat shock protein	3.73213
ABF-0018575		hypothetical protein	-3.65533
ABF-0018646		hypothetical protein	3.91768
ABF-0018773	pelL	pectate lyase pelL	-20.6776
ABF-0018788		Cystine transport system permease protein	18.2522
ABF-0018857	acsA	achromobactin synthase component	-12.7286
ABF-0018858	acsB	achromobactin biosynthesis aldolase	-8.22491
ABF-0018860	yhcA	achromobactin efflux transporter	-6.9163
ABF-0018862	acsE	pyridoxal-dependent decarboxylase	-8.69388
ABF-0018863	acsD	achromobactin synthase component	-14.723
ABF-0018879		1-aminocyclopropane-1-carboxylate deaminase	4.46915
ABF-0018927		RTX toxins-like Ca2+-binding protein	-3.22657
ABF-0019026	xynA	xylanase	3.01049
ABF-0019073		hypothetical protein	4.31691
ABF-0019110		Methionine ABC transporter substrate-binding protein	6.19026
ABF-0019175		Tail fiber protein	-4.85678
ABF-0019178		Tail fiber protein	-2.92817
ABF-0019216		ABC transporter, membrane component	-3.29436
ABF-0019218		putative extracellular solute-binding protein	-12.3805
ABF-0019266		cobalamin synthesis protein	-68.1197
ABF-0019402		hypothetical protein	-2.92817
ABF-0019403		Acyl-CoA dehydrogenase, short-chain specific	-4.16986
ABF-0019405		Glyoxalase/Bleomycin resistance protein/dioxygenase domain protein	-3.4822
ABF-0019406		D-alanine--poly(phosphoribitol) ligase subunit 1	-4.37717
ABF-0019407		D-alanine--poly(phosphoribitol) ligase subunit 1	-4.89056
ABF-0019408		hypothetical protein	-7.56846
ABF-0019409		Long-chain-fatty-acid--CoA ligase	-5.85634
ABF-0019410		hypothetical protein	-5.09824
ABF-0019411	virA	Diaminopimelate decarboxylase	-5.57897
ABF-0019412		hypothetical protein	-5.46416
ABF-0019432		hypothetical protein	-4.19887
ABF-0019433		EF hand domain protein	-7.51618
ABF-0019484		Glycosyl transferase, group 2 family protein	-3.13834
ABF-0019562		Signal transduction histidine kinase	5.89708
ABF-0019563		hypothetical protein	4.50023
ABF-0019573		hypothetical protein	-3.24901
ABF-0019642		hypothetical protein	-3.27161
ABF-0019643	pelA	pectate lyase, Pla	-7.78124
ABF-0019703		hypothetical protein	8.28212
ABF-0019756		oligopeptide transporter	13.8326
ABF-0019757		oligopeptide transporter	10.0561
ABF-0019758		TPR repeat protein	-3.31728
ABF-0019838		hypothetical protein	-3.45815
ABF-0019839	rhlA	(R)-3-hydroxydecanoyl-ACP:CoA transacylase	-5.65685
ABF-0019954		hypothetical protein	3.86375
ABF-0019965		hypothetical protein	4
ABF-0019997		Radical SAM domain heme biosynthesis protein	3.97237
ABF-0020014		hypothetical protein	5.73582
ABF-0020015		Dihydrolipoamide succinyltransferase component (E2) of 2-oxoglutarate dehydrogenase complex	7.31065
ABF-0020016		hypothetical protein	14.2215
ABF-0020017		hypothetical protein	5.54044
ABF-0020018		3-oxoacyl-[acyl-carrier-protein] synthase, KASIII	4.99332
ABF-0020032		Peptidase M20D, amidohydrolase	-3.09513
ABF-0020055		hypothetical protein	3.91768
ABF-0020252		Methyl-accepting chemotaxis protein	4.85678
ABF-0020431		Methyl-accepting chemotaxis protein I (serine chemoreceptor protein)	3.03143
ABF-0020458		dTDP-rhamnosyl transferase rfbF	-3.05252
ABF-0020481	virK	VirK protein	-8.45614
ABF-0020587		hypothetical protein	3.27161
ABF-0020588		hypothetical protein	3.24901
ABF-0020811		hypothetical protein	8.45614
ABF-0020814		putative deoxyribonuclease	3.07375
ABF-0046568		Response regulator	5.16941
ABF-0046681		hypothetical protein	16.2234
ABF-0046682		hypothetical protein	7.56846
ABF-0046698		hypothetical protein	3.05252
ABF-0046719		hypothetical protein	3.31728
ABF-0046753		hypothetical protein	8.39773
ABF-0046815		hypothetical protein	-3.70635
ABF-0046836		hypothetical protein	3.83706
ABF-0046940		2-hydroxy-6-oxo-6-phenylhexa-2,4-dienoate hydrolase	15.5625
ABF-0046984		hypothetical protein	-3.43426
ABF-0047055		hypothetical protein	4.08405
ABF-0047086		hypothetical protein	3.13834
ABF-0047087		hypothetical protein	3.22657
ABF-0047137		hypothetical protein	5.27803
