# Supplementary material for: Evolution of the metabolic and regulatory networks associated with oxygen availability in two phytopathogenic enterobacteria
Source: BMC Genomics. 2012 Mar 22;13:110. doi: 10.1186/1471-2164-13-110 (PMC3349551; doi:10.1186/1471-2164-13-110)
Supplement: Additional file 10 — Normalized signals, fold changes and significance for features in P. atrosepticum SCRI1043. [file 1471-2164-13-110-S10.XLS]

## Sheet: Sheet1
List of P. atrosepticum specific differentially expressed genes
FeatureID	FeatureName	Product	fold change
ABL-0060606		putative peptidase	-6.27667
ABL-0060643		putative porin	-3.31728
ABL-0060644		putative membrane protein	-4.65893
ABL-0060645		putative exported protein	-3.5801
ABL-0060686		putative membrane protein	-3.01049
ABL-0060748		hypothetical protein	3.43426
ABL-0060823	cfa8B	putative oxidoreductase	7.94474
ABL-0060824	cfa8A	putative oxidoreductase	6.54322
ABL-0060825	cfa7	type I polyketide synthase	7.01285
ABL-0060826	cfa6	type I polyketide synthase	13.8326
ABL-0060827	cfa5	coronafacic acid synthetase, ligase component	17.3878
ABL-0060828	cfa4	coronafacic acid synthetase component	11.4716
ABL-0060829	cfa3	Cfa-beta-ketoacylsynthase	18.7654
ABL-0060830	cfa2	coronafacic acid dehydratase	41.0696
ABL-0060831	cfa1	Cfa-acyl carrier protein	40.5042
ABL-0060832	cfl	coronafacate ligase	20.9663
ABL-0060884		putative exported protein	-3.78423
ABL-0061066		putative transposase (partial)	3.70635
ABL-0061067		putative phage capsid protein (partial)	4.08405
ABL-0061184		putative exported protein	3.4822
ABL-0061242		putative dihydrodipicolinate synthase	3.4822
ABL-0061243		putative tetR-family transcription factor	3.13834
ABL-0061245		ABC transporter, ATP-binding protein	2.9897
ABL-0061246		ABC transporter, permease protein	3.05252
ABL-0061247		probable ABC transporter, permease protein	3.34035
ABL-0061248		ABC transporter, substrate binding protein	2.90795
ABL-0061254		putative membrane protein	-4.62675
ABL-0061345		hypothetical protein	3.45815
ABL-0061462	katA	putative catalase (partial)	23.9176
ABL-0061726		ABC transporter, substrate binding protein	-5.57897
ABL-0061763		putative iron permease	5.31474
ABL-0061764		putative exported protein	5.57897
ABL-0061765		putative membrane protein	5.57897
ABL-0061766		putative permease	3.89062
ABL-0061768		ABC transporter ATP binding protein	3.4822
ABL-0061769		putative lipoprotein	3.605
ABL-0061803		putative transport system membrane protein	-28.6408
ABL-0062108	palI	sucrose isomerase	3.34035
ABL-0062229		putative NADH:flavin oxidoreductase	4.50023
ABL-0062333		flavodoxin	-5.38893
ABL-0062334		probable oxidoreductase	-5.16941
ABL-0062367		type III secretion protein	3.11666
ABL-0062422		putative peptidase	-3.27161
ABL-0062620		hypothetical protein	-3.24901
ABL-0062622		putative kinase	-3.01049
ABL-0062699		hypothetical protein	86.2229
ABL-0062761		putative signal transduction protein	-4.78991
ABL-0062766		hypothetical protein	-2.9897
ABL-0063046		bacteriophage tail sheath protein (partial)	-3.34035
ABL-0063047		hypothetical protein	-4.05584
ABL-0063048		hypothetical protein	-3.97237
ABL-0063051		putative exported protein	-3.03143
ABL-0063052		putative transglycosylase	-3.16017
ABL-0063053		putative membrane protein	-3.605
ABL-0063067		putative exported protein	2.82843
ABL-0063179		hypothetical protein	3.94493
ABL-0063180		hypothetical protein	3.50642
ABL-0063282		bacteriophage tail fiber protein	-3.97237
ABL-0063489		putative exported protein	3.24901
ABL-0063690		hypothetical protein	3.11666
ABL-0063737		hypothetical protein	17.0299
ABL-0063770		putative exported protein	-4.16986
ABL-0063822	nupC2	nucleoside permease	-4.40762
ABL-0063950		putative exported protein	-3.55537
ABL-0063951		putative host cell surface-exposed lipoprotein	-5.27803
ABL-0064096		putative exported protein	-2.8481
ABL-0064154		methyl-accepting chemotaxis protein	-3.16017
ABL-0064268		LysE-type translocator	-3.13834
ABL-0064446		citrate synthase	15.0324
ABL-0064451	ansB2	L-asparaginase II	-3.68075
ABL-0064483	gntP	gluconate permease	-4.85678
ABL-0064615		hypothetical protein	38.0546
ABL-0064644		hypothetical protein	2.90795
